# Supplementary material for: Variation of Cyclodextrin (CD) Complexation with Biogenic Amine Tyramine: Pseudopolymorphs of β-CD Inclusion vs. α-CD Exclusion, Deep Atomistic Insights
Source: Int J Mol Sci. 2024 Jul 22;25(14):7983. doi: 10.3390/ijms25147983 (PMC11277041; doi:10.3390/ijms25147983)
Supplement: Supplementary file 1 [file ijms-25-07983-s001.zip]

Archive with 7 entries (7 files):
- 1_bcdtrm-fb_ccdc=2255519.cif
- 1_bcdtrm-fb_checkcif.pdf
- 2_bcdtrm-hcl_ccdc=2255520.cif
- 2_bcdtrm-hcl_checkcif.pdf
- 3_acdtrm-hcl_ccdc=2339039.cif
- 3_acdtrm-hcl_checkcif.pdf
- cdtrm_sm_rev21Jul24.pdf
