# Supplementary material for: Variation of Cyclodextrin (CD) Complexation with Biogenic Amine Tyramine: Pseudopolymorphs of β-CD Inclusion vs. α-CD Exclusion, Deep Atomistic Insights
Source: Int J Mol Sci. 2024 Jul 22;25(14):7983. doi: 10.3390/ijms25147983 (PMC11277041; doi:10.3390/ijms25147983)
Supplement: Supplementary file 1 [file ijms-25-07983-s001.zip › 1_bcdtrm-fb_ccdc=2255519.cif]

 
data_bcdtrm-fb_x6cu
_publ_contact_author_address
;
     Department of Chemistry
     Faculty of Science
     Chulalongkorn University
     Phyathai Road, Pathumwan
     Bangkok 10330, Thailand
;
_publ_requested_journal      'International Journal of Molecular Sciences'
_publ_section_title
;
Full Paper
;

loop_
_publ_author_name
_publ_author_address
     'Thammarat Aree'
;
     Department of Chemistry
     Faculty of Science
     Chulalongkorn University
     Phyathai Road, Pathumwan
     Bangkok 10330, Thailand
;

# start Validation Reply Form
_vrf_PLAT417_bcdtrm-fb_x6cu
;
PROBLEM: Short Inter D-H..H-D H1W3 ..H24O . 1.74 Ang.
                    x,y,z = 1_555 Check
RESPONSE: Although BUMP restraints were used in the refinement course,
some Inter H..H distances are somewhat short.
;
# end Validation Reply Form
 
_audit_creation_method            'SHELXL-2019/1'
_shelx_SHELXL_version_number      '2019/1'
_chemical_name_systematic         ?
_chemical_name_common             'beta-cyclodextrin--tyramine freebase'
_chemical_melting_point           ?
_chemical_formula_moiety          'C42 H70 O35, C8 H11 N O, 2.8(H2 O), 4.8(O)'
_chemical_formula_sum             'C46 H81.10 N0.50 O43.10' 
_chemical_formula_weight          1330.81

loop_
 _atom_type_symbol
 _atom_type_description
 _atom_type_scat_dispersion_real
 _atom_type_scat_dispersion_imag
 _atom_type_scat_source
 'C'  'C'   0.0181   0.0091
 'International Tables Vol C Tables 4.2.6.8 and 6.1.1.4'
 'H'  'H'   0.0000   0.0000
 'International Tables Vol C Tables 4.2.6.8 and 6.1.1.4'
 'N'  'N'   0.0311   0.0180
 'International Tables Vol C Tables 4.2.6.8 and 6.1.1.4'
 'O'  'O'   0.0492   0.0322
 'International Tables Vol C Tables 4.2.6.8 and 6.1.1.4'
 
_space_group_crystal_system       monoclinic
_space_group_IT_number            4
_space_group_name_H-M_alt         'P 21'
_space_group_name_Hall            'P 2yb'
 
_shelx_space_group_comment
;
The symmetry employed for this shelxl refinement is uniquely defined
by the following loop, which should always be used as a source of
symmetry information in preference to the above space-group names.
They are only intended as comments.
;
 
loop_
 _space_group_symop_operation_xyz
 'x, y, z'
 '-x, y+1/2, -z'
 
_cell_length_a                    15.0853(5)
_cell_length_b                    10.3163(4)
_cell_length_c                    20.8865(7)
_cell_angle_alpha                 90
_cell_angle_beta                  109.3440(10)
_cell_angle_gamma                 90
_cell_volume                      3066.95(19)
_cell_formula_units_Z             2
_cell_measurement_temperature     296(2)
_cell_measurement_reflns_used     9949
_cell_measurement_theta_min       3.17
_cell_measurement_theta_max       62.43
 
_exptl_crystal_description        rod
_exptl_crystal_colour             colorless
_exptl_crystal_density_meas       ?
_exptl_crystal_density_method     ?
_exptl_crystal_density_diffrn     1.441          
_exptl_crystal_F_000              1411
_exptl_transmission_factor_min    ?
_exptl_transmission_factor_max    ?
_exptl_crystal_size_max           0.200
_exptl_crystal_size_mid           0.180
_exptl_crystal_size_min           0.060
_exptl_absorpt_coefficient_mu     1.133
_shelx_estimated_absorpt_T_min    0.805
_shelx_estimated_absorpt_T_max    0.935
_exptl_absorpt_correction_type    'multi-scan'
_exptl_absorpt_correction_T_min   0.674
_exptl_absorpt_correction_T_max   0.753
_exptl_absorpt_process_details    'SADABS v2014/4 (Bruker, 2014)'
_exptl_absorpt_special_details    ?
_diffrn_ambient_temperature       296(2)
_diffrn_radiation_wavelength      1.54178
_diffrn_radiation_type            CuK\a
_diffrn_source                    'microfocus X-ray tube'
_diffrn_measurement_device_type   'PROSPECTOR Kappa CCD (Bruker)'
_diffrn_measurement_method        '\w-\f scan'
_diffrn_detector_area_resol_mean  ?
_diffrn_reflns_number             39293
_diffrn_reflns_av_unetI/netI      0.0409
_diffrn_reflns_av_R_equivalents   0.0454
_diffrn_reflns_limit_h_min        -18
_diffrn_reflns_limit_h_max        17
_diffrn_reflns_limit_k_min        -12
_diffrn_reflns_limit_k_max        12
_diffrn_reflns_limit_l_min        -24
_diffrn_reflns_limit_l_max        25
_diffrn_reflns_theta_min          4.393
_diffrn_reflns_theta_max          68.336
_diffrn_reflns_theta_full         67.679
_diffrn_measured_fraction_theta_max   0.988
_diffrn_measured_fraction_theta_full  0.996
_diffrn_reflns_Laue_measured_fraction_max    0.988
_diffrn_reflns_Laue_measured_fraction_full   0.996
_diffrn_reflns_point_group_measured_fraction_max   0.980
_diffrn_reflns_point_group_measured_fraction_full  0.990
_reflns_number_total              11029
_reflns_number_gt                 9080
_reflns_threshold_expression      'I > 2\s(I)'
_reflns_Friedel_coverage          0.871
_reflns_Friedel_fraction_max      0.971
_reflns_Friedel_fraction_full     0.984
 
_reflns_special_details
;
 Reflections were merged by SHELXL according to the crystal
 class for the calculation of statistics and refinement.
 
 _reflns_Friedel_fraction is defined as the number of unique
 Friedel pairs measured divided by the number that would be
 possible theoretically, ignoring centric projections and
 systematic absences.
;
 
_computing_data_collection        ?
_computing_cell_refinement        ?
_computing_data_reduction         ?
_computing_structure_solution     'SHELXT 2014/4 (Sheldrick, 2014)'
_computing_structure_refinement 'SHELXL-2019/1 (Sheldrick, 2019)'
_computing_molecular_graphics     ?
_computing_publication_material   ?
_refine_special_details           ?
_refine_ls_structure_factor_coef  Fsqd
_refine_ls_matrix_type            full
_refine_ls_weighting_scheme       calc
_refine_ls_weighting_details
'w=1/[\s^2^(Fo^2^)+(0.1129P)^2^] where P=(Fo^2^+2Fc^2^)/3'
_atom_sites_solution_primary      ?
_atom_sites_solution_secondary    ?
_atom_sites_solution_hydrogens    mixed
_refine_ls_hydrogen_treatment     constr
_refine_ls_extinction_method      'SHELXL-2019/1 (Sheldrick 2019)'
_refine_ls_extinction_coef        0.0040(5)
_refine_ls_extinction_expression
 'Fc^*^=kFc[1+0.001xFc^2^\l^3^/sin(2\q)]^-1/4^'
_refine_ls_abs_structure_details
;
 Flack x determined using 3611 quotients [(I+)-(I-)]/[(I+)+(I-)]
 (Parsons, Flack and Wagner, Acta Cryst. B69 (2013) 249-259).
;
_refine_ls_abs_structure_Flack    -0.06(8)
_chemical_absolute_configuration  rm
_refine_ls_number_reflns          11029
_refine_ls_number_parameters      840
_refine_ls_number_restraints      27
_refine_ls_R_factor_all           0.0648
_refine_ls_R_factor_gt            0.0550
_refine_ls_wR_factor_ref          0.1635
_refine_ls_wR_factor_gt           0.1527
_refine_ls_goodness_of_fit_ref    1.040
_refine_ls_restrained_S_all       1.043
_refine_ls_shift/su_max           0.003
_refine_ls_shift/su_mean          0.001
 
loop_
 _atom_site_label
 _atom_site_type_symbol
 _atom_site_fract_x
 _atom_site_fract_y
 _atom_site_fract_z
 _atom_site_U_iso_or_equiv
 _atom_site_adp_type
 _atom_site_occupancy
 _atom_site_site_symmetry_order  
 _atom_site_calc_flag
 _atom_site_refinement_flags_posn
 _atom_site_refinement_flags_adp
 _atom_site_refinement_flags_occupancy
 _atom_site_disorder_assembly
 _atom_site_disorder_group
C11 C 0.9829(4) -0.1412(6) 0.8634(2) 0.0653(12) Uani 1 1 d . . . . .
H11 H 1.048348 -0.159525 0.867589 0.078 Uiso 1 1 calc R U . . .
C21 C 0.9293(4) -0.2682(5) 0.8572(3) 0.0691(13) Uani 1 1 d . . . . .
H21 H 0.961292 -0.321771 0.896885 0.083 Uiso 1 1 calc R U . . .
C31 C 0.8295(4) -0.2448(5) 0.8558(3) 0.0628(11) Uani 1 1 d . . . . .
H31 H 0.797063 -0.191167 0.816256 0.075 Uiso 1 1 calc R U . . .
C41 C 0.8341(3) -0.1710(5) 0.9198(2) 0.0539(10) Uani 1 1 d . . . . .
H41 H 0.865491 -0.223269 0.960138 0.065 Uiso 1 1 calc R U . . .
C51 C 0.8870(3) -0.0439(5) 0.9219(2) 0.0621(11) Uani 1 1 d . . . . .
H51 H 0.854247 0.006067 0.880980 0.074 Uiso 1 1 calc R U . . .
C61 C 0.8954(5) 0.0391(7) 0.9836(3) 0.0777(15) Uani 1 1 d . . . . .
H611 H 0.938085 0.110461 0.985384 0.093 Uiso 1 1 calc R U . . .
H612 H 0.834407 0.075415 0.979282 0.093 Uiso 1 1 calc R U . . .
O21 O 0.9297(4) -0.3366(4) 0.7979(2) 0.0945(14) Uani 1 1 d . . . . .
H21O H 0.979666 -0.375394 0.805811 0.142 Uiso 1 1 calc R U . . .
O31 O 0.7805(4) -0.3626(5) 0.8509(3) 0.0986(15) Uani 1 1 d . . . . .
H31O H 0.756041 -0.365372 0.880609 0.148 Uiso 1 1 calc R U . . .
O41 O 0.7398(2) -0.1434(3) 0.91572(15) 0.0572(7) Uani 1 1 d . . . . .
O51 O 0.9804(2) -0.0723(5) 0.92200(17) 0.0732(10) Uani 1 1 d . . . . .
O61 O 0.9290(3) -0.0335(5) 1.04496(19) 0.0894(12) Uani 1 1 d . . . . .
H61O H 0.981077 -0.063140 1.049076 0.134 Uiso 1 1 calc R U . . .
C12 C 0.7118(3) -0.1755(5) 0.9718(2) 0.0577(11) Uani 1 1 d . . . . .
H12 H 0.764992 -0.213712 1.007627 0.069 Uiso 1 1 calc R U . . .
C22 C 0.6327(3) -0.2733(5) 0.9489(2) 0.0596(10) Uani 1 1 d . . . . .
H22 H 0.612914 -0.295395 0.987804 0.072 Uiso 1 1 calc R U . . .
C32 C 0.5501(3) -0.2145(5) 0.8944(2) 0.0556(10) Uani 1 1 d . . . . .
H32 H 0.568491 -0.197910 0.854321 0.067 Uiso 1 1 calc R U . . .
C42 C 0.5217(3) -0.0877(5) 0.9180(2) 0.0555(10) Uani 1 1 d . . . . .
H42 H 0.491367 -0.104726 0.952073 0.067 Uiso 1 1 calc R U . . .
C52 C 0.6056(3) 0.0034(5) 0.9481(2) 0.0605(11) Uani 1 1 d . . . . .
H52 H 0.627073 0.035139 0.911535 0.073 Uiso 1 1 calc R U . . .
C62 C 0.5810(5) 0.1164(7) 0.9834(3) 0.0870(17) Uani 1 1 d . . . . .
H621 H 0.529425 0.163702 0.951690 0.104 Uiso 0.879(12) 1 calc R U P A 1
H622 H 0.560192 0.085434 1.019956 0.104 Uiso 0.879(12) 1 calc R U P A 1
H623 H 0.633727 0.175471 0.999425 0.104 Uiso 0.121(12) 1 calc R U P A 2
H624 H 0.527732 0.162923 0.953027 0.104 Uiso 0.121(12) 1 calc R U P A 2
O22 O 0.6634(3) -0.3881(4) 0.9254(2) 0.0719(9) Uani 1 1 d . . . . .
H22O H 0.619919 -0.440061 0.913252 0.108 Uiso 1 1 calc R U . . .
O32 O 0.4729(3) -0.3030(4) 0.8760(2) 0.0775(10) Uani 1 1 d . . . . .
H32O H 0.447308 -0.302106 0.834760 0.116 Uiso 1 1 calc R U . . .
O42 O 0.4558(2) -0.0277(4) 0.86006(15) 0.0643(9) Uani 1 1 d . . . . .
O52 O 0.6810(2) -0.0638(4) 0.99685(15) 0.0612(8) Uani 1 1 d . . . . .
O62A O 0.6599(7) 0.2023(7) 1.0107(4) 0.133(3) Uani 0.879(12) 1 d . . P A 1
H62A H 0.667400 0.245271 0.979906 0.200 Uiso 0.879(12) 1 calc R U P A 1
O62B O 0.560(5) 0.068(6) 1.034(3) 0.133(3) Uani 0.121(12) 1 d . . P A 2
H62B H 0.506731 0.038041 1.020620 0.200 Uiso 0.121(12) 1 calc R U P A 2
C13 C 0.3625(3) -0.0105(6) 0.8585(2) 0.0625(12) Uani 1 1 d . . . . .
H13 H 0.350486 -0.067885 0.892096 0.075 Uiso 1 1 calc R U . . .
C23 C 0.2980(3) -0.0487(6) 0.7877(2) 0.0641(12) Uani 1 1 d . . . . .
H23 H 0.232754 -0.040208 0.786531 0.077 Uiso 1 1 calc R U . . .
C33 C 0.3127(3) 0.0422(6) 0.7359(2) 0.0615(11) Uani 1 1 d . . . . .
H33 H 0.376596 0.031267 0.734534 0.074 Uiso 1 1 calc R U . . .
C43 C 0.2995(3) 0.1820(5) 0.7551(2) 0.0595(11) Uani 1 1 d . . . . .
H43 H 0.233397 0.196468 0.750288 0.071 Uiso 1 1 calc R U . . .
C53 C 0.3607(4) 0.2128(6) 0.8270(2) 0.0649(12) Uani 1 1 d . . . . .
H53 H 0.426876 0.210553 0.829879 0.078 Uiso 1 1 calc R U . . .
C63 C 0.3394(4) 0.3427(6) 0.8520(3) 0.0726(13) Uani 1 1 d . . . . .
H631 H 0.376659 0.354315 0.899354 0.087 Uiso 1 1 calc R U . . .
H632 H 0.354606 0.411984 0.825969 0.087 Uiso 1 1 calc R U . . .
O23 O 0.3139(3) -0.1809(4) 0.7742(2) 0.0789(10) Uani 1 1 d . . . . .
H23O H 0.365338 -0.187523 0.769153 0.118 Uiso 1 1 calc R U . . .
O33 O 0.2464(3) 0.0134(4) 0.67063(17) 0.0738(10) Uani 1 1 d . . . . .
H33O H 0.242004 0.075759 0.645379 0.111 Uiso 1 1 calc R U . . .
O43 O 0.3243(2) 0.2612(4) 0.70704(16) 0.0657(9) Uani 1 1 d . . . . .
O53 O 0.3454(2) 0.1186(4) 0.87287(16) 0.0661(9) Uani 1 1 d . . . . .
O63 O 0.2426(3) 0.3461(5) 0.8441(2) 0.0840(11) Uani 1 1 d . . . . .
H63O H 0.229806 0.416004 0.857536 0.126 Uiso 1 1 calc R U . . .
C14 C 0.2698(5) 0.3738(7) 0.6828(3) 0.0820(19) Uani 1 1 d . . . . .
H14 H 0.218548 0.376588 0.701871 0.098 Uiso 1 1 calc R U . . .
C24 C 0.2280(4) 0.3656(7) 0.6063(3) 0.0808(18) Uani 1 1 d . . . . .
H24 H 0.180927 0.434285 0.590459 0.097 Uiso 1 1 calc R U . . .
C34 C 0.3030(4) 0.3843(7) 0.5728(3) 0.0749(16) Uani 1 1 d . . . . .
H34 H 0.343949 0.307923 0.582893 0.090 Uiso 1 1 calc R U . . .
C44 C 0.3630(4) 0.5019(6) 0.6012(3) 0.0724(14) Uani 1 1 d . . . . .
H44 H 0.325492 0.581095 0.587870 0.087 Uiso 1 1 calc R U . . .
C54 C 0.4026(5) 0.4923(6) 0.6780(3) 0.0755(15) Uani 1 1 d . . . . .
H54 H 0.438964 0.411985 0.690274 0.091 Uiso 1 1 calc R U . . .
C64 C 0.4637(8) 0.6039(7) 0.7126(4) 0.114(3) Uani 1 1 d D . . . .
H641 H 0.513659 0.617410 0.693618 0.137 Uiso 0.303(9) 1 calc R U P B 1
H642 H 0.426964 0.682842 0.706914 0.137 Uiso 0.303(9) 1 calc R U P B 1
H643 H 0.480987 0.587684 0.760902 0.137 Uiso 0.697(9) 1 calc R U P B 2
H644 H 0.521082 0.596456 0.701481 0.137 Uiso 0.697(9) 1 calc R U P B 2
O24 O 0.1821(3) 0.2429(6) 0.5883(2) 0.0874(13) Uani 1 1 d . . . . .
H24O H 0.150383 0.243221 0.547922 0.131 Uiso 1 1 calc R U . . .
O34 O 0.2601(3) 0.3925(7) 0.5011(2) 0.1075(19) Uani 1 1 d . . . . .
H34O H 0.225346 0.455848 0.491659 0.161 Uiso 1 1 calc R U . . .
O44 O 0.4377(3) 0.5015(4) 0.57269(18) 0.0688(9) Uani 1 1 d . . . . .
O54 O 0.3246(4) 0.4861(5) 0.7028(2) 0.0864(13) Uani 1 1 d . . . . .
O64A O 0.4989(12) 0.5727(16) 0.7773(6) 0.0940(18) Uani 0.303(9) 1 d D . P B 1
H64A H 0.456108 0.554440 0.791676 0.141 Uiso 0.303(9) 1 calc R U P B 1
O64B O 0.4374(6) 0.7338(6) 0.7032(3) 0.0940(18) Uani 0.697(9) 1 d D . P B 2
H64B H 0.474607 0.777758 0.732749 0.141 Uiso 0.697(9) 1 calc R U P B 2
C15 C 0.4574(4) 0.6163(5) 0.5440(3) 0.0696(13) Uani 1 1 d . . . . .
H15 H 0.406695 0.678607 0.539688 0.083 Uiso 1 1 calc R U . . .
C25 C 0.4600(4) 0.5842(6) 0.4739(3) 0.0686(13) Uani 1 1 d . . . . .
H25 H 0.468995 0.665002 0.452219 0.082 Uiso 1 1 calc R U . . .
C35 C 0.5434(3) 0.4948(5) 0.4799(2) 0.0603(10) Uani 1 1 d . . . . .
H35 H 0.532452 0.409797 0.496899 0.072 Uiso 1 1 calc R U . . .
C45 C 0.6327(4) 0.5522(5) 0.5274(3) 0.0650(12) Uani 1 1 d . . . . .
H45 H 0.648929 0.630089 0.506775 0.078 Uiso 1 1 calc R U . . .
C55 C 0.6225(4) 0.5872(6) 0.5960(3) 0.0791(15) Uani 1 1 d . . . . .
H55 H 0.601809 0.506048 0.610897 0.095 Uiso 1 1 calc R U . C 1
C65A C 0.692(5) 0.633(7) 0.654(4) 0.106(5) Uani 0.21(2) 1 d . U P D 1
H651 H 0.703892 0.723277 0.646640 0.127 Uiso 0.21(2) 1 calc R U P D 1
H652 H 0.749306 0.585588 0.659473 0.127 Uiso 0.21(2) 1 calc R U P D 1
C65B C 0.7093(11) 0.6686(15) 0.6372(9) 0.106(5) Uani 0.79(2) 1 d . U P D 2
H653 H 0.766531 0.620737 0.642192 0.127 Uiso 0.79(2) 1 calc R U P D 2
H654 H 0.711170 0.748936 0.613547 0.127 Uiso 0.79(2) 1 calc R U P D 2
O25 O 0.3749(3) 0.5289(5) 0.43429(19) 0.0842(12) Uani 1 1 d . . . . .
H25O H 0.377183 0.512319 0.396466 0.126 Uiso 1 1 calc R U . . .
O35 O 0.5527(3) 0.4805(5) 0.4154(2) 0.0829(12) Uani 1 1 d . . . . .
H35O H 0.593805 0.427017 0.417451 0.124 Uiso 1 1 calc R U . . .
O45 O 0.7044(2) 0.4566(3) 0.5363(2) 0.0636(8) Uani 1 1 d . . . . .
O55 O 0.5432(3) 0.6716(4) 0.5842(2) 0.0796(10) Uani 1 1 d . . . . .
O65A O 0.674(3) 0.626(5) 0.716(2) 0.135(4) Uani 0.21(2) 1 d . U P D 1
H65A H 0.723676 0.633371 0.747870 0.202 Uiso 0.21(2) 1 calc R U P D 1
O65B O 0.7025(8) 0.6957(13) 0.7020(5) 0.135(4) Uani 0.79(2) 1 d . U P D 2
H65B H 0.653429 0.734768 0.697400 0.202 Uiso 0.79(2) 1 calc R U P D 2
C16 C 0.7820(3) 0.4876(4) 0.5155(3) 0.0598(11) Uani 1 1 d . . . . .
H16 H 0.765297 0.562096 0.484721 0.072 Uiso 1 1 calc R U . . .
C26 C 0.8024(3) 0.3728(5) 0.4773(3) 0.0582(10) Uani 1 1 d . . . . .
H26 H 0.853663 0.396104 0.460368 0.070 Uiso 1 1 calc R U . . .
C36 C 0.8331(3) 0.2573(4) 0.5246(2) 0.0555(10) Uani 1 1 d . . . . .
H36 H 0.780092 0.231606 0.539013 0.067 Uiso 1 1 calc R U . . .
C46 C 0.9135(3) 0.2957(4) 0.5871(2) 0.0470(8) Uani 1 1 d . . . . .
H46 H 0.970269 0.309142 0.574945 0.056 Uiso 1 1 calc R U . . .
C56 C 0.8930(3) 0.4179(4) 0.6209(2) 0.0528(9) Uani 1 1 d . . . . .
H56 H 0.843854 0.399191 0.640674 0.063 Uiso 1 1 calc R U . . .
C66 C 0.9777(4) 0.4713(5) 0.6748(3) 0.0618(11) Uani 1 1 d . . . . .
H661 H 0.960141 0.548373 0.694380 0.074 Uiso 1 1 calc R U . . .
H662 H 1.001354 0.407749 0.710598 0.074 Uiso 1 1 calc R U . . .
O26 O 0.7222(3) 0.3400(4) 0.4212(2) 0.0733(9) Uani 1 1 d . . . . .
H26O H 0.706693 0.402325 0.395491 0.110 Uiso 1 1 calc R U . . .
O36 O 0.8586(3) 0.1489(3) 0.49252(19) 0.0687(9) Uani 1 1 d . . . . .
H36O H 0.897389 0.171304 0.474951 0.103 Uiso 1 1 calc R U . . .
O46 O 0.9282(2) 0.1899(3) 0.63359(15) 0.0514(6) Uani 1 1 d . . . . .
O56 O 0.8615(2) 0.5201(3) 0.57139(18) 0.0599(8) Uani 1 1 d . . . . .
O66 O 1.0487(3) 0.5027(5) 0.6472(2) 0.0818(11) Uani 1 1 d . . . . .
H66O H 1.085418 0.554433 0.672156 0.123 Uiso 1 1 calc R U . . .
C17 C 1.0209(3) 0.1424(4) 0.6639(2) 0.0537(9) Uani 1 1 d . . . . .
H17 H 1.061322 0.178321 0.640038 0.064 Uiso 1 1 calc R U . . .
C27 C 1.0158(4) -0.0044(4) 0.6552(2) 0.0566(10) Uani 1 1 d . . . . .
H27 H 1.080174 -0.037894 0.672887 0.068 Uiso 1 1 calc R U . . .
C37 C 0.9612(4) -0.0637(4) 0.6967(2) 0.0539(10) Uani 1 1 d . . . . .
H37 H 0.895313 -0.036898 0.677848 0.065 Uiso 1 1 calc R U . . .
C47 C 1.0009(3) -0.0188(4) 0.7697(2) 0.0528(9) Uani 1 1 d . . . . .
H47 H 1.064398 -0.053626 0.790454 0.063 Uiso 1 1 calc R U . . .
C57 C 1.0039(3) 0.1293(4) 0.7730(2) 0.0577(10) Uani 1 1 d . . . . .
H57 H 0.939663 0.163094 0.754754 0.069 Uiso 1 1 calc R U . . .
C67 C 1.0499(4) 0.1817(6) 0.8442(3) 0.0769(14) Uani 1 1 d . . . . .
H671 H 1.049944 0.275662 0.842492 0.092 Uiso 1 1 calc R U . . .
H672 H 1.012983 0.155800 0.872278 0.092 Uiso 1 1 calc R U . . .
O27 O 0.9796(3) -0.0363(3) 0.58554(17) 0.0732(10) Uani 1 1 d . . . . .
H27O H 0.946385 0.023172 0.564654 0.110 Uiso 1 1 calc R U . . .
O37 O 0.9666(4) -0.2008(3) 0.6932(2) 0.0781(11) Uani 1 1 d . . . . .
H37O H 0.937140 -0.233866 0.715623 0.117 Uiso 1 1 calc R U . . .
O47 O 0.9407(2) -0.0684(3) 0.80448(16) 0.0568(7) Uani 1 1 d . . . . .
O57 O 1.0573(2) 0.1762(3) 0.73287(16) 0.0589(7) Uani 1 1 d . . . . .
O67 O 1.1421(3) 0.1381(6) 0.8742(2) 0.0943(13) Uani 1 1 d . . . . .
H67O H 1.178771 0.195436 0.872335 0.141 Uiso 1 1 calc R U . . .
C1X C 0.8129(7) 0.3556(12) 0.8779(5) 0.106(4) Uiso 0.5 1 d G . P E 1
C2X C 0.7352(9) 0.2998(13) 0.8887(4) 0.124(6) Uiso 0.5 1 d G . P E 1
H2X H 0.727750 0.305871 0.931010 0.149 Uiso 0.5 1 calc R U P E 1
C3X C 0.6686(7) 0.2349(12) 0.8361(5) 0.112(5) Uiso 0.5 1 d G . P E 1
H3X H 0.616540 0.197526 0.843326 0.134 Uiso 0.5 1 calc R U P E 1
C4X C 0.6797(7) 0.2257(10) 0.7728(4) 0.079(3) Uiso 0.5 1 d G . P E 1
C5X C 0.7574(8) 0.2815(12) 0.7620(5) 0.126(6) Uiso 0.5 1 d G . P E 1
H5X H 0.764838 0.275439 0.719684 0.151 Uiso 0.5 1 calc R U P E 1
C6X C 0.8240(7) 0.3465(13) 0.8146(6) 0.114(5) Uiso 0.5 1 d G . P E 1
H6X H 0.876049 0.383786 0.807367 0.137 Uiso 0.5 1 calc R U P E 1
C7X C 0.6085(19) 0.139(3) 0.7275(13) 0.145(7) Uiso 0.5 1 d . . P E 1
H7X1 H 0.599382 0.162873 0.680762 0.175 Uiso 0.5 1 calc R U P E 1
H7X2 H 0.549239 0.152063 0.735329 0.175 Uiso 0.5 1 calc R U P E 1
C8X C 0.6355(14) -0.007(2) 0.7376(11) 0.117(5) Uiso 0.5 1 d . . P E 1
H8X1 H 0.688266 -0.018249 0.721357 0.140 Uiso 0.5 1 calc R U P E 1
H8X2 H 0.659619 -0.020979 0.786208 0.140 Uiso 0.5 1 calc R U P E 1
N1X N 0.5737(10) -0.1114(13) 0.7103(7) 0.093(3) Uiso 0.5 1 d . . P E 1
H1X1 H 0.516289 -0.096390 0.686101 0.140 Uiso 0.5 1 calc R U P E 1
H1X2 H 0.593518 -0.189939 0.718038 0.140 Uiso 0.5 1 calc R U P E 1
O1X O 0.8868(12) 0.3917(17) 0.9313(9) 0.112(6) Uiso 0.5 1 d . . P E 1
H1X H 0.871445 0.393601 0.965465 0.168 Uiso 0.5 1 calc R U P E 1
O6W O 0.8799(15) 0.427(2) 0.9271(10) 0.082(6) Uiso 0.3 1 d . . P F 2
O7W O 0.912(3) 0.454(5) 0.859(2) 0.211(15) Uiso 0.3 1 d . . P F 2
O8W O 0.8185(19) 0.413(3) 0.7637(14) 0.184(9) Uiso 0.4 1 d . . P G 2
O9W O 0.628(4) 0.404(6) 0.772(3) 0.184(18) Uiso 0.2 1 d . . P H 2
O10W O 0.731(4) 0.220(5) 0.836(2) 0.168(15) Uiso 0.2 1 d . . P I 2
O11W O 0.733(3) 0.183(5) 0.677(2) 0.156(13) Uiso 0.2 1 d . . P J 2
O12W O 0.730(5) 0.047(7) 0.732(3) 0.21(2) Uiso 0.2 1 d . . P K 2
O13W O 0.666(4) -0.042(6) 0.706(3) 0.168(15) Uiso 0.2 1 d . . P K 2
O14W O 0.5946(11) -0.1016(13) 0.6888(8) 0.073(3) Uiso 0.3 1 d . . P K 2
O1W O 0.2093(6) 0.9613(7) 0.9750(3) 0.140(2) Uani 1 1 d . . . . .
H1W1 H 0.177785 1.012778 0.935736 0.211 Uiso 1 1 d R U . . .
H2W1 H 0.254461 1.018897 1.004638 0.211 Uiso 1 1 d R U . . .
O2WA O 0.1488(4) 0.6863(5) 0.7487(3) 0.0792(12) Uani 0.8 1 d . . P L 1
H1W2 H 0.199576 0.740039 0.775376 0.119 Uiso 0.8 1 d R U P L 1
H2W2 H 0.093449 0.725195 0.753444 0.119 Uiso 0.8 1 d R U P L 1
O2WB O 0.165(3) 0.720(4) 0.6911(18) 0.129(10) Uiso 0.2 1 d . . P M 2
O3W O 0.0248(3) 0.2182(4) 0.4650(2) 0.0782(10) Uani 1 1 d . . . . .
H1W3 H 0.064866 0.292989 0.473469 0.117 Uiso 1 1 d R U . . .
H2W3 H 0.047116 0.163930 0.436254 0.117 Uiso 1 1 d R U . . .
O4WA O 0.234(2) 0.754(3) 0.8945(14) 0.153(9) Uiso 0.3 1 d . . P N 1
O4WB O 0.1788(5) 0.5868(7) 0.8803(4) 0.0873(16) Uiso 0.7 1 d . . P O 2
O4WC O 0.1198(13) 0.5449(17) 0.8528(9) 0.095(4) Uiso 0.3 1 d . . P P 3
O5WA O 0.557(2) 0.401(3) 0.9268(15) 0.260(11) Uiso 0.6 1 d . . P Q 1
O5WB O 0.592(3) 0.359(4) 0.8681(18) 0.230(13) Uiso 0.4 1 d . . P R 2
 
loop_
 _atom_site_aniso_label
 _atom_site_aniso_U_11
 _atom_site_aniso_U_22
 _atom_site_aniso_U_33
 _atom_site_aniso_U_23
 _atom_site_aniso_U_13
 _atom_site_aniso_U_12
C11 0.059(3) 0.091(3) 0.049(2) 0.015(2) 0.022(2) 0.010(2)
C21 0.088(3) 0.064(3) 0.067(3) 0.012(2) 0.042(3) 0.015(3)
C31 0.072(3) 0.064(3) 0.058(3) -0.008(2) 0.028(2) -0.006(2)
C41 0.047(2) 0.069(3) 0.044(2) 0.0008(18) 0.0142(17) 0.0041(19)
C51 0.057(2) 0.079(3) 0.051(2) -0.005(2) 0.018(2) -0.006(2)
C61 0.088(4) 0.092(4) 0.056(3) -0.012(3) 0.028(3) -0.020(3)
O21 0.144(4) 0.069(2) 0.104(3) 0.001(2) 0.086(3) 0.013(2)
O31 0.120(4) 0.093(3) 0.106(3) -0.039(3) 0.067(3) -0.038(3)
O41 0.0472(15) 0.080(2) 0.0440(15) 0.0039(14) 0.0150(12) 0.0040(14)
O51 0.0545(18) 0.115(3) 0.0472(17) -0.0053(18) 0.0135(14) -0.0129(19)
O61 0.089(3) 0.120(4) 0.055(2) -0.012(2) 0.0179(19) -0.015(3)
C12 0.052(2) 0.083(3) 0.041(2) 0.006(2) 0.0173(18) 0.007(2)
C22 0.057(2) 0.070(3) 0.054(2) 0.006(2) 0.022(2) 0.008(2)
C32 0.053(2) 0.073(3) 0.041(2) 0.0007(19) 0.0146(18) -0.001(2)
C42 0.048(2) 0.077(3) 0.042(2) 0.0091(19) 0.0151(17) 0.0094(19)
C52 0.062(3) 0.071(3) 0.047(2) -0.001(2) 0.0160(19) 0.007(2)
C62 0.096(4) 0.092(4) 0.070(3) -0.011(3) 0.023(3) 0.011(3)
O22 0.078(2) 0.0625(19) 0.077(2) 0.0033(17) 0.0277(19) 0.0033(17)
O32 0.061(2) 0.101(3) 0.071(2) -0.011(2) 0.0211(17) -0.0198(19)
O42 0.0478(16) 0.101(3) 0.0449(15) 0.0165(16) 0.0165(13) 0.0143(16)
O52 0.0542(17) 0.083(2) 0.0437(15) -0.0083(15) 0.0126(13) 0.0024(15)
O62A 0.168(7) 0.105(5) 0.148(6) -0.044(4) 0.079(6) -0.037(5)
O62B 0.168(7) 0.105(5) 0.148(6) -0.044(4) 0.079(6) -0.037(5)
C13 0.050(2) 0.089(3) 0.053(2) 0.014(2) 0.0229(19) 0.010(2)
C23 0.048(2) 0.088(3) 0.055(3) 0.007(2) 0.016(2) 0.007(2)
C33 0.048(2) 0.092(3) 0.045(2) 0.003(2) 0.0163(18) 0.010(2)
C43 0.051(2) 0.087(3) 0.046(2) 0.012(2) 0.0221(19) 0.015(2)
C53 0.061(3) 0.089(3) 0.047(2) 0.009(2) 0.020(2) 0.013(2)
C63 0.079(3) 0.083(3) 0.057(3) -0.005(2) 0.025(3) -0.001(3)
O23 0.060(2) 0.088(3) 0.081(3) 0.007(2) 0.0138(19) -0.0031(18)
O33 0.0634(19) 0.105(3) 0.0464(17) -0.0018(17) 0.0094(15) 0.0134(19)
O43 0.0656(19) 0.090(2) 0.0515(17) 0.0226(16) 0.0322(15) 0.0297(17)
O53 0.0639(19) 0.093(2) 0.0465(16) 0.0127(16) 0.0254(15) 0.0132(17)
O63 0.081(3) 0.093(3) 0.088(3) -0.005(2) 0.041(2) 0.014(2)
C14 0.078(4) 0.108(5) 0.075(3) 0.037(3) 0.046(3) 0.048(4)
C24 0.062(3) 0.117(5) 0.072(3) 0.045(3) 0.035(3) 0.037(3)
C34 0.064(3) 0.113(4) 0.056(3) 0.027(3) 0.030(2) 0.027(3)
C44 0.081(3) 0.079(3) 0.074(3) 0.019(3) 0.047(3) 0.032(3)
C54 0.099(4) 0.075(3) 0.066(3) 0.009(3) 0.045(3) 0.028(3)
C64 0.180(9) 0.078(4) 0.114(6) -0.017(4) 0.089(6) 0.003(5)
O24 0.062(2) 0.138(4) 0.064(2) 0.039(2) 0.0227(18) 0.017(2)
O34 0.070(3) 0.195(6) 0.056(2) 0.038(3) 0.0190(18) 0.010(3)
O44 0.078(2) 0.070(2) 0.071(2) 0.0178(17) 0.0413(18) 0.0283(17)
O54 0.114(3) 0.090(3) 0.076(2) 0.016(2) 0.058(2) 0.042(3)
O64A 0.115(5) 0.081(3) 0.082(4) -0.013(3) 0.028(3) 0.004(3)
O64B 0.115(5) 0.081(3) 0.082(4) -0.013(3) 0.028(3) 0.004(3)
C15 0.071(3) 0.061(3) 0.081(3) 0.015(2) 0.032(3) 0.023(2)
C25 0.062(3) 0.078(3) 0.069(3) 0.021(2) 0.027(2) 0.016(2)
C35 0.056(2) 0.067(3) 0.063(3) 0.007(2) 0.027(2) 0.005(2)
C45 0.057(3) 0.050(2) 0.086(3) 0.010(2) 0.020(2) 0.0091(19)
C55 0.074(3) 0.074(3) 0.085(4) -0.008(3) 0.019(3) 0.020(3)
C65A 0.084(7) 0.101(9) 0.114(10) -0.037(7) 0.007(6) 0.014(6)
C65B 0.084(7) 0.101(9) 0.114(10) -0.037(7) 0.007(6) 0.014(6)
O25 0.059(2) 0.133(4) 0.060(2) 0.011(2) 0.0183(16) 0.012(2)
O35 0.066(2) 0.120(4) 0.068(2) 0.006(2) 0.0297(18) 0.013(2)
O45 0.0535(17) 0.0483(15) 0.093(2) 0.0143(15) 0.0290(17) 0.0066(13)
O55 0.076(2) 0.067(2) 0.094(3) -0.0062(19) 0.025(2) 0.0190(18)
O65A 0.151(7) 0.104(8) 0.104(5) -0.028(5) -0.018(5) 0.028(6)
O65B 0.151(7) 0.104(8) 0.104(5) -0.028(5) -0.018(5) 0.028(6)
C16 0.050(2) 0.048(2) 0.080(3) 0.012(2) 0.020(2) -0.0010(18)
C26 0.049(2) 0.056(2) 0.065(3) 0.005(2) 0.013(2) -0.0069(18)
C36 0.051(2) 0.045(2) 0.066(3) -0.0031(18) 0.014(2) -0.0052(17)
C46 0.048(2) 0.0394(17) 0.055(2) -0.0003(16) 0.0199(18) -0.0026(15)
C56 0.056(2) 0.0378(18) 0.068(3) -0.0005(18) 0.026(2) 0.0002(16)
C66 0.065(3) 0.048(2) 0.071(3) -0.011(2) 0.021(2) 0.0026(19)
O26 0.0592(19) 0.074(2) 0.072(2) 0.0024(17) 0.0029(16) -0.0051(16)
O36 0.068(2) 0.0551(17) 0.075(2) -0.0170(15) 0.0128(17) -0.0034(15)
O46 0.0480(15) 0.0434(14) 0.0637(17) 0.0055(12) 0.0199(13) -0.0009(11)
O56 0.0542(16) 0.0419(14) 0.080(2) 0.0044(14) 0.0168(15) -0.0030(12)
O66 0.062(2) 0.089(3) 0.095(3) -0.024(2) 0.027(2) -0.0194(19)
C17 0.051(2) 0.054(2) 0.060(2) 0.0015(19) 0.0234(19) -0.0008(18)
C27 0.073(3) 0.049(2) 0.055(2) 0.0053(18) 0.031(2) 0.013(2)
C37 0.073(3) 0.0372(18) 0.056(2) -0.0025(16) 0.028(2) 0.0037(18)
C47 0.053(2) 0.055(2) 0.055(2) 0.0029(18) 0.0250(18) 0.0045(18)
C57 0.062(3) 0.055(2) 0.061(3) -0.006(2) 0.027(2) -0.0041(19)
C67 0.084(4) 0.078(3) 0.071(3) -0.020(3) 0.029(3) -0.015(3)
O27 0.110(3) 0.0592(18) 0.0547(18) 0.0035(15) 0.0325(18) 0.0182(19)
O37 0.133(3) 0.0391(15) 0.075(2) -0.0032(15) 0.051(2) 0.0019(17)
O47 0.0566(16) 0.0650(17) 0.0532(16) 0.0063(14) 0.0243(14) 0.0060(14)
O57 0.0550(17) 0.0644(17) 0.0562(17) -0.0002(14) 0.0168(14) -0.0059(14)
O67 0.078(3) 0.126(4) 0.070(2) -0.002(2) 0.013(2) -0.018(3)
O1W 0.162(6) 0.129(5) 0.105(4) 0.001(4) 0.011(4) -0.052(4)
O2WA 0.072(3) 0.070(3) 0.090(3) -0.005(2) 0.018(2) -0.012(2)
O3W 0.108(3) 0.0638(19) 0.075(2) 0.0122(17) 0.046(2) 0.0220(19)
 
_geom_special_details
;
 All esds (except the esd in the dihedral angle between two l.s. planes)
 are estimated using the full covariance matrix.  The cell esds are taken
 into account individually in the estimation of esds in distances, angles
 and torsion angles; correlations between esds in cell parameters are only
 used when they are defined by crystal symmetry.  An approximate (isotropic)
 treatment of cell esds is used for estimating esds involving l.s. planes.
;
 
loop_
 _geom_bond_atom_site_label_1
 _geom_bond_atom_site_label_2
 _geom_bond_distance
 _geom_bond_site_symmetry_2
 _geom_bond_publ_flag
C11 O47 1.402(6) . ?
C11 O51 1.426(7) . ?
C11 C21 1.523(9) . ?
C11 H11 0.9800 . ?
C21 O21 1.428(7) . ?
C21 C31 1.515(8) . ?
C21 H21 0.9800 . ?
C31 O31 1.408(7) . ?
C31 C41 1.520(6) . ?
C31 H31 0.9800 . ?
C41 O41 1.426(5) . ?
C41 C51 1.527(7) . ?
C41 H41 0.9800 . ?
C51 O51 1.439(6) . ?
C51 C61 1.517(7) . ?
C51 H51 0.9800 . ?
C61 O61 1.425(8) . ?
C61 H611 0.9700 . ?
C61 H612 0.9700 . ?
O21 H21O 0.8200 . ?
O31 H31O 0.8200 . ?
O41 C12 1.410(5) . ?
O61 H61O 0.8200 . ?
C12 O52 1.406(6) . ?
C12 C22 1.515(7) . ?
C12 H12 0.9800 . ?
C22 O22 1.417(6) . ?
C22 C32 1.509(6) . ?
C22 H22 0.9800 . ?
C32 O32 1.428(6) . ?
C32 C42 1.511(7) . ?
C32 H32 0.9800 . ?
C42 O42 1.428(5) . ?
C42 C52 1.534(7) . ?
C42 H42 0.9800 . ?
C52 O52 1.430(6) . ?
C52 C62 1.490(8) . ?
C52 H52 0.9800 . ?
C62 O62B 1.30(6) . ?
C62 O62A 1.441(11) . ?
C62 H621 0.9700 . ?
C62 H622 0.9700 . ?
C62 H623 0.9700 . ?
C62 H624 0.9700 . ?
O22 H22O 0.8200 . ?
O32 H32O 0.8200 . ?
O42 C13 1.408(6) . ?
O62A H62A 0.8200 . ?
O62B H62B 0.8200 . ?
C13 O53 1.408(7) . ?
C13 C23 1.528(7) . ?
C13 H13 0.9800 . ?
C23 O23 1.429(8) . ?
C23 C33 1.502(7) . ?
C23 H23 0.9800 . ?
C33 O33 1.430(6) . ?
C33 C43 1.527(8) . ?
C33 H33 0.9800 . ?
C43 O43 1.436(6) . ?
C43 C53 1.515(7) . ?
C43 H43 0.9800 . ?
C53 O53 1.436(6) . ?
C53 C63 1.511(8) . ?
C53 H53 0.9800 . ?
C63 O63 1.414(7) . ?
C63 H631 0.9700 . ?
C63 H632 0.9700 . ?
O23 H23O 0.8200 . ?
O33 H33O 0.8200 . ?
O43 C14 1.417(6) . ?
O63 H63O 0.8200 . ?
C14 O54 1.403(10) . ?
C14 C24 1.514(9) . ?
C14 H14 0.9800 . ?
C24 O24 1.431(10) . ?
C24 C34 1.528(7) . ?
C24 H24 0.9800 . ?
C34 O34 1.423(7) . ?
C34 C44 1.512(10) . ?
C34 H34 0.9800 . ?
C44 O44 1.438(6) . ?
C44 C54 1.518(8) . ?
C44 H44 0.9800 . ?
C54 O54 1.436(7) . ?
C54 C64 1.502(11) . ?
C54 H54 0.9800 . ?
C64 O64A 1.318(11) . ?
C64 O64B 1.393(9) . ?
C64 H641 0.9700 . ?
C64 H642 0.9700 . ?
C64 H643 0.9700 . ?
C64 H644 0.9700 . ?
O24 H24O 0.8200 . ?
O34 H34O 0.8200 . ?
O44 C15 1.403(7) . ?
O64A H64A 0.8200 . ?
O64B H64B 0.8200 . ?
C15 O55 1.409(7) . ?
C15 C25 1.513(8) . ?
C15 H15 0.9800 . ?
C25 O25 1.398(7) . ?
C25 C35 1.532(7) . ?
C25 H25 0.9800 . ?
C35 O35 1.408(6) . ?
C35 C45 1.504(7) . ?
C35 H35 0.9800 . ?
C45 O45 1.430(6) . ?
C45 C55 1.534(9) . ?
C45 H45 0.9800 . ?
C55 C65A 1.40(7) . ?
C55 O55 1.433(7) . ?
C55 C65B 1.554(17) . ?
C55 H55 0.9800 . ?
C65A O65A 1.41(8) . ?
C65A H651 0.9700 . ?
C65A H652 0.9700 . ?
C65B O65B 1.418(19) . ?
C65B H653 0.9700 . ?
C65B H654 0.9700 . ?
O25 H25O 0.8200 . ?
O35 H35O 0.8200 . ?
O45 C16 1.412(6) . ?
O65A H65A 0.8200 . ?
O65B H65B 0.8200 . ?
C16 O56 1.410(6) . ?
C16 C26 1.516(7) . ?
C16 H16 0.9800 . ?
C26 O26 1.419(6) . ?
C26 C36 1.519(7) . ?
C26 H26 0.9800 . ?
C36 O36 1.421(6) . ?
C36 C46 1.512(6) . ?
C36 H36 0.9800 . ?
C46 O46 1.428(5) . ?
C46 C56 1.525(6) . ?
C46 H46 0.9800 . ?
C56 O56 1.443(5) . ?
C56 C66 1.500(7) . ?
C56 H56 0.9800 . ?
C66 O66 1.412(7) . ?
C66 H661 0.9700 . ?
C66 H662 0.9700 . ?
O26 H26O 0.8200 . ?
O36 H36O 0.8200 . ?
O46 C17 1.418(5) . ?
O66 H66O 0.8200 . ?
C17 O57 1.405(6) . ?
C17 C27 1.524(6) . ?
C17 H17 0.9800 . ?
C27 O27 1.414(6) . ?
C27 C37 1.509(7) . ?
C27 H27 0.9800 . ?
C37 O37 1.420(5) . ?
C37 C47 1.514(6) . ?
C37 H37 0.9800 . ?
C47 O47 1.431(5) . ?
C47 C57 1.529(6) . ?
C47 H47 0.9800 . ?
C57 O57 1.427(6) . ?
C57 C67 1.517(7) . ?
C57 H57 0.9800 . ?
C67 O67 1.397(8) . ?
C67 H671 0.9700 . ?
C67 H672 0.9700 . ?
O27 H27O 0.8200 . ?
O37 H37O 0.8200 . ?
O67 H67O 0.8200 . ?
C1X O1X 1.343(19) . ?
C1X C2X 1.3900 . ?
C1X C6X 1.3900 . ?
C2X C3X 1.3900 . ?
C2X H2X 0.9300 . ?
C3X C4X 1.3900 . ?
C3X H3X 0.9300 . ?
C4X C5X 1.3900 . ?
C4X C7X 1.47(3) . ?
C5X C6X 1.3900 . ?
C5X H5X 0.9300 . ?
C6X H6X 0.9300 . ?
C7X C8X 1.56(3) . ?
C7X H7X1 0.9700 . ?
C7X H7X2 0.9700 . ?
C8X N1X 1.41(2) . ?
C8X H8X1 0.9700 . ?
C8X H8X2 0.9700 . ?
N1X H1X1 0.8600 . ?
N1X H1X2 0.8600 . ?
O1X H1X 0.8200 . ?
O6W O7W 1.67(5) . ?
O12W O13W 1.32(8) . ?
O13W O14W 1.18(6) . ?
O1W H1W1 0.9600 . ?
O1W H2W1 0.9600 . ?
O2WA H1W2 0.9601 . ?
O2WA H2W2 0.9601 . ?
O3W H1W3 0.9600 . ?
O3W H2W3 0.9599 . ?
 
loop_
 _geom_angle_atom_site_label_1
 _geom_angle_atom_site_label_2
 _geom_angle_atom_site_label_3
 _geom_angle
 _geom_angle_site_symmetry_1
 _geom_angle_site_symmetry_3
 _geom_angle_publ_flag
O47 C11 O51 110.7(5) . . ?
O47 C11 C21 108.2(4) . . ?
O51 C11 C21 109.8(4) . . ?
O47 C11 H11 109.4 . . ?
O51 C11 H11 109.4 . . ?
C21 C11 H11 109.4 . . ?
O21 C21 C31 110.6(5) . . ?
O21 C21 C11 110.1(4) . . ?
C31 C21 C11 111.1(4) . . ?
O21 C21 H21 108.3 . . ?
C31 C21 H21 108.3 . . ?
C11 C21 H21 108.3 . . ?
O31 C31 C21 111.0(5) . . ?
O31 C31 C41 111.4(4) . . ?
C21 C31 C41 107.9(4) . . ?
O31 C31 H31 108.8 . . ?
C21 C31 H31 108.8 . . ?
C41 C31 H31 108.8 . . ?
O41 C41 C31 107.1(4) . . ?
O41 C41 C51 109.4(4) . . ?
C31 C41 C51 109.1(4) . . ?
O41 C41 H41 110.4 . . ?
C31 C41 H41 110.4 . . ?
C51 C41 H41 110.4 . . ?
O51 C51 C61 107.9(4) . . ?
O51 C51 C41 109.1(4) . . ?
C61 C51 C41 113.9(4) . . ?
O51 C51 H51 108.6 . . ?
C61 C51 H51 108.6 . . ?
C41 C51 H51 108.6 . . ?
O61 C61 C51 111.8(5) . . ?
O61 C61 H611 109.3 . . ?
C51 C61 H611 109.3 . . ?
O61 C61 H612 109.2 . . ?
C51 C61 H612 109.3 . . ?
H611 C61 H612 107.9 . . ?
C21 O21 H21O 109.5 . . ?
C31 O31 H31O 109.5 . . ?
C12 O41 C41 118.1(3) . . ?
C11 O51 C51 113.8(4) . . ?
C61 O61 H61O 109.5 . . ?
O52 C12 O41 110.1(4) . . ?
O52 C12 C22 109.9(4) . . ?
O41 C12 C22 108.4(4) . . ?
O52 C12 H12 109.5 . . ?
O41 C12 H12 109.5 . . ?
C22 C12 H12 109.5 . . ?
O22 C22 C32 110.9(4) . . ?
O22 C22 C12 110.6(4) . . ?
C32 C22 C12 109.7(4) . . ?
O22 C22 H22 108.5 . . ?
C32 C22 H22 108.5 . . ?
C12 C22 H22 108.5 . . ?
O32 C32 C22 110.0(4) . . ?
O32 C32 C42 110.3(4) . . ?
C22 C32 C42 110.8(4) . . ?
O32 C32 H32 108.6 . . ?
C22 C32 H32 108.6 . . ?
C42 C32 H32 108.6 . . ?
O42 C42 C32 106.9(4) . . ?
O42 C42 C52 109.3(4) . . ?
C32 C42 C52 112.3(4) . . ?
O42 C42 H42 109.4 . . ?
C32 C42 H42 109.4 . . ?
C52 C42 H42 109.4 . . ?
O52 C52 C62 107.3(4) . . ?
O52 C52 C42 110.4(4) . . ?
C62 C52 C42 112.0(5) . . ?
O52 C52 H52 109.0 . . ?
C62 C52 H52 109.0 . . ?
C42 C52 H52 109.0 . . ?
O62B C62 C52 106(3) . . ?
O62A C62 C52 111.6(6) . . ?
O62A C62 H621 109.3 . . ?
C52 C62 H621 109.3 . . ?
O62A C62 H622 109.3 . . ?
C52 C62 H622 109.3 . . ?
H621 C62 H622 108.0 . . ?
O62B C62 H623 110.6 . . ?
C52 C62 H623 110.6 . . ?
O62B C62 H624 110.6 . . ?
C52 C62 H624 110.6 . . ?
H623 C62 H624 108.7 . . ?
C22 O22 H22O 109.5 . . ?
C32 O32 H32O 109.5 . . ?
C13 O42 C42 118.9(3) . . ?
C12 O52 C52 114.6(3) . . ?
C62 O62A H62A 109.5 . . ?
C62 O62B H62B 109.5 . . ?
O53 C13 O42 111.5(4) . . ?
O53 C13 C23 110.3(4) . . ?
O42 C13 C23 107.6(4) . . ?
O53 C13 H13 109.1 . . ?
O42 C13 H13 109.1 . . ?
C23 C13 H13 109.1 . . ?
O23 C23 C33 112.3(4) . . ?
O23 C23 C13 110.0(4) . . ?
C33 C23 C13 109.7(4) . . ?
O23 C23 H23 108.3 . . ?
C33 C23 H23 108.3 . . ?
C13 C23 H23 108.3 . . ?
O33 C33 C23 109.5(4) . . ?
O33 C33 C43 109.5(4) . . ?
C23 C33 C43 109.7(4) . . ?
O33 C33 H33 109.4 . . ?
C23 C33 H33 109.4 . . ?
C43 C33 H33 109.4 . . ?
O43 C43 C53 111.0(4) . . ?
O43 C43 C33 105.5(3) . . ?
C53 C43 C33 111.6(4) . . ?
O43 C43 H43 109.5 . . ?
C53 C43 H43 109.5 . . ?
C33 C43 H43 109.5 . . ?
O53 C53 C63 105.7(4) . . ?
O53 C53 C43 109.9(5) . . ?
C63 C53 C43 113.5(4) . . ?
O53 C53 H53 109.2 . . ?
C63 C53 H53 109.2 . . ?
C43 C53 H53 109.2 . . ?
O63 C63 C53 108.1(5) . . ?
O63 C63 H631 110.1 . . ?
C53 C63 H631 110.1 . . ?
O63 C63 H632 110.1 . . ?
C53 C63 H632 110.1 . . ?
H631 C63 H632 108.4 . . ?
C23 O23 H23O 109.5 . . ?
C33 O33 H33O 109.5 . . ?
C14 O43 C43 117.4(3) . . ?
C13 O53 C53 114.6(3) . . ?
C63 O63 H63O 109.5 . . ?
O54 C14 O43 110.8(5) . . ?
O54 C14 C24 111.1(5) . . ?
O43 C14 C24 108.7(5) . . ?
O54 C14 H14 108.8 . . ?
O43 C14 H14 108.8 . . ?
C24 C14 H14 108.8 . . ?
O24 C24 C14 108.9(5) . . ?
O24 C24 C34 111.1(6) . . ?
C14 C24 C34 111.3(5) . . ?
O24 C24 H24 108.5 . . ?
C14 C24 H24 108.5 . . ?
C34 C24 H24 108.5 . . ?
O34 C34 C44 111.7(5) . . ?
O34 C34 C24 109.9(5) . . ?
C44 C34 C24 111.1(5) . . ?
O34 C34 H34 108.0 . . ?
C44 C34 H34 108.0 . . ?
C24 C34 H34 108.0 . . ?
O44 C44 C34 106.5(4) . . ?
O44 C44 C54 110.4(5) . . ?
C34 C44 C54 109.7(5) . . ?
O44 C44 H44 110.1 . . ?
C34 C44 H44 110.1 . . ?
C54 C44 H44 110.1 . . ?
O54 C54 C64 107.9(5) . . ?
O54 C54 C44 107.5(5) . . ?
C64 C54 C44 115.0(6) . . ?
O54 C54 H54 108.8 . . ?
C64 C54 H54 108.8 . . ?
C44 C54 H54 108.8 . . ?
O64A C64 C54 106.3(9) . . ?
O64B C64 C54 124.7(9) . . ?
O64A C64 H641 110.5 . . ?
C54 C64 H641 110.5 . . ?
O64A C64 H642 110.5 . . ?
C54 C64 H642 110.5 . . ?
H641 C64 H642 108.7 . . ?
O64B C64 H643 106.2 . . ?
C54 C64 H643 106.2 . . ?
O64B C64 H644 106.2 . . ?
C54 C64 H644 106.2 . . ?
H643 C64 H644 106.4 . . ?
C24 O24 H24O 109.5 . . ?
C34 O34 H34O 109.5 . . ?
C15 O44 C44 118.7(4) . . ?
C14 O54 C54 113.7(4) . . ?
C64 O64A H64A 109.5 . . ?
C64 O64B H64B 109.5 . . ?
O44 C15 O55 111.7(4) . . ?
O44 C15 C25 107.8(5) . . ?
O55 C15 C25 110.6(5) . . ?
O44 C15 H15 108.9 . . ?
O55 C15 H15 108.9 . . ?
C25 C15 H15 108.9 . . ?
O25 C25 C15 110.5(4) . . ?
O25 C25 C35 111.8(5) . . ?
C15 C25 C35 109.7(4) . . ?
O25 C25 H25 108.3 . . ?
C15 C25 H25 108.3 . . ?
C35 C25 H25 108.3 . . ?
O35 C35 C45 108.7(4) . . ?
O35 C35 C25 109.0(4) . . ?
C45 C35 C25 110.4(4) . . ?
O35 C35 H35 109.6 . . ?
C45 C35 H35 109.6 . . ?
C25 C35 H35 109.6 . . ?
O45 C45 C35 106.7(4) . . ?
O45 C45 C55 110.3(4) . . ?
C35 C45 C55 111.3(5) . . ?
O45 C45 H45 109.5 . . ?
C35 C45 H45 109.5 . . ?
C55 C45 H45 109.5 . . ?
C65A C55 O55 107(3) . . ?
C65A C55 C45 128(3) . . ?
O55 C55 C45 108.6(5) . . ?
O55 C55 C65B 105.6(7) . . ?
C45 C55 C65B 108.6(8) . . ?
C65A C55 H55 103.7 . . ?
O55 C55 H55 103.7 . . ?
C45 C55 H55 103.7 . . ?
C55 C65A O65A 118(5) . . ?
C55 C65A H651 107.8 . . ?
O65A C65A H651 107.8 . . ?
C55 C65A H652 107.8 . . ?
O65A C65A H652 107.8 . . ?
H651 C65A H652 107.2 . . ?
O65B C65B C55 108.8(10) . . ?
O65B C65B H653 109.9 . . ?
C55 C65B H653 109.9 . . ?
O65B C65B H654 109.9 . . ?
C55 C65B H654 109.9 . . ?
H653 C65B H654 108.3 . . ?
C25 O25 H25O 109.5 . . ?
C35 O35 H35O 109.5 . . ?
C16 O45 C45 118.2(3) . . ?
C15 O55 C55 114.0(4) . . ?
C65A O65A H65A 109.5 . . ?
C65B O65B H65B 109.5 . . ?
O56 C16 O45 111.4(4) . . ?
O56 C16 C26 110.9(4) . . ?
O45 C16 C26 108.6(4) . . ?
O56 C16 H16 108.7 . . ?
O45 C16 H16 108.7 . . ?
C26 C16 H16 108.7 . . ?
O26 C26 C16 110.7(4) . . ?
O26 C26 C36 110.1(4) . . ?
C16 C26 C36 110.0(4) . . ?
O26 C26 H26 108.7 . . ?
C16 C26 H26 108.7 . . ?
C36 C26 H26 108.7 . . ?
O36 C36 C46 110.4(4) . . ?
O36 C36 C26 112.5(4) . . ?
C46 C36 C26 109.9(3) . . ?
O36 C36 H36 108.0 . . ?
C46 C36 H36 108.0 . . ?
C26 C36 H36 108.0 . . ?
O46 C46 C36 106.6(3) . . ?
O46 C46 C56 109.1(3) . . ?
C36 C46 C56 112.9(4) . . ?
O46 C46 H46 109.4 . . ?
C36 C46 H46 109.4 . . ?
C56 C46 H46 109.4 . . ?
O56 C56 C66 105.4(3) . . ?
O56 C56 C46 110.0(4) . . ?
C66 C56 C46 113.4(4) . . ?
O56 C56 H56 109.3 . . ?
C66 C56 H56 109.3 . . ?
C46 C56 H56 109.3 . . ?
O66 C66 C56 110.5(4) . . ?
O66 C66 H661 109.5 . . ?
C56 C66 H661 109.5 . . ?
O66 C66 H662 109.5 . . ?
C56 C66 H662 109.5 . . ?
H661 C66 H662 108.1 . . ?
C26 O26 H26O 109.5 . . ?
C36 O36 H36O 109.5 . . ?
C17 O46 C46 118.4(3) . . ?
C16 O56 C56 114.0(3) . . ?
C66 O66 H66O 109.5 . . ?
O57 C17 O46 111.4(4) . . ?
O57 C17 C27 110.8(4) . . ?
O46 C17 C27 106.7(4) . . ?
O57 C17 H17 109.3 . . ?
O46 C17 H17 109.3 . . ?
C27 C17 H17 109.3 . . ?
O27 C27 C37 113.4(4) . . ?
O27 C27 C17 109.9(4) . . ?
C37 C27 C17 110.5(3) . . ?
O27 C27 H27 107.6 . . ?
C37 C27 H27 107.6 . . ?
C17 C27 H27 107.6 . . ?
O37 C37 C27 108.8(4) . . ?
O37 C37 C47 110.3(4) . . ?
C27 C37 C47 110.2(4) . . ?
O37 C37 H37 109.2 . . ?
C27 C37 H37 109.2 . . ?
C47 C37 H37 109.2 . . ?
O47 C47 C37 107.2(4) . . ?
O47 C47 C57 110.3(4) . . ?
C37 C47 C57 110.3(4) . . ?
O47 C47 H47 109.6 . . ?
C37 C47 H47 109.6 . . ?
C57 C47 H47 109.6 . . ?
O57 C57 C67 106.9(4) . . ?
O57 C57 C47 109.0(4) . . ?
C67 C57 C47 113.5(4) . . ?
O57 C57 H57 109.1 . . ?
C67 C57 H57 109.1 . . ?
C47 C57 H57 109.1 . . ?
O67 C67 C57 112.9(5) . . ?
O67 C67 H671 109.0 . . ?
C57 C67 H671 109.0 . . ?
O67 C67 H672 109.0 . . ?
C57 C67 H672 109.0 . . ?
H671 C67 H672 107.8 . . ?
C27 O27 H27O 109.5 . . ?
C37 O37 H37O 109.5 . . ?
C11 O47 C47 117.2(4) . . ?
C17 O57 C57 114.4(3) . . ?
C67 O67 H67O 109.5 . . ?
O1X C1X C2X 119.5(11) . . ?
O1X C1X C6X 118.7(11) . . ?
C2X C1X C6X 120.0 . . ?
C1X C2X C3X 120.0 . . ?
C1X C2X H2X 120.0 . . ?
C3X C2X H2X 120.0 . . ?
C4X C3X C2X 120.0 . . ?
C4X C3X H3X 120.0 . . ?
C2X C3X H3X 120.0 . . ?
C5X C4X C3X 120.0 . . ?
C5X C4X C7X 128.4(12) . . ?
C3X C4X C7X 111.1(12) . . ?
C6X C5X C4X 120.0 . . ?
C6X C5X H5X 120.0 . . ?
C4X C5X H5X 120.0 . . ?
C5X C6X C1X 120.0 . . ?
C5X C6X H6X 120.0 . . ?
C1X C6X H6X 120.0 . . ?
C4X C7X C8X 113.4(19) . . ?
C4X C7X H7X1 108.9 . . ?
C8X C7X H7X1 108.9 . . ?
C4X C7X H7X2 108.9 . . ?
C8X C7X H7X2 108.9 . . ?
H7X1 C7X H7X2 107.7 . . ?
N1X C8X C7X 125.1(18) . . ?
N1X C8X H8X1 106.1 . . ?
C7X C8X H8X1 106.1 . . ?
N1X C8X H8X2 106.1 . . ?
C7X C8X H8X2 106.1 . . ?
H8X1 C8X H8X2 106.3 . . ?
C8X N1X H1X1 120.0 . . ?
C8X N1X H1X2 120.0 . . ?
H1X1 N1X H1X2 120.0 . . ?
C1X O1X H1X 109.5 . . ?
O14W O13W O12W 163(6) . . ?
H1W1 O1W H2W1 104.7 . . ?
H1W2 O2WA H2W2 104.7 . . ?
H1W3 O3W H2W3 104.7 . . ?
 
_refine_diff_density_max    0.364
_refine_diff_density_min   -0.241
_refine_diff_density_rms    0.054

_shelx_res_file
;
TITL BCD-TRM Freebase_X6Cu in P2(1)
    bcdtrm-fb_x6cu.res
    created by SHELXL-2019/1 at 12:02:06 on 05-Jun-2023
CELL  1.54178  15.0853  10.3163  20.8865   90.000  109.344   90.000
ZERR    2.000   0.0005   0.0004   0.0007    0.000    0.001    0.000
LATT -1
SYMM -X, 1/2+Y, -Z
SFAC  C  H  N  O
UNIT 92  162.2  1  86.2
OMIT   0   0   1
OMIT   1   0   0
OMIT   2   0   3
OMIT  -2   0   3
OMIT   0   0   2
OMIT  -1   0   1
OMIT  -2   0   2
OMIT  -9   0   6
OMIT   2   1   0
OMIT   2  -1   0
OMIT   9   0   6
OMIT   2   0   0
OMIT  -1   0   2
EADP O62A O62B
EADP O64A O64B
EADP C65A C65B
EADP O65A O65B
ISOR 0.02 C65A C65B
ISOR 0.02 O65A O65B
DFIX 1.40 0.01 C64 O64A C64 O64B
DAMP 0.5
L.S.1
ACTA
WPDB 1
REM BUMP
BOND $H
LIST 4
FMAP 2
PLAN 10
SIZE 0.06 0.18 0.20
TEMP 23.000

WGHT    0.112900
EXTI    0.004026
FVAR       0.65043   0.87910   0.30261   0.20564
C11   1    0.982932   -0.141176    0.863431    11.00000    0.05895    0.09071 =
         0.04919    0.01455    0.02188    0.00982
AFIX  13
H11   2    1.048348   -0.159525    0.867589    11.00000   -1.20000
AFIX   0
C21   1    0.929299   -0.268242    0.857182    11.00000    0.08839    0.06420 =
         0.06680    0.01203    0.04191    0.01528
AFIX  13
H21   2    0.961292   -0.321771    0.896885    11.00000   -1.20000
AFIX   0
C31   1    0.829543   -0.244829    0.855792    11.00000    0.07163    0.06400 =
         0.05780   -0.00825    0.02802   -0.00557
AFIX  13
H31   2    0.797063   -0.191167    0.816256    11.00000   -1.20000
AFIX   0
C41   1    0.834141   -0.171004    0.919795    11.00000    0.04732    0.06934 =
         0.04448    0.00084    0.01425    0.00410
AFIX  13
H41   2    0.865491   -0.223269    0.960138    11.00000   -1.20000
AFIX   0
C51   1    0.887000   -0.043936    0.921881    11.00000    0.05658    0.07857 =
         0.05095   -0.00539    0.01761   -0.00565
AFIX  13
H51   2    0.854247    0.006067    0.880980    11.00000   -1.20000
AFIX   0
C61   1    0.895425    0.039128    0.983562    11.00000    0.08838    0.09156 =
         0.05605   -0.01200    0.02790   -0.01989
AFIX  23
H611  2    0.938085    0.110461    0.985384    11.00000   -1.20000
H612  2    0.834407    0.075415    0.979282    11.00000   -1.20000
AFIX   0
O21   4    0.929741   -0.336562    0.797853    11.00000    0.14445    0.06896 =
         0.10351    0.00084    0.08613    0.01300
AFIX  83
H21O  2    0.979666   -0.375394    0.805811    11.00000   -1.50000
AFIX   0
O31   4    0.780498   -0.362558    0.850941    11.00000    0.11978    0.09265 =
         0.10585   -0.03874    0.06739   -0.03835
AFIX 147
H31O  2    0.756041   -0.365372    0.880609    11.00000   -1.50000
AFIX   0
O41   4    0.739792   -0.143433    0.915715    11.00000    0.04718    0.08024 =
         0.04404    0.00389    0.01498    0.00397
O51   4    0.980449   -0.072267    0.921998    11.00000    0.05454    0.11537 =
         0.04715   -0.00529    0.01349   -0.01289
O61   4    0.929043   -0.033488    1.044959    11.00000    0.08856    0.12042 =
         0.05500   -0.01243    0.01795   -0.01524
AFIX  83
H61O  2    0.981077   -0.063140    1.049076    11.00000   -1.50000
AFIX   0
C12   1    0.711810   -0.175526    0.971833    11.00000    0.05163    0.08257 =
         0.04053    0.00572    0.01734    0.00703
AFIX  13
H12   2    0.764992   -0.213712    1.007627    11.00000   -1.20000
AFIX   0
C22   1    0.632678   -0.273339    0.948927    11.00000    0.05742    0.06983 =
         0.05400    0.00643    0.02162    0.00780
AFIX  13
H22   2    0.612914   -0.295395    0.987804    11.00000   -1.20000
AFIX   0
C32   1    0.550116   -0.214544    0.894391    11.00000    0.05273    0.07258 =
         0.04084    0.00073    0.01456   -0.00092
AFIX  13
H32   2    0.568491   -0.197910    0.854321    11.00000   -1.20000
AFIX   0
C42   1    0.521658   -0.087652    0.918037    11.00000    0.04751    0.07713 =
         0.04191    0.00909    0.01506    0.00940
AFIX  13
H42   2    0.491367   -0.104726    0.952073    11.00000   -1.20000
AFIX   0
C52   1    0.605587    0.003444    0.948132    11.00000    0.06164    0.07136 =
         0.04690   -0.00067    0.01599    0.00745
AFIX  13
H52   2    0.627073    0.035139    0.911535    11.00000   -1.20000
AFIX   0
C62   1    0.580967    0.116354    0.983416    11.00000    0.09629    0.09181 =
         0.06979   -0.01092    0.02316    0.01116
PART 1
AFIX  23
H621  2    0.529425    0.163702    0.951690    21.00000   -1.20000
H622  2    0.560192    0.085434    1.019956    21.00000   -1.20000
AFIX  23
PART 2
H623  2    0.633727    0.175471    0.999425   -21.00000   -1.20000
H624  2    0.527732    0.162923    0.953027   -21.00000   -1.20000
AFIX   0
PART 0
O22   4    0.663435   -0.388097    0.925437    11.00000    0.07764    0.06252 =
         0.07697    0.00328    0.02772    0.00332
AFIX  83
H22O  2    0.619919   -0.440061    0.913252    11.00000   -1.50000
AFIX   0
O32   4    0.472943   -0.303017    0.876049    11.00000    0.06071    0.10057 =
         0.07064   -0.01090    0.02111   -0.01984
AFIX 147
H32O  2    0.447308   -0.302106    0.834760    11.00000   -1.50000
AFIX   0
O42   4    0.455833   -0.027735    0.860062    11.00000    0.04777    0.10102 =
         0.04485    0.01647    0.01652    0.01428
O52   4    0.681029   -0.063797    0.996854    11.00000    0.05421    0.08314 =
         0.04367   -0.00833    0.01263    0.00237
PART 1
O62A  4    0.659855    0.202262    1.010714    21.00000    0.16770    0.10506 =
         0.14787   -0.04362    0.07942   -0.03699
AFIX 147
H62A  2    0.667400    0.245271    0.979906    21.00000   -1.50000
AFIX   0
PART 2
O62B  4    0.560069    0.068014    1.034343   -21.00000    0.16770    0.10506 =
         0.14787   -0.04362    0.07942   -0.03699
AFIX 147
H62B  2    0.506731    0.038041    1.020620   -21.00000   -1.50000
AFIX   0
PART 0
C13   1    0.362508   -0.010525    0.858479    11.00000    0.04970    0.08920 =
         0.05314    0.01373    0.02294    0.00996
AFIX  13
H13   2    0.350486   -0.067885    0.892096    11.00000   -1.20000
AFIX   0
C23   1    0.297970   -0.048701    0.787686    11.00000    0.04782    0.08831 =
         0.05549    0.00712    0.01617    0.00728
AFIX  13
H23   2    0.232754   -0.040208    0.786531    11.00000   -1.20000
AFIX   0
C33   1    0.312732    0.042178    0.735939    11.00000    0.04828    0.09190 =
         0.04511    0.00302    0.01634    0.01038
AFIX  13
H33   2    0.376596    0.031267    0.734534    11.00000   -1.20000
AFIX   0
C43   1    0.299485    0.181976    0.755056    11.00000    0.05054    0.08691 =
         0.04565    0.01190    0.02212    0.01490
AFIX  13
H43   2    0.233397    0.196468    0.750288    11.00000   -1.20000
AFIX   0
C53   1    0.360734    0.212803    0.827039    11.00000    0.06083    0.08852 =
         0.04674    0.00876    0.01978    0.01336
AFIX  13
H53   2    0.426876    0.210553    0.829879    11.00000   -1.20000
AFIX   0
C63   1    0.339385    0.342735    0.851981    11.00000    0.07867    0.08307 =
         0.05744   -0.00469    0.02453   -0.00126
AFIX  23
H631  2    0.376659    0.354315    0.899354    11.00000   -1.20000
H632  2    0.354606    0.411984    0.825969    11.00000   -1.20000
AFIX   0
O23   4    0.313879   -0.180863    0.774184    11.00000    0.05992    0.08812 =
         0.08143    0.00664    0.01379   -0.00308
AFIX 147
H23O  2    0.365338   -0.187523    0.769153    11.00000   -1.50000
AFIX   0
O33   4    0.246443    0.013448    0.670627    11.00000    0.06342    0.10516 =
         0.04641   -0.00180    0.00941    0.01337
AFIX 147
H33O  2    0.242004    0.075759    0.645379    11.00000   -1.50000
AFIX   0
O43   4    0.324338    0.261163    0.707040    11.00000    0.06562    0.08954 =
         0.05152    0.02258    0.03215    0.02974
O53   4    0.345414    0.118595    0.872873    11.00000    0.06387    0.09314 =
         0.04646    0.01268    0.02541    0.01323
O63   4    0.242635    0.346108    0.844080    11.00000    0.08102    0.09286 =
         0.08764   -0.00511    0.04076    0.01446
AFIX  83
H63O  2    0.229806    0.416004    0.857536    11.00000   -1.50000
AFIX   0
C14   1    0.269787    0.373849    0.682818    11.00000    0.07825    0.10778 =
         0.07509    0.03664    0.04566    0.04752
AFIX  13
H14   2    0.218548    0.376588    0.701871    11.00000   -1.20000
AFIX   0
C24   1    0.227975    0.365553    0.606299    11.00000    0.06249    0.11699 =
         0.07229    0.04464    0.03495    0.03690
AFIX  13
H24   2    0.180927    0.434285    0.590459    11.00000   -1.20000
AFIX   0
C34   1    0.303049    0.384337    0.572799    11.00000    0.06368    0.11267 =
         0.05575    0.02709    0.02967    0.02706
AFIX  13
H34   2    0.343949    0.307923    0.582893    11.00000   -1.20000
AFIX   0
C44   1    0.363011    0.501935    0.601213    11.00000    0.08063    0.07872 =
         0.07367    0.01915    0.04688    0.03232
AFIX  13
H44   2    0.325492    0.581095    0.587870    11.00000   -1.20000
AFIX   0
C54   1    0.402629    0.492349    0.678006    11.00000    0.09872    0.07519 =
         0.06565    0.00875    0.04492    0.02778
AFIX  13
H54   2    0.438964    0.411985    0.690274    11.00000   -1.20000
AFIX   0
C64   1    0.463726    0.603926    0.712567    11.00000    0.17967    0.07832 =
         0.11355   -0.01687    0.08924    0.00251
PART 1
AFIX  23
H641  2    0.513659    0.617410    0.693618    31.00000   -1.20000
H642  2    0.426964    0.682842    0.706914    31.00000   -1.20000
AFIX  23
PART 2
H643  2    0.480987    0.587684    0.760902   -31.00000   -1.20000
H644  2    0.521082    0.596456    0.701481   -31.00000   -1.20000
AFIX   0
PART 0
O24   4    0.182056    0.242927    0.588293    11.00000    0.06183    0.13770 =
         0.06412    0.03945    0.02269    0.01676
AFIX 147
H24O  2    0.150383    0.243221    0.547922    11.00000   -1.50000
AFIX   0
O34   4    0.260131    0.392531    0.501146    11.00000    0.06969    0.19521 =
         0.05635    0.03814    0.01901    0.00990
AFIX 147
H34O  2    0.225346    0.455848    0.491659    11.00000   -1.50000
AFIX   0
O44   4    0.437683    0.501457    0.572692    11.00000    0.07773    0.06996 =
         0.07123    0.01775    0.04132    0.02827
O54   4    0.324599    0.486062    0.702822    11.00000    0.11386    0.08996 =
         0.07553    0.01648    0.05830    0.04184
PART 1
O64A  4    0.498945    0.572741    0.777279    31.00000    0.11547    0.08109 =
         0.08234   -0.01264    0.02850    0.00354
AFIX 147
H64A  2    0.456108    0.554440    0.791676    31.00000   -1.50000
AFIX   0
PART 2
O64B  4    0.437376    0.733830    0.703182   -31.00000    0.11547    0.08109 =
         0.08234   -0.01264    0.02850    0.00354
AFIX 147
H64B  2    0.474607    0.777758    0.732749   -31.00000   -1.50000
AFIX   0
PART 0
C15   1    0.457371    0.616277    0.543996    11.00000    0.07145    0.06128 =
         0.08098    0.01486    0.03201    0.02267
AFIX  13
H15   2    0.406695    0.678607    0.539688    11.00000   -1.20000
AFIX   0
C25   1    0.459980    0.584186    0.473946    11.00000    0.06164    0.07835 =
         0.06948    0.02100    0.02669    0.01629
AFIX  13
H25   2    0.468995    0.665002    0.452219    11.00000   -1.20000
AFIX   0
C35   1    0.543414    0.494754    0.479903    11.00000    0.05613    0.06715 =
         0.06291    0.00738    0.02693    0.00502
AFIX  13
H35   2    0.532452    0.409797    0.496899    11.00000   -1.20000
AFIX   0
C45   1    0.632668    0.552197    0.527350    11.00000    0.05674    0.04958 =
         0.08605    0.01012    0.02026    0.00915
AFIX  13
H45   2    0.648929    0.630089    0.506775    11.00000   -1.20000
AFIX   0
C55   1    0.622520    0.587196    0.595957    11.00000    0.07370    0.07383 =
         0.08478   -0.00821    0.01941    0.01957
AFIX  13
H55   2    0.601809    0.506048    0.610897    11.00000   -1.20000
AFIX   0
PART 1
C65A  1    0.691926    0.633224    0.654356    41.00000    0.08411    0.10101 =
         0.11374   -0.03679    0.00718    0.01381
AFIX  23
H651  2    0.703892    0.723277    0.646640    41.00000   -1.20000
H652  2    0.749306    0.585588    0.659473    41.00000   -1.20000
AFIX   0
PART 2
C65B  1    0.709283    0.668608    0.637199   -41.00000    0.08411    0.10101 =
         0.11374   -0.03679    0.00718    0.01381
AFIX  23
H653  2    0.766531    0.620737    0.642192   -41.00000   -1.20000
H654  2    0.711170    0.748936    0.613547   -41.00000   -1.20000
AFIX   0
PART 0
O25   4    0.374934    0.528911    0.434293    11.00000    0.05915    0.13277 =
         0.05959    0.01132    0.01834    0.01227
AFIX  83
H25O  2    0.377183    0.512319    0.396466    11.00000   -1.50000
AFIX   0
O35   4    0.552717    0.480468    0.415389    11.00000    0.06603    0.12041 =
         0.06772    0.00593    0.02969    0.01306
AFIX 147
H35O  2    0.593805    0.427017    0.417451    11.00000   -1.50000
AFIX   0
O45   4    0.704445    0.456623    0.536258    11.00000    0.05353    0.04826 =
         0.09264    0.01426    0.02899    0.00659
O55   4    0.543208    0.671560    0.584163    11.00000    0.07584    0.06702 =
         0.09387   -0.00621    0.02539    0.01896
PART 1
O65A  4    0.674139    0.625936    0.716317    41.00000    0.15141    0.10412 =
         0.10425   -0.02791   -0.01808    0.02775
AFIX 147
H65A  2    0.723676    0.633371    0.747870    41.00000   -1.50000
AFIX   0
PART 2
O65B  4    0.702498    0.695727    0.701977   -41.00000    0.15141    0.10412 =
         0.10425   -0.02791   -0.01808    0.02775
AFIX  83
H65B  2    0.653429    0.734768    0.697400   -41.00000   -1.50000
AFIX   0
PART 0
C16   1    0.781993    0.487594    0.515510    11.00000    0.04991    0.04774 =
         0.08037    0.01218    0.01955   -0.00098
AFIX  13
H16   2    0.765297    0.562096    0.484721    11.00000   -1.20000
AFIX   0
C26   1    0.802433    0.372784    0.477266    11.00000    0.04946    0.05560 =
         0.06494    0.00514    0.01290   -0.00687
AFIX  13
H26   2    0.853663    0.396104    0.460368    11.00000   -1.20000
AFIX   0
C36   1    0.833111    0.257282    0.524582    11.00000    0.05121    0.04545 =
         0.06568   -0.00314    0.01366   -0.00522
AFIX  13
H36   2    0.780092    0.231606    0.539013    11.00000   -1.20000
AFIX   0
C46   1    0.913545    0.295749    0.587132    11.00000    0.04806    0.03945 =
         0.05549   -0.00027    0.01992   -0.00258
AFIX  13
H46   2    0.970269    0.309142    0.574945    11.00000   -1.20000
AFIX   0
C56   1    0.892984    0.417862    0.620876    11.00000    0.05643    0.03784 =
         0.06808   -0.00052    0.02575    0.00019
AFIX  13
H56   2    0.843854    0.399191    0.640674    11.00000   -1.20000
AFIX   0
C66   1    0.977674    0.471346    0.674772    11.00000    0.06522    0.04828 =
         0.07061   -0.01143    0.02089    0.00257
AFIX  23
H661  2    0.960141    0.548373    0.694380    11.00000   -1.20000
H662  2    1.001354    0.407749    0.710598    11.00000   -1.20000
AFIX   0
O26   4    0.722157    0.340011    0.421167    11.00000    0.05924    0.07411 =
         0.07246    0.00235    0.00287   -0.00507
AFIX  83
H26O  2    0.706693    0.402325    0.395491    11.00000   -1.50000
AFIX   0
O36   4    0.858619    0.148862    0.492515    11.00000    0.06797    0.05507 =
         0.07491   -0.01699    0.01278   -0.00336
AFIX 147
H36O  2    0.897389    0.171304    0.474951    11.00000   -1.50000
AFIX   0
O46   4    0.928183    0.189923    0.633590    11.00000    0.04804    0.04339 =
         0.06375    0.00555    0.01987   -0.00094
O56   4    0.861527    0.520136    0.571394    11.00000    0.05416    0.04189 =
         0.07952    0.00439    0.01679   -0.00295
O66   4    1.048696    0.502706    0.647174    11.00000    0.06162    0.08937 =
         0.09496   -0.02368    0.02652   -0.01942
AFIX 147
H66O  2    1.085418    0.554433    0.672156    11.00000   -1.50000
AFIX   0
C17   1    1.020869    0.142403    0.663927    11.00000    0.05094    0.05381 =
         0.06021    0.00146    0.02341   -0.00077
AFIX  13
H17   2    1.061322    0.178321    0.640038    11.00000   -1.20000
AFIX   0
C27   1    1.015842   -0.004354    0.655248    11.00000    0.07334    0.04888 =
         0.05484    0.00528    0.03110    0.01320
AFIX  13
H27   2    1.080174   -0.037894    0.672887    11.00000   -1.20000
AFIX   0
C37   1    0.961204   -0.063722    0.696722    11.00000    0.07274    0.03718 =
         0.05646   -0.00251    0.02775    0.00370
AFIX  13
H37   2    0.895313   -0.036898    0.677848    11.00000   -1.20000
AFIX   0
C47   1    1.000856   -0.018828    0.769689    11.00000    0.05303    0.05534 =
         0.05530    0.00287    0.02503    0.00449
AFIX  13
H47   2    1.064398   -0.053626    0.790454    11.00000   -1.20000
AFIX   0
C57   1    1.003853    0.129256    0.773049    11.00000    0.06180    0.05461 =
         0.06134   -0.00597    0.02675   -0.00412
AFIX  13
H57   2    0.939663    0.163094    0.754754    11.00000   -1.20000
AFIX   0
C67   1    1.049892    0.181703    0.844223    11.00000    0.08399    0.07798 =
         0.07095   -0.01984    0.02866   -0.01513
AFIX  23
H671  2    1.049944    0.275662    0.842492    11.00000   -1.20000
H672  2    1.012983    0.155800    0.872278    11.00000   -1.20000
AFIX   0
O27   4    0.979575   -0.036277    0.585538    11.00000    0.10959    0.05916 =
         0.05467    0.00351    0.03254    0.01818
AFIX  83
H27O  2    0.946385    0.023172    0.564654    11.00000   -1.50000
AFIX   0
O37   4    0.966623   -0.200769    0.693174    11.00000    0.13316    0.03905 =
         0.07453   -0.00318    0.05128    0.00187
AFIX  83
H37O  2    0.937140   -0.233866    0.715623    11.00000   -1.50000
AFIX   0
O47   4    0.940747   -0.068356    0.804477    11.00000    0.05657    0.06504 =
         0.05321    0.00633    0.02429    0.00595
O57   4    1.057302    0.176195    0.732873    11.00000    0.05497    0.06444 =
         0.05617   -0.00018    0.01681   -0.00591
O67   4    1.142088    0.138073    0.874221    11.00000    0.07830    0.12609 =
         0.06994   -0.00204    0.01306   -0.01844
AFIX 147
H67O  2    1.178771    0.195436    0.872335    11.00000   -1.50000
AFIX  66
REM === Half-occupied TRM-fb (labeled as X) and a water cluster ===
PART 1
C1X   1    0.812925    0.355570    0.877882    10.50000    0.10588
C2X   1    0.735184    0.299772    0.888654    10.50000    0.12377
AFIX  43
H2X   2    0.727750    0.305871    0.931010    10.50000   -1.20000
AFIX  65
C3X   1    0.668554    0.234858    0.836119    10.50000    0.11177
AFIX  43
H3X   2    0.616540    0.197526    0.843326    10.50000   -1.20000
AFIX  65
C4X   1    0.679664    0.225742    0.772813    10.50000    0.07915
C5X   1    0.757405    0.281539    0.762040    10.50000    0.12620
AFIX  43
H5X   2    0.764838    0.275439    0.719684    10.50000   -1.20000
AFIX  65
C6X   1    0.824035    0.346453    0.814574    10.50000    0.11375
AFIX  43
H6X   2    0.876049    0.383786    0.807367    10.50000   -1.20000
AFIX   0
C7X   1    0.608483    0.139175    0.727451    10.50000    0.14542
AFIX  23
H7X1  2    0.599382    0.162873    0.680762    10.50000   -1.20000
H7X2  2    0.549239    0.152063    0.735329    10.50000   -1.20000
AFIX   0
C8X   1    0.635467   -0.006994    0.737556    10.50000    0.11657
AFIX  23
H8X1  2    0.688266   -0.018249    0.721357    10.50000   -1.20000
H8X2  2    0.659619   -0.020979    0.786208    10.50000   -1.20000
AFIX   0
N1X   3    0.573683   -0.111424    0.710341    10.50000    0.09335
AFIX  93
H1X1  2    0.516289   -0.096390    0.686101    10.50000   -1.50000
H1X2  2    0.593518   -0.189939    0.718038    10.50000   -1.50000
AFIX   0
O1X   4    0.886823    0.391717    0.931321    10.50000    0.11208
AFIX  83
H1X   2    0.871445    0.393601    0.965465    10.50000   -1.50000
AFIX   0
PART 2
O6W   4    0.879943    0.427464    0.927150    10.30000    0.08214
O7W   4    0.912431    0.454460    0.859160    10.30000    0.21107
O8W   4    0.818453    0.412890    0.763658    10.40000    0.18359
O9W   4    0.628185    0.404462    0.771694    10.20000    0.18437
O10W  4    0.731063    0.219613    0.835756    10.20000    0.16763
O11W  4    0.732622    0.183388    0.676544    10.20000    0.15605
O12W  4    0.730375    0.046761    0.731693    10.20000    0.21217
O13W  4    0.665724   -0.042116    0.705739    10.20000    0.16777
O14W  4    0.594595   -0.101562    0.688808    10.30000    0.07251
PART 0

O1W   4    0.209300    0.961292    0.974973    11.00000    0.16187    0.12941 =
         0.10517    0.00073    0.01091   -0.05176
AFIX   3
H1W1  2    0.177785    1.012778    0.935736    11.00000   -1.50000
H2W1  2    0.254461    1.018897    1.004638    11.00000   -1.50000
AFIX   0
PART 1
O2WA  4    0.148775    0.686333    0.748706    10.80000    0.07209    0.06973 =
         0.08952   -0.00486    0.01822   -0.01203
AFIX   3
H1W2  2    0.199576    0.740039    0.775376    10.80000   -1.50000
H2W2  2    0.093449    0.725195    0.753444    10.80000   -1.50000
AFIX   0
PART 2
O2WB  4    0.164687    0.719870    0.691097    10.20000    0.12941
PART 0
O3W   4    0.024817    0.218155    0.465033    11.00000    0.10756    0.06384 =
         0.07489    0.01223    0.04578    0.02200
AFIX   3
H1W3  2    0.064866    0.292989    0.473469    11.00000   -1.50000
H2W3  2    0.047116    0.163930    0.436254    11.00000   -1.50000
AFIX   0
PART 1
O4WA  4    0.233666    0.753949    0.894504    10.30000    0.15343
PART 2
O4WB  4    0.178836    0.586756    0.880291    10.70000    0.08726
PART 3
O4WC  4    0.119800    0.544893    0.852811    10.30000    0.09458
PART 0
PART 1
O5WA  4    0.557013    0.401441    0.926765    10.60000    0.25990
PART 2
O5WB  4    0.591953    0.359398    0.868080    10.40000    0.22958
PART 0

HKLF 4


REM  BCD-TRM Freebase_X6Cu in P2(1)
REM wR2 = 0.1635, GooF = S = 1.040, Restrained GooF = 1.043 for all data
REM R1 = 0.0550 for 9080 Fo > 4sig(Fo) and 0.0648 for all 11029 data
REM 840 parameters refined using 27 restraints

END

WGHT      0.1129      0.0000

REM Highest difference peak  0.364,  deepest hole -0.241,  1-sigma level  0.054
Q1    1   0.6751  0.0850  0.7907  11.00000  0.05    0.36
Q2    1   0.7027  0.2963  0.7290  11.00000  0.05    0.35
Q3    1   0.6935  0.2242  0.6804  11.00000  0.05    0.31
Q4    1   0.5724  0.1221  0.7477  11.00000  0.05    0.30
Q5    1   0.5173  0.1808  0.7008  11.00000  0.05    0.28
Q6    1   0.7383  0.4046  0.7477  11.00000  0.05    0.27
Q7    1   0.6187  0.2474  0.9686  11.00000  0.05    0.26
Q8    1   0.7242  0.7710  0.6262  11.00000  0.05    0.26
Q9    1   0.5948 -0.0078  0.7499  11.00000  0.05    0.25
Q10   1   0.6129  0.1455  0.7801  11.00000  0.05    0.25
;
_shelx_res_checksum   25315

_shelx_hkl_file
;
  -2   0   0   16.70    1.50
  -3   0   0 8105.09  316.87
  -4   0   0  732.13   29.70
   4   0   0  709.53   29.10
  -5   0   0  107.99    6.30
   5   0   0  115.69    5.80
   6   0   0  821.42   32.70
  -6   0   0  769.32   33.30
   7   0   0  191.08   10.30
  -7   0   0  236.78   11.50
  -8   0   0  420.76   19.80
   8   0   0  422.66   18.90
   9   0   0   37.00    4.40
   9   0   0   37.20    4.80
 -10   0   0  436.96   19.90
 -10   0   0  441.36   20.70
  10   0   0  400.66   21.50
 -10   0   0  465.55   21.40
  10   0   0  520.45   21.50
 -10   0   0  431.86   21.30
  10   0   0  442.66   20.40
 -11   0   0   82.99    7.60
 -11   0   0   95.19    9.60
 -11   0   0   95.29    7.10
 -11   0   0  104.69    8.40
  11   0   0  103.49    7.50
  11   0   0  100.39    8.40
 -12   0   0   75.69    6.50
 -12   0   0   79.59    7.70
  12   0   0   81.79    7.20
 -12   0   0   72.79    9.30
 -12   0   0   84.19    8.30
  13   0   0  158.68   10.00
 -13   0   0  171.58    9.60
 -13   0   0  162.38   11.00
 -13   0   0  121.79    9.50
 -13   0   0  126.29   12.00
  14   0   0    2.00    3.20
 -14   0   0    4.10    4.60
 -14   0   0    2.70    3.00
 -14   0   0   -1.60    2.70
 -15   0   0    0.90    2.40
 -15   0   0    0.40    3.60
  15   0   0    2.40    3.00
 -15   0   0    2.60    2.10
  16   0   0    5.80    2.70
 -16   0   0    7.30    2.30
 -16   0   0    3.30    3.50
  17   0   0    2.90    2.80
   0  -1   0   -3.10    0.40
   0  -1   0   -3.20    0.40
   0   1   0   -3.20    0.40
   0   1   0   -2.80    0.50
   1  -1   0 2568.14   96.39
  -1  -1   0 2377.86   96.49
  -1  -1   0 2617.24   96.49
   1  -1   0 2402.96   96.69
  -1   1   0 2349.17   96.59
  -1   1   0 2409.26   96.39
   2  -1   0  377.46   14.90
  -2  -1   0  337.37   14.90
  -2   1   0  356.96   15.20
  -3  -1   0 2595.14  102.59
   3  -1   0 2696.83  102.49
  -3   1   0 2608.64  102.89
   3   1   0 2510.25  102.09
   4  -1   0 4217.48  163.68
  -4  -1   0 4311.37  163.78
   4  -1   0 3947.71  163.38
   4   1   0 4042.10  163.18
  -4   1   0 4314.07  164.28
   5  -1   0  926.81   38.30
   5  -1   0  956.90   38.10
  -5  -1   0  894.01   38.40
  -5   1   0  957.90   39.00
   5   1   0  966.30   38.00
  -6  -1   0 1940.41   76.59
   6  -1   0 1845.12   76.09
   6  -1   0 1916.61   76.49
  -6   1   0 1954.50   77.19
   6   1   0 1885.21   75.99
   7  -1   0  367.76   18.10
   7  -1   0  395.76   18.70
  -7  -1   0  464.15   19.10
  -7   1   0  471.15   19.80
   7   1   0  371.26   18.00
  -8  -1   0  351.36   17.40
   8  -1   0  383.66   17.70
   8  -1   0  376.26   17.20
  -8   1   0  374.46   18.30
   8   1   0  368.66   16.90
   9  -1   0  236.38   13.10
   9  -1   0  251.07   12.90
  -9  -1   0  231.78   12.80
   9   1   0  261.07   12.80
  -9   1   0  245.18   13.70
 -10  -1   0   56.89    6.10
 -10  -1   0   63.59    6.70
  10  -1   0   56.99    5.80
  10  -1   0   63.39    6.40
 -10  -1   0   60.29    5.90
 -10  -1   0   76.09    6.50
 -10  -1   0   66.69    5.40
 -10   1   0   76.39    6.90
  10   1   0   68.49    6.30
 -10   1   0   60.99    5.20
  10   1   0   63.49    6.00
 -10   1   0   83.29    7.30
 -10   1   0   78.19    7.70
 -10   1   0   64.79    8.60
 -11  -1   0   69.89    6.70
  11  -1   0   64.09    6.40
 -11  -1   0   69.69    5.90
 -11  -1   0   59.89    6.40
 -11  -1   0   68.89    7.30
 -11  -1   0   63.79    6.60
 -11   1   0   69.79    7.20
 -11   1   0   51.49    7.70
  11   1   0   65.59    6.40
 -11   1   0   70.79    6.80
 -11   1   0   57.69    5.60
  11   1   0   81.39    7.20
 -12  -1   0   39.00    6.00
 -12  -1   0   33.00    6.50
 -12  -1   0   31.00    5.30
  12  -1   0   25.00    4.60
 -12  -1   0   32.20    5.00
 -12  -1   0   22.40    4.10
 -12   1   0   38.10    7.30
 -12   1   0   34.70    5.70
 -12   1   0   37.70    5.40
  12   1   0   24.60    4.50
 -12   1   0   36.10    5.00
 -13  -1   0   99.09   10.50
 -13  -1   0   82.89    6.90
 -13  -1   0   82.19    8.50
 -13  -1   0   94.29    7.60
  13  -1   0   81.79    7.80
 -13   1   0   72.69    6.90
 -13   1   0   91.89    8.00
  13   1   0   72.69    7.30
 -14  -1   0   29.10    4.40
 -14  -1   0   32.60    5.60
 -14  -1   0   36.90    7.10
  14  -1   0   39.20    5.30
 -14  -1   0   35.50    4.50
 -14   1   0   40.30    5.20
 -14   1   0   26.20    4.20
 -14   1   0   21.80    5.50
  14   1   0   36.20    5.00
 -15  -1   0    5.40    2.30
  15  -1   0    4.70    3.10
 -15  -1   0    2.80    3.90
 -15  -1   0    3.10    2.80
 -15   1   0    3.80    2.50
  15   1   0    4.20    3.10
 -15   1   0    1.80    3.90
 -15   1   0    2.00    2.80
 -16  -1   0   -1.00    3.10
  16  -1   0    3.40    2.60
 -16   1   0    4.50    2.20
  16   1   0    2.40    2.40
 -16   1   0    0.50    2.90
  17  -1   0   -3.70    2.20
   0  -2   0 2220.88   92.59
   0  -2   0 2498.75   92.39
   0   2   0 2291.77   92.69
   1  -2   0 1292.07   52.99
  -1  -2   0 1256.97   52.79
   1  -2   0 1374.26   52.59
  -1  -2   0 1410.36   52.69
   1   2   0 1291.37   52.89
  -1   2   0 1294.97   52.99
   2  -2   0 4933.11  188.88
  -2  -2   0 4747.82  189.08
   2  -2   0 4752.82  189.58
   2   2   0 4909.81  188.58
  -2   2   0 4766.52  189.48
  -3  -2   0  681.23   28.50
   3  -2   0  715.03   28.40
   3  -2   0  678.53   29.10
   3  -2   0  666.83   28.30
   3   2   0  729.43   28.00
  -3   2   0  695.93   29.10
   4  -2   0 2463.65  101.09
   4  -2   0 2678.53  101.39
  -4  -2   0 2474.85  101.39
   4   2   0 2634.84  100.89
  -4   2   0 2549.24  102.09
   5  -2   0  268.47   11.80
  -5  -2   0  231.78   11.80
   5  -2   0  271.67   12.10
   5   2   0  288.17   11.60
  -5   2   0  222.88   12.50
  -6  -2   0  679.83   29.00
   6  -2   0  688.13   29.10
   6  -2   0  679.73   28.80
   6   2   0  691.73   28.50
  -6   2   0  695.63   30.10
   7  -2   0  314.87   15.20
   7  -2   0  319.07   15.50
  -7  -2   0  331.17   15.40
  -7   2   0  346.07   16.60
   7   2   0  324.17   14.90
   8  -2   0  345.57   16.50
  -8  -2   0  326.27   16.00
   8  -2   0  347.27   16.20
   8   2   0  354.86   16.00
  -8   2   0  326.47   17.30
   9  -2   0  287.27   19.10
   9  -2   0  319.87   16.10
   9   2   0  328.17   15.80
  -9   2   0  346.97   17.50
 -10  -2   0  178.08   10.30
 -10  -2   0  180.38   11.00
 -10  -2   0  184.38   10.70
  10  -2   0  166.38   10.20
 -10  -2   0  161.38    9.70
 -10  -2   0  165.58   10.30
 -10   2   0  168.98   10.90
 -10   2   0  182.28   11.90
 -10   2   0  171.98    9.60
 -10   2   0  166.08   12.10
 -10   2   0  173.58   11.90
  10   2   0  164.58    9.90
  10   2   0  195.08   10.80
  11  -2   0   13.90    5.20
 -11  -2   0   10.20    4.00
  11  -2   0    8.20    3.50
 -11  -2   0    9.90    3.90
 -11  -2   0   12.80    3.70
 -11  -2   0   30.40    4.70
  11   2   0    6.60    3.60
 -11   2   0    9.10    4.80
 -11   2   0   17.40    4.60
 -11   2   0    8.60    4.20
  11   2   0    6.60    3.30
 -11   2   0    6.10    3.10
 -12  -2   0  136.39    9.40
 -12  -2   0  126.89   10.00
  12  -2   0  123.79    9.00
 -12  -2   0  114.69    8.70
 -12  -2   0  131.29    9.60
 -12  -2   0  107.89   10.50
 -12   2   0  112.89    9.10
  12   2   0  121.29    8.80
 -12   2   0  132.79    8.50
 -12   2   0   95.69   10.40
 -13  -2   0   47.40    8.10
 -13  -2   0   36.90    5.70
 -13  -2   0   32.50    4.90
  13  -2   0   36.40    5.60
 -13  -2   0   38.10    5.60
 -13   2   0   31.70    5.00
  13   2   0   39.60    5.30
 -13   2   0   43.90    5.40
 -13   2   0   46.00    7.50
 -14  -2   0   24.90    5.50
 -14  -2   0   22.00    3.90
  14  -2   0   19.60    4.10
 -14  -2   0   28.20    6.40
 -14  -2   0   22.00    4.50
 -14   2   0   17.70    3.70
 -14   2   0   21.90    7.70
 -14   2   0   17.80    3.80
  14   2   0   21.30    4.00
  15  -2   0    4.50    2.90
 -15  -2   0    9.30    4.30
 -15  -2   0    7.40    4.30
 -15   2   0    5.60    2.80
 -15   2   0    1.30    2.50
  15   2   0    2.70    2.80
  16  -2   0    5.30    2.50
 -16  -2   0    2.00    3.30
  16   2   0    2.50    2.30
 -16   2   0    3.40    2.10
   0  -3   0   -1.20    1.40
   0  -3   0   -2.40    1.30
   0   3   0   -2.20    1.30
   0   3   0   -2.80    0.80
   1  -3   0  137.49    7.40
  -1  -3   0  132.29    6.70
  -1  -3   0  146.99    7.30
   1  -3   0  133.89    6.70
   1   3   0  127.29    6.30
   1   3   0  143.79    7.30
  -1   3   0  136.99    7.30
  -1   3   0  117.89    6.30
   2  -3   0  314.77   14.50
   2  -3   0  317.37   13.60
  -2  -3   0  308.57   13.70
  -2  -3   0  307.77   13.90
  -2   3   0  308.97   14.40
   2   3   0  293.77   13.20
  -3  -3   0 2089.79   80.69
   3  -3   0 2057.79   80.39
   3  -3   0 2047.10   81.39
   3  -3   0 1774.62   79.99
  -3   3   0 2146.79   81.49
   3   3   0 1996.00   79.89
  -4  -3   0 4672.03  185.18
   4  -3   0 4814.52  185.08
   4  -3   0 4472.15  184.78
   4  -3   0 4697.53  186.28
  -4   3   0 4788.42  186.28
   4   3   0 4763.32  184.58
   5  -3   0  195.78   11.30
  -5  -3   0  204.18   10.20
   5  -3   0  195.38    9.90
   5  -3   0  201.88   10.10
   5   3   0  206.88    9.70
  -5   3   0  205.88   11.20
  -6  -3   0 1037.50   43.00
   6  -3   0 1023.40   43.10
   6  -3   0 1032.10   44.70
   6  -3   0 1029.40   42.90
   6   3   0 1059.59   42.60
  -6   3   0 1061.39   44.50
   7  -3   0   75.19    7.70
   7  -3   0   70.69    6.00
  -7  -3   0   88.09    5.90
   7  -3   0   68.59    7.40
  -7   3   0   83.49    7.40
   7   3   0   79.79    5.50
   8  -3   0   10.90    3.20
   8  -3   0   13.40    4.60
  -8   3   0   16.40    4.40
   8   3   0   17.70    3.20
  -9  -3   0  404.36   18.90
  -9  -3   0  409.86   19.30
  -9  -3   0  398.96   20.10
  -9  -3   0  416.86   19.90
   9  -3   0  446.26   22.60
  -9  -3   0  390.96   19.40
   9  -3   0  394.36   19.10
  -9   3   0  414.36   21.30
  -9   3   0  401.26   20.10
  -9   3   0  398.26   18.70
   9   3   0  435.86   19.60
  -9   3   0  439.16   21.60
 -10  -3   0   30.10    5.30
  10  -3   0   40.80    5.20
 -10  -3   0   48.30    5.80
 -10  -3   0   36.60    4.60
 -10  -3   0   36.00    4.90
 -10  -3   0   48.40    5.80
 -10  -3   0   41.10    5.60
 -10   3   0   42.10    6.50
 -10   3   0   41.20    6.30
  10   3   0   38.90    4.80
 -10   3   0   34.90    5.60
  10   3   0   39.10    5.10
 -10   3   0   38.90    4.70
  11  -3   0   84.09   10.60
 -11  -3   0   90.79    8.00
 -11  -3   0   89.49    7.30
  11  -3   0   88.79    7.70
 -11  -3   0   88.59    7.00
 -11  -3   0   87.39    7.80
 -11  -3   0   91.29    8.20
 -11   3   0   95.09    9.00
  11   3   0   88.69    8.00
 -11   3   0   82.29    6.90
  11   3   0   82.59    7.20
 -11   3   0   90.09    7.90
 -12  -3   0   47.20    6.30
 -12  -3   0   40.50    7.30
 -12  -3   0   51.29    5.80
 -12  -3   0   73.69    7.50
  12  -3   0   62.59    6.70
 -12  -3   0   47.70    6.10
 -12   3   0   63.99    6.40
 -12   3   0   56.09    7.80
 -12   3   0   44.70    6.00
  12   3   0   58.09    6.10
 -13  -3   0   44.40    5.80
 -13  -3   0   45.80    7.70
  13  -3   0   38.90    5.30
 -13  -3   0   59.09    5.70
 -13  -3   0   64.39    6.90
 -13  -3   0   61.49    7.50
 -13   3   0   32.00    6.00
 -13   3   0   56.29    6.10
 -13   3   0   43.50    5.70
  13   3   0   37.30    5.00
 -14  -3   0   15.40    5.10
  14  -3   0   25.60    4.40
 -14  -3   0   17.70    4.50
 -14  -3   0   26.00    5.10
 -14  -3   0   28.90    3.80
 -14   3   0   20.70    4.00
  14   3   0   25.20    4.20
 -14   3   0   24.30    4.30
 -15  -3   0   31.40    5.40
  15  -3   0   15.10    3.50
 -15  -3   0   22.60    4.80
 -15  -3   0   26.30    5.50
 -15   3   0   27.10    3.80
  15   3   0   21.70    3.50
 -16  -3   0   11.50    3.60
  16  -3   0    7.20    2.50
 -16   3   0   10.00    2.40
  16   3   0   10.80    2.50
   0  -4   0 6178.38  242.48
   0  -4   0 6444.46  243.28
   0   4   0 6188.18  243.28
   0   4   0 5882.31  241.88
   1  -4   0 1276.07   50.89
   1  -4   0 1246.78   51.69
  -1  -4   0 1279.47   50.89
  -1  -4   0 1258.37   51.39
  -1   4   0 1274.87   51.89
   1   4   0 1279.47   51.69
  -1   4   0 1151.88   50.29
   1   4   0 1259.47   50.39
  -2  -4   0 2793.72  109.69
   2  -4   0 2784.92  109.19
   2  -4   0 2802.12  110.39
  -2  -4   0 2810.52  109.29
  -2   4   0 2534.95  108.59
   2   4   0 2688.93  108.69
  -2   4   0 2833.12  110.39
  -3  -4   0  569.84   24.80
   3  -4   0  591.54   24.60
   3  -4   0  572.64   25.80
   3   4   0  570.34   24.00
  -3   4   0  553.54   25.60
  -4  -4   0  634.64   27.40
   4  -4   0  630.54   28.70
   4  -4   0  631.84   27.20
   4   4   0  633.44   26.70
  -4   4   0  650.83   28.70
   5  -4   0  520.45   24.00
   5  -4   0  483.15   22.10
  -5  -4   0  509.15   22.10
  -5   4   0  519.45   23.80
   5   4   0  462.75   21.40
  -6  -4   0    9.60    2.60
   6  -4   0    6.50    3.70
   6  -4   0    8.10    2.70
   6   4   0    8.90    2.20
  -6   4   0    7.50    3.30
   7  -4   0   18.80    4.70
   7  -4   0   17.20    4.40
  -7   4   0   23.50    4.80
   7   4   0   19.10    3.10
  -8  -4   0  290.77   15.40
   8  -4   0  313.47   18.00
  -8  -4   0  369.96   18.30
  -8  -4   0  240.28   15.60
  -8  -4   0  277.57   17.50
  -8   4   0  315.37   17.30
   8   4   0  314.07   15.00
  -8   4   0  288.97   16.60
  -9  -4   0    5.40    3.40
   9  -4   0    0.00    4.30
  -9  -4   0    4.80    2.70
  -9  -4   0    6.40    3.50
  -9  -4   0    9.10    3.10
   9  -4   0    6.30    3.40
  -9  -4   0   10.80    3.20
  -9  -4   0    7.80    3.90
  -9   4   0    7.60    4.10
  -9   4   0    3.80    2.80
   9   4   0   10.90    3.20
  -9   4   0    9.50    4.00
   9   4   0    8.00    3.00
  -9   4   0    5.10    3.80
 -10  -4   0    6.30    3.20
 -10  -4   0    2.60    4.10
 -10  -4   0    7.00    3.40
  10  -4   0    4.40    3.70
 -10  -4   0    7.00    3.30
 -10  -4   0    5.90    3.30
  10  -4   0    6.90    5.40
 -10  -4   0    8.70    3.30
  10   4   0   10.70    3.50
 -10   4   0    7.60    3.90
 -10   4   0   12.10    3.60
 -10   4   0    7.60    4.20
 -10   4   0    7.00    4.30
  10   4   0    9.10    3.30
  11  -4   0   51.59    6.10
 -11  -4   0   48.20    6.30
 -11  -4   0   37.40    5.00
 -11  -4   0   46.70    5.90
 -11  -4   0   50.19    5.70
 -11  -4   0   35.20    5.20
  11   4   0   51.69    6.30
 -11   4   0   54.59    7.80
  11   4   0   40.30    5.20
 -11   4   0   32.80    4.60
 -11   4   0   59.39    7.20
 -12  -4   0   60.69    8.60
 -12  -4   0   74.39    8.00
 -12  -4   0   53.49    5.90
 -12  -4   0   78.99    7.60
 -12  -4   0   74.69    7.80
  12  -4   0   72.79    7.20
 -12   4   0   61.79    8.20
 -12   4   0   63.59    7.60
  12   4   0   54.49    5.90
 -12   4   0   60.99    6.30
 -13  -4   0   36.80    5.20
 -13  -4   0   50.19    6.20
 -13  -4   0   31.70    5.40
  13  -4   0   39.70    5.30
 -13  -4   0   27.10    6.30
 -13  -4   0   37.90    4.50
 -13   4   0   40.00    6.60
 -13   4   0   48.40    5.20
  13   4   0   36.60    4.90
 -14  -4   0    9.10    3.90
 -14  -4   0   11.90    4.80
 -14  -4   0   16.50    4.50
  14  -4   0   10.00    3.50
 -14   4   0   11.50    3.40
 -14   4   0   13.00    3.80
  14   4   0    8.80    3.30
 -15  -4   0   24.10    4.60
  15  -4   0   24.70    3.70
 -15  -4   0   12.00    4.00
 -15  -4   0   28.70    4.40
 -15   4   0   25.40    3.50
  15   4   0   16.20    3.00
 -16  -4   0    6.20    3.00
 -16   4   0    6.30    2.00
   0  -5   0   -0.50    2.40
   0  -5   0   -0.10    2.00
   0   5   0    3.20    2.50
   0   5   0    0.70    1.50
  -1  -5   0  264.57   12.90
  -1  -5   0  213.78   11.90
   1  -5   0  206.58   11.80
   1  -5   0  262.87   13.20
   1   5   0  278.27   13.40
  -1   5   0  274.17   13.60
   1   5   0  200.18   11.20
  -2  -5   0   77.79    6.20
   2  -5   0   66.49    5.40
   2  -5   0   73.89    6.70
  -2   5   0   80.69    6.60
   2   5   0   60.79    4.80
  -3  -5   0  574.14   25.30
   3  -5   0  577.44   26.50
   3  -5   0  545.25   24.80
  -3   5   0  587.14   26.50
   3   5   0  544.65   24.20
   4  -5   0   89.29    7.80
  -4  -5   0   88.79    6.30
   4  -5   0   71.39    5.80
  -4   5   0   80.49    7.20
   4   5   0   67.29    5.20
  -5  -5   0 1315.37   55.59
   5  -5   0 1329.47   55.79
   5   5   0 1366.46   55.19
  -5   5   0 1386.96   57.79
   6  -5   0  198.68   13.00
  -6  -5   0  182.18   11.80
   6   5   0  190.18   10.20
  -6   5   0  189.68   12.40
  -7  -5   0   59.59    5.50
  -7  -5   0   72.09    7.10
   7  -5   0   61.89    6.40
   7  -5   0   78.89    8.80
  -7  -5   0   61.99    6.20
  -7   5   0   73.89    7.70
   7   5   0   65.09    5.80
  -7   5   0   73.69    8.00
  -8  -5   0   95.29    7.20
   8  -5   0   97.69    7.60
  -8  -5   0  109.69    7.40
   8  -5   0  103.19   10.50
  -8  -5   0   93.89    6.90
  -8  -5   0   91.49    7.50
  -8  -5   0   97.29    8.00
  -8   5   0   82.39    6.50
   8   5   0   87.59    7.00
  -8   5   0  104.29    9.20
  -8   5   0  109.79    9.80
  -8   5   0   85.59    6.90
   8   5   0   95.49    7.20
  -8   5   0   94.49    8.30
  -8   5   0   96.19    7.80
  -9  -5   0   28.80    4.50
   9  -5   0   26.60    4.80
   9  -5   0   31.00    7.10
  -9  -5   0   33.50    5.20
  -9  -5   0   22.50    3.90
  -9  -5   0   30.10    5.70
  -9  -5   0   24.10    4.80
  -9  -5   0   30.50    4.70
  -9   5   0   34.90    5.30
  -9   5   0   21.20    5.40
  -9   5   0   28.90    5.50
  -9   5   0   29.00    6.20
   9   5   0   25.80    4.60
   9   5   0   24.00    4.20
  -9   5   0   29.80    4.20
 -10  -5   0    4.10    3.70
 -10  -5   0    7.50    3.50
 -10  -5   0    8.50    4.10
 -10  -5   0    3.70    3.30
 -10  -5   0    2.90    4.50
 -10  -5   0    5.30    3.00
  10  -5   0    3.70    3.40
  10   5   0    5.60    3.40
 -10   5   0    4.40    3.20
  10   5   0    7.90    3.60
 -10   5   0    6.80    4.50
  11  -5   0   18.50    4.40
 -11  -5   0   18.80    4.50
 -11  -5   0   18.00    5.40
 -11  -5   0   13.40    3.60
 -11  -5   0   20.70    4.90
 -11  -5   0   20.30    4.90
 -11  -5   0   23.90    4.40
 -11   5   0   25.20    4.30
 -11   5   0   24.20    5.90
  11   5   0   20.50    4.30
 -12  -5   0   23.70    4.80
 -12  -5   0    8.50    3.90
 -12  -5   0   14.00    3.50
 -12  -5   0   13.20    4.20
  12  -5   0   13.40    4.30
 -12  -5   0   14.50    3.50
 -12  -5   0   20.70    6.00
 -12   5   0    9.40    4.30
  12   5   0   21.50    4.30
 -12   5   0   18.40    3.80
  13  -5   0    0.40    3.00
 -13  -5   0   -1.70    2.70
 -13  -5   0    4.00    4.40
 -13  -5   0    0.00    3.40
 -13  -5   0    1.30    3.50
  13   5   0    1.10    3.00
 -13   5   0    2.30    3.10
 -13   5   0    1.80    2.40
 -13   5   0    2.00    2.70
 -14  -5   0   31.60    5.70
 -14  -5   0   36.30    5.30
 -14  -5   0   46.30    5.70
 -14   5   0   44.40    4.50
 -14   5   0   35.60    5.50
  14   5   0   49.80    4.80
 -15  -5   0    7.10    3.20
 -15  -5   0    4.40    3.10
 -15  -5   0    6.80    3.30
 -15   5   0    3.20    2.00
  15   5   0    2.20    2.10
 -15   5   0    4.10    2.50
   0  -6   0 1593.54   65.19
   0  -6   0 1512.15   63.99
   0   6   0 1521.35   63.39
   0   6   0 1613.34   65.89
  -1  -6   0  189.58   11.40
   1  -6   0  184.78   10.60
   1  -6   0  204.48   12.20
  -1  -6   0  181.98   10.60
  -1   6   0  203.88   12.40
  -2  -6   0  238.18   13.30
   2  -6   0  247.38   12.80
   2  -6   0  229.58   13.90
  -2   6   0  238.38   14.30
   2   6   0  253.27   12.20
   3  -6   0  211.48   11.80
  -3  -6   0  221.18   12.30
   3  -6   0  222.98   13.70
   3   6   0  215.38   11.30
  -3   6   0  224.48   13.60
   4  -6   0  197.58   12.70
  -4  -6   0  183.88   10.70
   4  -6   0  171.58   10.40
   4   6   0  170.68    9.90
  -4   6   0  185.78   12.30
   5  -6   0    1.70    3.30
  -5  -6   0    3.70    2.70
   5   6   0    2.70    2.20
  -5   6   0    3.90    3.50
  -5   6   0    3.80    3.70
  -6  -6   0  192.88   11.20
   6  -6   0  199.18   14.10
  -6  -6   0  188.38   10.70
  -6  -6   0  195.68   11.40
   6  -6   0  238.68   12.50
  -6  -6   0  197.98   11.30
  -6  -6   0  218.78   12.20
  -6   6   0  189.88   11.90
   6   6   0  194.38   11.10
  -6   6   0  212.68   14.00
   6   6   0  191.58   11.90
  -6   6   0  194.28   12.80
   6   6   0  172.08   10.40
  -6   6   0  193.08   10.90
  -7  -6   0   36.90    4.90
  -7  -6   0   41.80    5.80
   7  -6   0   38.30    5.60
  -7  -6   0   36.90    5.00
  -7  -6   0   49.60    5.90
  -7  -6   0   53.29    5.50
   7  -6   0   32.10    6.50
  -7   6   0   68.69    8.40
  -7   6   0   39.00    4.80
  -7   6   0   52.89    7.80
   7   6   0   42.00    4.90
  -7   6   0   42.90    5.70
   7   6   0   47.70    6.50
   7   6   0   43.20    5.30
  -8  -6   0   99.79    8.20
   8  -6   0   72.19    7.80
  -8  -6   0   96.69    8.60
  -8  -6   0   82.79    6.90
  -8  -6   0   89.19    7.10
  -8  -6   0   98.19    7.20
  -8   6   0   90.79    7.20
   8   6   0   85.79    7.20
  -8   6   0   78.49    9.80
  -8   6   0   77.99    7.70
   8   6   0   89.69    8.00
   8   6   0   97.39    7.70
  -8   6   0   89.39    9.10
  -9  -6   0  132.79   10.10
  -9  -6   0  155.78    9.50
  -9  -6   0  132.69    9.20
  -9  -6   0  167.48   11.30
  -9  -6   0  133.29   10.00
  -9  -6   0  129.99    9.30
  -9   6   0  165.98   12.20
   9   6   0  120.09    9.10
  -9   6   0  165.68   10.60
   9   6   0  114.09    9.50
 -10  -6   0   15.90    3.70
 -10  -6   0   21.10    4.60
 -10  -6   0   24.80    4.70
 -10  -6   0   28.10    4.80
 -10  -6   0   24.90    6.10
 -10  -6   0   20.10    4.20
  10   6   0   21.40    4.20
 -10   6   0   25.80    6.00
 -10   6   0   29.70    4.50
 -10   6   0   22.90    5.10
 -11  -6   0    1.10    2.50
 -11  -6   0    0.50    3.30
 -11  -6   0    1.70    3.50
 -11  -6   0   -0.40    2.90
 -11  -6   0    1.00    3.40
 -11   6   0    1.10    2.80
 -11   6   0    2.20    4.10
  11   6   0    1.50    3.10
 -12  -6   0    5.70    3.00
 -12  -6   0    3.20    4.10
 -12  -6   0    1.90    2.90
 -12  -6   0    9.80    3.80
 -12  -6   0    6.70    3.70
  12   6   0    9.10    3.40
 -12   6   0    4.00    3.60
 -12   6   0    5.10    2.70
 -13  -6   0    9.50    4.30
 -13  -6   0   18.90    4.30
 -13  -6   0   15.40    4.20
  13   6   0   10.20    3.10
 -13   6   0    9.30    2.90
 -13   6   0   10.60    2.70
 -13   6   0   12.70    3.90
 -14  -6   0   26.60    4.40
 -14  -6   0   22.00    6.30
 -14  -6   0   28.60    4.40
 -14   6   0   23.50    3.10
 -14   6   0   16.80    3.80
  14   6   0   25.70    3.30
   0  -7   0    2.40    2.50
   0  -7   0    2.60    2.90
   0   7   0    0.90    3.10
   0   7   0    0.50    2.70
   1  -7   0   20.40    5.10
   1  -7   0   29.40    4.60
  -1  -7   0   16.00    4.20
  -1   7   0   20.20    3.60
  -1   7   0   19.90    5.00
   1   7   0   31.40    4.80
   2  -7   0  158.48   10.80
   2  -7   0  173.58   12.20
   2  -7   0  160.08   10.30
  -2  -7   0  181.08    9.70
  -2  -7   0  165.08   10.20
  -2  -7   0  172.68   11.00
   2   7   0  155.78    9.70
  -2   7   0  153.68   10.50
  -2   7   0  166.78    9.90
   2   7   0  183.68   10.00
   2   7   0  159.28   13.00
  -2   7   0  161.68   11.90
  -2   7   0  163.38    9.60
  -3  -7   0   66.19    6.70
   3  -7   0   56.79    5.50
   3  -7   0   62.69    6.70
  -3  -7   0   54.49    5.30
   3  -7   0   59.49    8.00
  -3  -7   0   57.99    6.00
   3   7   0   62.99    5.70
  -3   7   0   59.89    5.80
   3   7   0   62.69    5.80
  -3   7   0   59.59    8.00
   3   7   0   60.79    5.70
  -3   7   0   63.99    5.60
  -3   7   0   58.59    6.20
   4  -7   0   22.10    3.80
   4  -7   0   26.40    6.10
  -4  -7   0   17.00    4.30
  -4  -7   0   30.20    4.60
   4  -7   0   21.30    4.50
  -4  -7   0   21.60    3.70
  -4   7   0   20.40    3.90
  -4   7   0   16.70    3.50
  -4   7   0   24.00    4.90
   4   7   0   22.10    3.90
   4   7   0   22.60    4.00
  -4   7   0   16.50    5.10
   4   7   0   16.60    3.40
  -5  -7   0  132.59    8.00
  -5  -7   0  133.99    8.80
   5  -7   0  108.09    9.10
  -5  -7   0   92.69    8.60
  -5  -7   0  106.49    8.10
   5  -7   0  118.49   11.10
  -5   7   0  124.69    8.20
  -5   7   0  116.59    8.00
   5   7   0  115.99    7.80
  -5   7   0   94.69    9.00
  -5   7   0  117.29    9.10
   5   7   0  130.19    8.60
  -5   7   0   97.69   10.50
   6  -7   0    3.20    3.80
  -6  -7   0    5.80    3.10
   6  -7   0    6.20    4.60
  -6  -7   0    6.20    3.20
  -6  -7   0    0.10    3.00
  -6  -7   0    9.50    3.50
   6   7   0    4.50    3.80
  -6   7   0    9.80    3.30
  -6   7   0    5.90    3.70
  -6   7   0    7.10    4.60
   6   7   0    4.30    2.80
   6   7   0    7.90    3.30
  -6   7   0    9.80    4.40
  -7  -7   0  350.86   18.30
  -7  -7   0  328.97   16.50
   7  -7   0  339.27   18.40
  -7  -7   0  333.77   17.50
  -7  -7   0  323.97   17.00
   7   7   0  340.17   16.80
  -7   7   0  327.47   16.70
   7   7   0  335.77   18.00
  -7   7   0  346.57   18.30
   7   7   0  374.86   21.50
  -7   7   0  335.97   19.30
  -8  -7   0   25.30    5.10
  -8  -7   0   26.00    4.20
  -8  -7   0   27.10    5.60
  -8  -7   0   28.90    4.70
   8  -7   0   25.60    5.10
  -8  -7   0   21.50    3.90
   8   7   0   32.40    4.90
  -8   7   0   28.20    6.30
   8   7   0   29.60    5.70
  -8   7   0   26.30    4.60
  -8   7   0   20.60    4.70
  -9  -7   0    2.40    3.60
  -9  -7   0    4.50    2.80
  -9  -7   0    4.00    4.60
  -9  -7   0    7.10    3.40
   9  -7   0    3.10    3.90
  -9  -7   0    6.60    3.70
  -9  -7   0    2.00    3.10
   9   7   0    0.60    3.40
  -9   7   0    5.70    4.50
   9   7   0    6.60    4.10
  -9   7   0    2.40    3.50
 -10  -7   0   24.50    3.90
 -10  -7   0   23.90    4.60
 -10  -7   0   22.10    4.80
 -10  -7   0   21.90    4.70
 -10  -7   0   20.10    4.20
 -10  -7   0   24.10    5.80
  10   7   0   22.30    4.30
 -10   7   0   18.60    5.50
 -10   7   0   19.90    4.60
 -11  -7   0    4.10    3.30
 -11  -7   0    6.20    3.30
 -11  -7   0    5.10    3.10
 -11  -7   0    2.30    2.90
 -11   7   0    2.30    3.60
  11   7   0    4.50    3.10
 -12  -7   0    2.10    2.50
 -12  -7   0   -1.60    2.90
 -12  -7   0    2.00    2.40
 -12  -7   0    1.60    2.80
 -12   7   0    1.10    2.40
 -12   7   0    3.40    3.20
  12   7   0    3.80    2.80
 -13  -7   0   -2.00    2.50
 -13  -7   0   -0.50    2.50
 -13   7   0    0.00    1.90
  13   7   0   -2.00    2.20
 -13   7   0    0.30    2.70
 -14  -7   0    3.80    3.00
 -14  -7   0   -1.20    3.50
 -14   7   0   -0.30    2.50
   0  -8   0  100.19    7.40
   0  -8   0  108.19    8.40
   0  -8   0   97.59    9.40
   0   8   0   77.19   11.00
   0   8   0  107.49    7.80
   0   8   0  104.09    7.40
   1  -8   0  167.78   11.20
  -1  -8   0  166.98   11.70
  -1  -8   0  168.18   11.10
   1  -8   0  178.88   10.00
  -1  -8   0  159.78    9.80
   1  -8   0  186.98   12.60
  -1   8   0  165.38   10.40
   1   8   0  164.88   10.20
   1   8   0  160.28   10.00
  -1   8   0  147.69   10.50
  -1   8   0  171.38   10.00
   2  -8   0   79.99    9.20
   2  -8   0   64.09    6.10
  -2  -8   0   63.69    5.90
  -2  -8   0   81.59    7.30
   2  -8   0   74.69    7.50
   2   8   0   70.09    6.70
  -2   8   0   80.09    6.70
   2   8   0   68.99    6.70
  -2   8   0   77.09    7.50
  -2   8   0   76.19    9.50
  -2   8   0   70.69    6.60
  -3  -8   0  151.08    9.90
   3  -8   0  177.98   11.70
   3  -8   0  182.68   10.10
   3  -8   0  171.18   13.60
  -3  -8   0  178.58   11.10
  -3   8   0  168.18   10.40
  -3   8   0  181.38   10.80
   3   8   0  165.88   10.40
  -3   8   0  170.88   13.80
  -3   8   0  177.68   11.60
   3   8   0  164.08   10.30
   4  -8   0   80.29   10.10
   4  -8   0   78.39    6.50
  -4  -8   0   77.99    6.70
  -4  -8   0   71.19    7.50
  -4  -8   0   83.49    7.30
   4  -8   0   73.39    7.70
   4   8   0   76.29    6.80
   4   8   0   79.39    6.90
   4   8   0   82.29    8.20
  -4   8   0   86.99    7.00
  -4   8   0   74.09    7.00
  -4   8   0   86.59   10.30
  -4   8   0   78.29    8.10
  -5  -8   0  332.67   17.50
   5  -8   0  342.07   18.50
  -5  -8   0  318.77   17.60
  -5  -8   0  362.46   16.90
  -5   8   0  350.76   18.60
  -5   8   0  324.77   16.90
   5   8   0  335.17   16.80
  -5   8   0  334.17   17.00
   5   8   0  358.66   18.70
  -6  -8   0   29.60    4.60
  -6  -8   0   26.60    4.70
   6  -8   0   41.90    6.30
  -6  -8   0   32.50    4.70
  -6  -8   0   37.80    5.80
  -6   8   0   33.10    6.00
  -6   8   0   36.90    4.90
   6   8   0   48.00    7.10
  -6   8   0   42.20    6.40
   6   8   0   47.20    5.60
   7  -8   0    7.90    3.80
  -7  -8   0    5.60    4.10
  -7  -8   0   11.80    3.50
  -7  -8   0   10.20    3.80
  -7  -8   0   11.70    3.80
   7   8   0    8.40    3.90
   7   8   0   10.30    3.60
  -7   8   0   11.90    3.40
  -7   8   0    6.40    4.00
  -7   8   0    9.80    4.60
  -8  -8   0   34.80    6.10
  -8  -8   0   44.80    5.90
  -8  -8   0   43.30    5.10
  -8  -8   0   51.09    5.50
  -8  -8   0   44.50    6.00
   8  -8   0   43.60    6.30
  -8   8   0   43.70    7.10
   8   8   0   47.70    5.70
   8   8   0   37.00    5.90
  -8   8   0   57.19    7.40
  -8   8   0   41.00    5.10
  -9  -8   0   49.10    6.90
  -9  -8   0   38.20    4.50
  -9  -8   0   41.60    5.40
  -9  -8   0   36.30    4.80
  -9  -8   0   46.80    5.80
  -9   8   0   41.90    6.30
  -9   8   0   45.40    7.10
   9   8   0   51.59    5.80
   9   8   0   52.99    6.40
 -10  -8   0    3.50    2.80
 -10  -8   0    2.30    3.10
 -10  -8   0    2.00    2.80
  10  -8   0   -0.30    2.60
 -10   8   0    5.20    3.60
  10   8   0    5.60    3.10
 -10   8   0   -1.40    3.20
 -11  -8   0   26.30    3.60
 -11  -8   0   26.40    4.10
 -11  -8   0   21.70    3.90
 -11   8   0   17.20    3.70
  11   8   0   29.00    3.90
 -11   8   0   13.50    4.00
 -12  -8   0   12.20    3.00
 -12  -8   0   14.20    3.30
 -12  -8   0    7.80    2.40
 -12   8   0   12.30    2.80
  12   8   0   13.20    2.70
 -12   8   0   12.70    3.80
 -13  -8   0   -0.10    2.90
 -13   8   0   -0.80    3.00
   0  -9   0    0.80    3.30
   0  -9   0   -0.50    2.90
   0   9   0    0.60    2.90
   0   9   0   -4.10    3.20
  -1  -9   0   14.40    4.10
  -1  -9   0   17.20    3.80
   1  -9   0   17.10    4.00
   1  -9   0   12.10    4.20
   1   9   0    9.30    4.10
  -1   9   0   10.50    4.30
  -1   9   0   12.10    3.80
   1   9   0   14.90    4.20
   1   9   0   10.00    3.60
  -1   9   0   11.90    4.20
  -1   9   0    8.50    4.00
  -2  -9   0  189.38   12.10
   2  -9   0  175.08   12.10
  -2  -9   0  193.38   10.90
   2  -9   0  184.78   10.90
  -2   9   0  207.38   12.00
   2   9   0  190.98   11.50
  -2   9   0  171.58   11.00
   2   9   0  191.98   12.50
   2   9   0  187.68   11.40
  -2   9   0  172.78   12.00
  -3  -9   0    5.50    3.30
   3  -9   0    1.40    3.40
   3  -9   0    1.50    2.90
  -3  -9   0    4.50    3.10
  -3   9   0    6.60    3.60
  -3   9   0    7.10    4.00
   3   9   0    8.40    4.40
  -3   9   0    5.70    3.40
   3   9   0   -1.10    2.90
   3   9   0    6.10    3.30
  -4  -9   0   13.60    3.80
   4  -9   0    8.40    3.80
  -4  -9   0   11.10    3.70
   4  -9   0   12.50    4.10
  -4   9   0   15.80    4.00
  -4   9   0   13.70    3.90
  -4   9   0   23.70    5.20
   4   9   0   15.50    4.70
   4   9   0   19.30    4.00
   4   9   0   14.40    3.70
  -5  -9   0   45.00    5.40
   5  -9   0   28.80    5.30
  -5  -9   0   24.70    4.30
  -5  -9   0   35.40    5.60
   5   9   0   24.30    4.30
   5   9   0   38.50    6.30
  -5   9   0   33.70    4.90
  -5   9   0   42.20    6.60
  -5   9   0   25.00    4.20
  -6  -9   0   41.20    5.20
  -6  -9   0   49.99    5.60
   6  -9   0   33.80    5.40
  -6  -9   0   48.00    5.90
  -6  -9   0   62.59    7.10
  -6   9   0   54.39    5.60
  -6   9   0   39.30    5.10
   6   9   0   48.20    6.50
  -6   9   0   50.59    6.70
   6   9   0   45.10    5.40
  -7  -9   0   19.00    4.70
  -7  -9   0   16.20    3.40
  -7  -9   0   29.20    4.70
  -7  -9   0   21.00    3.70
   7  -9   0   27.10    5.10
   7   9   0   30.20    5.60
  -7   9   0   32.90    5.80
  -7   9   0   18.70    3.80
  -7   9   0   24.50    5.20
   7   9   0   23.80    4.30
  -8  -9   0   10.00    3.30
  -8  -9   0   14.30    3.40
  -8  -9   0    9.40    2.70
   8  -9   0    9.40    3.60
  -8   9   0    8.00    3.80
   8   9   0    7.80    3.40
  -8   9   0    6.60    3.70
   8   9   0   11.60    4.00
  -8   9   0    7.20    4.20
  -9  -9   0   17.00    3.50
  -9  -9   0   16.40    3.40
   9  -9   0   10.20    3.10
  -9  -9   0   19.80    3.30
  -9   9   0   15.80    4.50
   9   9   0   18.30    3.90
  -9   9   0   13.20    3.90
   9   9   0   23.60    3.70
 -10  -9   0    4.30    2.60
 -10  -9   0    5.70    2.50
  10  -9   0   -0.90    2.00
 -10  -9   0    4.80    2.50
 -10   9   0    6.70    3.20
  10   9   0    8.10    2.70
 -10   9   0    2.90    3.00
 -11  -9   0    5.00    2.60
 -11  -9   0   14.10    2.80
  11  -9   0    2.40    2.20
 -11  -9   0    5.10    2.10
 -11   9   0   10.30    2.50
 -11   9   0    7.50    2.70
 -11   9   0    9.40    3.10
  11   9   0   10.20    2.40
   0 -10   0    8.00    3.10
   0 -10   0    5.90    3.50
   0  10   0    8.70    3.90
   0  10   0    6.40    3.40
   0  10   0    6.30    3.40
   1 -10   0   30.40    5.10
  -1 -10   0   32.20    5.20
  -1 -10   0   29.50    4.40
   1 -10   0   42.50    5.00
  -1  10   0   28.10    5.10
   1  10   0   34.70    5.70
   1  10   0   35.20    5.20
   1  10   0   37.40    5.30
  -1  10   0   23.70    5.00
  -1  10   0   35.00    5.30
  -1  10   0   29.10    4.60
  -2 -10   0   78.39    7.10
   2 -10   0   54.19    6.80
   2 -10   0   74.59    6.40
  -2 -10   0   74.59    6.40
  -2  10   0   65.59    6.60
   2  10   0   72.39    7.40
   2  10   0   70.39    6.60
   2  10   0   68.79    6.90
  -2  10   0   71.09    7.80
  -2  10   0   66.69    6.80
   3 -10   0    2.30    2.80
   3 -10   0    3.10    3.50
  -3 -10   0    0.20    2.80
  -3 -10   0    2.10    2.70
  -3  10   0    3.00    3.60
   3  10   0    2.40    3.30
   3  10   0    5.50    3.00
  -3  10   0    4.30    3.00
   3  10   0    5.10    3.10
  -3  10   0    2.70    3.00
  -4 -10   0   26.30    4.30
  -4 -10   0   30.00    4.30
   4 -10   0   25.40    4.90
   4  10   0   31.90    4.70
   4  10   0   16.90    4.20
  -4  10   0   17.80    3.60
   4  10   0   18.30    3.70
  -4  10   0   18.50    3.60
  -4  10   0   37.80    5.80
   5 -10   0    3.20    2.90
  -5 -10   0    5.60    2.90
  -5 -10   0    9.20    2.90
  -5  10   0    3.40    3.60
   5  10   0    5.70    3.40
  -5  10   0    8.20    3.00
  -5  10   0    4.60    2.70
   5  10   0    2.00    2.90
  -6 -10   0    3.30    2.30
   6 -10   0    4.80    2.80
  -6 -10   0    2.70    2.50
   6  10   0    5.60    2.90
   6  10   0    6.00    3.20
  -6  10   0    5.80    3.60
  -6  10   0    6.10    3.00
  -6  10   0    6.50    2.60
   7 -10   0    7.20    3.00
  -7 -10   0    7.20    2.30
  -7 -10   0   11.50    3.00
   7  10   0    8.00    3.00
  -7  10   0    9.20    2.70
  -7  10   0    5.70    3.40
   7  10   0    3.20    2.50
   8 -10   0    9.40    2.90
  -8 -10   0    5.20    2.20
   8  10   0    7.10    2.70
   8  10   0    4.10    2.00
  -8  10   0   10.20    3.20
  -9 -10   0    6.00    2.10
   9 -10   0    8.60    2.70
   9  10   0    7.70    2.50
  -9  10   0   13.80    2.90
  -9  10   0   11.70    3.00
   9  10   0    9.90    2.60
 -10 -10   0    1.50    2.20
 -10  10   0    1.70    2.00
   0 -11   0    0.30    2.40
   0 -11   0    1.90    2.10
   0  11   0   -1.40    2.60
   0  11   0    1.00    2.40
   0  11   0   -0.10    2.20
  -1 -11   0    2.70    2.70
   1 -11   0   -0.40    2.50
   1 -11   0   -0.30    2.10
  -1 -11   0    4.10    2.30
   1  11   0    0.40    2.70
  -1  11   0    3.70    2.60
  -1  11   0    2.60    2.50
   1  11   0    3.90    2.70
   1  11   0    2.60    2.50
  -2 -11   0    1.40    2.40
  -2 -11   0    3.20    2.30
   2 -11   0    2.00    2.70
  -2  11   0   -0.20    2.30
  -2  11   0    4.90    3.20
   2  11   0    7.30    2.80
   2  11   0    3.00    2.60
  -2  11   0    6.00    2.70
   2  11   0    5.10    3.00
   3 -11   0    4.80    2.90
  -3 -11   0    4.30    2.30
  -3 -11   0    5.00    2.50
   3  11   0    2.70    2.50
  -3  11   0    4.70    3.20
  -3  11   0    1.50    2.40
   3  11   0    4.80    2.70
   3  11   0    0.90    2.30
  -3  11   0    6.40    2.70
   4 -11   0    3.20    2.50
  -4 -11   0    0.80    1.90
  -4 -11   0    0.90    2.00
  -4  11   0    4.50    3.10
   4  11   0   -0.20    1.70
   4  11   0   -2.60    2.30
  -4  11   0    0.30    2.20
  -4  11   0    0.20    2.30
   4  11   0    3.90    2.50
   5 -11   0   32.20    4.50
  -5 -11   0   33.90    3.60
  -5 -11   0   37.30    4.00
  -5  11   0   41.70    5.20
  -5  11   0   38.80    4.20
  -5  11   0   36.60    4.20
   5  11   0   40.90    4.50
   5  11   0   29.40    4.30
   6 -11   0   11.60    3.10
  -6 -11   0   14.30    2.80
   6  11   0   12.40    2.80
   6  11   0   14.70    3.00
  -6  11   0    8.20    2.40
  -6  11   0   16.00    3.50
  -7 -11   0    6.40    1.90
   7 -11   0    2.30    2.10
   7  11   0    4.60    2.10
   7  11   0    8.40    2.40
  -7  11   0    4.80    2.60
  -7  11   0    7.00    2.70
   0 -12   0   -0.50    1.70
   0  12   0   -0.60    1.80
   0  12   0    2.60    1.80
  -1 -12   0    0.00    1.70
   1 -12   0    3.00    1.90
  -1 -12   0    3.80    1.90
  -1  12   0    1.70    2.00
  -1  12   0    2.60    1.90
   1  12   0    0.10    1.20
   1  12   0    2.70    1.90
   1  12   0    2.80    2.00
  -2 -12   0    3.60    2.40
  -2 -12   0    2.70    1.60
   2 -12   0    2.50    1.70
  -2  12   0    2.30    1.80
   2  12   0    1.40    2.00
   2  12   0    2.00    1.80
   2  12   0    1.40    1.90
  -2  12   0    2.50    2.00
   3 -12   0    7.90    2.10
   3  12   0   10.40    2.40
   3  12   0   13.80    2.60
  -3  12   0   11.00    2.10
  -3  12   0   11.00    2.30
   4 -12   0    0.30    1.60
   4  12   0    3.70    2.00
 -17   0   1   -0.10    2.70
  17   0  -1    1.10    2.00
 -16   0   1    3.10    2.30
 -16   0   1    0.60    3.40
  16   0  -1    0.90    2.60
  15   0  -1   21.50    4.10
 -15   0   1   19.90    3.30
 -15   0   1   20.90    3.60
 -15   0   1   12.30    4.80
 -14   0   1    4.10    2.90
  14   0  -1    6.10    3.50
 -14   0   1   10.80    3.50
 -14   0   1    1.00    4.40
  13   0  -1    7.70    3.70
 -13   0   1    2.80    3.00
 -13   0   1    5.70    4.10
 -13   0   1    3.30    3.30
 -13   0   1    5.60    4.80
  12   0  -1  314.67   16.20
  12   0  -1  335.17   17.40
 -12   0   1  312.37   19.40
 -12   0   1  319.57   15.90
 -12   0   1  327.77   17.70
 -12   0   1  335.67   16.80
 -11   0   1    0.10    3.20
  11   0  -1    1.10    3.10
 -11   0   1    0.40    2.40
 -11   0   1    0.40    2.90
 -11   0   1    4.40    4.00
 -11   0   1   -0.80    2.90
 -11   0   1    2.30    4.20
  11   0  -1   -4.20    2.50
 -10   0   1   23.70    5.10
  10   0  -1    9.00    3.50
 -10   0   1   12.80    4.70
  10   0  -1   16.90    3.60
 -10   0   1   33.60    6.00
   9   0  -1    4.50    2.60
   9   0  -1    5.60    2.30
  -9   0   1    9.20    2.90
   8   0  -1  280.37   13.10
  -8   0   1  271.77   13.60
   8   0  -1  270.97   13.80
   7   0  -1 2360.06   94.69
  -7   0   1 2407.36   95.39
  -6   0   1 1271.97   51.79
   6   0  -1 1280.27   51.19
   5   0  -1   13.50    1.70
  -5   0   1   14.80    2.20
  -4   0   1  712.73   28.00
   4   0  -1  653.83   27.40
  -3   0   1 1419.36   55.19
   3   0  -1 1367.56   54.49
  -2   0   1 1320.07   50.59
  -2   0   1 1285.07   50.89
   2   0  -1 1263.07   50.59
  -1   0   1  455.25   17.60
   1   0  -1  441.16   17.60
   0   0   1  368.16   14.40
   0   0  -1  374.06   14.30
   0   0  -1  352.26   14.40
   1   0   1  583.64   22.00
  -1   0  -1  539.65   22.50
  -1   0  -1  558.24   22.00
   2   0   1 3579.34  141.29
  -2   0  -1 3668.53  142.19
  -3   0  -1 1079.59   43.50
   4   0   1 1504.25   60.09
  -4   0  -1 1521.15   60.79
   5   0   1  517.15   22.00
  -5   0  -1  538.45   22.90
   6   0   1   66.49    4.90
  -6   0  -1   95.69    6.20
  -7   0  -1    9.40    2.90
   7   0   1    2.70    2.00
   8   0   1   32.70    4.10
  -8   0  -1   41.70    5.00
   9   0   1   74.59    6.80
   9   0   1   82.69    6.90
  -9   0  -1  105.99    7.80
 -10   0  -1   75.99    7.50
 -10   0  -1   68.89    5.70
 -10   0  -1   60.69    6.80
  10   0   1   80.29    8.00
  10   0   1   70.19    6.50
 -10   0  -1   74.29    6.90
 -11   0  -1  119.79    7.70
 -11   0  -1  110.99    8.80
 -11   0  -1  116.19    8.90
  11   0   1  108.09    8.20
 -12   0  -1   28.10    5.30
  12   0   1   22.20    4.40
 -12   0  -1   24.90    4.30
 -12   0  -1   35.60    7.20
 -12   0  -1   24.50    5.10
 -13   0  -1   57.39    7.00
 -13   0  -1   58.99    6.80
  13   0   1   49.99    6.00
 -13   0  -1   61.49    5.90
 -13   0  -1   77.39    9.40
 -14   0  -1    1.30    2.90
 -14   0  -1    6.80    4.50
  14   0   1    7.70    3.70
 -14   0  -1    4.20    3.10
 -15   0  -1   -1.50    2.10
 -15   0  -1    3.90    3.70
 -15   0  -1    2.70    2.20
  15   0   1    1.10    2.80
  16   0   1    5.00    2.50
 -16   0  -1    5.90    2.20
 -16   0  -1    2.60    3.30
 -17  -1   1    2.50    2.60
  17  -1  -1    1.90    2.00
  17   1  -1    1.40    2.10
 -17   1   1   -0.20    1.70
  16  -1  -1   20.40    3.50
 -16  -1   1   11.10    4.20
 -16   1   1   12.20    4.00
  16   1  -1   12.10    3.00
 -16   1   1   17.70    3.00
 -15  -1   1    7.90    4.30
 -15  -1   1    9.10    3.80
  15  -1  -1    7.70    3.30
 -15  -1   1    3.30    4.00
 -15   1   1   15.10    3.60
 -15   1   1    8.90    2.80
 -15   1   1    7.70    4.50
  15   1  -1    9.20    3.40
 -14  -1   1   13.00    4.60
 -14  -1   1   12.10    6.20
 -14  -1   1    7.70    3.10
 -14  -1   1   12.00    3.30
  14  -1  -1    8.60    3.80
 -14  -1   1    6.80    5.00
 -14   1   1    5.20    2.90
  14   1  -1    9.10    3.50
 -14   1   1    4.00    4.40
 -14   1   1   13.90    3.70
 -13  -1   1   13.40    4.50
 -13  -1   1   14.70    3.60
 -13  -1   1   20.00    6.30
  13  -1  -1   15.10    4.30
 -13  -1   1   14.60    3.90
 -13  -1   1   17.20    4.50
 -13   1   1   12.10    3.70
 -13   1   1   18.80    4.40
  13   1  -1   19.00    4.10
 -13   1   1   15.10    5.80
  12  -1  -1   32.10    4.70
 -12  -1   1   26.50    6.40
 -12  -1   1   34.90    5.20
 -12  -1   1   31.70    5.40
 -12  -1   1   23.40    4.40
 -12  -1   1   23.50    4.10
 -12  -1   1   24.60    4.80
  12   1  -1   25.60    4.70
 -12   1   1   20.50    5.70
 -12   1   1   31.10    5.20
 -12   1   1   28.70    4.70
  12   1  -1   38.50    5.20
 -12   1   1   29.70    5.30
 -11  -1   1  121.39    9.30
 -11  -1   1  122.49    8.40
 -11  -1   1  125.79    7.80
  11  -1  -1  116.09    8.20
  11  -1  -1  127.89    9.00
 -11  -1   1  112.59    8.50
 -11  -1   1  124.49   10.90
 -11  -1   1  120.39    8.60
  11   1  -1  112.89    8.20
 -11   1   1  111.39    9.20
 -11   1   1  120.99    8.70
  11   1  -1  126.79    8.80
 -11   1   1  129.89    8.00
 -11   1   1  115.49   10.60
  10  -1  -1   48.40    5.50
 -10  -1   1   38.20    4.80
  10  -1  -1   30.70    4.90
 -10  -1   1   39.10    5.10
 -10   1   1   45.60    5.80
 -10   1   1   49.90    5.10
 -10   1   1   42.80    9.10
  10   1  -1   47.20    5.20
   9  -1  -1   81.29    6.30
   9  -1  -1   74.99    6.60
   9   1  -1   81.89    6.00
  -9   1   1   79.69    6.60
   8  -1  -1   22.00    3.10
   8  -1  -1   22.80    3.80
  -8  -1   1   24.80    3.50
  -8   1   1   24.20    3.90
   8   1  -1   18.60    2.80
   7  -1  -1  541.95   22.50
  -7  -1   1  499.25   22.60
   7  -1  -1  514.65   23.10
   7   1  -1  528.95   22.30
  -7   1   1  538.95   23.40
   6  -1  -1  516.55   21.80
   6  -1  -1  486.25   21.10
  -6  -1   1  482.15   21.30
   6   1  -1  500.85   20.90
  -6   1   1  515.05   22.10
  -5  -1   1   54.39    3.50
   5  -1  -1   39.90    3.10
   5  -1  -1   40.70    3.50
   5   1  -1   38.80    2.90
  -5   1   1   58.49    4.10
   4  -1  -1  427.86   17.70
  -4  -1   1  398.86   17.40
   4  -1  -1  424.96   17.30
  -4   1   1  406.96   16.50
  -4   1   1  411.06   17.90
   4   1  -1  434.46   17.10
   3  -1  -1 4865.31  181.28
  -3  -1   1 4334.77  180.88
   3  -1  -1 4674.13  180.88
  -3   1   1 4607.44  181.48
   3   1  -1 4641.34  180.58
   2  -1  -1  347.27   13.40
  -2  -1   1  297.57   13.00
  -2   1   1  317.67   13.50
   1  -1  -1 1644.04   61.49
  -1  -1   1 1496.05   61.29
   1  -1  -1 1523.05   61.69
  -1   1   1 1562.74   61.69
   1   1  -1 1587.04   61.69
   0  -1  -1  575.74   22.50
   0  -1   1  568.54   22.30
   0  -1   1  529.45   22.50
   0  -1  -1  547.05   22.70
   0   1  -1  569.54   22.30
   0   1   1  573.74   22.80
   0   1   1  542.55   22.70
  -1  -1  -1 1395.96   56.39
  -1  -1  -1 1479.05   56.19
   1  -1   1 1456.85   55.89
  -1   1  -1 1396.86   55.89
  -1   1  -1 1390.86   56.39
  -2  -1  -1 6113.29  240.98
   2  -1   1 6467.85  240.48
  -2   1  -1 6099.49  241.08
  -2   1  -1 5936.01  240.08
   3  -1   1 2178.68   83.89
  -3  -1  -1 2197.98   84.39
   3   1   1 2093.29   83.79
  -3   1  -1 2163.58   84.59
  -3   1  -1 2013.90   83.19
  -4  -1  -1 1848.12   68.99
   4  -1   1 1675.93   68.29
   4  -1   1 1583.14   68.19
  -4   1  -1 1844.82   69.29
   4   1   1 1653.93   68.19
   5  -1   1  557.34   24.50
  -5  -1  -1  623.54   25.20
   5  -1   1  572.94   24.60
   5   1   1  589.64   24.50
  -5   1  -1  641.14   25.70
   5   1   1  550.84   23.30
   6  -1   1  121.49    6.70
   6  -1   1  122.29    6.90
  -6  -1  -1  106.99    7.10
   6   1   1  133.39    6.70
  -6   1  -1  113.79    7.60
  -7  -1  -1  288.17   14.20
   7  -1   1  279.47   13.50
   7  -1   1  279.87   13.70
   7   1   1  270.87   13.30
  -7   1  -1  297.87   14.80
  -8  -1  -1  109.59    7.70
   8  -1   1  110.69    7.40
   8  -1   1  110.49    7.40
   8   1   1  119.79    7.30
  -8   1  -1  109.29    8.20
   9  -1   1   11.70    3.40
  -9  -1  -1    9.40    3.20
  -9   1  -1   11.10    4.00
   9   1   1   18.70    3.70
 -10  -1  -1   66.19    5.10
 -10  -1  -1   59.29    6.00
 -10  -1  -1   66.09    6.30
 -10  -1  -1   63.19    6.60
 -10  -1  -1   58.59    6.30
  10  -1   1   63.89    5.80
 -10   1  -1   57.69    7.20
  10   1   1   64.19    6.20
 -10   1  -1   60.39    6.70
  10   1   1   72.29    6.60
 -10   1  -1   67.09    7.30
 -10   1  -1   57.99    5.30
 -11  -1  -1  205.58   12.00
 -11  -1  -1  216.08   11.00
 -11  -1  -1  201.78   12.20
  11  -1   1  197.08   11.60
 -11  -1  -1  212.38   12.50
 -11  -1  -1  198.98   11.70
 -11   1  -1  190.38   13.70
  11   1   1  203.78   11.60
 -11   1  -1  208.18   11.00
 -11   1  -1  188.48   12.30
 -12  -1  -1   25.80    5.00
 -12  -1  -1   26.90    4.80
 -12  -1  -1   43.50    4.90
  12  -1   1   34.20    5.10
 -12  -1  -1   38.40    7.50
 -12   1  -1   28.90    5.40
  12   1   1   36.30    5.40
 -12   1  -1   29.70    6.40
 -12   1  -1   50.89    5.60
 -13  -1  -1   95.09    7.20
 -13  -1  -1   93.49   10.20
  13  -1   1   90.29    8.20
 -13  -1  -1  108.19    9.10
 -13  -1  -1   78.49    7.80
 -13   1  -1   88.99    8.10
  13   1   1  102.99    8.20
 -13   1  -1   91.39    9.70
 -13   1  -1  107.19    7.60
  14  -1   1    6.90    3.50
 -14  -1  -1    7.80    4.20
 -14  -1  -1    4.10    2.80
 -14  -1  -1    6.10    4.60
 -14  -1  -1    1.20    2.70
  14   1   1    3.20    3.20
 -14   1  -1    9.30    3.40
 -14   1  -1    6.90    3.30
 -14   1  -1   -1.40    3.70
  15  -1   1    7.10    3.10
 -15  -1  -1   10.10    3.00
 -15  -1  -1    5.70    4.20
 -15  -1  -1    7.20    2.50
 -15   1  -1    9.60    2.90
 -15   1  -1    0.90    3.60
 -15   1  -1    4.30    2.40
  15   1   1    3.60    2.90
 -16  -1  -1    5.00    3.40
  16  -1   1   13.10    2.90
 -16   1  -1   11.10    2.50
  16   1   1   10.50    2.70
 -16   1  -1    9.70    4.00
 -17  -2   1    1.10    2.60
  17  -2  -1   -1.60    1.90
 -17   2   1    0.20    1.80
  16  -2  -1    5.30    2.70
 -16  -2   1   -0.30    3.10
 -16   2   1    3.00    2.20
  16   2  -1    6.60    2.60
 -15  -2   1   17.30    4.60
 -15  -2   1   28.10    5.40
 -15  -2   1   18.60    5.40
  15  -2  -1   15.30    3.60
  15   2  -1   20.30    3.80
 -15   2   1   19.50    3.90
 -14  -2   1   55.49    6.40
 -14  -2   1   44.20    7.50
  14  -2  -1   52.99    6.00
 -14  -2   1   51.49    6.70
 -14  -2   1   65.29    5.60
  14   2  -1   72.19    6.60
 -14   2   1   70.19    6.30
 -14   2   1   71.39    6.30
 -14   2   1   74.09    9.10
 -13  -2   1  122.79    9.50
 -13  -2   1  126.09    8.60
 -13  -2   1  129.59   10.30
 -13  -2   1  127.39   11.90
 -13  -2   1  125.39    9.30
  13  -2  -1  140.19    9.50
 -13   2   1  100.89   10.90
  13   2  -1  120.89    9.00
 -13   2   1  123.59    8.70
 -13   2   1  135.09    9.20
  12  -2  -1   43.80    5.60
 -12  -2   1   65.99    7.20
 -12  -2   1   51.79    6.10
 -12  -2   1   72.69    7.80
 -12  -2   1   60.59    8.60
 -12  -2   1   64.09    5.90
 -12   2   1   50.29    6.10
 -12   2   1   39.20    6.80
  12   2  -1   49.99    5.70
  12   2  -1   45.60    5.80
 -12   2   1   46.70    5.40
 -12   2   1   54.69    8.00
 -11  -2   1   68.99    8.90
 -11  -2   1   46.80    5.80
  11  -2  -1   56.99    9.80
 -11  -2   1   54.89    6.70
 -11  -2   1   52.49    5.60
 -11  -2   1   48.50    6.10
  11  -2  -1   52.19    5.80
  11   2  -1   38.20    5.30
 -11   2   1   50.79    6.20
  11   2  -1   45.50    5.20
 -11   2   1   43.50    6.40
 -11   2   1   39.70    4.70
 -11   2   1   48.00    7.10
  10  -2  -1  357.76   20.10
 -10  -2   1  330.77   17.90
 -10  -2   1  328.47   17.20
 -10  -2   1  357.36   17.30
 -10  -2   1  371.76   17.00
 -10  -2   1  354.36   17.20
  10  -2  -1  366.66   17.80
 -10  -2   1  352.76   17.80
  10  -2  -1  334.87   16.90
 -10   2   1  351.76   16.70
  10   2  -1  388.56   17.50
 -10   2   1  358.16   19.00
 -10   2   1  354.26   18.40
 -10   2   1  359.46   19.90
  10   2  -1  377.66   17.60
 -10   2   1  355.76   17.90
   9  -2  -1  195.18   10.80
   9  -2  -1  191.18   11.30
  -9   2   1  194.18   11.80
   9   2  -1  192.18   10.40
   8  -2  -1  585.74   26.70
   8  -2  -1  600.84   26.20
  -8   2   1  601.54   27.30
   8   2  -1  612.54   25.80
  -7  -2   1  534.95   23.80
   7  -2  -1  562.44   24.10
   7  -2  -1  577.84   24.60
   7   2  -1  568.94   23.70
  -7   2   1  546.25   25.10
   6  -2  -1  169.48    8.50
  -6  -2   1  159.28    8.30
   6  -2  -1  167.48    9.00
  -6   2   1  169.08    9.40
   6   2  -1  168.18    8.10
  -5  -2   1 1577.04   62.19
   5  -2  -1 1518.55   62.19
   5  -2  -1 1559.14   62.69
  -5   2   1 1646.94   63.39
   5   2  -1 1489.55   61.89
  -4  -2   1  151.48    6.60
   4  -2  -1  152.48    7.70
   4  -2  -1  123.69    6.70
   4  -2  -1  108.69    6.30
   4   2  -1  115.29    6.00
   3  -2  -1 1617.24   66.29
   3  -2  -1 1717.03   65.79
  -3  -2   1 1672.13   65.39
   3  -2  -1 1543.45   65.29
  -3   2   1 1723.73   66.29
   3   2  -1 1621.64   64.99
  -2  -2   1 6166.28  248.88
   2  -2  -1 6680.53  249.08
   2  -2  -1 6313.47  249.58
  -2   2   1 6263.47  249.48
   2   2  -1 5944.21  249.08
   2   2  -1 6818.82  248.48
   1  -2  -1 1241.18   49.90
  -1  -2   1 1245.38   49.80
   1  -2  -1 1243.28   50.39
  -1  -2   1 1273.07   49.99
   1   2  -1 1229.88   50.09
  -1   2   1 1298.87   50.39
   0  -2  -1 1723.73   70.09
   0  -2  -1 1784.82   69.79
   0  -2   1 1774.82   69.99
   0  -2   1 1775.82   69.59
   0   2  -1 1799.32   70.09
   0   2   1 1727.83   70.09
  -1  -2  -1 4492.95  171.28
   1  -2   1 4464.85  170.98
  -1  -2  -1 4136.59  171.48
   1  -2   1 4323.57  171.58
  -1   2  -1 4419.66  171.68
   2  -2   1  166.08    7.30
   2  -2   1  152.98    8.00
  -2  -2  -1  157.58    7.80
  -2   2  -1  148.69    8.00
   2   2   1  171.28    7.30
   3  -2   1 3751.42  150.78
   3  -2   1 3840.72  149.79
  -3  -2  -1 3856.01  150.38
   3   2   1 3709.83  149.69
  -3   2  -1 3918.31  150.78
   4  -2   1  374.56   15.90
   4  -2   1  347.17   15.90
  -4  -2  -1  387.56   16.50
   4   2   1  366.46   15.70
  -4   2  -1  366.56   16.90
   5  -2   1  135.69    7.20
   5  -2   1  133.49    7.20
   5   2   1  140.79    7.00
  -6  -2  -1   17.10    3.10
   6  -2   1   23.20    3.10
   6  -2   1   20.40    3.00
  -6   2  -1   16.80    3.80
   6   2   1   29.80    3.20
   7  -2   1   78.19    5.90
  -7  -2  -1   81.79    6.00
   7  -2   1   68.19    5.60
   7   2   1   75.29    5.40
  -7   2  -1   73.99    6.90
  -8  -2  -1  359.36   17.30
   8   2   1  334.77   16.60
  -8   2  -1  371.66   18.60
  -9  -2  -1  160.98   10.90
  -9  -2  -1  198.28   11.10
   9   2   1  176.78   10.50
  -9   2  -1  176.18   10.20
  -9   2  -1  206.08   12.60
 -10  -2  -1  107.99    8.00
  10  -2   1  113.19    8.20
 -10  -2  -1  125.69    8.40
 -10  -2  -1  107.09    7.50
 -10  -2  -1  108.09    8.00
 -10  -2  -1  111.49    8.60
 -10   2  -1  105.99    8.80
 -10   2  -1  111.19    7.40
  10   2   1  120.49    8.60
 -10   2  -1  118.29    9.40
 -10   2  -1  118.39   14.60
 -10   2  -1  104.79    9.40
  10   2   1  114.09    7.90
 -11  -2  -1   52.79    6.10
 -11  -2  -1   46.10    6.00
  11  -2   1   64.09    9.40
  11  -2   1   42.60    5.40
 -11  -2  -1   42.30    5.40
 -11  -2  -1   53.89    6.50
 -11   2  -1   52.79    6.60
  11   2   1   52.79    5.80
 -11   2  -1   56.39    7.30
 -11   2  -1   51.99    7.70
 -11   2  -1   50.59    5.60
 -11   2  -1   56.89   10.90
  12  -2   1  138.19    9.90
 -12  -2  -1  166.48   13.00
 -12  -2  -1  140.79   10.10
 -12  -2  -1  142.49   10.00
 -12  -2  -1  150.08   10.70
 -12   2  -1  136.49    9.10
 -12   2  -1  152.18   12.10
  12   2   1  142.49    9.70
 -12   2  -1  142.59   10.40
 -13  -2  -1   22.10    6.40
 -13  -2  -1   16.60    4.50
  13  -2   1   10.10    4.00
 -13  -2  -1   13.10    4.20
 -13  -2  -1    8.80    3.50
  13   2   1    9.30    4.00
 -13   2  -1   13.80    4.10
 -13   2  -1    6.70    3.20
 -14  -2  -1    2.60    3.90
  14  -2   1    6.20    3.50
 -14  -2  -1    5.70    2.80
 -14  -2  -1    2.60    4.40
 -14   2  -1    0.80    2.50
 -14   2  -1    2.80    2.80
  14   2   1    5.30    3.20
 -15  -2  -1    2.40    2.10
 -15  -2  -1    5.30    4.20
 -15  -2  -1    7.90    4.20
  15  -2   1    2.60    2.80
  15   2   1    8.50    3.00
 -15   2  -1    2.10    2.50
 -15   2  -1    1.80    2.50
  16  -2   1    5.80    2.50
 -16  -2  -1    1.40    2.90
  16   2   1    4.40    2.40
 -16   2  -1    8.90    2.30
 -16  -3   1   10.30    3.70
  16  -3  -1    6.40    2.60
 -16  -3   1    9.20    3.60
  16   3  -1    8.20    2.60
 -16   3   1    3.10    2.20
 -15  -3   1    1.40    3.70
 -15  -3   1   -0.60    3.50
 -15  -3   1   -0.70    3.60
  15  -3  -1    4.10    2.80
  15   3  -1    1.40    2.60
 -15   3   1    2.90    2.60
 -14  -3   1   20.10    5.90
 -14  -3   1   21.50    5.10
 -14  -3   1   17.30    4.70
  14  -3  -1   21.40    4.40
 -14   3   1   18.40    4.10
 -14   3   1   20.00    6.00
  14   3  -1   14.40    3.80
 -13  -3   1   77.49    7.60
 -13  -3   1   84.69   10.10
  13  -3  -1   78.49    7.50
 -13  -3   1   63.69    7.50
 -13  -3   1   81.99    8.20
 -13  -3   1   75.09    6.40
 -13   3   1   81.19    8.40
  13   3  -1   69.79    7.10
 -13   3   1   80.09    7.50
 -13   3   1   78.99    6.90
 -12  -3   1  117.39   11.10
  12  -3  -1  109.99    8.70
 -12  -3   1  121.59    9.20
 -12  -3   1  111.09    9.60
 -12  -3   1  116.29    9.40
 -12  -3   1  120.49    8.30
 -12   3   1  129.49    9.30
  12   3  -1  103.89    9.20
  12   3  -1  113.49    8.40
 -12   3   1  112.19   10.00
 -12   3   1  114.69    8.30
 -11  -3   1  118.89    9.40
 -11  -3   1  129.29    9.10
 -11  -3   1  116.29    8.30
 -11  -3   1  123.89    9.00
 -11  -3   1  121.59   11.30
 -11  -3   1  125.69    9.70
 -11  -3   1  117.69    8.30
  11  -3  -1  112.79    8.50
  11  -3  -1  115.49   11.80
 -11   3   1  127.79    8.30
 -11   3   1  117.99   10.10
  11   3  -1  113.19    8.30
 -11   3   1  117.79    8.90
  11   3  -1  116.99    8.80
 -10  -3   1  129.89    9.20
 -10  -3   1  108.69    7.60
 -10  -3   1  121.79    8.10
  10  -3  -1  110.29    8.20
 -10  -3   1  115.99    8.50
 -10  -3   1  118.59    8.60
 -10  -3   1  134.09    8.20
  10   3  -1  105.99    7.90
  10   3  -1  120.29    8.30
 -10   3   1  128.19   10.00
 -10   3   1  125.99    8.90
 -10   3   1  113.09    7.70
 -10   3   1  122.59    9.60
  -9  -3   1  190.08   10.80
  -9  -3   1  192.78   11.20
  -9  -3   1  197.18   12.30
  -9  -3   1  206.88   11.20
   9  -3  -1  173.78   12.50
   9   3  -1  198.58   10.70
  -9   3   1  200.58   12.30
  -9   3   1  181.68   10.10
   8  -3  -1  210.68   13.70
   8  -3  -1  225.08   12.40
   8  -3  -1  238.08   12.20
  -8   3   1  209.78   13.00
   8   3  -1  249.48   11.60
   7  -3  -1 1504.75   62.29
  -7  -3   1 1528.25   63.09
   7  -3  -1 1530.55   62.79
   7  -3  -1 1464.05   64.19
  -7   3   1 1547.65   63.89
   7   3  -1 1612.54   61.89
   6  -3  -1  174.58    8.90
   6  -3  -1  176.18    8.50
  -6  -3   1  122.39    7.50
   6  -3  -1  126.39    9.40
   6   3  -1  178.98    7.90
  -6   3   1  132.89    9.20
   5  -3  -1  219.88   11.90
   5  -3  -1  222.38   10.90
  -5  -3   1  213.98   10.20
   5  -3  -1  194.88   10.30
  -5   3   1  229.78   11.80
   5   3  -1  215.08    9.90
   4  -3  -1  187.08    9.00
  -4  -3   1  155.28    8.40
   4  -3  -1  163.08    9.70
   4  -3  -1  188.88    8.70
   4   3  -1  189.98    8.20
  -4   3   1  159.88    9.40
   3  -3  -1 1630.84   63.69
  -3  -3   1 1560.84   63.49
   3  -3  -1 1502.15   63.29
   3  -3  -1 1586.54   64.59
   3   3  -1 1646.14   62.99
  -3   3   1 1601.84   64.39
  -2  -3   1 3472.45  136.69
   2  -3  -1 3476.85  137.49
   2  -3  -1 3549.54  136.69
   2   3  -1 3314.77  136.89
  -2   3   1 3442.06  137.29
   2   3  -1 3539.85  135.99
  -1  -3   1  989.10   39.80
  -1  -3   1 1020.20   40.20
   1  -3  -1  998.00   40.60
   1  -3  -1  988.20   39.90
  -1   3   1 1008.80   40.60
   1   3  -1  964.90   40.20
   1   3  -1  928.21   39.30
   0  -3  -1  303.77   14.50
   0  -3  -1  339.77   14.00
   0  -3   1  295.67   14.20
   0  -3   1  337.97   13.80
   0   3   1  337.07   13.60
   0   3   1  291.27   14.30
   0   3  -1  337.37   13.50
   0   3  -1  299.87   14.20
  -1  -3  -1  260.77   11.90
   1  -3   1  271.97   12.50
  -1  -3  -1  263.67   12.30
   1  -3   1  277.77   11.80
   1   3   1  253.17   11.50
  -1   3  -1  257.57   11.40
  -1   3  -1  271.07   12.50
  -2  -3  -1  112.49    6.60
   2  -3   1  123.39    6.10
  -2  -3  -1  124.29    6.30
   2  -3   1  112.69    6.90
  -2   3  -1  109.69    6.80
   2   3   1  119.09    5.90
   3  -3   1  137.59    6.70
  -3  -3  -1  119.49    7.00
   3  -3   1  116.89    7.60
  -3   3  -1  119.49    7.60
   3   3   1  140.59    6.60
   4  -3   1  733.63   31.30
   4  -3   1  736.13   29.80
   4  -3   1  614.34   30.60
  -4  -3  -1  762.92   30.50
  -4   3  -1  745.83   31.20
   4   3   1  697.43   29.50
   5  -3   1  117.69    6.90
  -5  -3  -1  118.69    7.30
   5  -3   1  124.09    8.40
   5   3   1  123.49    6.70
  -5   3  -1  129.99    8.50
   6  -3   1   66.29    6.80
  -6  -3  -1   65.39    5.40
   6  -3   1   52.79    4.60
   6   3   1   51.99    4.40
  -6   3  -1   63.79    6.30
   7  -3   1  370.36   20.20
  -7  -3  -1  371.06   17.30
   7  -3   1  360.46   19.00
   7   3   1  338.57   16.70
  -7   3  -1  374.76   18.90
  -8  -3  -1  239.58   13.10
   8  -3   1  250.57   15.50
  -8   3  -1  262.27   15.10
   8   3   1  266.97   13.10
   9  -3   1   95.89    9.80
   9  -3   1   95.69    7.10
  -9  -3  -1   97.49    7.40
  -9  -3  -1   97.49    7.10
  -9  -3  -1   92.69    8.20
  -9  -3  -1   99.19    7.20
  -9  -3  -1   90.09    6.80
  -9  -3  -1   97.39    7.80
  -9   3  -1   93.39    8.50
   9   3   1  101.99    7.50
  -9   3  -1  102.19    9.30
  -9   3  -1   96.19    7.80
   9   3   1   85.69    7.00
  -9   3  -1   91.79    6.40
 -10  -3  -1   75.99    7.50
 -10  -3  -1   72.59    6.40
 -10  -3  -1   80.29    6.80
 -10  -3  -1   76.59    7.00
  10  -3   1   89.59   10.40
  10  -3   1   76.09    7.00
 -10  -3  -1   79.89    7.40
  10   3   1   71.99    6.70
  10   3   1   65.39    7.00
 -10   3  -1   84.29    9.00
 -10   3  -1   79.79    8.30
 -10   3  -1   84.89    7.80
 -10   3  -1   84.29    6.60
  11  -3   1   37.70    5.00
 -11  -3  -1   41.90    6.00
 -11  -3  -1   24.10    4.40
 -11  -3  -1   29.60    4.80
 -11  -3  -1   34.40    4.60
 -11  -3  -1   30.30    4.90
 -11   3  -1   28.30    5.30
  11   3   1   36.40    4.90
 -11   3  -1   45.90    7.20
 -11   3  -1   45.20    5.30
 -12  -3  -1   88.19    8.60
 -12  -3  -1   81.49    7.70
 -12  -3  -1   78.89    7.20
 -12  -3  -1   84.29   10.10
  12  -3   1   81.69    7.70
 -12  -3  -1   78.39    7.70
 -12   3  -1   89.79    7.20
 -12   3  -1   66.69    8.20
 -12   3  -1   80.49    7.80
  12   3   1   75.49    7.30
 -13  -3  -1    8.40    3.10
 -13  -3  -1   11.80    5.50
  13  -3   1    6.60    3.70
 -13  -3  -1    6.80    4.00
 -13  -3  -1    4.30    3.90
 -13   3  -1    3.80    3.60
 -13   3  -1    5.10    3.30
 -13   3  -1    1.70    2.90
  13   3   1    9.10    3.50
 -14  -3  -1   13.70    3.10
 -14  -3  -1   14.70    4.30
 -14  -3  -1   15.30    4.50
 -14  -3  -1   13.60    4.80
  14  -3   1    9.60    3.60
 -14   3  -1    7.10    3.10
  14   3   1   12.60    3.60
 -14   3  -1    8.20    2.90
 -15  -3  -1    0.80    3.30
 -15  -3  -1    2.50    3.70
  15  -3   1    0.20    2.40
 -15   3  -1    0.10    2.30
  15   3   1    3.90    2.60
 -16  -3  -1    6.30    3.10
  16  -3   1   10.80    2.50
  16   3   1    7.70    2.30
 -16   3  -1    8.30    2.20
 -16  -4   1    4.10    3.70
 -16  -4   1   -0.30    2.60
  16   4  -1    3.80    2.50
 -16   4   1    0.90    1.80
  15  -4  -1   17.90    3.40
 -15  -4   1   16.60    4.50
 -15  -4   1   30.70    5.00
 -15  -4   1   26.80    4.70
 -15   4   1   28.10    3.70
 -15   4   1   13.00    3.70
  15   4  -1   19.60    3.30
 -14  -4   1    3.10    4.00
  14  -4  -1    5.50    3.30
 -14  -4   1    5.40    3.80
 -14  -4   1   10.30    4.90
  14   4  -1    9.00    3.30
 -14   4   1   13.10    3.50
 -14   4   1   11.40    3.90
 -13  -4   1   40.90    6.20
 -13  -4   1   30.10    5.20
 -13  -4   1   27.30    6.60
  13  -4  -1   27.30    4.70
 -13  -4   1   30.90    5.00
 -13   4   1   46.70    5.50
  13   4  -1   36.30    4.80
 -13   4   1   15.30    4.60
 -12  -4   1   48.50    5.20
  12  -4  -1   37.30    5.40
 -12  -4   1   51.69    6.60
 -12  -4   1   65.69    7.10
 -12  -4   1   44.60    7.50
 -12  -4   1   50.49    5.90
 -12  -4   1   55.09    7.10
 -12   4   1   30.10    6.10
 -12   4   1   34.10    5.10
  12   4  -1   41.50    6.10
  12   4  -1   41.40    5.10
 -12   4   1   45.70    6.40
 -12   4   1   64.79    6.40
 -11  -4   1   22.00    5.50
 -11  -4   1   31.40    5.00
 -11  -4   1   22.80    6.20
  11  -4  -1   20.80    4.40
 -11  -4   1   22.70    4.90
 -11  -4   1   22.70    4.40
 -11  -4   1   30.90    4.40
 -11  -4   1   28.20    5.00
  11   4  -1   22.20    4.40
 -11   4   1   33.00    6.50
 -11   4   1   19.10    3.80
 -11   4   1   24.20    5.10
  11   4  -1   29.10    4.50
  10  -4  -1   34.50    7.30
 -10  -4   1   23.50    3.80
 -10  -4   1   32.40    4.70
 -10  -4   1   28.70    4.90
 -10  -4   1   34.40    5.10
 -10  -4   1   27.80    4.80
  10  -4  -1   27.20    4.50
 -10  -4   1   17.90    4.80
 -10   4   1   26.70    4.00
 -10   4   1   21.50    5.10
 -10   4   1   28.20    6.00
 -10   4   1   34.50    5.70
  10   4  -1   30.00    4.60
  10   4  -1   25.10    4.20
  -9  -4   1   13.40    3.90
   9  -4  -1    8.50    3.50
  -9  -4   1    8.60    3.50
  -9  -4   1   11.20    3.20
  -9  -4   1   14.10    3.30
  -9  -4   1   10.90    3.70
   9  -4  -1   12.20    4.60
  -9  -4   1    9.30    3.40
  -9   4   1    9.00    4.10
  -9   4   1   13.70    4.40
   9   4  -1    9.80    3.20
   9   4  -1   13.10    3.30
  -9   4   1   11.20    3.10
  -9   4   1   11.30    4.00
   8  -4  -1  108.19    9.30
   8  -4  -1  109.29    9.50
   8   4  -1  112.09    7.20
  -8   4   1  107.39    8.90
   7  -4  -1  516.65   24.80
   7  -4  -1  584.44   27.00
   7   4  -1  509.35   23.80
  -7   4   1  593.94   26.50
   6  -4  -1  118.19    7.90
  -6  -4   1  125.59    7.10
   6  -4  -1  121.59    9.30
   6   4  -1  122.49    7.00
  -6   4   1  120.59    8.80
  -5  -4   1  568.34   24.60
   5  -4  -1  593.54   25.40
   5  -4  -1  565.24   26.60
  -5   4   1  586.94   26.50
   5   4  -1  565.44   24.30
   4  -4  -1  132.29    7.40
   4  -4  -1  113.59    8.40
  -4  -4   1  114.09    6.90
   4   4  -1  122.79    6.40
  -4   4   1  114.79    8.00
  -3  -4   1  685.13   28.90
   3  -4  -1  689.83   30.20
   3  -4  -1  676.63   29.00
   3   4  -1  688.03   28.30
  -3   4   1  680.33   30.00
   2  -4  -1  393.46   16.80
  -2  -4   1  372.36   16.80
   2  -4  -1  359.46   17.60
  -2   4   1  381.06   17.70
   2   4  -1  385.56   16.10
   2   4  -1  353.46   17.10
  -2   4   1  365.76   16.20
   1  -4  -1  524.75   22.80
  -1  -4   1  500.45   21.70
   1  -4  -1  514.75   21.90
  -1  -4   1  529.95   22.20
  -1   4   1  515.45   22.70
   1   4  -1  518.55   22.40
   1   4  -1  483.15   21.10
  -1   4   1  462.45   21.20
   0  -4  -1 1355.06   53.29
   0  -4   1 1382.36   53.09
   0  -4  -1 1289.97   53.89
   0  -4   1 1300.57   53.69
   0   4   1 1236.08   53.89
   0   4  -1 1224.08   53.69
   0   4   1 1336.97   52.69
   0   4  -1 1362.36   52.59
  -1  -4  -1  305.57   14.50
   1  -4   1  290.97   14.40
  -1  -4  -1  302.87   13.90
   1  -4   1  292.57   13.60
  -1   4  -1  321.87   14.80
   1   4   1  300.47   13.40
  -1   4  -1  292.37   13.30
  -2  -4  -1  784.72   31.90
   2  -4   1  778.32   32.20
   2  -4   1  746.53   30.90
  -2  -4  -1  709.63   31.10
  -2   4  -1  773.82   32.20
   2   4   1  713.63   30.50
  -2   4  -1  686.73   30.50
  -3  -4  -1  135.19    8.20
   3  -4   1  143.49    7.60
   3  -4   1  136.79    8.90
  -3   4  -1  134.59    8.70
   3   4   1  140.09    7.30
  -4  -4  -1 1109.49   46.30
   4  -4   1 1104.59   47.30
   4  -4   1 1073.59   45.50
  -4   4  -1 1151.88   47.50
   4   4   1 1118.69   45.40
   5  -4   1  122.69    7.10
  -5  -4  -1  107.49    7.40
   5  -4   1  112.69    8.60
  -5   4  -1  109.19    8.70
   5   4   1  131.49    7.00
  -6  -4  -1  113.39    7.60
   6  -4   1  108.69    8.90
   6   4   1  118.19    7.10
  -6   4  -1  103.59    8.80
  -7  -4  -1  229.28   12.50
   7  -4   1  231.88   14.60
   7   4   1  258.87   12.50
  -7   4  -1  242.48   14.50
  -8  -4  -1  200.88   11.40
   8  -4   1  196.68   13.50
  -8  -4  -1  168.08    9.70
  -8  -4  -1  197.98   10.50
   8  -4   1  150.08    9.80
  -8  -4  -1  164.68   10.30
  -8  -4  -1  152.78    9.80
  -8   4  -1  211.68   13.20
  -8   4  -1  157.08    9.20
   8   4   1  171.78   10.20
  -8   4  -1  181.98   10.90
   8   4   1  132.29   12.20
  -8   4  -1  183.48   11.80
   9  -4   1   80.69    9.40
  -9  -4  -1   95.99    8.40
  -9  -4  -1   82.19    7.70
  -9  -4  -1   83.29    6.30
  -9  -4  -1   90.89    7.10
  -9  -4  -1   90.29    7.20
   9  -4   1   85.39    7.30
  -9   4  -1   82.89    7.60
  -9   4  -1   77.39    6.30
  -9   4  -1   88.19    9.20
   9   4   1   76.09    6.90
   9   4   1   94.49    7.50
  -9   4  -1   79.09    8.10
 -10  -4  -1   92.49    8.00
  10  -4   1   90.99    7.80
 -10  -4  -1   93.59    7.10
 -10  -4  -1   88.49    7.80
 -10  -4  -1   93.09    7.50
  10  -4   1   58.49    9.20
 -10  -4  -1   74.29    7.60
 -10   4  -1   94.79    7.00
 -10   4  -1   92.39    9.10
 -10   4  -1   93.49    9.80
 -10   4  -1   91.49    8.20
  10   4   1   89.39    7.30
  10   4   1   99.49    8.20
 -11  -4  -1    5.20    3.90
  11  -4   1   10.10    4.00
 -11  -4  -1    6.30    3.30
 -11  -4  -1   -0.30    2.80
 -11  -4  -1    6.40    4.10
 -11  -4  -1    2.70    3.40
 -11   4  -1    3.10    3.90
 -11   4  -1    4.70    3.10
  11   4   1    5.30    3.60
 -11   4  -1    1.60    3.60
  12  -4   1   53.09    6.20
 -12  -4  -1   58.59    6.70
 -12  -4  -1   30.70    5.00
 -12  -4  -1   34.20    5.40
 -12  -4  -1   37.90    7.20
 -12  -4  -1   35.20    5.10
 -12   4  -1   27.30    4.50
 -12   4  -1   25.20    5.70
 -12   4  -1   35.80    6.10
  12   4   1   44.90    5.40
  13  -4   1   13.20    3.70
 -13  -4  -1   15.10    5.40
 -13  -4  -1   16.80    4.50
 -13  -4  -1   21.00    3.60
 -13  -4  -1   14.90    4.50
  13   4   1   11.50    3.70
 -13   4  -1   15.40    4.50
 -13   4  -1   19.60    4.00
 -13   4  -1   11.00    4.10
 -14  -4  -1    2.70    3.60
  14  -4   1    3.60    2.90
 -14  -4  -1    6.30    3.80
 -14  -4  -1    8.80    4.20
 -14   4  -1    4.80    2.80
  14   4   1    2.60    3.00
 -14   4  -1    4.70    3.10
 -15  -4  -1    5.30    3.70
  15  -4   1    4.00    2.50
 -15  -4  -1    6.30    3.50
 -15  -4  -1    1.80    3.20
  15   4   1    3.60    2.30
 -15   4  -1    3.90    2.20
 -15  -5   1    9.90    3.60
 -15  -5   1    9.00    3.60
 -15  -5   1   11.80    3.60
 -15   5   1    6.80    2.30
 -15   5   1    8.10    3.00
  15   5  -1   11.20    2.60
 -14  -5   1   14.50    4.30
 -14  -5   1   12.80    3.80
 -14  -5   1    9.60    4.40
  14   5  -1   13.60    3.10
 -14   5   1   13.80    3.10
 -14   5   1    8.70    3.60
 -13  -5   1    1.80    3.60
 -13  -5   1    1.80    3.10
 -13  -5   1   -2.20    3.40
 -13  -5   1    2.80    4.10
  13  -5  -1   -0.90    3.00
 -13   5   1    2.00    2.70
  13   5  -1   -1.30    2.90
 -13   5   1    0.30    2.80
 -13   5   1    3.00    3.50
 -12  -5   1    1.00    3.00
 -12  -5   1    2.10    3.60
 -12  -5   1    0.60    4.60
 -12  -5   1   -1.00    3.30
 -12  -5   1    2.40    3.60
  12  -5  -1   -2.40    3.20
 -12   5   1    0.30    2.80
 -12   5   1   -2.20    3.50
  12   5  -1    2.10    3.20
 -11  -5   1   13.70    4.10
 -11  -5   1   16.00    4.60
 -11  -5   1   17.00    3.60
 -11  -5   1   16.80    4.60
  11  -5  -1   20.00    4.80
 -11  -5   1   25.80    6.30
 -11  -5   1   16.20    4.30
 -11  -5   1   20.90    5.70
 -11   5   1   15.50    3.90
 -11   5   1   19.10    5.60
  11   5  -1   14.30    3.90
  11   5  -1   24.80    4.80
 -10  -5   1   34.10    5.30
 -10  -5   1   27.90    4.40
 -10  -5   1   29.70    5.40
 -10  -5   1   32.90    5.30
 -10  -5   1   26.40    5.60
 -10  -5   1   22.50    6.10
 -10  -5   1   39.40    5.30
  10  -5  -1   32.30    5.10
  10   5  -1   27.50    4.50
  10   5  -1   37.70    5.30
 -10   5   1   32.10    4.40
 -10   5   1   23.30    5.90
   9  -5  -1   44.20    8.20
  -9  -5   1   51.49    5.80
  -9  -5   1   45.50    5.10
  -9  -5   1   44.90    6.30
  -9  -5   1   38.00    5.40
  -9  -5   1   51.19    6.20
   9  -5  -1   47.40    5.80
  -9  -5   1   60.09    6.00
   9   5  -1   48.60    5.50
  -9   5   1   47.40    7.30
  -9   5   1   49.10    5.30
  -9   5   1   44.30    5.60
  -9   5   1   50.79    7.40
   9   5  -1   47.30    5.40
   8  -5  -1   49.70    5.60
   8  -5  -1   49.10    7.70
  -8  -5   1   58.79    7.00
  -8  -5   1   48.80    5.50
  -8  -5   1   57.29    5.40
  -8  -5   1   58.49    5.60
  -8  -5   1   57.59    6.30
   8   5  -1   55.89    5.50
  -8   5   1   58.39    7.30
  -8   5   1   60.19    7.60
  -8   5   1   66.79    5.90
   8   5  -1   62.29    5.90
  -8   5   1   64.19    6.90
   7  -5  -1   77.29    8.70
  -7  -5   1   88.39    8.30
  -7  -5   1   93.59    6.90
   7   5  -1   97.79    6.50
  -7   5   1   79.89    8.30
  -7   5   1   75.99    9.10
   6  -5  -1  510.25   24.70
   6  -5  -1  573.94   27.10
   6   5  -1  526.95   23.90
  -6   5   1  572.04   26.70
  -5  -5   1   67.89    5.20
   5  -5  -1   60.29    6.90
   5  -5  -1   79.39    6.20
   5   5  -1   81.99    5.40
  -5   5   1   59.19    6.90
  -4  -5   1  211.98   11.10
   4  -5  -1  216.18   11.50
   4  -5  -1  226.18   13.30
  -4   5   1  206.18   12.50
   4   5  -1  212.88   10.60
  -3  -5   1  217.58   11.40
   3  -5  -1  217.68   11.40
   3  -5  -1  226.58   13.00
   3   5  -1  214.78   10.70
  -3   5   1  225.68   12.80
  -2  -5   1 1604.14   65.39
   2  -5  -1 1650.03   65.29
   2   5  -1 1503.65   65.89
   2   5  -1 1651.33   64.49
  -1  -5   1 1460.85   60.19
   1  -5  -1 1550.44   61.19
   1  -5  -1 1469.25   59.79
  -1  -5   1 1467.95   59.69
  -1   5   1 1482.15   60.99
   1   5  -1 1452.25   60.69
  -1   5   1 1391.56   59.09
   1   5  -1 1438.36   58.99
   0  -5   1  480.05   20.90
   0  -5  -1  464.75   21.00
   0  -5   1  471.15   21.70
   0  -5  -1  482.25   22.00
   0   5   1  465.75   22.10
   0   5  -1  454.05   21.90
   0   5   1  467.05   20.40
   1  -5   1  287.67   14.70
  -1  -5  -1  276.37   13.80
   1  -5   1  298.87   13.70
  -1  -5  -1  287.57   14.60
   1   5   1  265.67   13.10
  -1   5  -1  276.77   13.10
  -1   5  -1  294.87   15.00
  -2  -5  -1  218.38   11.10
   2  -5   1  215.88   10.70
   2  -5   1  199.68   11.90
  -2  -5  -1  205.78   11.50
  -2   5  -1  197.38   10.20
   2   5   1  215.48   10.40
  -2   5  -1  199.78   11.90
   3  -5   1   59.99    6.30
   3  -5   1   68.19    5.20
  -3  -5  -1   61.79    5.80
  -3   5  -1   56.19    6.00
   3   5   1   74.89    5.00
   4  -5   1   50.49    6.40
  -4  -5  -1   49.50    5.20
   4  -5   1   46.40    4.50
   4   5   1   52.89    4.50
  -4   5  -1   46.10    5.90
   5  -5   1  391.16   20.50
  -5  -5  -1  392.06   18.80
  -5   5  -1  401.46   20.50
   5   5   1  381.06   18.00
  -6  -5  -1  507.45   23.50
   6  -5   1  522.75   25.90
  -6   5  -1  502.95   25.40
   6   5   1  508.55   23.00
  -7  -5  -1   27.00    4.60
   7  -5   1   27.60    5.90
  -7  -5  -1   23.90    4.20
  -7  -5  -1   26.10    3.80
  -7  -5  -1   34.20    4.60
   7  -5   1   30.10    4.30
  -7  -5  -1   36.40    5.40
  -7   5  -1   34.70    4.80
  -7   5  -1   39.70    5.90
   7   5   1   23.90    6.60
  -7   5  -1   47.80    7.10
  -7   5  -1   40.20    5.80
  -7   5  -1   20.90    4.10
   7   5   1   26.30    4.10
   7   5   1   25.90    3.80
  -8  -5  -1    4.40    2.80
   8  -5   1    8.10    3.50
   8  -5   1   16.40    5.50
  -8  -5  -1    9.90    4.00
  -8  -5  -1    8.10    3.30
  -8  -5  -1    5.20    3.40
  -8  -5  -1   13.50    3.40
   8   5   1    7.90    3.20
  -8   5  -1    6.70    4.20
   8   5   1    7.60    3.10
  -8   5  -1   10.90    3.70
  -8   5  -1    5.80    3.90
  -8   5  -1    6.50    3.30
  -8   5  -1    5.50    2.80
  -8   5  -1    8.30    4.50
  -9  -5  -1   98.69    7.40
   9  -5   1   83.89   10.20
  -9  -5  -1   82.69    6.70
   9  -5   1   80.79    7.30
  -9  -5  -1   65.09    6.40
  -9  -5  -1   61.99    7.50
  -9  -5  -1   81.99    7.40
  -9   5  -1   68.89    8.30
  -9   5  -1   65.89    7.20
  -9   5  -1   72.29    8.30
   9   5   1   78.19    6.80
  -9   5  -1   79.39    6.40
  -9   5  -1   71.89    9.10
   9   5   1   86.19    7.50
 -10  -5  -1   83.79    7.20
 -10  -5  -1   85.39    8.20
 -10  -5  -1   86.09    8.70
 -10  -5  -1   82.79    7.90
  10  -5   1   80.99    7.70
 -10  -5  -1   78.49    6.90
 -10  -5  -1   74.49    7.50
 -10   5  -1   75.69    8.30
 -10   5  -1   73.39    6.60
 -10   5  -1   92.89    9.50
  10   5   1   78.79    7.40
 -11  -5  -1   23.20    4.30
 -11  -5  -1   36.50    5.10
  11  -5   1   28.90    4.90
 -11  -5  -1   29.20    5.10
 -11  -5  -1   23.40    4.70
 -11  -5  -1   25.00    6.20
 -11  -5  -1   35.50    5.60
 -11   5  -1   18.60    5.20
 -11   5  -1   19.00    3.80
  11   5   1   29.40    4.60
 -12  -5  -1   21.50    5.80
  12  -5   1   31.90    5.30
 -12  -5  -1   31.70    4.90
 -12  -5  -1   21.00    3.80
 -12  -5  -1   34.70    5.70
 -12  -5  -1   36.30    5.70
 -12  -5  -1   34.10    4.70
  12   5   1   33.60    4.70
 -12   5  -1   28.90    4.40
 -12   5  -1   33.70    6.20
 -13  -5  -1    8.60    4.60
  13  -5   1    6.50    3.30
 -13  -5  -1   11.90    4.10
 -13  -5  -1   12.30    2.80
 -13  -5  -1   10.50    4.10
 -13   5  -1    0.60    3.00
 -13   5  -1    7.50    2.90
  13   5   1    5.90    3.30
 -14  -5  -1   30.00    5.40
 -14  -5  -1   55.59    6.10
 -14  -5  -1   42.40    5.30
 -14   5  -1   30.20    4.60
  14   5   1   36.60    4.20
 -14   5  -1   36.60    3.90
 -15  -5  -1    4.50    2.90
 -15  -5  -1    2.00    3.10
 -15  -5  -1    3.00    3.00
 -15   5  -1    5.50    2.00
  15   5   1    0.60    1.80
 -15  -6   1    0.90    2.50
 -15  -6   1    0.80    2.80
 -15   6   1    0.50    2.00
 -14  -6   1   12.80    3.40
 -14  -6   1   11.20    3.70
 -14   6   1    9.00    2.40
 -14   6   1    5.80    3.20
  14   6  -1   16.80    2.90
 -14   6   1   13.30    2.70
 -13  -6   1    1.60    3.20
 -13  -6   1    0.30    3.20
 -13  -6   1   -0.10    2.60
 -13   6   1    0.60    2.40
  13   6  -1   -0.90    2.60
 -13   6   1    1.30    2.80
 -13   6   1    1.10    2.40
 -12  -6   1   11.10    3.50
 -12  -6   1   18.20    4.50
 -12  -6   1   19.20    4.50
 -12  -6   1   10.40    3.90
 -12   6   1   13.40    4.40
 -12   6   1   14.50    3.60
 -12   6   1   11.50    3.70
  12   6  -1    9.50    3.50
 -11  -6   1    8.60    3.90
 -11  -6   1   13.20    4.00
 -11  -6   1   13.00    4.30
 -11  -6   1    7.80    3.60
 -11  -6   1    9.80    4.90
 -11  -6   1    8.80    3.90
 -11   6   1    1.90    4.00
  11   6  -1   16.60    4.00
 -11   6   1   10.50    3.40
 -10  -6   1    7.10    4.00
 -10  -6   1    4.00    3.40
 -10  -6   1    2.80    3.20
 -10  -6   1    1.80    2.70
 -10  -6   1    2.00    3.10
 -10  -6   1   -0.60    4.10
  10   6  -1    2.20    3.40
 -10   6   1    4.40    4.30
 -10   6   1    1.00    2.80
 -10   6   1    0.30    3.60
  10   6  -1   -1.00    3.00
  -9  -6   1  152.38    9.90
  -9  -6   1  164.48   11.00
  -9  -6   1  159.48   10.90
  -9  -6   1  169.18   11.60
  -9  -6   1  155.08    9.90
  -9  -6   1  160.38    9.60
  -9   6   1  174.88   12.80
   9   6  -1  151.18    9.90
  -9   6   1  150.78   10.80
   9   6  -1  143.29   10.20
   8  -6  -1    8.00    5.00
  -8  -6   1    8.10    3.00
  -8  -6   1    7.70    3.70
  -8  -6   1    2.20    2.70
  -8  -6   1   -0.40    2.80
  -8  -6   1    2.30    3.30
  -8   6   1    8.50    4.50
   8   6  -1   -0.90    3.30
  -8   6   1    7.20    4.40
   8   6  -1    3.10    2.70
   8   6  -1    0.30    2.60
  -8   6   1    7.80    4.00
  -7  -6   1   28.20    5.00
  -7  -6   1   28.30    4.00
   7  -6  -1   32.50    4.50
  -7  -6   1   41.30    4.90
   7  -6  -1   28.80    6.70
   7  -6  -1   29.20    5.30
  -7  -6   1   37.40    4.90
  -7  -6   1   39.00    6.20
  -7   6   1   30.80    6.20
   7   6  -1   33.80    4.60
  -7   6   1   29.20    4.40
  -7   6   1   32.40    6.00
   7   6  -1   30.60    4.40
  -7   6   1   29.40    5.30
   7   6  -1   29.00    5.10
  -6  -6   1   54.09    5.90
   6  -6  -1   43.10    5.40
  -6  -6   1   45.70    6.20
  -6  -6   1   56.49    5.90
   6  -6  -1   34.90    6.50
  -6  -6   1   48.10    5.20
  -6  -6   1   50.99    4.90
  -6   6   1   52.39    7.50
   6   6  -1   44.30    5.10
  -6   6   1   55.29    7.10
   6   6  -1   46.10    5.20
  -6   6   1   48.40    5.00
  -6   6   1   57.29    6.60
   5  -6  -1  204.58   13.80
   5  -6  -1  187.38   11.50
  -5   6   1  193.88   13.00
   5   6  -1  211.28   10.90
   4  -6  -1  124.29   10.00
   4  -6  -1  115.79    8.30
  -4  -6   1  114.29    7.80
   4   6  -1  132.69    7.70
  -4   6   1  121.49    9.80
  -3  -6   1  127.29    8.30
   3  -6  -1  116.49    8.20
   3  -6  -1  132.89    9.80
  -3   6   1  138.09   10.10
   3   6  -1  121.49    7.50
   2  -6  -1  103.79    8.40
   2  -6  -1   95.29    7.30
  -2  -6   1  101.09    7.50
  -2   6   1  106.29    8.70
   2   6  -1  101.89    6.60
   1  -6  -1  175.78   11.30
   1  -6  -1  182.18   10.30
  -1  -6   1  168.88   10.40
  -1  -6   1  171.88    9.90
   1   6  -1  168.58   11.00
   1   6  -1  172.28    9.40
  -1   6   1  166.48   11.20
   0  -6   1  388.66   19.30
   0  -6   1  390.06   18.40
   0  -6  -1  391.66   18.60
   0  -6  -1  383.86   19.50
   0   6  -1  388.36   19.80
   0   6  -1  380.56   17.70
   0   6   1  395.26   20.10
  -1  -6  -1  206.78   12.30
  -1  -6  -1  210.38   11.60
   1  -6   1  216.68   12.60
   1  -6   1  196.18   11.10
  -1   6  -1  202.48   10.80
  -1   6  -1  219.28   12.90
   1   6   1  209.28   10.80
  -2  -6  -1  510.55   24.20
   2  -6   1  494.35   23.10
   2  -6   1  532.75   25.00
  -2   6  -1  529.95   25.20
   2   6   1  499.55   22.80
   3  -6   1   66.79    7.30
  -3  -6  -1   56.79    6.30
   3  -6   1   63.09    5.60
   3   6   1   69.29    5.40
  -3   6  -1   63.49    7.30
  -4  -6  -1   92.29    7.60
   4  -6   1  102.29    9.20
  -4   6  -1  104.69    9.30
   4   6   1  100.19    7.00
  -5  -6  -1   41.70    7.40
  -5  -6  -1   45.40    5.80
   5  -6   1   45.50    7.30
  -5  -6  -1   47.80    5.70
  -5  -6  -1   47.20    4.60
  -5   6  -1   43.30    6.90
  -5   6  -1   62.79    8.10
   5   6   1   49.99    5.20
  -5   6  -1   43.60    5.50
   5   6   1   52.59    6.20
  -6  -6  -1   63.59    6.50
   6  -6   1   65.19    8.90
  -6  -6  -1   68.79    6.20
   6  -6   1   67.39    6.60
  -6  -6  -1   58.29    6.40
  -6  -6  -1   64.29    5.80
  -6   6  -1   65.19    6.80
   6   6   1   62.69    6.90
  -6   6  -1   62.79    6.00
   6   6   1   62.49    5.90
  -6   6  -1   67.59    8.60
   6   6   1   65.09    6.10
  -6   6  -1   67.49    7.60
  -7  -6  -1   14.60    3.60
  -7  -6  -1    7.90    3.30
   7  -6   1   12.70    5.00
  -7  -6  -1   18.20    4.60
   7  -6   1   11.60    3.90
  -7  -6  -1    6.50    3.10
  -7  -6  -1    5.40    3.10
  -7   6  -1    9.40    3.30
  -7   6  -1   18.70    4.90
   7   6   1    9.10    3.20
  -7   6  -1   14.40    5.40
   7   6   1    7.00    3.00
  -7   6  -1   17.90    4.30
   7   6   1   11.40    4.20
  -8  -6  -1   40.00    6.10
  -8  -6  -1   52.39    6.10
   8  -6   1   37.20    5.60
   8  -6   1   43.90    8.00
  -8  -6  -1   38.50    5.80
  -8  -6  -1   62.89    6.00
  -8  -6  -1   49.10    5.60
   8   6   1   36.90    5.70
  -8   6  -1   59.79    8.80
  -8   6  -1   48.60    7.10
  -8   6  -1   36.50    5.50
  -8   6  -1   43.50    5.30
   8   6   1   37.10    5.10
  -9  -6  -1    9.20    4.10
  -9  -6  -1    1.40    2.80
  -9  -6  -1   11.20    3.80
  -9  -6  -1    5.10    3.30
  -9  -6  -1    4.30    4.50
   9  -6   1    0.70    3.60
   9   6   1    7.90    3.50
  -9   6  -1    5.60    4.40
  -9   6  -1    1.60    4.40
  -9   6  -1    2.50    3.60
 -10  -6  -1   21.50    4.50
 -10  -6  -1   25.60    4.90
 -10  -6  -1   38.40    9.50
 -10  -6  -1   33.00    5.20
 -10  -6  -1   25.50    4.30
 -10  -6  -1   34.70    4.70
 -10   6  -1   28.20    5.90
  10   6   1   32.90    5.00
 -10   6  -1   24.10    4.90
 -10   6  -1   35.10    4.60
 -11  -6  -1   14.50    4.30
 -11  -6  -1   21.50    4.80
 -11  -6  -1   15.50    5.10
 -11  -6  -1    8.40    3.60
 -11  -6  -1   13.40    3.30
 -11  -6  -1   19.80    4.20
 -11   6  -1   13.90    3.30
 -11   6  -1    5.40    4.00
  11   6   1   18.80    4.10
 -12  -6  -1    0.20    2.60
 -12  -6  -1    2.20    2.40
 -12  -6  -1    4.00    3.20
 -12  -6  -1    2.60    4.10
 -12  -6  -1    2.50    3.30
 -12  -6  -1    1.50    2.50
 -12   6  -1    2.50    2.60
 -12   6  -1    2.30    3.50
  12   6   1    5.40    3.20
 -13  -6  -1    4.60    3.20
 -13  -6  -1    4.50    3.50
 -13  -6  -1   -2.20    3.30
 -13   6  -1    2.10    2.20
 -13   6  -1    4.40    3.10
 -13   6  -1    1.40    2.20
  13   6   1    1.40    2.60
 -14  -6  -1   13.70    3.60
 -14  -6  -1   20.10    3.80
 -14  -6  -1   22.60    3.90
 -14   6  -1   13.40    3.50
 -14   6  -1   13.30    2.50
  14   6   1   15.70    2.80
 -14  -7   1    4.60    2.60
 -14  -7   1    5.80    2.70
 -14   7   1    3.20    2.40
 -13  -7   1    7.90    3.20
 -13  -7   1    3.90    2.90
 -13   7   1    3.80    2.30
  13   7  -1    5.60    2.60
 -13   7   1    6.80    3.40
 -12  -7   1    1.10    2.60
 -12  -7   1   -1.30    2.50
 -12  -7   1    3.10    2.90
 -12  -7   1    0.50    3.00
 -12   7   1   -0.30    2.80
 -12   7   1    2.50    2.70
  12   7  -1    1.50    2.70
 -11  -7   1   25.80    4.60
 -11  -7   1   42.50    5.40
 -11  -7   1   20.90    4.30
 -11  -7   1   49.50    5.60
 -11   7   1   31.20    4.80
 -11   7   1   17.70    4.70
  11   7  -1   45.00    5.10
 -10  -7   1   26.80    3.90
 -10  -7   1   11.90    4.10
 -10  -7   1   16.00    3.80
 -10  -7   1   30.30    4.90
 -10  -7   1   23.10    4.60
 -10  -7   1   22.20    6.00
 -10   7   1   19.40    4.90
  10   7  -1   20.20    4.00
 -10   7   1   24.70    6.10
  -9  -7   1  143.49    9.00
  -9  -7   1  145.49   10.60
  -9  -7   1  136.19   10.20
  -9  -7   1  150.68    9.60
  -9  -7   1  156.88   11.40
  -9  -7   1  128.49    9.20
   9   7  -1  141.99   10.40
  -9   7   1  165.38   12.30
  -9   7   1  157.68   10.80
   9   7  -1  128.29    9.30
  -8  -7   1   64.89    6.20
   8  -7  -1   51.29    6.90
  -8  -7   1   67.59    6.20
  -8  -7   1   74.29    8.00
  -8  -7   1   70.89    7.30
  -8  -7   1   49.30    6.10
  -8  -7   1   73.99    6.50
   8   7  -1   71.39    6.50
   8   7  -1   68.99    7.30
   8   7  -1   59.29    6.60
  -8   7   1   60.49    7.30
  -8   7   1   53.79    7.60
  -8   7   1   66.29    7.50
   7  -7  -1  343.97   19.30
  -7  -7   1  355.46   17.60
  -7  -7   1  349.77   19.00
  -7  -7   1  373.26   17.90
  -7  -7   1  386.56   18.60
  -7  -7   1  390.56   17.80
  -7   7   1  353.26   19.10
   7   7  -1  358.46   18.20
   7   7  -1  357.96   19.00
  -7   7   1  437.36   28.70
   7   7  -1  365.56   17.80
  -7   7   1  320.17   19.70
  -7   7   1  368.56   17.80
   6  -7  -1   91.19   10.20
  -6  -7   1   79.69    8.10
  -6  -7   1   83.49    7.40
  -6  -7   1   74.29    6.60
   6  -7  -1   78.89    6.70
   6  -7  -1   83.39    8.10
  -6  -7   1   77.09    6.50
   6   7  -1   71.49    6.30
  -6   7   1   67.69    7.50
   6   7  -1   73.79    6.90
  -6   7   1   74.69    6.70
  -6   7   1   75.89    8.10
  -6   7   1   72.29    9.10
  -5  -7   1   86.99    6.80
  -5  -7   1  104.29    7.50
   5  -7  -1  110.49   10.70
   5  -7  -1   98.99    8.20
  -5  -7   1   95.09    8.40
   5  -7  -1   94.29    7.20
  -5   7   1   87.19    7.10
   5   7  -1   86.59    6.80
   5   7  -1   88.59    7.20
  -5   7   1  103.29    8.50
  -5   7   1  101.69    8.90
  -5   7   1  110.09   10.40
  -5   7   1   78.89    6.90
   4  -7  -1   60.19    5.80
   4  -7  -1   80.09    9.00
   4  -7  -1   74.49    7.20
  -4  -7   1   79.69    6.50
  -4  -7   1   70.99    6.00
  -4  -7   1   71.09    7.00
  -4   7   1   68.99    8.40
  -4   7   1   69.19    6.20
  -4   7   1   71.49    7.20
   4   7  -1   72.39    6.10
  -4   7   1   58.59    5.80
   4   7  -1   72.79    6.20
   4   7  -1   70.99    6.20
   3  -7  -1   65.09    6.40
  -3  -7   1   63.79    6.00
  -3  -7   1   64.89    5.50
  -3  -7   1   61.39    5.90
   3  -7  -1   62.29    8.20
   3  -7  -1   57.39    5.50
   3  -7  -1   48.00    6.80
   3   7  -1   57.29    5.50
  -3   7   1   57.59    6.10
  -3   7   1   60.49    5.70
   3   7  -1   57.09    5.70
  -3   7   1   58.19    5.80
   3   7  -1   55.59    5.40
   2  -7  -1   16.40    6.60
   2  -7  -1    8.00    4.20
  -2  -7   1   13.80    3.50
   2  -7  -1   10.30    3.60
  -2  -7   1    8.30    3.30
  -2  -7   1   11.70    3.50
  -2  -7   1    6.30    3.00
   2  -7  -1    9.80    4.20
  -2   7   1   16.10    3.50
  -2   7   1    9.90    4.40
   2   7  -1   11.00    2.80
   2   7  -1   11.80    3.50
  -2   7   1   13.10    3.10
  -2   7   1   12.70    5.00
   1  -7  -1   21.70    4.90
   1  -7  -1   20.50    3.90
  -1  -7   1   29.50    5.00
  -1  -7   1   23.30    3.80
  -1   7   1   30.40    5.90
   1   7  -1   22.80    3.90
   1   7  -1   24.20    3.80
  -1   7   1   20.80    4.10
   0  -7   1   53.49    6.10
   0  -7  -1   47.10    5.40
   0  -7   1   48.00    5.00
   0  -7   1   46.00    5.30
   0  -7  -1   49.40    6.40
   0   7  -1   54.09    5.10
   0   7  -1   48.60    6.70
   0   7   1   41.80    4.80
   1  -7   1   44.00    5.50
   1  -7   1   48.50    6.60
   1  -7   1   48.30    5.10
  -1  -7  -1   44.50    7.30
   1  -7   1   58.59    9.80
  -1  -7  -1   45.30    6.30
  -1  -7  -1   47.50    4.90
   1   7   1   52.29    7.00
  -1   7  -1   40.90    6.00
  -1   7  -1   38.10    4.70
  -1   7  -1   38.50    6.20
   1   7   1   43.90    5.20
   2  -7   1    6.10    3.90
  -2  -7  -1    9.40    3.20
  -2  -7  -1    8.60    3.60
   2  -7   1    8.40    3.60
  -2  -7  -1   12.20    3.00
  -2   7  -1    7.00    3.10
   2   7   1    7.40    3.00
  -2   7  -1    9.70    2.90
  -2   7  -1    9.60    3.70
   2   7   1    8.10    2.80
  -2   7  -1    3.90    3.50
  -3  -7  -1  115.49    8.40
   3  -7   1  131.99   10.60
  -3  -7  -1  109.29    7.60
  -3  -7  -1  115.39    9.10
   3  -7   1  119.99    8.90
  -3   7  -1  115.09    8.10
   3   7   1  112.89    7.80
   3   7   1  112.59    7.90
  -3   7  -1  127.69   10.80
  -3   7  -1  120.39    8.90
  -3   7  -1  104.89    7.70
  -4  -7  -1   69.79    7.00
   4  -7   1   70.49    7.40
  -4  -7  -1   81.09    6.90
  -4  -7  -1   87.99    6.50
  -4  -7  -1   76.49    6.80
   4  -7   1   77.59    8.90
  -4  -7  -1   71.29    7.20
   4   7   1   73.29    6.40
   4   7   1   85.39    7.80
   4   7   1   84.99    6.50
  -4   7  -1   83.79    6.80
  -4   7  -1   74.19    6.40
  -4   7  -1   69.59    7.40
  -4   7  -1   75.09    8.60
  -5  -7  -1  119.29    8.60
   5  -7   1  119.39    9.30
  -5  -7  -1  100.89    8.20
  -5  -7  -1  109.99    7.70
   5  -7   1  125.19   11.20
  -5  -7  -1  113.09    8.70
  -5   7  -1  124.29   10.90
   5   7   1  111.49    7.90
  -5   7  -1  113.89    9.80
  -5   7  -1  117.09    8.10
  -5   7  -1  102.79    7.80
   5   7   1  110.79    8.80
  -5   7  -1  123.39    9.00
   6  -7   1   74.89    9.70
  -6  -7  -1   97.69    8.00
  -6  -7  -1   83.99    7.30
   6  -7   1   81.19    8.10
  -6  -7  -1   94.19    6.90
  -6  -7  -1   84.69    8.00
  -6   7  -1   84.09   10.20
  -6   7  -1   92.19    9.00
   6   7   1  101.49    7.60
  -6   7  -1   95.09    7.30
   6   7   1   94.99    8.40
  -6   7  -1   72.89    7.50
  -7  -7  -1   12.50    3.90
  -7  -7  -1   23.40    5.10
  -7  -7  -1   18.90    3.90
   7  -7   1   17.00    4.60
  -7  -7  -1    6.50    3.10
   7   7   1   15.30    4.50
  -7   7  -1   17.20    4.80
   7   7   1   13.30    3.60
  -7   7  -1   11.30    3.80
  -7   7  -1   16.80    5.30
  -8  -7  -1  209.38   11.60
  -8  -7  -1  196.18   11.90
   8  -7   1  196.98   13.10
  -8  -7  -1  204.68   13.40
  -8  -7  -1  211.58   12.80
   8   7   1  201.38   13.00
  -8   7  -1  201.88   11.70
  -8   7  -1  206.68   14.20
  -8   7  -1  207.18   13.00
   8   7   1  212.98   12.00
  -9  -7  -1    7.50    4.10
  -9  -7  -1    8.90    4.30
  -9  -7  -1   10.30    5.10
   9  -7   1    6.20    3.50
  -9  -7  -1    9.60    3.90
  -9  -7  -1    9.70    3.30
  -9  -7  -1   11.40    3.50
   9   7   1   16.10    4.10
  -9   7  -1   13.20    4.10
  -9   7  -1   12.70    4.90
   9   7   1   12.80    4.30
  -9   7  -1   11.20    4.20
 -10  -7  -1   15.10    3.50
 -10  -7  -1   14.60    4.30
  10  -7   1    8.40    3.60
 -10  -7  -1    8.40    3.20
 -10  -7  -1   12.70    4.10
 -10  -7  -1   10.40    3.70
 -10   7  -1   15.20    4.40
  10   7   1   11.80    3.90
 -10   7  -1    6.10    4.00
 -11  -7  -1   30.70    4.60
 -11  -7  -1   41.10    4.40
 -11  -7  -1   41.90    5.00
 -11  -7  -1   58.19    5.70
 -11  -7  -1   33.50    4.80
 -11   7  -1   24.90    5.20
  11   7   1   49.50    5.20
 -12  -7  -1    8.30    3.20
 -12  -7  -1   13.00    3.60
 -12  -7  -1   13.30    2.90
  12   7   1   11.40    3.10
 -12   7  -1   10.10    3.00
 -12   7  -1   12.50    3.90
 -13  -7  -1    0.90    2.60
 -13  -7  -1    0.80    3.00
 -13   7  -1    1.60    1.90
 -13   7  -1    2.80    2.70
  13   7   1    0.30    2.10
 -13  -8   1    2.20    2.50
 -13   8   1    1.70    2.30
 -13   8   1    0.50    1.70
 -12  -8   1    4.70    2.60
 -12  -8   1    6.20    2.70
 -12  -8   1    6.10    2.50
  12   8  -1    8.80    2.60
 -12   8   1    4.80    3.20
 -12   8   1    8.60    2.80
 -11  -8   1    4.60    2.90
 -11  -8   1    4.30    4.70
 -11  -8   1    3.10    2.70
 -11  -8   1    2.70    2.70
 -11   8   1    6.40    3.80
  11   8  -1    4.80    2.70
 -11   8   1    7.10    3.10
 -10  -8   1    3.40    3.10
 -10  -8   1    6.30    3.10
 -10  -8   1   -0.50    2.70
 -10   8   1    2.40    3.40
  10   8  -1    7.10    3.20
 -10   8   1    7.60    3.70
  -9  -8   1   36.20    5.20
  -9  -8   1   24.10    4.50
  -9  -8   1   32.10    4.00
   9  -8  -1   22.00    5.00
  -9  -8   1   26.20    5.80
  -9  -8   1   22.20    4.00
   9   8  -1   27.50    5.20
  -9   8   1   29.60    5.90
   9   8  -1   29.80    4.60
  -9   8   1   25.90    5.30
  -8  -8   1   41.70    5.60
   8  -8  -1   47.70    6.50
  -8  -8   1   64.29    6.20
  -8  -8   1   47.50    5.80
  -8  -8   1   46.20    5.20
  -8  -8   1   35.00    5.80
  -8   8   1   30.60    5.80
   8   8  -1   63.29    6.40
   8   8  -1   42.70    6.20
  -8   8   1   59.09    7.60
   7  -8  -1   21.20    5.10
  -7  -8   1   24.40    5.00
  -7  -8   1   25.10    4.60
  -7  -8   1   27.00    4.30
  -7  -8   1   23.50    4.10
  -7  -8   1   36.90    6.90
  -7   8   1   22.60    5.40
   7   8  -1   18.10    4.70
  -7   8   1   25.20    5.50
   7   8  -1   40.80    5.30
  -7   8   1   26.10    4.20
  -6  -8   1   91.19    7.40
   6  -8  -1   86.59    7.00
  -6  -8   1   85.29    7.10
   6  -8  -1   77.79    8.20
  -6  -8   1   88.59    8.20
  -6   8   1   83.59    7.10
  -6   8   1  104.59    9.00
  -6   8   1   81.39    7.10
  -6   8   1   68.19    8.50
   6   8  -1   90.99    7.40
   6   8  -1   95.09    8.80
   5  -8  -1  121.89    9.90
   5  -8  -1  137.69    8.70
  -5  -8   1  129.09    9.00
  -5  -8   1  116.59    9.40
  -5  -8   1  131.49    8.70
  -5   8   1  140.39   10.30
  -5   8   1  132.49    8.90
  -5   8   1  119.89    8.70
   5   8  -1  126.19    8.60
   4  -8  -1  117.99    9.60
  -4  -8   1  133.19    8.40
   4  -8  -1  125.19   12.00
  -4  -8   1  128.19    8.80
   4  -8  -1  138.09    8.60
  -4  -8   1  107.99    9.10
  -4   8   1  134.89    9.00
  -4   8   1  123.69    8.60
  -4   8   1  120.39   11.80
   4   8  -1  114.29    8.50
   4   8  -1  131.59    8.70
  -4   8   1  108.89    9.60
  -3  -8   1   32.30    5.00
  -3  -8   1   39.30    4.80
   3  -8  -1   25.80    6.40
   3  -8  -1   29.00    4.30
   3  -8  -1   36.80    5.90
  -3   8   1   36.00    4.90
   3   8  -1   34.10    4.80
  -3   8   1   31.30    5.40
   3   8  -1   32.40    4.50
  -3   8   1   26.00    6.50
  -3   8   1   38.90    5.30
   2  -8  -1   14.70    3.50
   2  -8  -1    9.40    4.80
  -2  -8   1    7.00    3.30
  -2  -8   1   14.80    3.50
   2  -8  -1    9.00    4.10
  -2   8   1   18.30    4.20
   2   8  -1    9.40    3.30
   2   8  -1   13.20    3.50
  -2   8   1   14.30    3.60
  -2   8   1    8.40    3.60
  -1  -8   1   39.80    5.10
   1  -8  -1   45.40    7.00
   1  -8  -1   38.00    5.70
  -1  -8   1   37.70    5.90
   1  -8  -1   34.00    4.50
  -1  -8   1   44.80    6.00
  -1   8   1   33.30    5.00
  -1   8   1   38.00    5.60
   1   8  -1   38.70    5.50
   1   8  -1   38.10    5.10
  -1   8   1   35.10    4.70
   0  -8  -1   75.09    7.70
   0  -8  -1   96.09    7.30
   0  -8   1   80.59    8.50
   0  -8   1  108.59    7.20
   0  -8  -1   77.89    9.00
   0  -8   1   85.09    7.60
   0   8  -1   99.29    7.20
   0   8  -1  100.49    7.40
   0   8   1  108.49    7.40
   0   8   1   95.99    7.30
   0   8  -1   70.09    7.40
   1  -8   1   39.30    5.80
   1  -8   1   54.59    7.20
  -1  -8  -1   40.30    6.40
  -1  -8  -1   51.89    5.60
  -1  -8  -1   50.09    6.30
   1  -8   1   45.60    5.20
  -1   8  -1   43.20    7.70
  -1   8  -1   40.50    5.50
   1   8   1   41.00    5.20
   1   8   1   48.90    5.60
  -1   8  -1   47.60    5.90
  -1   8  -1   43.60    5.10
  -2  -8  -1   50.59    6.90
   2  -8   1   42.70    7.00
  -2  -8  -1   63.39    6.10
   2  -8   1   50.59    6.40
  -2  -8  -1   59.29    6.90
   2  -8   1   58.09    5.70
  -2   8  -1   40.80    5.20
  -2   8  -1   57.09    6.90
  -2   8  -1   35.50    7.00
   2   8   1   57.99    6.10
  -2   8  -1   54.89    5.70
   2   8   1   49.99    5.90
   3  -8   1  173.48   14.10
  -3  -8  -1  187.88   12.10
  -3  -8  -1  208.98   11.40
   3  -8   1  211.48   13.00
  -3   8  -1  206.18   12.90
   3   8   1  204.48   12.90
   3   8   1  219.38   11.70
  -3   8  -1  207.88   15.30
   3   8   1  197.18   11.50
  -3   8  -1  193.68   11.70
  -3   8  -1  207.08   11.70
   4  -8   1  254.67   20.80
  -4  -8  -1  266.37   14.40
  -4  -8  -1  256.97   13.30
  -4  -8  -1  230.18   14.40
   4  -8   1  241.08   14.50
  -4   8  -1  259.17   13.80
  -4   8  -1  259.67   13.80
   4   8   1  245.68   13.50
  -4   8  -1  247.18   14.80
   4   8   1  252.27   15.00
   4   8   1  235.88   13.10
  -5  -8  -1   70.39    7.00
  -5  -8  -1   67.39    7.30
  -5  -8  -1   66.09    6.40
  -5  -8  -1   65.49    6.90
   5  -8   1   69.89    7.70
   5   8   1   85.19    8.20
  -5   8  -1   66.29    6.80
  -5   8  -1   80.09    8.70
   5   8   1   84.29    7.10
  -5   8  -1   72.09    7.10
   6  -8   1    7.90    3.80
  -6  -8  -1    3.20    3.70
  -6  -8  -1    6.50    3.20
  -6  -8  -1    4.10    3.10
  -6  -8  -1    8.10    3.40
   6   8   1    5.60    3.30
   6   8   1    3.40    3.90
  -6   8  -1    0.00    3.70
  -6   8  -1    5.50    3.30
  -6   8  -1   11.20    4.70
  -7  -8  -1   15.30    3.90
  -7  -8  -1   14.10    5.00
  -7  -8  -1   12.60    3.70
  -7  -8  -1   11.20    3.70
   7  -8   1   13.20    4.30
  -7   8  -1   14.80    4.80
  -7   8  -1    7.20    3.30
   7   8   1   13.20    3.70
   7   8   1   13.20    4.60
  -7   8  -1   10.80    4.60
  -8  -8  -1    7.20    3.70
  -8  -8  -1   19.10    5.20
  -8  -8  -1   13.20    3.50
   8  -8   1   10.70    4.00
  -8  -8  -1    4.30    3.30
  -8  -8  -1   11.40    3.30
   8   8   1   13.00    3.80
  -8   8  -1   10.00    4.50
  -8   8  -1   12.70    3.60
   8   8   1   13.10    4.50
  -8   8  -1    9.80    4.10
  -9  -8  -1    0.70    2.60
  -9  -8  -1   -2.00    3.00
   9  -8   1    5.10    3.30
  -9  -8  -1   -1.20    2.90
  -9  -8  -1    1.50    2.40
  -9   8  -1    0.80    3.30
   9   8   1    0.40    3.00
   9   8   1    2.50    3.40
  -9   8  -1    0.30    3.50
 -10  -8  -1   27.70    4.40
 -10  -8  -1   22.80    3.90
  10  -8   1    9.20    3.30
 -10  -8  -1   18.40    3.10
 -10  -8  -1   29.60    4.60
 -10   8  -1   14.60    4.00
  10   8   1   25.50    4.20
 -10   8  -1   12.10    4.00
 -11  -8  -1    4.00    2.80
 -11  -8  -1    5.90    2.70
 -11  -8  -1    3.80    2.50
  11  -8   1    8.30    3.20
  11   8   1    4.70    2.70
 -11   8  -1   11.90    3.30
 -11   8  -1    3.40    2.90
 -12  -8  -1   23.30    3.70
 -12  -8  -1   17.10    3.10
 -12  -8  -1   18.40    2.70
 -12   8  -1   29.70    4.70
 -12   8  -1   28.60    3.70
  12   8   1   21.50    3.10
 -12   9   1   13.40    3.90
 -11  -9   1    4.40    2.20
 -11  -9   1    5.70    2.40
 -11   9   1    4.10    2.80
  11   9  -1    5.60    2.30
 -11   9   1    7.30    2.50
 -11   9   1    6.40    2.60
 -10  -9   1   -0.40    2.20
  10  -9  -1   -0.10    2.50
 -10  -9   1    2.50    2.30
 -10   9   1    1.30    2.70
  10   9  -1   -0.30    2.40
  10   9  -1   -0.60    4.20
 -10   9   1    1.90    3.00
  -9  -9   1   10.10    2.80
   9  -9  -1    4.00    2.90
  -9  -9   1   12.80    3.30
  -9   9   1   20.00    4.30
  -9   9   1   11.70    4.20
   9   9  -1    9.80    3.60
   9   9  -1    9.00    3.10
   8  -9  -1   16.10    4.00
  -8  -9   1   16.90    3.10
  -8  -9   1   24.50    4.30
  -8  -9   1   20.50    5.00
  -8  -9   1   21.50    3.90
  -8   9   1   18.40    4.80
   8   9  -1   24.70    5.10
   8   9  -1   22.00    3.90
  -8   9   1   17.60    4.90
  -7  -9   1   14.90    4.20
  -7  -9   1   12.70    3.50
  -7  -9   1   11.90    3.10
   7  -9  -1    9.90    3.50
  -7  -9   1   11.50    4.20
  -7   9   1   11.40    3.50
  -7   9   1   13.70    5.90
  -7   9   1   19.40    5.00
   7   9  -1   13.20    3.80
   7   9  -1   12.50    4.40
   6  -9  -1   21.20    4.80
  -6  -9   1   24.60    4.10
  -6  -9   1   27.20    5.10
  -6  -9   1   23.00    4.00
  -6   9   1   23.20    4.20
   6   9  -1   23.70    4.30
  -6   9   1   17.40    4.80
   6   9  -1   26.80    5.40
  -6   9   1   22.00    4.10
   5  -9  -1   -1.40    2.70
   5  -9  -1    3.10    3.30
  -5  -9   1    8.60    3.30
  -5  -9   1    4.90    3.60
  -5  -9   1    2.00    2.70
  -5   9   1    1.00    2.90
   5   9  -1    9.30    4.30
  -5   9   1   10.30    3.40
  -5   9   1    1.60    3.90
   5   9  -1    4.70    3.30
   4  -9  -1   32.10    5.70
   4  -9  -1   47.90    5.50
  -4  -9   1   23.80    4.40
  -4  -9   1   35.50    5.00
   4   9  -1   36.70    5.00
  -4   9   1   25.00    4.40
  -4   9   1   29.00    4.70
   4   9  -1   42.30    6.70
  -4   9   1   30.20    5.60
   4   9  -1   39.20    5.30
  -3  -9   1   11.70    3.80
   3  -9  -1    4.80    3.30
   3  -9  -1    8.40    3.80
  -3  -9   1    9.80    3.30
  -3   9   1   10.30    3.50
  -3   9   1    6.20    3.90
  -3   9   1   10.80    3.80
   3   9  -1    6.50    3.40
   3   9  -1    7.00    3.50
   2  -9  -1  113.69    7.90
  -2  -9   1   81.19    7.90
   2  -9  -1   95.89    8.80
  -2  -9   1  100.99    7.50
   2   9  -1  104.09    8.20
  -2   9   1   98.79    8.90
  -2   9   1  100.69    8.00
   2   9  -1   94.89    7.90
  -2   9   1  108.59    8.30
   1  -9  -1   16.40    4.00
   1  -9  -1   16.30    4.50
  -1  -9   1   11.10    3.30
  -1  -9   1   19.80    4.50
  -1   9   1   13.90    4.40
  -1   9   1   14.60    4.30
  -1   9   1   10.80    3.70
   1   9  -1   11.50    3.90
   1   9  -1    8.50    3.90
  -1   9   1   11.50    3.60
   0  -9  -1   58.49    6.20
   0  -9  -1   49.00    6.60
   0  -9   1   37.90    5.00
   0  -9   1   37.20    5.80
   0   9   1   43.00    5.50
   0   9  -1   54.19    6.00
   0   9  -1   37.60    5.30
   0   9   1   47.70    6.40
   0   9   1   50.39    6.30
   1  -9   1   84.59    8.10
  -1  -9  -1   84.29    7.10
  -1  -9  -1   81.09    7.90
   1  -9   1   80.29    6.90
  -1   9  -1   78.39    7.50
   1   9   1   80.39    7.60
  -1   9  -1   78.29    8.00
   1   9   1   76.19    7.90
  -1   9  -1   74.39    7.20
   1   9   1   78.99    7.30
  -2  -9  -1   87.39    6.80
  -2  -9  -1   66.29    7.20
   2  -9   1   57.99    7.20
   2  -9   1   69.09    6.60
   2   9   1   70.39    7.70
   2   9   1   75.79    6.80
  -2   9  -1   47.40    6.30
  -2   9  -1   67.69    7.00
  -2   9  -1   77.79    7.20
   2   9   1   81.69    7.30
  -3  -9  -1   47.70    6.30
   3  -9   1   66.89    7.80
  -3  -9  -1   70.79    6.40
   3   9   1   61.79    6.10
  -3   9  -1   55.49    6.10
  -3   9  -1   66.79    6.80
   3   9   1   70.09    8.00
   3   9   1   71.99    7.00
  -3   9  -1   50.09    6.50
   4  -9   1   55.49    7.00
  -4  -9  -1   60.29    7.00
  -4  -9  -1   52.99    5.50
   4   9   1   55.19    6.00
   4   9   1   55.89    6.10
  -4   9  -1   64.49    6.90
  -4   9  -1   59.19    7.50
   4   9   1   38.90    6.00
  -4   9  -1   43.10    5.40
  -5  -9  -1   41.60    5.40
  -5  -9  -1   43.80    5.20
   5  -9   1   40.00    6.10
  -5   9  -1   49.30    5.70
   5   9   1   55.59    7.50
   5   9   1   53.89    6.30
  -5   9  -1   44.80    5.60
  -5   9  -1   69.09    7.90
  -6  -9  -1   37.10    4.90
   6  -9   1   47.20    6.30
  -6  -9  -1   61.19    5.90
  -6  -9  -1   29.70    5.40
   6   9   1   52.09    5.90
   6   9   1   37.50    5.90
  -6   9  -1   37.30    4.90
  -6   9  -1   34.30    5.80
  -7  -9  -1   -0.30    2.60
  -7  -9  -1    0.30    2.40
   7  -9   1   -1.70    2.60
  -7  -9  -1   -2.50    2.70
  -7  -9  -1   -2.10    2.20
  -7   9  -1    0.70    2.60
  -7   9  -1   -0.70    3.30
   7   9   1   -0.60    2.90
   7   9   1   -1.40    3.20
  -7   9  -1    3.30    3.40
   8  -9   1   22.50    4.30
  -8  -9  -1   36.10    4.70
  -8  -9  -1   47.70    5.20
  -8  -9  -1   37.30    4.90
  -8  -9  -1   33.80    4.20
  -8   9  -1   37.50    4.50
   8   9   1   39.70    4.80
   8   9   1   45.00    5.90
  -8   9  -1   35.80    5.60
  -8   9  -1   55.79    6.70
  -9  -9  -1   12.40    3.30
  -9  -9  -1   12.10    2.60
   9  -9   1   13.40    3.50
  -9  -9  -1   12.40    3.30
  -9  -9  -1   15.70    3.20
  -9   9  -1   19.10    4.30
  -9   9  -1    6.80    3.30
   9   9   1    9.30    3.10
   9   9   1    6.60    3.30
 -10  -9  -1    8.70    2.60
 -10  -9  -1   11.70    2.80
 -10  -9  -1    8.10    2.70
  10  -9   1    5.20    2.40
  10   9   1    9.80    2.70
 -10   9  -1    8.90    3.40
 -10   9  -1   14.70    3.40
 -11  -9  -1    9.30    2.70
 -11  -9  -1    9.00    2.20
 -11   9  -1   10.10    2.50
 -11   9  -1    9.30    3.20
  11   9   1    7.00    2.20
 -10 -10   1    2.50    1.60
 -10  10   1    0.30    1.90
 -10  10   1    4.50    2.80
  -9 -10   1   20.00    2.90
   9 -10  -1   22.10    3.70
  -9  10   1   28.50    3.70
   9  10  -1   17.00    3.10
   9  10  -1   35.50    3.70
  -9  10   1   22.60    4.00
   8 -10  -1    6.70    2.70
  -8 -10   1    6.80    2.40
   8  10  -1    4.00    2.00
   8  10  -1    5.70    2.70
  -8  10   1    8.50    3.30
  -7 -10   1    4.50    2.50
   7 -10  -1    4.10    2.80
  -7  10   1    5.00    3.50
   7  10  -1    4.50    2.80
   7  10  -1    1.20    2.70
   6 -10  -1    7.00    3.40
  -6 -10   1    8.60    2.50
  -6 -10   1    4.70    2.50
   6  10  -1    6.80    3.10
  -6  10   1   11.40    3.20
  -6  10   1   14.70    3.30
   6  10  -1   11.90    3.30
  -6  10   1   10.20    3.80
  -5 -10   1    0.20    2.20
   5 -10  -1   -1.90    2.70
  -5 -10   1   -1.50    2.30
  -5  10   1    2.30    2.70
  -5  10   1   -0.10    3.30
   5  10  -1   -3.00    2.50
   5  10  -1   -0.40    3.00
  -5  10   1    2.00    2.60
   4 -10  -1    5.90    3.40
  -4 -10   1   11.70    3.40
  -4 -10   1    3.20    2.60
   4 -10  -1    8.90    2.90
  -4  10   1    8.20    3.10
   4  10  -1    8.00    3.00
  -4  10   1    3.70    3.70
   4  10  -1    7.80    3.20
   4  10  -1    3.90    3.30
  -4  10   1    6.20    3.20
   3 -10  -1   19.90    3.70
  -3 -10   1   16.80    3.50
   3 -10  -1   15.40    4.20
  -3 -10   1   26.70    4.60
  -3  10   1   24.50    5.10
   3  10  -1   25.00    4.20
  -3  10   1   20.30    4.10
   3  10  -1   20.20    3.90
   3  10  -1   18.80    4.70
  -3  10   1   23.50    4.20
  -2 -10   1    7.80    3.50
   2 -10  -1   11.30    4.20
   2 -10  -1    6.10    3.20
  -2 -10   1    9.80    3.00
  -2  10   1    8.10    3.40
   2  10  -1   11.10    3.70
  -2  10   1   12.40    4.30
   2  10  -1   11.70    4.40
  -2  10   1    8.20    3.20
   2  10  -1   18.40    4.10
  -1 -10   1    9.60    3.60
   1 -10  -1   15.90    3.90
   1 -10  -1   13.30    4.40
  -1 -10   1   16.90    3.50
  -1  10   1   15.40    3.70
   1  10  -1   13.20    3.80
   1  10  -1   13.40    4.10
  -1  10   1   12.60    4.10
  -1  10   1   13.00    3.90
   1  10  -1   12.80    3.70
   0 -10  -1   35.10    5.40
   0 -10  -1   37.20    4.60
   0 -10   1   56.19    5.60
   0 -10   1   28.10    4.80
   0  10  -1   39.40    5.20
   0  10   1   46.90    5.70
   0  10   1   42.70    6.20
   0  10  -1   36.90    5.60
   0  10  -1   57.59    6.40
   0  10   1   34.60    4.90
  -1 -10  -1   18.70    3.80
  -1 -10  -1   26.20    4.80
   1 -10   1   30.00    4.20
   1 -10   1   34.40    5.60
   1  10   1   22.80    5.10
  -1  10  -1   22.10    4.30
   1  10   1   19.40    4.10
   1  10   1   17.80    3.90
  -1  10  -1   26.70    5.10
  -1  10  -1   24.60    4.50
  -1  10  -1   19.40    4.40
  -2 -10  -1   21.00    4.20
   2 -10   1   24.40    5.20
  -2 -10  -1   23.30    4.00
   2  10   1   26.00    4.30
  -2  10  -1   37.30    5.40
  -2  10  -1   27.00    4.20
   2  10   1   34.80    4.80
  -2  10  -1   22.50    4.90
   2  10   1   28.80    5.30
  -3 -10  -1   10.00    3.50
   3 -10   1    3.90    3.20
  -3 -10  -1   12.60    3.40
   3  10   1    6.40    3.00
   3  10   1    9.40    3.30
  -3  10  -1   10.50    3.50
  -3  10  -1    0.90    3.50
   3  10   1    3.20    3.30
  -3  10  -1   13.00    3.80
  -4 -10  -1    5.00    2.80
  -4 -10  -1    2.60    2.70
   4 -10   1    0.40    2.70
  -4  10  -1    4.70    3.00
  -4  10  -1    0.50    3.40
   4  10   1   -0.20    2.80
  -4  10  -1    6.60    3.00
   4  10   1   10.20    4.10
   4  10   1    4.60    2.90
   5 -10   1    5.90    3.30
  -5 -10  -1    9.20    3.10
  -5 -10  -1    1.70    2.40
  -5  10  -1    6.60    2.80
   5  10   1    4.40    3.40
  -5  10  -1    6.60    3.00
  -5  10  -1    4.70    3.60
   5  10   1    7.10    3.30
  -6 -10  -1   45.90    4.70
  -6 -10  -1   37.00    4.40
   6 -10   1   37.20    5.40
   6  10   1   35.10    4.60
   6  10   1   43.00    5.80
  -6  10  -1   55.89    6.60
  -6  10  -1   29.90    4.00
   7 -10   1   15.90    3.70
  -7 -10  -1   18.90    3.40
  -7 -10  -1   15.10    2.80
  -7  10  -1   21.00    4.50
   7  10   1    7.80    2.80
   7  10   1   21.40    3.80
  -7  10  -1   16.50    3.00
  -8 -10  -1    8.40    2.40
  -8 -10  -1    9.90    2.70
   8 -10   1   12.50    3.20
   8  10   1    6.70    2.70
  -8  10  -1    6.80    3.00
   8  10   1    6.00    2.60
   9 -10   1    4.30    2.00
  -9 -10  -1    3.70    2.00
  -9 -10  -1    1.80    2.10
   9  10   1    1.30    2.10
   9  10   1    0.60    1.90
  -9  10  -1    3.70    2.40
  -8  11   1   45.20    5.90
  -7 -11   1    2.60    1.70
   7 -11  -1    3.10    2.20
  -7  11   1    4.80    2.40
   7  11  -1    3.00    1.80
   7  11  -1    4.20    2.20
  -7  11   1    1.30    2.40
   6 -11  -1    2.10    2.20
  -6 -11   1    0.60    1.80
  -6  11   1    0.20    2.50
   6  11  -1    0.50    2.00
   6  11  -1    0.30    2.00
  -5 -11   1    0.20    1.70
  -5 -11   1    1.10    1.80
   5 -11  -1    2.50    2.40
  -5  11   1    0.80    2.10
  -5  11   1    1.80    2.70
   5  11  -1    0.00    1.40
   5  11  -1    3.80    2.50
  -5  11   1   -0.30    2.40
   4 -11  -1   12.80    3.20
  -4 -11   1    8.30    2.50
  -4 -11   1    9.10    2.40
  -4  11   1    8.00    2.70
   4  11  -1    9.50    2.90
   4  11  -1    6.80    2.70
  -4  11   1   15.60    3.70
  -4  11   1   12.30    3.00
   4  11  -1    3.70    2.20
  -3 -11   1    1.50    2.20
   3 -11  -1    4.60    2.20
   3 -11  -1    7.50    3.10
  -3 -11   1    2.60    2.20
   3  11  -1    4.70    2.50
   3  11  -1    3.40    2.70
  -3  11   1    4.00    3.00
   3  11  -1    1.90    2.40
  -3  11   1    4.50    2.50
  -3  11   1    2.50    2.60
  -2 -11   1    8.00    2.70
  -2 -11   1    8.50    2.60
   2 -11  -1    3.90    2.70
   2 -11  -1   11.60    2.80
  -2  11   1   15.50    3.50
   2  11  -1    6.80    3.10
   2  11  -1   12.00    3.10
   2  11  -1    8.40    2.90
  -2  11   1   12.10    3.00
  -1 -11   1    1.80    2.30
  -1 -11   1    2.80    2.20
   1 -11  -1   -0.40    2.50
   1 -11  -1   -2.00    2.10
   1  11  -1    2.70    2.60
  -1  11   1    5.00    2.80
  -1  11   1   -0.20    2.30
   1  11  -1    0.70    2.40
   1  11  -1   -1.60    2.60
   0 -11  -1    0.00    2.10
   0 -11   1    1.40    2.00
   0 -11   1   -1.00    2.20
   0 -11  -1    0.50    2.20
   0  11  -1    2.20    2.50
   0  11  -1    4.30    2.70
   0  11   1    0.10    2.30
   0  11   1    2.20    2.70
   0  11  -1    0.10    2.60
   0  11   1    1.50    2.50
  -1 -11  -1    9.80    3.10
  -1 -11  -1    7.00    2.50
   1 -11   1    9.80    3.20
   1  11   1   12.30    3.20
  -1  11  -1    6.40    2.90
   1  11   1   10.60    3.30
  -1  11  -1   10.50    3.00
   1  11   1    5.10    2.80
   2 -11   1    2.90    2.60
  -2 -11  -1    1.30    2.20
  -2 -11  -1    3.20    2.30
  -2  11  -1    3.80    3.00
   2  11   1    0.60    2.50
  -2  11  -1   -0.30    2.20
  -2  11  -1    3.20    2.40
   2  11   1   -2.00    2.20
   2  11   1   -0.50    2.40
  -3 -11  -1    2.00    2.30
   3 -11   1    0.80    2.40
  -3 -11  -1    0.70    2.10
   3  11   1   -0.10    2.50
   3  11   1    0.20    2.20
  -3  11  -1    0.80    2.90
  -3  11  -1    1.50    2.30
  -3  11  -1    0.60    2.20
   3  11   1    2.20    2.50
  -4 -11  -1    2.20    2.10
  -4 -11  -1    0.80    2.00
   4 -11   1    2.60    2.50
   4  11   1    3.90    2.60
  -4  11  -1    0.70    2.70
   4  11   1    1.80    1.90
   4  11   1    4.20    2.30
  -4  11  -1    1.10    2.30
  -4  11  -1    3.20    2.30
  -5 -11  -1   15.20    2.60
  -5 -11  -1   11.80    2.50
   5 -11   1   11.50    3.10
   5  11   1   11.00    3.00
  -5  11  -1   14.60    3.50
  -5  11  -1   14.90    2.90
   5  11   1   17.80    3.30
  -5  11  -1   13.20    2.80
  -6 -11  -1   24.50    3.10
  -6 -11  -1   15.10    2.30
   6 -11   1   17.90    3.40
  -6  11  -1   21.30    3.60
   6  11   1   11.60    2.70
  -6  11  -1   17.70    2.80
   6  11   1   28.40    3.70
  -7 -11  -1   12.80    2.30
   7 -11   1    7.40    2.40
  -7  11  -1   15.30    3.00
   7  11   1    9.70    2.40
  -7  11  -1   15.40    3.00
   7  11   1   13.10    2.50
   4 -12  -1    0.10    1.70
   4  12  -1   -0.20    2.60
   4  12  -1    3.00    1.80
   3 -12  -1    4.70    2.00
  -3  12   1   13.00    2.50
   3  12  -1    9.10    2.30
  -3  12   1   12.70    2.40
   3  12  -1   11.30    2.40
   2 -12  -1    0.40    1.60
  -2 -12   1    1.30    1.50
   2  12  -1    0.60    1.70
  -2  12   1    1.10    1.80
  -2  12   1    1.30    1.70
   2  12  -1    0.10    1.90
   2  12  -1   -1.30    1.80
   1 -12  -1    0.10    1.80
  -1 -12   1    1.40    1.70
  -1  12   1    0.40    1.80
   1  12  -1    3.10    1.90
  -1  12   1    0.10    1.80
   1  12  -1   -0.20    1.90
   1  12  -1    0.50    1.40
   0 -12  -1    0.20    1.60
   0 -12   1    1.20    1.70
   0 -12  -1    2.60    1.90
   0  12   1    3.40    2.10
   0  12  -1    1.50    1.90
   0  12  -1   -0.10    1.70
   0  12   1    2.50    2.00
   1 -12   1    2.10    1.90
  -1 -12  -1    4.50    1.80
  -1 -12  -1    5.20    2.00
   1  12   1    7.70    2.20
   1  12   1    1.90    1.90
   1  12   1    5.50    3.30
  -1  12  -1    4.30    2.10
  -1  12  -1    6.20    2.10
  -2 -12  -1    0.70    1.50
   2 -12   1    0.50    1.60
  -2 -12  -1    1.20    1.50
   2  12   1   -0.20    1.70
   2  12   1    2.10    1.90
  -2  12  -1   -1.90    1.70
  -2  12  -1    1.20    1.60
   2  12   1    0.50    1.90
  -3 -12  -1    8.20    2.70
  -3 -12  -1   10.70    2.10
   3 -12   1    5.00    2.00
  -3  12  -1    8.10    2.00
  -3  12  -1    6.40    2.40
   3  12   1    8.20    2.20
   3  12   1    4.40    2.20
   4 -12   1    3.70    2.60
   4  12   1    8.30    2.80
 -17   0   2    4.20    3.00
  17   0  -2   10.20    2.40
 -17   0   2   11.10    2.80
 -16   0   2    7.40    4.20
 -16   0   2    7.90    2.60
  16   0  -2    5.20    2.80
 -15   0   2   21.00    3.90
 -15   0   2   11.30    5.00
  15   0  -2   12.90    3.50
 -15   0   2   14.00    4.10
 -14   0   2    8.20    5.30
 -14   0   2   12.00    3.20
  14   0  -2    8.40    3.70
 -14   0   2    2.40    3.10
 -13   0   2   11.70    5.30
 -13   0   2   16.20    4.10
  13   0  -2   23.40    5.50
 -13   0   2   15.30    3.80
 -13   0   2   19.60    5.10
  13   0  -2   14.10    3.80
  12   0  -2   17.90    4.60
 -12   0   2   19.30    4.90
  12   0  -2   20.10    3.90
 -12   0   2    8.80    5.20
 -12   0   2   24.60    4.60
 -12   0   2   26.00    4.40
 -12   0   2   27.00    4.80
 -12   0   2   11.30    3.60
 -11   0   2  159.58   10.70
  11   0  -2  186.28   10.40
 -11   0   2  160.78   12.10
  11   0  -2  150.58    9.40
 -11   0   2  161.38    9.40
 -11   0   2  166.98   10.10
 -11   0   2  155.68   10.20
 -11   0   2  156.98    9.80
  10   0  -2   14.90    4.00
  10   0  -2   23.00    3.60
   9   0  -2   38.30    4.90
   9   0  -2   42.40    4.20
   8   0  -2  984.70   41.10
  -8   0   2  995.90   40.30
   8   0  -2  934.51   39.90
  -7   0   2  105.99    6.60
   7   0  -2  136.79    6.60
   6   0  -2  100.69    5.00
  -6   0   2   85.59    5.30
  -5   0   2 1793.92   68.99
   5   0  -2 1676.53   68.49
  -4   0   2 3536.65  129.59
   4   0  -2 3065.19  128.89
  -4   0   2 3282.27  128.89
   4   0  -2 3318.77  129.09
  -3   0   2 9637.64  372.56
   3   0  -2 8993.60  372.06
  -3   0   2 9999.00  372.36
  -2   0   2  147.19    5.90
   2   0  -2  132.79    5.80
   1   0  -2   18.10    1.50
   1   0  -2   23.10    1.60
  -1   0   2   21.80    1.60
   0   0   2  414.16   15.90
   0   0  -2  410.66   15.70
   0   0   2  387.16   15.70
   0   0  -2  381.56   15.90
  -1   0  -2 3589.24  138.59
   1   0   2 3590.54  137.99
   1   0   2 3510.35  137.99
  -1   0  -2 3450.75  137.99
  -2   0  -2  366.36   16.40
   2   0   2  411.86   15.60
  -3   0  -2 1848.12   70.89
   3   0   2 1700.93   69.39
  -4   0  -2   16.60    2.60
   4   0   2    9.30    1.80
  -5   0  -2  278.17   13.30
   5   0   2  271.37   12.40
   6   0   2   17.40    2.80
  -6   0  -2   26.30    4.00
   7   0   2   14.60    2.80
  -7   0  -2    3.30    2.50
   8   0   2   -2.20    2.10
   8   0   2    0.40    2.50
  -8   0  -2    1.40    2.90
  -9   0  -2  149.79   10.40
 -10   0  -2   37.70    5.50
  10   0   2   73.09    6.50
 -10   0  -2   47.20    5.70
 -10   0  -2   44.00    6.40
 -10   0  -2   53.69    5.10
 -11   0  -2  351.76   16.80
  11   0   2  341.47   17.20
 -11   0  -2  387.06   18.60
 -11   0  -2  320.17   17.70
  12   0   2  205.98   11.90
 -12   0  -2  192.48   12.60
 -12   0  -2  200.18   11.20
 -12   0  -2  194.08   12.50
 -12   0  -2  190.08   14.10
 -13   0  -2   35.60    4.70
 -13   0  -2   50.99    8.00
  13   0   2   32.80    5.20
 -13   0  -2   52.69    6.60
 -14   0  -2    4.40    2.90
 -14   0  -2    0.80    2.90
  14   0   2    3.50    3.30
 -14   0  -2    4.00    3.90
 -15   0  -2   13.10    2.90
 -15   0  -2    6.70    3.70
 -15   0  -2   10.70    2.70
  15   0   2    6.60    2.90
 -16   0  -2   12.80    2.40
 -16   0  -2    9.90    3.50
  16   0   2    8.70    2.50
 -16   0  -2    8.80    2.00
  17  -1  -2    4.10    2.20
 -17  -1   2    3.50    2.90
  17   1  -2    4.10    2.10
 -17   1   2    2.00    1.80
 -17   1   2    1.50    3.10
  16  -1  -2   -0.80    2.50
 -16  -1   2    2.00    3.60
 -16   1   2    1.60    3.30
  16   1  -2   -1.80    2.40
 -16   1   2    2.80    2.30
 -15  -1   2    1.50    4.20
  15  -1  -2    2.10    3.10
 -15   1   2    0.00    2.30
  15   1  -2    0.90    3.00
 -15   1   2    0.00    2.70
 -15   1   2   -2.20    3.90
  14  -1  -2   39.80    5.30
 -14  -1   2   37.50    6.20
 -14  -1   2   47.80    6.40
 -14  -1   2   27.80    4.20
 -14  -1   2   38.50    4.80
 -14  -1   2   45.50    8.20
 -14   1   2   33.10    4.90
  14   1  -2   32.00    4.70
 -14   1   2   43.00    7.70
 -14   1   2   31.60    4.50
  13  -1  -2   40.40    5.30
 -13  -1   2   44.60    6.50
 -13  -1   2   40.20    7.20
 -13  -1   2   51.79    5.60
 -13  -1   2   52.79    6.00
 -13  -1   2   38.80    5.70
 -13  -1   2   44.00    5.10
 -13   1   2   46.70    5.60
 -13   1   2   40.40    7.00
 -13   1   2   59.19    6.30
  13   1  -2   39.70    6.00
  13   1  -2   43.20    5.40
 -12  -1   2   67.69    6.50
 -12  -1   2   68.99    7.30
 -12  -1   2   67.69    6.20
 -12  -1   2   78.59    7.00
 -12  -1   2   77.59    7.80
  12  -1  -2   76.39    7.50
  12  -1  -2   68.49    6.60
 -12  -1   2   62.29    8.80
 -12   1   2   50.29    7.70
  12   1  -2   68.99    6.50
 -12   1   2   75.99    8.00
 -12   1   2   70.39    6.40
  12   1  -2   66.79    7.00
 -12   1   2   63.99    6.70
  11  -1  -2   17.90    3.80
 -11  -1   2   21.00    3.80
 -11  -1   2   14.70    3.70
 -11  -1   2   24.90    5.80
 -11  -1   2   19.00    3.80
 -11  -1   2   16.50    4.10
 -11  -1   2   21.00    4.70
  11  -1  -2   18.40    3.90
  11   1  -2   18.50    3.80
 -11   1   2   26.30    4.70
 -11   1   2   16.40    3.40
 -11   1   2   22.80    4.70
  11   1  -2   20.80    3.90
 -11   1   2   21.10    5.90
 -10  -1   2   69.39    7.70
 -10  -1   2   75.49    6.70
 -10  -1   2   71.79    7.40
  10  -1  -2   74.89    6.30
  10  -1  -2   52.79    6.60
 -10   1   2   92.69    6.40
  10   1  -2   74.99    6.10
   9  -1  -2  107.09    7.90
   9  -1  -2  118.79    7.40
  -9   1   2  108.59    7.40
   9   1  -2  110.09    6.90
   8  -1  -2  303.27   14.90
   8  -1  -2  297.87   14.00
   8   1  -2  303.17   13.80
  -8   1   2  295.67   14.60
  -7  -1   2  319.37   13.80
   7  -1  -2  304.47   14.80
   7  -1  -2  292.37   13.90
  -7   1   2  326.27   14.70
   7   1  -2  303.07   13.70
   6  -1  -2  594.34   24.90
   6  -1  -2  611.34   25.80
  -6  -1   2  610.24   24.90
  -6   1   2  604.74   25.60
   6   1  -2  589.04   24.60
  -5  -1   2  463.95   19.40
   5  -1  -2  482.95   20.20
   5  -1  -2  461.65   19.50
  -5   1   2  494.45   20.20
  -5   1   2  451.35   18.70
   5   1  -2  473.35   19.20
   4  -1  -2 3324.07  131.89
   4  -1  -2 3573.24  132.59
  -4  -1   2 3217.58  131.69
  -4   1   2 3431.56  132.59
   4   1  -2 3382.76  131.59
  -4   1   2 3262.47  131.49
   3  -1  -2  114.49    5.70
  -3  -1   2  132.39    5.40
   3  -1  -2  121.39    6.30
  -3   1   2  140.89    6.30
  -3   1   2  126.19    5.60
   2  -1  -2  502.85   21.90
   2  -1  -2  592.34   21.90
  -2   1   2  517.55   21.80
   1  -1  -2 2621.74  107.29
   1  -1  -2 2789.02  107.09
  -1   1   2 2777.72  107.29
   0  -1   2 3791.42  147.79
   0  -1   2 3905.81  147.39
   0  -1  -2 3732.23  147.99
   0  -1  -2 3874.91  147.69
   0   1  -2 3762.62  147.29
   0   1  -2 3585.84  147.99
  -1  -1  -2  415.86   17.60
   1  -1   2  423.36   16.70
  -1  -1  -2  436.86   17.20
  -1   1  -2  403.26   17.50
   2  -1   2  341.37   13.70
  -2  -1  -2  332.87   14.60
  -2   1  -2  328.87   14.60
   3  -1   2 2130.79   82.49
  -3  -1  -2 2083.69   83.29
  -3   1  -2 2067.29   82.49
   3   1   2 2156.18   82.69
  -3   1  -2 2034.10   83.39
  -4  -1  -2  103.79    5.80
   4  -1   2   84.89    5.10
   4  -1   2   96.69    5.00
  -4   1  -2   95.39    5.80
   4   1   2   90.39    5.00
   4   1   2   93.99    4.20
  -4   1  -2   81.89    3.80
   5  -1   2  202.68   10.00
  -5  -1  -2  235.78   11.00
   5  -1   2  204.48    9.90
  -5   1  -2  214.68   11.00
   5   1   2  204.88   10.00
   6  -1   2   46.20    4.10
  -6  -1  -2   62.99    5.30
   6  -1   2   39.70    4.10
  -6   1  -2   65.79    5.60
   6   1   2   45.70    4.10
   7  -1   2  435.76   20.40
  -7  -1  -2  500.65   21.60
   7  -1   2  440.06   20.30
  -7   1  -2  481.95   22.00
   7   1   2  432.26   20.20
  -8  -1  -2  140.39    9.40
  -8   1  -2  140.19    9.80
   8   1   2  137.09    8.60
  -9  -1  -2    6.90    3.30
  -9  -1  -2    4.40    3.30
  -9   1  -2    3.40    3.50
   9   1   2    6.00    2.90
  -9   1  -2    5.40    2.40
 -10  -1  -2   12.70    3.10
 -10  -1  -2   10.50    4.10
 -10  -1  -2   18.60    4.30
  10  -1   2    9.90    3.70
 -10  -1  -2   11.10    3.50
 -10  -1  -2   12.60    3.90
 -10   1  -2   15.30    3.30
  10   1   2   12.10    3.60
 -10   1  -2    9.30    4.40
 -10   1  -2   13.90    4.10
 -11  -1  -2   19.60    3.70
 -11  -1  -2   27.70    5.10
 -11  -1  -2   17.30    4.30
  11  -1   2   24.10    4.80
  11   1   2   22.70    4.30
 -11   1  -2   13.50    6.70
 -11   1  -2   21.90    5.20
 -11   1  -2   15.50    3.60
 -11   1  -2   22.40    5.80
 -12  -1  -2  114.79    9.30
 -12  -1  -2   86.09   10.10
 -12  -1  -2   91.69    7.50
  12  -1   2  125.49    8.90
 -12  -1  -2  105.19    8.60
 -12   1  -2  104.59    9.00
 -12   1  -2  101.59    7.60
  12   1   2  104.09    8.30
 -12   1  -2  101.39   10.30
  13  -1   2  112.99    8.40
 -13  -1  -2   94.79    9.00
 -13  -1  -2  104.29    8.50
 -13  -1  -2  110.69    7.40
 -13  -1  -2  108.79   10.60
 -13   1  -2   93.89    7.40
  13   1   2  107.09    8.40
 -13   1  -2   90.59    8.50
 -13   1  -2   85.69    9.70
 -14  -1  -2   22.80    4.20
  14  -1   2   35.00    4.90
 -14  -1  -2   35.20    4.50
 -14  -1  -2   17.70    5.30
 -14  -1  -2   33.10    5.30
 -14   1  -2   29.60    5.90
 -14   1  -2   26.30    4.50
 -14   1  -2   39.70    4.90
  14   1   2   36.90    4.90
 -15  -1  -2    1.00    3.40
 -15  -1  -2    8.50    2.80
  15  -1   2    3.40    2.70
 -15  -1  -2    6.30    2.40
 -15   1  -2    6.90    2.50
 -15   1  -2    9.50    2.80
 -15   1  -2    4.80    3.80
  15   1   2    4.30    2.70
 -16  -1  -2    0.70    2.90
  16  -1   2    1.20    2.10
  16   1   2    2.10    2.10
 -16   1  -2    1.90    1.80
  17  -2  -2    3.90    2.10
 -17  -2   2    4.50    2.90
 -17   2   2    5.50    2.00
  16  -2  -2    2.10    2.50
 -16  -2   2    2.90    3.60
 -16  -2   2    5.10    4.40
 -16   2   2    2.10    2.40
  16   2  -2    4.20    2.50
 -15  -2   2   -0.40    3.70
  15  -2  -2    2.60    3.10
 -15  -2   2    6.60    4.60
 -15  -2   2    4.70    4.10
  15   2  -2    5.60    3.10
 -15   2   2    9.10    4.20
 -15   2   2    1.20    2.70
  14  -2  -2    3.90    3.50
 -14  -2   2    8.50    4.50
 -14  -2   2    1.20    3.70
 -14  -2   2    5.40    5.10
 -14   2   2    4.00    3.00
  14   2  -2    4.10    3.10
 -14   2   2    2.80    3.10
 -14   2   2    1.80    4.50
 -13  -2   2   32.70    6.90
 -13  -2   2   31.00    5.10
 -13  -2   2   41.70    6.40
 -13  -2   2   39.30    4.90
  13  -2  -2   43.10    5.40
 -13  -2   2   34.40    5.40
 -13   2   2   39.50    5.40
  13   2  -2   41.60    5.30
 -13   2   2   33.50    4.80
  13   2  -2   34.20    5.30
 -13   2   2   50.19    8.30
 -12  -2   2  100.79    9.20
  12  -2  -2  118.09    8.40
 -12  -2   2   90.09   10.40
 -12  -2   2   96.59    7.40
 -12  -2   2   98.19    8.40
 -12  -2   2  123.29    9.10
 -12   2   2   96.89    9.30
 -12   2   2  108.19   10.50
  12   2  -2  105.29    8.10
  12   2  -2  122.09    8.70
 -12   2   2   99.09    8.10
 -12   2   2  111.99    7.80
 -11  -2   2   60.69    6.40
 -11  -2   2   37.40    5.30
 -11  -2   2   48.20    5.30
  11  -2  -2   44.70    5.10
 -11  -2   2   44.90    5.40
 -11  -2   2   48.90    7.30
  11  -2  -2   35.00    5.10
 -11   2   2   54.39    7.30
 -11   2   2   59.59    5.90
 -11   2   2   59.79    6.50
  11   2  -2   48.50    5.00
  11   2  -2   42.70    5.20
 -11   2   2   44.20    7.00
 -10  -2   2   55.79    7.30
  10  -2  -2   43.60    4.90
 -10  -2   2   44.70    5.20
  10  -2  -2   39.00    5.00
  10  -2  -2   56.59    7.40
 -10  -2   2   45.90    5.50
 -10  -2   2   54.19    5.40
 -10  -2   2   47.70    6.00
 -10   2   2   46.00    7.10
  10   2  -2   43.80    5.00
 -10   2   2   59.29    6.20
 -10   2   2   40.90    4.80
   9  -2  -2  114.89    8.40
   9  -2  -2  113.89    7.70
   9  -2  -2  132.69    9.80
   9   2  -2  108.49    7.10
  -9   2   2  128.09    8.40
   8  -2  -2  351.26   17.00
   8  -2  -2  346.77   16.20
   8   2  -2  346.37   15.80
  -8   2   2  351.56   17.10
   7  -2  -2  114.39    7.40
   7  -2  -2  120.99    6.90
  -7   2   2  107.09    7.50
   7   2  -2  131.69    6.50
  -6  -2   2  840.82   35.10
   6  -2  -2  828.82   37.00
   6  -2  -2  862.31   35.70
   6  -2  -2  884.81   36.40
  -6   2   2  903.31   36.80
   6   2  -2  904.11   35.30
   5  -2  -2 1017.40   40.60
  -5  -2   2  959.10   39.50
   5  -2  -2  966.80   39.90
   5  -2  -2  948.51   41.00
   5   2  -2 1004.20   39.40
  -5   2   2 1059.19   41.00
  -5   2   2  956.40   39.10
   4  -2  -2  572.34   23.60
   4  -2  -2  582.94   24.10
   4  -2  -2  566.24   24.60
  -4  -2   2  553.84   23.10
  -4   2   2  565.74   24.30
   4   2  -2  598.14   23.10
   3  -2  -2  124.29    6.40
  -3  -2   2  108.69    5.40
   3  -2  -2  120.69    5.80
   3  -2  -2  115.19    6.60
   3   2  -2  130.59    5.30
  -3   2   2  120.19    6.50
   2  -2  -2  870.51   35.60
   2  -2  -2  912.01   35.20
  -2  -2   2  847.42   34.60
   2   2  -2  828.72   34.90
   2   2  -2  874.71   34.20
  -2   2   2  874.21   35.50
   1  -2  -2 5422.56  203.38
  -1  -2   2 5200.98  203.08
   1  -2  -2 5209.08  203.78
   1   2  -2 5120.39  202.58
  -1   2   2 5172.48  203.68
   1   2  -2 4997.70  203.28
   0  -2  -2 3358.86  131.69
   0  -2  -2 3421.16  131.29
   0  -2   2 3442.06  130.89
   0  -2   2 3301.37  131.29
   0   2  -2 3327.07  131.39
   0   2  -2 3196.18  130.69
  -1  -2  -2  331.27   13.40
   1  -2   2  303.37   13.70
   1  -2   2  317.97   12.90
  -1  -2  -2  296.37   13.70
  -1   2  -2  304.57   12.90
  -1   2  -2  295.37   13.60
  -2  -2  -2  509.05   22.10
   2  -2   2  530.85   21.20
  -2  -2  -2  513.75   21.60
   2  -2   2  519.65   22.30
  -2   2  -2  510.45   21.30
  -2   2  -2  545.55   22.30
   2   2   2  510.65   21.40
  -3  -2  -2  490.35   21.00
   3  -2   2  492.45   20.00
   3   2   2  468.15   20.20
  -3   2  -2  492.65   21.30
   4  -2   2 2527.75  102.09
  -4  -2  -2 2458.15  102.79
   4  -2   2 2689.63  101.99
  -4   2  -2 2472.65  103.29
   4   2   2 2754.72  102.19
   5  -2   2 1977.10   80.39
  -5  -2  -2 2023.00   81.39
  -5   2  -2 2034.40   82.09
   5   2   2 2047.10   80.59
  -6  -2  -2  275.77   13.20
   6  -2   2  235.88   12.00
   6   2   2  242.88   12.10
  -6   2  -2  265.07   13.70
  -7  -2  -2    1.80    2.40
   7   2   2    3.30    2.20
  -7   2  -2    0.60    2.80
  -8  -2  -2  114.39    8.30
  -8   2  -2  106.29    9.10
   8   2   2  121.29    7.80
   9  -2   2  196.78   11.40
  -9  -2  -2  210.88   11.80
  -9  -2  -2  227.28   12.60
  -9  -2  -2  209.28   12.10
  -9  -2  -2  204.88   11.90
  -9  -2  -2  211.48   11.60
  -9   2  -2  200.88   10.80
   9   2   2  222.88   12.00
  -9   2  -2  197.68   16.40
  -9   2  -2  220.58   13.70
  -9   2  -2  200.98   12.30
   9   2   2  196.78   11.30
 -10  -2  -2  431.26   20.70
 -10  -2  -2  426.36   20.90
 -10  -2  -2  480.45   21.40
 -10  -2  -2  425.66   20.40
  10  -2   2  456.65   20.70
 -10  -2  -2  387.16   20.50
  10   2   2  419.76   20.20
 -10   2  -2  433.06   22.30
 -10   2  -2  428.46   21.50
 -10   2  -2  431.76   22.90
 -10   2  -2  449.95   20.00
 -11  -2  -2   11.20    4.00
 -11  -2  -2    9.60    4.10
 -11  -2  -2    9.40    3.60
  11  -2   2   12.60    7.70
  11  -2   2    4.70    3.60
 -11  -2  -2    5.50    3.60
 -11   2  -2   10.40    4.20
 -11   2  -2    9.60    4.40
 -11   2  -2   -0.20    4.60
 -11   2  -2    3.90    2.80
  11   2   2    8.50    3.70
 -12  -2  -2    0.90    3.40
  12  -2   2    2.80    3.40
 -12  -2  -2    4.50    3.70
 -12  -2  -2    4.40    3.60
  12   2   2    4.20    3.50
 -12   2  -2    1.40    2.90
 -12   2  -2    1.60    3.70
 -13  -2  -2    8.20    3.90
  13  -2   2    4.60    3.60
 -13  -2  -2    4.40    4.90
 -13  -2  -2   -1.20    3.00
 -13   2  -2    2.60    3.20
 -13   2  -2    1.00    2.90
  13   2   2    8.10    3.80
 -14  -2  -2   14.20    4.60
 -14  -2  -2   18.20    3.60
  14  -2   2    7.80    3.30
 -14  -2  -2    6.10    4.50
 -14   2  -2    7.70    3.00
 -14   2  -2   11.10    3.40
  14   2   2   12.50    3.50
 -15  -2  -2   -0.40    1.80
 -15  -2  -2   -3.60    3.00
  15  -2   2   -0.70    2.40
 -15  -2  -2    2.00    3.70
  15   2   2    2.30    2.60
 -15   2  -2    2.40    2.20
 -15   2  -2    0.50    2.30
 -16  -2  -2    2.00    2.80
  16  -2   2    3.90    2.20
 -16   2  -2    2.30    1.80
  16   2   2    1.00    2.10
 -17  -3   2    1.80    3.70
  16  -3  -2    1.60    2.50
 -16  -3   2    3.00    3.40
 -16  -3   2    5.90    3.70
 -16   3   2   -0.80    2.10
  16   3  -2    3.20    2.40
 -15  -3   2   13.40    4.80
  15  -3  -2   10.70    3.50
 -15  -3   2   14.50    4.40
 -15  -3   2   15.60    4.50
  15   3  -2   14.80    3.30
 -15   3   2   14.60    3.40
 -14  -3   2   -1.10    4.20
 -14  -3   2    5.80    3.40
 -14  -3   2    2.40    3.60
 -14  -3   2    6.20    4.00
  14  -3  -2    0.50    3.20
  14   3  -2    0.60    3.10
 -14   3   2    1.80    3.40
 -14   3   2    2.50    3.10
 -13  -3   2  162.88   11.40
 -13  -3   2  179.88   14.00
  13  -3  -2  158.88   10.90
 -13  -3   2  180.08   12.30
 -13  -3   2  165.68   10.90
  13   3  -2  158.68   10.30
 -13   3   2  177.58   11.00
 -13   3   2  167.78   10.50
 -13   3   2  169.78   12.30
 -12  -3   2  117.09    8.10
  12  -3  -2  127.19    9.20
 -12  -3   2  123.49    9.60
 -12  -3   2  113.19   11.10
 -12  -3   2  131.59    9.60
 -12  -3   2  137.79   10.30
  12   3  -2  130.49    9.60
 -12   3   2  143.09    8.90
  12   3  -2  128.09    8.80
 -12   3   2  133.19   11.10
 -12   3   2  124.39   10.70
 -12   3   2  119.89    9.20
 -11  -3   2   32.00    5.00
 -11  -3   2   31.30    6.40
  11  -3  -2   32.70    5.10
 -11  -3   2   31.50    5.40
 -11  -3   2   27.00    4.80
 -11  -3   2   32.00    5.70
 -11  -3   2   34.90    4.60
 -11  -3   2   49.30    5.60
 -11   3   2   33.20    6.10
  11   3  -2   42.00    5.00
 -11   3   2   25.60    4.20
  11   3  -2   41.40    5.20
 -11   3   2   31.50    5.10
 -10  -3   2   42.10    4.90
 -10  -3   2   56.29    5.80
 -10  -3   2   60.89    6.70
 -10  -3   2   58.49    6.40
  10  -3  -2   60.29    5.90
 -10  -3   2   51.29    6.00
  10  -3  -2   54.29    8.10
 -10  -3   2   44.80    7.10
 -10  -3   2   56.99    5.40
 -10   3   2   49.70    5.10
 -10   3   2   47.90    6.40
 -10   3   2   57.39    6.40
 -10   3   2   48.30    6.80
  10   3  -2   57.39    5.50
   9  -3  -2  100.19    7.40
   9  -3  -2   88.69    7.80
   9  -3  -2  101.29    9.30
  -9   3   2   99.29    8.00
   9   3  -2  107.89    6.90
   8  -3  -2   95.29    7.30
   8  -3  -2   89.39    6.60
   8  -3  -2   95.19    8.40
   8   3  -2   90.89    5.90
  -8   3   2   90.99    7.40
   7  -3  -2   83.99    7.40
   7  -3  -2   73.09    5.80
   7  -3  -2   79.89    6.30
   7   3  -2   78.59    5.10
  -7   3   2   97.59    7.10
   6  -3  -2  397.06   19.80
   6  -3  -2  420.26   18.30
   6  -3  -2  408.56   18.80
  -6   3   2  396.96   19.20
   6   3  -2  426.76   17.70
  -5  -3   2  183.08    8.80
   5  -3  -2  183.98    9.50
   5  -3  -2  198.48   11.00
   5  -3  -2  208.58   10.20
   5   3  -2  206.68    9.00
  -5   3   2  188.98   10.50
   4  -3  -2    7.40    1.70
  -4  -3   2    4.50    1.30
   4  -3  -2    2.60    2.00
   4  -3  -2    5.30    2.10
   4   3  -2    9.70    1.50
  -4   3   2    3.40    2.10
  -3  -3   2 1342.07   53.99
   3  -3  -2 1391.96   55.49
   3  -3  -2 1246.48   54.09
   3  -3  -2 1353.16   54.69
   3   3  -2 1358.86   53.69
  -3   3   2 1434.86   55.39
   2  -3  -2   39.30    3.60
   2  -3  -2   48.40    4.10
   2  -3  -2   41.70    3.20
  -2  -3   2   47.50    3.30
  -2   3   2   52.69    4.20
   2   3  -2   46.90    3.60
   2   3  -2   43.50    2.70
  -1  -3   2  635.44   24.90
   1  -3  -2  595.34   25.80
  -1  -3   2  579.54   25.10
   1  -3  -2  628.54   25.20
   1   3  -2  589.44   25.30
  -1   3   2  587.74   25.70
   0  -3  -2  493.55   20.50
   0  -3   2  498.35   20.10
   0  -3  -2  487.15   21.10
   0  -3   2  462.55   20.60
   0   3  -2  480.15   19.80
   0   3   2  478.35   21.00
   0   3  -2  476.05   20.80
  -1  -3  -2  712.13   29.00
   1  -3   2  692.13   27.80
   1  -3   2  715.23   28.80
  -1  -3  -2  655.33   28.20
  -1   3  -2  626.54   27.60
   1   3   2  655.23   27.90
  -1   3  -2  725.03   29.00
   2  -3   2  284.17   13.10
   2  -3   2  274.57   11.80
  -2  -3  -2  280.87   12.90
  -2  -3  -2  262.37   12.20
  -2   3  -2  235.28   11.60
  -2   3  -2  272.97   12.90
   2   3   2  260.07   11.80
  -3  -3  -2  319.97   14.80
   3  -3   2  315.07   13.70
   3  -3   2  313.07   15.20
  -3   3  -2  324.87   15.20
  -3   3  -2  293.97   13.60
   3   3   2  316.27   13.90
   4  -3   2 2949.80  114.19
   4  -3   2 2963.60  116.09
  -4  -3  -2 2805.32  115.19
  -4   3  -2 2830.72  115.89
   5  -3   2  340.27   16.10
   5  -3   2  382.86   18.40
  -5  -3  -2  369.26   17.20
  -5   3  -2  401.56   18.40
   5   3   2  330.17   16.10
   6  -3   2   21.80    4.70
  -6  -3  -2   23.40    3.90
   6   3   2   22.80    3.30
  -6   3  -2   17.00    4.00
   7  -3   2  564.54   27.50
  -7  -3  -2  574.64   25.80
   7   3   2  543.35   25.00
  -7   3  -2  594.04   27.30
  -8  -3  -2   86.99    7.10
   8  -3   2   92.79    9.10
   8   3   2   70.49    6.50
  -8   3  -2   96.29    8.80
  -9  -3  -2   32.70    4.90
  -9  -3  -2   39.30    5.40
   9  -3   2   34.70    6.80
  -9  -3  -2   41.00    4.70
  -9  -3  -2   38.50    5.30
   9  -3   2   37.40    4.70
  -9   3  -2   28.60    5.20
  -9   3  -2   38.50    4.30
  -9   3  -2   32.60    5.40
   9   3   2   36.60    4.90
   9   3   2   35.50    4.50
  -9   3  -2   30.50    6.00
 -10  -3  -2   10.40    3.80
 -10  -3  -2    8.40    3.30
  10  -3   2    3.50    5.40
 -10  -3  -2   11.80    3.80
 -10  -3  -2    7.50    3.40
  10  -3   2   12.70    4.00
 -10  -3  -2   14.20    3.60
 -10   3  -2    9.10    4.20
 -10   3  -2    8.30    4.40
 -10   3  -2    7.70    4.80
  10   3   2   10.40    3.70
 -10   3  -2   10.20    3.30
 -11  -3  -2   34.40    5.30
  11  -3   2   36.20    5.40
 -11  -3  -2   25.40    4.10
 -11  -3  -2   45.80    5.80
 -11  -3  -2   50.59    6.00
 -11  -3  -2   47.90    6.30
 -11   3  -2   39.00    6.10
 -11   3  -2   33.80    4.70
  11   3   2   42.60    5.60
 -11   3  -2   34.40    6.30
 -12  -3  -2   24.70    4.80
 -12  -3  -2   25.30    5.00
 -12  -3  -2   25.50    5.20
  12  -3   2   21.40    4.60
 -12   3  -2   21.90    4.70
 -12   3  -2   17.80    5.10
 -12   3  -2   22.50    4.30
  12   3   2   23.30    4.70
 -13  -3  -2   15.70    4.40
 -13  -3  -2   18.30    4.90
  13  -3   2   26.50    4.80
 -13  -3  -2   27.60    6.50
 -13  -3  -2   31.00    4.60
 -13   3  -2   15.80    3.50
  13   3   2   13.10    3.70
 -13   3  -2   23.80    5.10
 -13   3  -2   16.00    4.20
 -14  -3  -2    7.30    3.70
 -14  -3  -2    4.00    2.70
  14  -3   2    5.40    3.20
 -14  -3  -2    9.10    4.10
 -14  -3  -2    2.30    3.90
  14   3   2    4.40    3.10
 -14   3  -2    1.40    2.50
 -14   3  -2    0.70    2.70
 -15  -3  -2    0.80    3.40
  15  -3   2    4.10    2.60
 -15  -3  -2    0.60    3.30
  15   3   2   -0.20    2.30
 -15   3  -2    1.50    2.20
 -16  -3  -2    1.90    2.60
  16  -3   2    2.00    2.00
  16   3   2    5.60    3.40
 -16   3  -2    5.50    2.80
 -16  -4   2    0.80    3.00
 -16  -4   2    3.00    3.00
  16   4  -2    3.00    2.30
 -16   4   2    2.20    2.00
 -15  -4   2   70.09    7.50
  15  -4  -2   79.49    6.30
 -15  -4   2   52.79    7.40
 -15  -4   2   79.49    7.10
  15   4  -2   66.49    5.60
 -15   4   2   70.89    5.70
 -15   4   2   45.50    6.10
 -14  -4   2   18.20    4.50
 -14  -4   2   16.90    4.00
 -14  -4   2   13.00    5.10
 -14  -4   2   25.30    5.00
  14  -4  -2   21.30    4.20
 -14   4   2   12.40    4.10
 -14   4   2   17.70    3.70
  14   4  -2   22.60    3.80
  13  -4  -2   12.30    4.10
 -13  -4   2   10.00    5.30
 -13  -4   2   13.10    4.50
 -13  -4   2    6.10    3.60
 -13  -4   2    8.60    4.50
  13   4  -2    9.40    3.70
 -13   4   2    4.70    3.90
 -13   4   2    5.00    3.30
 -13   4   2    3.50    3.20
 -12  -4   2   15.70    5.60
 -12  -4   2   19.50    5.00
 -12  -4   2   23.50    5.10
 -12  -4   2   18.10    3.90
 -12  -4   2    9.60    4.60
 -12  -4   2   10.10    4.60
  12  -4  -2   17.10    4.50
  12   4  -2   11.00    3.80
  12   4  -2   23.20    4.40
 -12   4   2    7.20    4.20
 -12   4   2   23.20    4.50
 -12   4   2   12.50    3.70
 -11  -4   2   77.99    6.80
 -11  -4   2   77.19    6.90
 -11  -4   2   70.39    6.10
 -11  -4   2   57.59    8.20
 -11  -4   2   88.09    8.20
 -11  -4   2   68.89    8.00
 -11  -4   2   76.89    7.80
  11  -4  -2   67.39   12.50
  11  -4  -2   80.89    7.20
  11   4  -2   77.79    7.10
 -11   4   2   50.89    7.50
 -11   4   2   61.29    7.20
  11   4  -2   75.99    6.90
 -11   4   2   72.79    6.40
 -10  -4   2  108.49    7.90
 -10  -4   2  102.59    8.50
 -10  -4   2  119.09    8.30
  10  -4  -2  117.19   11.10
 -10  -4   2  114.49    8.90
 -10  -4   2  122.69    7.60
 -10  -4   2  112.99    8.80
  10  -4  -2   94.99    7.90
 -10  -4   2  131.49   10.90
 -10   4   2  116.29    9.60
 -10   4   2  107.19    7.70
 -10   4   2  108.39    9.80
  10   4  -2  118.89    8.20
  10   4  -2   89.29    7.60
 -10   4   2  118.09    8.90
  -9  -4   2  277.27   14.70
   9  -4  -2  278.27   16.80
  -9  -4   2  241.48   13.90
  -9  -4   2  265.07   13.60
   9  -4  -2  248.78   13.50
  -9  -4   2  242.48   13.80
  -9  -4   2  273.97   13.30
  -9  -4   2  253.47   13.10
  -9   4   2  251.97   14.20
   9   4  -2  284.47   13.60
  -9   4   2  249.68   13.10
  -9   4   2  281.77   15.60
  -9   4   2  268.17   15.60
   8  -4  -2    5.90    3.90
   8  -4  -2    8.20    3.10
   8   4  -2    6.00    2.20
  -8   4   2    5.50    3.20
   7  -4  -2   85.79    6.80
   7  -4  -2   82.79    8.50
   7  -4  -2   91.89    8.40
  -7   4   2   92.89    7.70
   7   4  -2   87.09    5.70
   6  -4  -2  804.12   35.30
   6  -4  -2  853.31   36.10
   6  -4  -2  845.22   37.40
   6   4  -2  838.22   34.70
  -6   4   2  851.11   37.00
  -5  -4   2  315.57   14.60
   5  -4  -2  344.47   16.10
   5  -4  -2  313.67   15.30
   5  -4  -2  337.37   17.30
   5   4  -2  357.26   14.80
  -5   4   2  331.57   16.80
   4  -4  -2  452.55   19.20
   4  -4  -2  407.26   20.10
   4  -4  -2  404.16   18.40
  -4  -4   2  393.26   18.00
  -4   4   2  414.06   19.90
   4   4  -2  444.06   18.00
  -3  -4   2  128.29    6.90
   3  -4  -2  131.09    7.50
   3  -4  -2  112.79    6.80
   3  -4  -2  131.49    8.40
  -3   4   2  134.89    8.30
   3   4  -2  130.49    6.50
   2  -4  -2   42.20    4.80
  -2  -4   2   42.60    3.70
   2  -4  -2   35.50    3.50
   2  -4  -2   40.50    3.80
   2   4  -2   43.20    3.10
   2   4  -2   39.60    3.90
  -2   4   2   40.80    4.20
   1  -4  -2  759.42   32.30
   1  -4  -2  770.22   31.30
  -1  -4   2  697.83   31.20
  -1  -4   2  800.52   31.10
  -1   4   2  721.43   32.00
   1   4  -2  693.93   31.50
  -1   4   2  742.93   30.70
   1   4  -2  780.22   30.50
   0  -4  -2  138.19    8.00
   0  -4   2  127.99    7.30
   0  -4  -2  112.49    6.80
   0  -4   2  114.69    6.50
   0   4  -2  129.29    7.60
   0   4  -2  119.19    6.30
   0   4   2  131.19    7.70
   0   4   2  110.29    6.30
  -1  -4  -2  106.09    6.30
   1  -4   2  104.69    5.80
   1  -4   2  104.69    6.90
  -1  -4  -2  107.89    6.90
   1   4   2   94.89    5.70
  -1   4  -2  105.89    6.90
  -1   4  -2   96.79    5.60
   2  -4   2 1061.99   42.40
   2  -4   2 1011.80   43.70
  -2  -4  -2 1035.00   42.90
  -2  -4  -2 1046.20   43.60
   2   4   2 1064.79   42.40
  -2   4  -2 1011.10   43.90
  -2   4  -2 1052.69   42.30
   3  -4   2  840.02   34.50
  -3  -4  -2  841.32   35.90
   3  -4   2  878.91   36.50
  -3   4  -2  774.32   34.40
   3   4   2  836.42   34.70
  -3   4  -2  855.81   36.50
   4  -4   2  120.59    6.40
   4  -4   2   86.89    7.70
  -4  -4  -2   89.39    7.10
   4   4   2  117.69    6.50
  -4   4  -2   95.49    8.00
  -5  -4  -2  878.11   37.10
   5  -4   2  898.31   38.50
   5   4   2  819.02   36.00
  -5   4  -2  853.41   38.20
   6  -4   2   50.19    6.40
  -6  -4  -2   46.40    5.50
   6   4   2   57.99    4.90
  -6   4  -2   48.40    6.70
  -7  -4  -2  126.69    8.70
   7  -4   2  124.49   10.20
  -7   4  -2  125.29   10.20
   7   4   2  131.09    8.30
   8  -4   2   28.90    5.90
  -8  -4  -2   14.00    3.50
  -8  -4  -2   13.80    3.00
  -8  -4  -2   15.10    3.80
   8  -4   2   22.40    4.40
  -8  -4  -2   27.10    4.40
  -8  -4  -2   36.30    5.70
  -8  -4  -2   29.50    4.80
   8   4   2   17.90    3.70
  -8   4  -2   25.90    3.70
  -8   4  -2   23.40    5.40
  -8   4  -2   32.20    5.30
   8   4   2   21.20    3.90
  -8   4  -2   31.20    5.30
   9  -4   2  145.89    9.50
   9  -4   2  151.28   13.00
  -9  -4  -2  142.99    9.60
  -9  -4  -2  151.38    8.90
  -9  -4  -2  152.18   10.40
  -9  -4  -2  145.99   10.10
  -9  -4  -2  136.99    9.60
  -9   4  -2  145.69    8.70
  -9   4  -2  153.98   12.40
  -9   4  -2  141.29   10.80
   9   4   2  138.69    9.30
  -9   4  -2  154.18   10.60
 -10  -4  -2   -2.50    2.70
 -10  -4  -2    1.20    3.30
  10  -4   2    1.40    3.30
 -10  -4  -2   -0.20    3.20
 -10  -4  -2   -0.70    2.80
 -10  -4  -2   -0.50    2.60
  10   4   2    2.40    3.40
 -10   4  -2   -0.40    2.70
 -10   4  -2   -0.80    3.70
 -10   4  -2    1.40    3.50
 -11  -4  -2  113.59    9.00
 -11  -4  -2  102.69    8.40
 -11  -4  -2  113.99    8.70
  11  -4   2  123.49    9.20
 -11  -4  -2  111.49    9.30
 -11  -4  -2  110.39    8.00
  11   4   2  125.29    9.00
 -11   4  -2  102.99    9.10
 -11   4  -2  111.89   10.20
 -11   4  -2  123.49    8.20
  12  -4   2   53.99    6.20
 -12  -4  -2   49.90    6.60
 -12  -4  -2   53.99    6.10
 -12  -4  -2   60.39    8.60
 -12  -4  -2   48.40    6.30
 -12   4  -2   62.79    7.40
  12   4   2   51.59    6.00
 -12   4  -2   43.50    5.20
 -12   4  -2   57.89    7.50
 -13  -4  -2   11.40    5.00
 -13  -4  -2    7.30    2.90
 -13  -4  -2    7.20    3.90
  13  -4   2    4.70    3.30
 -13  -4  -2    5.60    4.00
 -13   4  -2    9.80    4.00
  13   4   2    9.00    3.50
 -13   4  -2    5.10    3.50
 -13   4  -2   11.20    3.40
 -14  -4  -2   20.70    3.20
 -14  -4  -2   29.20    4.80
 -14  -4  -2   25.60    4.70
 -14  -4  -2   27.30    5.50
  14  -4   2   27.40    4.30
 -14   4  -2   25.50    4.50
 -14   4  -2   33.70    4.20
  14   4   2   24.40    3.90
  15  -4   2    2.40    2.20
 -15  -4  -2    2.70    4.80
 -15  -4  -2    6.20    3.30
 -15  -4  -2    9.20    3.50
  15   4   2    6.20    2.30
 -15   4  -2    8.90    2.40
 -15  -5   2    1.90    3.50
 -15  -5   2    9.20    3.80
 -15  -5   2    1.80    3.20
 -15   5   2    4.30    2.70
 -15   5   2    5.30    2.30
  15   5  -2    5.20    2.50
 -14  -5   2    2.00    2.80
 -14  -5   2    0.20    3.10
 -14  -5   2    1.00    3.80
 -14  -5   2   -0.50    3.30
 -14   5   2    1.20    2.20
 -14   5   2    0.80    3.00
 -14   5   2   -0.50    2.40
  14   5  -2    0.90    2.60
 -13  -5   2   -1.10    4.40
 -13  -5   2    0.40    3.50
  13  -5  -2   -3.40    3.10
 -13  -5   2    1.80    3.10
 -13  -5   2   -1.00    3.50
 -13   5   2    1.20    2.70
 -13   5   2    5.50    3.40
 -13   5   2    0.30    2.70
  13   5  -2    4.30    3.10
 -12  -5   2   18.90    5.00
 -12  -5   2   34.70    5.50
 -12  -5   2   14.40    4.40
 -12  -5   2   20.50    4.60
  12  -5  -2   26.80    5.00
 -12  -5   2   24.40    4.40
 -12  -5   2   30.80    6.70
 -12   5   2   26.40    6.10
 -12   5   2   32.20    4.70
  12   5  -2   27.20    4.60
 -12   5   2   18.80    4.10
 -11  -5   2   10.30    5.40
 -11  -5   2   10.60    3.90
 -11  -5   2    3.30    3.50
 -11  -5   2    4.70    3.50
 -11  -5   2    7.00    4.60
 -11  -5   2    3.60    3.30
  11  -5  -2    3.30    3.80
  11   5  -2   16.10    4.10
  11   5  -2    7.20    3.50
 -11   5   2   11.20    3.50
 -11   5   2   11.90    5.00
 -10  -5   2   14.70    5.30
  10  -5  -2    4.90    3.80
 -10  -5   2    8.30    3.70
 -10  -5   2   10.20    3.90
 -10  -5   2    7.10    2.90
  10  -5  -2    8.00    5.20
 -10  -5   2   11.50    4.20
 -10  -5   2    8.10    4.00
 -10  -5   2   13.00    4.10
  10   5  -2   15.90    3.80
 -10   5   2   13.20    4.80
 -10   5   2   11.80    3.20
 -10   5   2   10.70    4.60
  10   5  -2    9.50    3.50
  -9  -5   2   93.99    7.00
  -9  -5   2   98.69    8.30
  -9  -5   2   87.29    8.10
   9  -5  -2   99.99    7.90
  -9  -5   2   98.09    6.80
   9  -5  -2   96.29   10.40
  -9  -5   2  103.69    8.30
  -9  -5   2   97.69    7.30
  -9   5   2   88.49    8.00
   9   5  -2  100.29    7.30
   9   5  -2   91.39    7.10
  -9   5   2  103.19    9.20
  -9   5   2   97.39    9.30
  -9   5   2   87.79    6.70
   8  -5  -2  159.88   12.20
  -8  -5   2  154.68    8.90
   8  -5  -2  148.59    9.40
  -8  -5   2  156.88    9.70
  -8  -5   2  142.69    9.70
  -8  -5   2  140.99    8.50
  -8  -5   2  132.39    9.80
  -8  -5   2  133.29    9.00
  -8   5   2  147.99    8.50
  -8   5   2  138.69   10.80
  -8   5   2  145.19   11.10
   8   5  -2  153.88    8.90
  -8   5   2  135.39    9.60
   7  -5  -2  178.58   12.70
   7  -5  -2  167.98   10.80
  -7   5   2  176.68   11.90
   7   5  -2  179.68    9.70
   6  -5  -2    4.50    2.60
   6  -5  -2    1.70    3.60
   6   5  -2    3.10    1.80
  -6   5   2    1.70    3.10
   5  -5  -2  270.07   14.30
   5  -5  -2  283.77   16.00
  -5   5   2  274.17   15.40
   5   5  -2  283.17   13.10
  -4  -5   2 1333.17   55.59
   4  -5  -2 1468.65   58.49
   4  -5  -2 1326.17   56.59
   4   5  -2 1277.07   55.39
  -4   5   2 1452.05   58.19
   3  -5  -2  454.25   20.90
  -3  -5   2  449.66   20.30
   3  -5  -2  476.25   22.40
   3   5  -2  447.46   19.80
  -3   5   2  462.95   22.00
   2  -5  -2  452.45   20.30
  -2  -5   2  420.66   19.90
   2  -5  -2  462.95   21.70
   2   5  -2  426.66   20.70
  -2   5   2  450.35   21.40
   2   5  -2  453.25   19.30
  -1  -5   2  407.16   18.80
   1  -5  -2  437.46   18.90
  -1  -5   2  419.16   18.30
   1  -5  -2  418.66   19.90
  -1   5   2  389.76   19.60
   1   5  -2  424.16   17.90
   1   5  -2  347.57   18.90
   0  -5  -2  501.75   22.40
   0  -5   2  507.65   22.90
   0  -5  -2  513.85   23.40
   0  -5   2  495.05   21.90
   0   5  -2  492.45   23.20
   0   5   2  490.25   21.70
   1  -5   2  266.87   14.20
   1  -5   2  293.87   13.30
  -1  -5  -2  264.57   14.40
  -1  -5  -2  290.07   13.80
  -1   5  -2  277.67   12.90
  -1   5  -2  276.97   14.70
   1   5   2  270.17   13.00
  -2  -5  -2  212.28   11.30
  -2  -5  -2  235.88   12.40
   2  -5   2  218.58   10.80
   2  -5   2  232.08   12.50
  -2   5  -2  193.68   10.50
  -2   5  -2  217.68   12.40
   2   5   2  200.98   10.60
   3  -5   2   25.00    3.30
  -3  -5  -2   20.10    3.90
   3  -5   2   24.10    4.70
  -3   5  -2   26.10    4.80
   3   5   2   30.10    3.50
  -4  -5  -2   40.60    5.30
   4  -5   2   45.50    6.00
  -4   5  -2   45.00    5.80
   4   5   2   34.70    4.20
  -5  -5  -2   71.59    6.50
   5  -5   2   66.69    7.50
   5   5   2   56.59    5.30
  -5   5  -2   65.09    7.40
  -6  -5  -2  186.58   11.40
   6  -5   2  197.38   13.40
  -6   5  -2  190.78   13.10
   6   5   2  186.18   10.60
  -7  -5  -2   -1.20    2.50
  -7  -5  -2   -0.30    2.40
  -7  -5  -2    2.20    3.30
  -7  -5  -2    1.60    2.60
   7  -5   2    0.40    3.10
  -7  -5  -2    2.60    2.80
  -7  -5  -2    1.80    2.80
   7  -5   2    1.70    3.80
   7   5   2    5.40    3.60
  -7   5  -2    4.00    3.10
   7   5   2    1.70    2.50
  -7   5  -2    1.10    2.70
  -7   5  -2   -0.10    3.70
  -7   5  -2    4.30    3.90
   7   5   2    2.30    2.80
  -7   5  -2    6.50    3.90
  -8  -5  -2   83.89    8.10
  -8  -5  -2   72.59    6.70
   8  -5   2   55.69    6.10
  -8  -5  -2   66.99    6.90
  -8  -5  -2   68.79    5.90
   8  -5   2   80.59    9.40
  -8  -5  -2   69.29    6.40
  -8   5  -2   75.49    7.00
  -8   5  -2   45.10    5.40
  -8   5  -2   73.09    8.80
  -8   5  -2   74.79    7.80
  -8   5  -2   67.19    7.40
  -8   5  -2   62.69    5.60
   8   5   2   65.79    6.50
  -9  -5  -2   28.30    5.10
   9  -5   2   29.80    4.80
  -9  -5  -2   40.10    6.40
   9  -5   2   29.30    7.80
  -9  -5  -2   34.50    5.50
  -9  -5  -2   32.80    4.70
  -9  -5  -2   32.00    4.80
  -9   5  -2   34.20    4.90
  -9   5  -2   25.60    5.70
   9   5   2   29.00    4.90
  -9   5  -2   41.80    5.00
  -9   5  -2   36.60    6.30
  -9   5  -2   22.90    6.50
 -10  -5  -2   18.70    4.60
 -10  -5  -2   20.60    4.10
 -10  -5  -2   15.60    3.90
  10  -5   2   16.90    4.40
 -10  -5  -2   18.70    4.40
 -10  -5  -2   23.60    5.00
  10   5   2   16.40    4.10
 -10   5  -2   16.20    5.10
 -10   5  -2   26.70    6.00
 -10   5  -2   12.90    3.50
  11  -5   2   15.00    4.20
 -11  -5  -2   20.90    4.90
 -11  -5  -2   22.30    4.70
 -11  -5  -2   12.40    3.80
 -11  -5  -2   14.90    3.90
 -11  -5  -2   20.80    4.10
 -11   5  -2   18.00    5.10
 -11   5  -2   20.20    4.20
  11   5   2   12.20    4.10
 -11   5  -2   14.60    5.20
 -12  -5  -2    9.30    4.00
  12  -5   2    9.50    3.60
 -12  -5  -2   14.50    3.40
 -12  -5  -2   16.70    4.40
 -12  -5  -2   18.00    5.30
 -12  -5  -2   17.80    3.80
 -12   5  -2   18.60    5.10
 -12   5  -2   18.10    3.70
  12   5   2   18.80    4.10
 -13  -5  -2   22.00    4.60
 -13  -5  -2   15.60    3.10
 -13  -5  -2   27.60    4.90
  13  -5   2   18.20    3.90
 -13  -5  -2    9.70    4.50
  13   5   2   24.70    4.10
 -13   5  -2   10.50    3.80
 -13   5  -2   18.30    3.30
 -14  -5  -2    5.80    3.50
 -14  -5  -2   11.80    3.80
 -14  -5  -2   11.20    3.60
 -14   5  -2    8.60    2.50
  14   5   2    7.40    2.80
 -14   5  -2    7.60    2.80
 -15  -5  -2    9.70    5.00
  15   5   2    8.50    3.00
 -15  -6   2    0.70    2.50
 -15  -6   2    0.10    2.70
 -15   6   2    4.20    3.30
 -15   6   2    3.00    2.20
 -14  -6   2   10.80    3.00
 -14  -6   2   10.30    3.70
 -14  -6   2   12.00    3.50
 -14   6   2   11.60    2.70
 -14   6   2    9.30    3.70
  14   6  -2   11.70    2.80
 -14   6   2   11.90    2.70
 -13  -6   2   -1.50    2.70
 -13  -6   2   -1.20    3.00
 -13  -6   2   -0.90    3.00
  13   6  -2    3.60    2.80
 -13   6   2    0.60    2.40
 -13   6   2    0.00    2.50
 -13   6   2    2.10    3.40
 -12  -6   2    4.70    3.60
 -12  -6   2    5.80    3.50
 -12  -6   2    4.60    3.80
 -12  -6   2    7.90    3.40
 -12   6   2   -1.40    3.10
 -12   6   2    5.30    3.30
  12   6  -2    6.70    3.30
 -12   6   2   -0.20    2.60
 -11  -6   2   25.90    6.10
 -11  -6   2   27.40    5.40
 -11  -6   2   28.00    5.00
 -11  -6   2   42.60    6.20
 -11  -6   2   15.40    3.90
  11   6  -2   28.40    4.50
 -11   6   2   21.60    4.10
 -11   6   2   17.70    5.40
 -10  -6   2   -2.00    3.30
 -10  -6   2    6.30    3.70
 -10  -6   2    5.10    3.40
 -10  -6   2    7.30    4.60
 -10  -6   2    3.80    3.40
 -10   6   2    4.70    3.90
 -10   6   2   -0.40    3.70
  10   6  -2    0.20    3.10
 -10   6   2    0.70    2.70
  10   6  -2    0.90    3.20
  -9  -6   2    2.30    2.40
  -9  -6   2    1.30    3.80
  -9  -6   2   -0.20    2.90
  -9  -6   2   -0.40    3.30
  -9  -6   2    1.70    2.80
  -9  -6   2    4.00    4.10
  -9   6   2   -4.90    3.10
   9   6  -2    4.10    3.10
  -9   6   2   -0.90    3.50
   9   6  -2   -1.00    2.60
  -8  -6   2  283.87   15.10
  -8  -6   2  297.57   16.20
  -8  -6   2  270.37   14.20
  -8  -6   2  289.17   14.20
   8  -6  -2  271.07   18.30
  -8  -6   2  279.57   14.60
  -8  -6   2  267.67   15.10
   8   6  -2  270.37   15.10
  -8   6   2  291.47   15.50
   8   6  -2  262.87   14.00
  -8   6   2  288.57   17.40
   8   6  -2  279.47   14.60
  -8   6   2  303.07   17.30
  -7  -6   2   45.20    5.00
  -7  -6   2   35.90    4.50
  -7  -6   2   42.80    5.30
  -7  -6   2   25.00    4.80
   7  -6  -2   28.20    6.50
  -7  -6   2   38.00    4.60
   7  -6  -2   49.99    5.30
  -7   6   2   40.70    4.60
  -7   6   2   43.60    7.20
  -7   6   2   39.90    6.00
   7   6  -2   51.19    5.40
  -7   6   2   46.10    6.90
   7   6  -2   33.30    4.50
   6  -6  -2   65.59    8.50
  -6  -6   2   73.49    5.70
  -6  -6   2   55.29    5.80
   6  -6  -2   68.09    6.70
  -6  -6   2   68.29    6.20
   6  -6  -2   72.49    5.90
  -6  -6   2   66.19    7.00
  -6   6   2   64.79    6.80
  -6   6   2   63.69    6.90
  -6   6   2   66.49    7.80
   6   6  -2   75.99    5.80
   5  -6  -2  214.18   12.50
   5  -6  -2  226.28   14.50
  -5   6   2  229.88   14.10
   5   6  -2  203.58   11.20
   4  -6  -2  195.98   12.90
   4  -6  -2  185.38   11.30
  -4   6   2  181.88   12.50
   4   6  -2  199.98   10.20
  -3  -6   2  395.96   18.70
   3  -6  -2  409.06   21.00
   3   6  -2  387.06   18.20
  -3   6   2  413.56   21.00
   2  -6  -2  196.38   12.20
  -2  -6   2  174.38   10.40
   2  -6  -2  185.38   10.60
   2   6  -2  176.98   11.30
  -2   6   2  181.68   12.00
   2   6  -2  179.78    9.70
   1  -6  -2  211.18   13.00
   1  -6  -2  215.28   11.70
  -1  -6   2  214.98   11.80
   1   6  -2  199.08   12.40
   1   6  -2  217.88   10.90
  -1   6   2  204.78   12.90
   0  -6   2   93.09    6.60
   0  -6  -2  102.09    7.30
   0  -6  -2  103.09    8.20
   0  -6   2   98.79    7.70
   0   6  -2   95.89    7.70
   0   6  -2   92.29    6.30
   1  -6   2  138.69    9.70
   1  -6   2  139.39    8.30
  -1  -6  -2  140.39    9.70
  -1  -6  -2  140.09    8.80
  -1   6  -2  138.59    9.80
   2  -6   2   17.40    4.20
  -2  -6  -2   21.10    4.40
  -2   6  -2   17.10    4.20
   3  -6   2  434.06   22.40
  -3  -6  -2  439.16   21.80
   3   6   2  458.55   23.30
  -3   6  -2  454.65   23.00
   4  -6   2   14.00    4.70
  -4  -6  -2   14.80    4.00
   4   6   2   20.30    3.80
  -4   6  -2   10.90    4.10
  -5  -6  -2   91.59    7.80
   5  -6   2   98.59    9.60
  -5  -6  -2   90.69    7.60
  -5  -6  -2   94.59    7.40
   5  -6   2   95.99    7.70
  -5  -6  -2   83.29    7.10
  -5  -6  -2   80.89    6.10
   5   6   2   79.69    6.60
  -5   6  -2   97.29    9.20
  -5   6  -2   85.39    6.90
  -5   6  -2  100.29    8.40
  -5   6  -2  100.19    8.00
   5   6   2   79.49    7.20
  -6  -6  -2  160.18   10.00
   6  -6   2  151.48   10.20
  -6  -6  -2  135.29    9.90
  -6  -6  -2  152.48    9.20
  -6  -6  -2  158.98   10.10
   6  -6   2  173.58   12.80
  -6  -6  -2  152.88   10.80
  -6   6  -2  160.58   10.30
  -6   6  -2  166.58    9.50
   6   6   2  160.28    9.50
  -6   6  -2  153.08   12.30
   6   6   2  152.78   10.50
  -6   6  -2  149.39   10.90
   7  -6   2  129.69    9.70
  -7  -6  -2  115.49    8.70
  -7  -6  -2  124.59    9.70
  -7  -6  -2  126.59    9.00
  -7  -6  -2  125.59    8.30
   7  -6   2  133.79   12.00
   7   6   2  118.59    9.30
  -7   6  -2  134.29   11.80
  -7   6  -2  116.59    9.20
  -7   6  -2  123.09    8.50
   7   6   2  122.69    8.60
  -7   6  -2  125.39   10.60
  -8  -6  -2   61.89    7.20
  -8  -6  -2   77.09    8.40
   8  -6   2   77.69    7.80
  -8  -6  -2   73.39    6.10
  -8  -6  -2   76.39    7.00
  -8   6  -2   73.39    7.50
  -8   6  -2   72.19    6.70
  -8   6  -2   73.49    8.20
   8   6   2   65.69    7.50
   8   6   2   70.09    6.90
  -9  -6  -2   -3.30    3.10
  -9  -6  -2   -3.30    2.80
  -9  -6  -2    0.90    3.30
  -9  -6  -2   -2.10    2.60
   9  -6   2    0.10    3.40
   9   6   2    1.20    3.20
  -9   6  -2   -3.70    3.90
  -9   6  -2   -1.20    2.90
  -9   6  -2    0.50    3.30
 -10  -6  -2    3.90    3.10
 -10  -6  -2    8.50    3.80
 -10  -6  -2    5.40    3.20
 -10  -6  -2    3.10    3.70
 -10  -6  -2    5.70    3.70
  10  -6   2    5.30    3.80
 -10   6  -2    3.20    2.90
 -10   6  -2    1.10    3.90
  10   6   2    8.10    3.70
 -11  -6  -2    8.10    3.40
 -11  -6  -2    5.30    3.70
 -11  -6  -2    2.90    2.70
 -11  -6  -2    3.00    3.10
 -11  -6  -2    3.10    3.00
 -11  -6  -2    3.20    4.20
  11   6   2    8.40    3.50
 -11   6  -2    8.70    3.10
 -11   6  -2    5.30    4.00
 -12  -6  -2   41.90    5.60
 -12  -6  -2   48.80    4.90
 -12  -6  -2   37.20    5.30
 -12  -6  -2   33.90    4.30
 -12  -6  -2   40.00    6.40
  12   6   2   43.90    5.10
 -12   6  -2   42.40    4.60
 -12   6  -2   46.20    6.80
 -13  -6  -2    8.60    3.70
 -13  -6  -2    8.90    3.80
 -13  -6  -2    7.90    3.50
  13   6   2    6.80    2.80
 -13   6  -2    9.00    2.50
 -13   6  -2    4.50    2.80
 -14  -6  -2    5.90    2.80
 -14  -6  -2    7.30    3.10
  14   6   2    2.40    2.20
 -14   6  -2    2.00    2.30
 -14  -7   2   -1.20    2.10
 -14  -7   2    3.50    2.60
 -14   7   2    1.20    2.20
 -14   7   2    2.10    1.80
 -13  -7   2    1.00    2.70
 -13  -7   2   -0.60    2.20
 -13  -7   2    4.60    2.80
 -13   7   2    0.40    2.40
  13   7  -2    0.70    2.40
 -13   7   2   -2.70    2.60
 -12  -7   2    3.30    2.90
 -12  -7   2    6.90    3.10
 -12  -7   2    5.70    3.30
 -12  -7   2    7.40    3.50
  12   7  -2    7.90    3.00
 -12   7   2    5.70    4.00
 -12   7   2    5.80    3.20
 -11  -7   2    5.50    4.50
 -11  -7   2    2.80    3.20
 -11  -7   2    2.80    2.90
 -11  -7   2    5.80    3.50
 -11  -7   2    6.80    3.60
 -11   7   2    5.10    3.70
 -11   7   2    3.20    3.60
  11   7  -2    3.30    3.10
 -10  -7   2    6.00    4.50
 -10  -7   2    1.70    3.10
 -10  -7   2    8.40    3.80
 -10  -7   2    4.70    3.10
 -10  -7   2    6.10    3.90
 -10   7   2    5.30    4.10
 -10   7   2    9.20    4.50
  10   7  -2    4.60    3.30
  -9  -7   2   69.49    7.20
  -9  -7   2   56.69    5.50
  -9  -7   2   64.69    6.30
  -9  -7   2   63.29    7.10
  -9  -7   2   69.59    6.60
  -9  -7   2   48.70    6.80
  -9   7   2   55.99    6.90
   9   7  -2   68.49    6.70
  -9   7   2   57.39    8.20
   9   7  -2   64.99    7.30
   9   7  -2   75.19    7.00
  -8  -7   2   62.79    7.80
  -8  -7   2   43.70    5.50
   8  -7  -2   59.79    6.30
  -8  -7   2   47.60    6.20
  -8  -7   2   49.40    6.10
  -8  -7   2   53.49    5.40
  -8  -7   2   69.29    6.60
  -8   7   2   60.39    8.40
   8   7  -2   58.59    5.80
  -8   7   2   58.99    7.40
   8   7  -2   51.99    6.10
   8   7  -2   49.50    6.40
   7  -7  -2   24.80    6.50
  -7  -7   2   33.00    5.00
  -7  -7   2   27.70    5.40
  -7  -7   2   34.30    4.60
   7  -7  -2   29.40    5.50
  -7  -7   2   29.50    4.60
   7  -7  -2   19.20    4.10
  -7  -7   2   21.00    4.60
  -7  -7   2   18.30    3.90
  -7   7   2   22.50    5.60
   7   7  -2   29.90    4.50
  -7   7   2   26.50    5.10
  -7   7   2   32.30    6.40
  -7   7   2   25.30    4.10
   7   7  -2   30.60    4.70
  -6  -7   2   23.60    4.10
  -6  -7   2   14.90    4.50
  -6  -7   2   28.10    4.40
   6  -7  -2   22.50    6.50
  -6  -7   2   35.50    4.50
   6  -7  -2   22.30    5.00
   6  -7  -2   39.90    5.10
  -6   7   2   15.80    5.10
   6   7  -2   38.50    4.90
   6   7  -2   33.80    4.30
  -6   7   2   25.90    5.30
  -6   7   2   28.80    4.00
  -6   7   2   30.00    6.00
   5  -7  -2   21.50    4.90
  -5  -7   2    9.60    3.20
  -5  -7   2   23.40    4.00
   5  -7  -2   19.80    5.90
   5  -7  -2   14.50    3.70
  -5  -7   2   17.50    4.40
  -5  -7   2   19.40    3.80
  -5   7   2   16.60    3.50
  -5   7   2   14.90    4.80
   5   7  -2   11.40    3.20
  -5   7   2   15.10    3.50
  -5   7   2   16.80    4.80
   5   7  -2   12.00    3.20
  -5   7   2   26.00    4.90
   4  -7  -2  104.49    8.60
  -4  -7   2  101.79    7.60
  -4  -7   2   99.69    8.30
  -4  -7   2  105.19    7.60
   4  -7  -2  116.59   10.70
  -4  -7   2  103.29    7.10
   4  -7  -2  112.29    7.60
  -4   7   2  112.69    7.80
  -4   7   2  114.19   10.30
  -4   7   2  105.99    8.60
   4   7  -2  116.79    7.80
   4   7  -2  122.19    7.60
   4   7  -2  107.19    7.60
  -4   7   2  119.09    7.70
   3  -7  -2  162.88    9.70
   3  -7  -2  164.98   11.00
   3  -7  -2  176.78   12.90
  -3  -7   2  161.28    9.60
  -3  -7   2  178.48    9.70
  -3  -7   2  168.98   10.10
   3   7  -2  174.78   10.00
  -3   7   2  171.38    9.90
   3   7  -2  165.78    9.90
  -3   7   2  182.48   12.90
   3   7  -2  167.58    9.60
  -3   7   2  179.88   11.00
  -3   7   2  172.68   10.00
   2  -7  -2   17.00    5.10
  -2  -7   2   14.80    3.60
   2  -7  -2   18.40    3.50
  -2  -7   2   18.80    3.60
  -2  -7   2   23.70    5.80
   2  -7  -2   16.10    5.20
  -2  -7   2   19.60    4.50
   2   7  -2   23.90    3.80
   2   7  -2   18.20    3.40
  -2   7   2   24.10    4.00
  -2   7   2   16.10    3.40
  -2   7   2   14.70    4.70
  -2   7   2   14.30    4.00
   1  -7  -2   21.00    5.00
   1  -7  -2   18.90    3.40
   1  -7  -2   17.00    3.60
  -1  -7   2   17.00    3.90
  -1  -7   2   17.20    3.40
  -1  -7   2   17.70    5.70
  -1   7   2   18.80    3.50
   1   7  -2   17.60    3.20
   1   7  -2   11.40    3.80
  -1   7   2   23.50    4.90
   0  -7  -2   10.30    3.00
   0  -7  -2    9.70    4.20
   0  -7   2    8.80    4.50
   0  -7  -2   13.10    4.00
   0  -7   2   11.10    3.10
   0  -7   2   15.00    3.90
   0   7  -2    8.00    3.90
   0   7  -2    4.90    2.40
   0   7   2   15.20    3.40
   0   7   2   15.70    4.60
   1  -7   2   73.09    6.60
  -1  -7  -2   64.49    7.60
   1  -7   2   71.29    5.80
  -1  -7  -2   69.89    6.80
  -1  -7  -2   75.49    6.00
   1  -7   2   68.39    7.40
   1   7   2   62.99    6.00
  -1   7  -2   69.49    6.00
  -1   7  -2   73.59    9.10
  -1   7  -2   70.39    7.60
   1   7   2   69.99    6.10
   2  -7   2  177.88   10.90
  -2  -7  -2  160.08    9.60
   2  -7   2  171.58    9.70
   2  -7   2  187.38   12.40
  -2  -7  -2  173.08   11.70
  -2  -7  -2  169.08   10.80
   2   7   2  158.58    9.60
  -2   7  -2  177.98   12.70
  -2   7  -2  179.48   10.00
   2   7   2  161.88    9.80
   2   7   2  163.38   10.70
  -2   7  -2  168.38   10.80
  -3  -7  -2   73.99    6.50
  -3  -7  -2   68.69    6.80
   3  -7   2   71.19    7.10
  -3  -7  -2   68.69    5.90
   3  -7   2   69.69    8.50
   3  -7   2   65.49    5.90
  -3  -7  -2   70.29    7.60
   3   7   2   74.79    6.20
   3   7   2   79.19    7.40
   3   7   2   69.49    6.00
  -3   7  -2   66.09    8.10
  -3   7  -2   66.09    6.70
  -3   7  -2   78.39    6.20
  -4  -7  -2  180.08   11.70
  -4  -7  -2  173.88   11.00
  -4  -7  -2  162.58   10.70
  -4  -7  -2  178.88   10.70
   4  -7   2  185.18   11.60
   4  -7   2  182.98   13.30
  -4  -7  -2  168.58    9.80
   4   7   2  174.98   11.30
  -4   7  -2  172.78   10.40
  -4   7  -2  190.78   12.10
  -4   7  -2  164.98   10.20
   4   7   2  168.98   10.20
  -4   7  -2  181.88   11.20
   4   7   2  168.08    9.80
  -4   7  -2  177.78   13.50
  -5  -7  -2   69.79    7.00
   5  -7   2   68.29    6.90
  -5  -7  -2   64.29    6.70
  -5  -7  -2   69.89    6.80
   5  -7   2   73.49    9.00
  -5  -7  -2   54.29    5.50
  -5   7  -2   51.09    5.80
  -5   7  -2   70.09    9.30
  -5   7  -2   63.59    7.40
   5   7   2   61.09    6.20
  -5   7  -2   74.49    7.40
  -5   7  -2   53.79    5.80
   5   7   2   63.29    7.20
  -6  -7  -2  113.99    8.90
  -6  -7  -2  128.69    8.30
  -6  -7  -2  125.69    9.00
   6  -7   2  118.19   11.60
  -6  -7  -2  111.49    9.30
   6  -7   2  116.09    9.40
  -6   7  -2  119.29   10.20
   6   7   2  111.19    8.40
   6   7   2  118.59    9.60
  -6   7  -2  116.99    8.40
  -6   7  -2  113.39   11.60
  -6   7  -2  121.19    9.60
  -7  -7  -2    0.70    2.80
   7  -7   2    0.40    3.50
  -7  -7  -2    3.50    4.20
  -7  -7  -2    3.10    3.20
  -7  -7  -2    3.00    3.00
  -7   7  -2    6.50    4.10
   7   7   2    3.70    3.30
  -7   7  -2    2.60    3.00
   7   7   2    6.10    4.20
  -7   7  -2   -0.80    4.00
  -8  -7  -2   62.59    6.80
  -8  -7  -2   37.90    5.50
   8  -7   2   53.79    6.90
  -8  -7  -2   67.39    8.20
  -8  -7  -2   50.49    5.50
  -8   7  -2   55.09    7.20
   8   7   2   38.80    5.40
  -8   7  -2   45.30    5.50
   8   7   2   45.60    6.70
  -8   7  -2   62.39    8.50
   9  -7   2    0.30    3.10
  -9  -7  -2    5.20    3.20
  -9  -7  -2    1.00    2.60
  -9  -7  -2    3.40    3.50
  -9  -7  -2    1.50    3.30
  -9   7  -2    0.70    2.80
   9   7   2    1.60    3.20
  -9   7  -2   -1.70    3.60
  -9   7  -2    1.90    3.30
   9   7   2    0.60    3.40
 -10  -7  -2   16.80    3.60
 -10  -7  -2   16.00    4.00
 -10  -7  -2   23.30    4.00
  10  -7   2   13.00    3.70
 -10  -7  -2   20.50    4.20
  10   7   2   28.50    4.60
 -10   7  -2   21.50    5.50
 -10   7  -2   19.70    4.70
  11  -7   2    2.50    2.70
 -11  -7  -2    5.90    2.50
 -11  -7  -2    5.60    3.20
 -11  -7  -2    8.90    3.00
 -11  -7  -2   10.30    3.70
  11   7   2    8.60    3.30
 -11   7  -2    6.60    3.70
 -12  -7  -2    2.00    2.80
 -12  -7  -2    1.70    2.20
 -12  -7  -2    1.70    3.10
 -12   7  -2    2.00    2.20
  12   7   2    2.00    2.40
 -12   7  -2    1.90    2.70
 -13  -7  -2    0.20    2.50
 -13  -7  -2    4.50    2.90
 -13   7  -2    1.70    3.80
 -13   7  -2    1.30    2.30
  13   7   2    3.10    2.20
 -13  -8   2    4.90    2.40
 -13   8   2    6.40    2.20
 -13   8   2    3.90    2.60
 -12  -8   2    4.90    2.80
 -12  -8   2    7.20    2.80
 -12  -8   2    3.80    2.40
 -12  -8   2    3.50    2.40
 -12   8   2    4.40    2.70
  12   8  -2    6.30    2.60
 -12   8   2    2.60    3.10
 -11  -8   2    8.00    3.10
 -11  -8   2    6.80    3.20
 -11  -8   2    6.50    2.90
 -11  -8   2    4.70    2.80
 -11   8   2   10.80    3.60
 -11   8   2    6.70    3.90
 -11   8   2    5.00    3.00
 -10  -8   2   21.60    4.40
 -10  -8   2   23.20    4.30
 -10  -8   2   15.60    4.90
 -10  -8   2   13.90    3.50
 -10  -8   2   19.30    3.80
 -10   8   2   21.60    4.80
  10   8  -2   22.70    3.90
 -10   8   2    9.20    4.30
  -9  -8   2   69.79    6.40
  -9  -8   2   79.29    8.50
  -9  -8   2   71.99    7.30
  -9  -8   2   68.89    7.20
  -9   8   2   57.89    7.10
   9   8  -2   69.99    7.30
   9   8  -2   62.99    6.20
  -9   8   2   75.29    8.40
  -8  -8   2   42.60    4.80
  -8  -8   2   39.40    5.50
  -8  -8   2   37.50    6.00
  -8  -8   2   48.10    5.40
   8  -8  -2   37.20    5.80
   8  -8  -2   61.49    6.40
  -8   8   2   53.59    7.70
  -8   8   2   49.99    7.00
   8   8  -2   48.40    6.30
   8   8  -2   60.89    6.10
   7  -8  -2   63.59    7.70
  -7  -8   2   75.69    7.40
  -7  -8   2   75.89    7.00
   7  -8  -2   68.89    6.60
  -7  -8   2   60.29    5.80
  -7  -8   2   72.79    8.00
  -7   8   2   53.59    7.60
   7   8  -2   69.29    6.70
   7   8  -2   48.20    6.60
  -7   8   2   77.89    8.20
  -7   8   2   68.29    6.70
   7   8  -2   62.69    6.90
  -6  -8   2   70.69    8.00
  -6  -8   2   93.79    7.20
   6  -8  -2   81.19    8.30
  -6  -8   2   81.99    6.80
   6  -8  -2   86.09    7.20
  -6   8   2   69.29    8.30
   6   8  -2   88.09    7.00
  -6   8   2   76.09    6.80
   6   8  -2   77.09    7.50
  -6   8   2   73.09    7.80
  -6   8   2   77.49    7.00
  -5  -8   2   92.49    7.40
   5  -8  -2   87.49    7.20
   5  -8  -2   93.39    8.40
  -5  -8   2   86.99    7.20
  -5  -8   2   80.59    8.40
   5   8  -2   86.59    7.60
   5   8  -2  100.19    7.30
  -5   8   2   92.49    7.40
  -5   8   2   93.69    7.50
   5   8  -2   86.49    7.70
  -5   8   2   85.89    8.20
  -4  -8   2   23.30    4.20
  -4  -8   2   38.30    4.90
   4  -8  -2   34.00    5.50
   4  -8  -2   32.20    4.90
   4  -8  -2   21.20    6.40
  -4  -8   2   34.60    5.80
   4   8  -2   28.80    4.90
  -4   8   2   36.20    5.30
   4   8  -2   32.80    4.70
  -4   8   2   29.60    4.60
  -4   8   2   42.40    6.40
   4   8  -2   32.50    5.00
  -3  -8   2   85.69    6.70
   3  -8  -2   88.39    8.30
   3  -8  -2   90.69   10.10
  -3  -8   2   93.99    7.50
   3  -8  -2   82.49    6.50
  -3   8   2   82.49    7.20
   3   8  -2   75.89    6.70
  -3   8   2   86.59    8.10
   3   8  -2   77.09    6.80
  -3   8   2   72.79    6.60
   3   8  -2   76.99    8.10
   2  -8  -2   12.10    3.90
  -2  -8   2   10.50    3.40
   2  -8  -2   11.20    3.10
  -2  -8   2   13.20    3.40
   2  -8  -2   19.50    5.70
  -2   8   2   14.10    3.90
  -2   8   2   10.20    3.10
  -2   8   2   11.30    4.00
   2   8  -2    8.50    3.20
   2   8  -2    5.10    3.00
  -1  -8   2  309.07   15.90
   1  -8  -2  275.47   17.60
   1  -8  -2  295.97   16.50
   1  -8  -2  295.67   14.80
  -1  -8   2  289.97   15.00
  -1  -8   2  299.77   14.70
  -1   8   2  303.77   15.50
  -1   8   2  306.57   15.20
   1   8  -2  295.47   15.00
   1   8  -2  313.97   15.70
  -1   8   2  275.17   15.70
  -1   8   2  277.17   15.60
   0  -8  -2   56.39    5.90
   0  -8   2   75.19    6.90
   0  -8  -2   69.79    7.40
   0  -8   2   63.59    6.10
   0  -8   2   73.99    8.20
   0  -8  -2   64.19    8.30
   0   8   2   66.79    7.60
   0   8   2   62.29    6.60
   0   8  -2   79.49    9.30
   0   8   2   63.49    6.60
   0   8  -2   61.99    6.20
   0   8  -2   77.69    7.40
   0   8  -2   64.59    6.50
  -1  -8  -2   42.40    6.90
   1  -8   2   67.69    7.00
   1  -8   2   62.69    6.70
  -1  -8  -2   48.60    6.40
   1  -8   2   68.29    7.50
  -1  -8  -2   64.39    6.30
  -1   8  -2   58.59    5.90
  -1   8  -2   42.30    5.80
   1   8   2   67.09    6.80
   1   8   2   54.29    5.80
   1   8   2   69.19    7.10
  -1   8  -2   59.69    6.00
  -2  -8  -2   50.49    6.50
   2  -8   2   52.09    6.60
  -2  -8  -2   36.30    4.90
   2  -8   2   40.00    7.20
  -2  -8  -2   40.50    6.60
   2   8   2   30.60    5.60
  -2   8  -2   42.10    6.10
   2   8   2   36.60    4.90
   2   8   2   58.29    6.10
  -2   8  -2   44.40    5.80
  -2   8  -2   51.39    8.40
  -2   8  -2   38.50    5.00
  -3  -8  -2  192.68   11.00
   3  -8   2  185.98   14.00
   3  -8   2  195.18   12.60
  -3  -8  -2  195.48   12.20
  -3  -8  -2  189.98   12.80
   3   8   2  199.98   11.30
  -3   8  -2  214.58   11.70
  -3   8  -2  177.68   12.30
  -3   8  -2  185.38   14.80
   3   8   2  201.98   11.40
  -3   8  -2  201.48   11.70
   3   8   2  204.18   12.90
  -4  -8  -2   67.69    6.50
  -4  -8  -2   48.90    5.90
  -4  -8  -2   51.09    6.30
   4  -8   2   67.09    7.50
  -4   8  -2   65.79    7.30
  -4   8  -2   62.19    6.50
   4   8   2   71.79    6.90
  -4   8  -2   66.99    6.60
   4   8   2   59.19    6.10
   4   8   2   68.59    8.00
  -5  -8  -2  122.59    9.90
  -5  -8  -2  125.49    9.50
  -5  -8  -2  128.89    9.40
  -5  -8  -2  134.09    8.70
   5  -8   2  132.79   10.10
  -5   8  -2  122.39   10.60
  -5   8  -2  124.39    9.10
  -5   8  -2  134.39    9.10
  -5   8  -2  134.59   10.40
   5   8   2  125.89    9.20
   5   8   2  131.69   10.40
   6  -8   2   20.30    5.10
  -6  -8  -2   15.00    4.80
  -6  -8  -2   18.70    3.90
  -6  -8  -2   26.60    4.90
  -6  -8  -2   20.10    4.30
   6   8   2   21.90    4.60
   6   8   2   14.80    4.60
  -6   8  -2   20.10    5.20
  -6   8  -2   17.20    5.00
  -6   8  -2   14.60    3.80
   7  -8   2   44.40    6.10
  -7  -8  -2   48.50    6.20
  -7  -8  -2   61.49    6.30
  -7  -8  -2   50.69    5.80
   7   8   2   59.89    6.40
  -7   8  -2   57.39    7.60
  -7   8  -2   39.60    5.20
   7   8   2   61.79    7.80
  -7   8  -2   65.09    7.70
  -8  -8  -2   47.60    5.80
  -8  -8  -2   52.99    5.80
  -8  -8  -2   65.49    6.10
   8  -8   2   39.60    5.60
  -8   8  -2   64.39    7.20
  -8   8  -2   29.00    5.80
  -8   8  -2   52.09    5.70
   8   8   2   71.49    7.80
   8   8   2   51.79    5.80
  -9  -8  -2    6.50    2.70
   9  -8   2    6.50    3.40
  -9  -8  -2   12.00    3.30
  -9  -8  -2    5.30    3.10
  -9  -8  -2    3.70    3.40
  -9   8  -2    5.10    3.70
   9   8   2    6.60    3.30
  -9   8  -2   11.20    3.10
   9   8   2    7.50    3.90
  -9   8  -2    5.20    3.50
 -10  -8  -2   14.60    3.50
 -10  -8  -2    9.40    3.30
 -10  -8  -2   12.20    3.10
  10  -8   2    8.60    2.90
 -10  -8  -2   15.70    3.00
  10   8   2   18.80    3.70
 -10   8  -2   11.60    4.10
 -10   8  -2   14.60    3.90
 -11  -8  -2   14.20    3.20
 -11  -8  -2   10.80    2.60
  11  -8   2    6.90    2.60
 -11  -8  -2   12.70    3.40
  11   8   2   12.80    3.00
 -11   8  -2    9.30    3.30
 -12  -8  -2   10.50    3.00
 -12  -8  -2    9.90    2.70
  12   8   2    8.40    2.30
 -12   8  -2    9.40    2.30
 -12   8  -2    5.90    2.90
 -12   9   2    5.60    2.10
 -11  -9   2    4.60    2.20
 -11  -9   2    0.30    2.20
 -11   9   2    0.60    2.20
  11   9  -2    2.00    2.20
 -11   9   2    1.40    2.60
 -11   9   2    3.30    2.40
 -10  -9   2    3.60    2.50
 -10  -9   2   -0.60    2.40
  10   9  -2    2.40    2.40
 -10   9   2    1.20    3.00
  10   9  -2    1.90    3.30
 -10   9   2    3.10    2.60
 -10   9   2    1.00    2.70
  -9  -9   2   12.50    3.10
  -9  -9   2    8.60    3.10
   9  -9  -2    8.90    3.30
  -9  -9   2    7.10    3.90
   9   9  -2    5.00    3.50
   9   9  -2    8.30    3.10
  -9   9   2    6.10    3.70
  -9   9   2    4.70    3.40
  -8  -9   2   -0.80    4.00
  -8  -9   2   -0.70    3.40
   8  -9  -2   -1.20    3.00
  -8  -9   2   -0.70    2.50
   8   9  -2    1.80    2.90
  -8   9   2   -0.10    3.40
  -8   9   2    0.40    3.50
   8   9  -2    3.60    3.40
  -7  -9   2   11.90    3.20
   7  -9  -2   10.00    3.10
  -7  -9   2    8.90    3.90
  -7  -9   2   12.10    2.80
   7  -9  -2   11.50    3.90
   7   9  -2   14.90    3.80
  -7   9   2   10.90    4.60
   7   9  -2    7.60    3.70
  -7   9   2    7.40    3.10
   6  -9  -2    8.30    3.30
  -6  -9   2    5.80    2.80
  -6  -9   2   10.00    4.00
   6  -9  -2    9.20    4.00
  -6  -9   2    7.00    3.00
  -6   9   2    8.20    3.40
   6   9  -2   16.00    4.70
   6   9  -2    7.20    3.20
  -6   9   2    3.30    4.00
  -6   9   2    6.30    3.30
  -5  -9   2    2.20    3.60
  -5  -9   2    5.00    3.00
   5  -9  -2    8.10    3.40
   5  -9  -2    3.00    3.40
  -5  -9   2    5.70    3.00
   5   9  -2    0.50    3.40
   5   9  -2    7.30    3.30
   5   9  -2    4.80    3.10
  -5   9   2    3.40    3.00
  -5   9   2    7.90    3.30
  -5   9   2    8.80    4.40
  -4  -9   2    1.00    2.60
  -4  -9   2    6.30    3.20
   4  -9  -2    5.30    3.10
   4  -9  -2    5.30    3.60
  -4   9   2    1.00    3.00
  -4   9   2   -1.30    3.40
   4   9  -2    5.50    3.30
  -4   9   2    3.70    2.90
   4   9  -2    1.80    3.00
   3  -9  -2   25.20    4.40
   3  -9  -2   21.30    4.80
  -3  -9   2   13.20    3.40
  -3  -9   2   18.20    4.00
   3   9  -2   15.20    3.90
  -3   9   2   26.70    4.80
  -3   9   2   15.60    4.50
  -3   9   2   20.00    4.00
   3   9  -2   18.60    4.10
  -2  -9   2   47.60    6.00
   2  -9  -2   46.40    6.70
  -2  -9   2   64.69    6.10
   2  -9  -2   57.19    5.90
  -2   9   2   59.79    6.60
  -2   9   2   39.20    5.90
   2   9  -2   60.89    6.30
   2   9  -2   59.69    6.60
  -2   9   2   52.59    5.80
   1  -9  -2   31.20    5.50
   1  -9  -2   36.60    5.10
  -1  -9   2   35.60    4.80
  -1  -9   2   25.50    4.70
   1   9  -2   23.50    4.20
  -1   9   2   34.50    5.60
  -1   9   2   42.60    6.20
  -1   9   2   28.60    5.00
   1   9  -2   26.70    4.70
  -1   9   2   24.00    4.40
   0  -9   2   29.70    4.60
   0  -9   2   25.70    5.10
   0  -9  -2   24.60    5.20
   0  -9  -2   30.60    4.70
   0   9  -2   28.80    5.20
   0   9  -2   21.00    4.20
   0   9  -2   34.50    5.50
   0   9   2   20.20    4.90
   0   9   2   23.50    4.50
   0   9   2   29.60    5.00
  -1  -9  -2  112.39    8.00
  -1  -9  -2   90.49    8.80
   1  -9   2   90.89    8.50
   1   9   2  106.09    9.00
  -1   9  -2  113.29    8.40
   1   9   2   95.49    8.30
  -1   9  -2  105.29    9.10
  -1   9  -2  114.69    8.70
   1   9   2  118.79    8.50
  -2  -9  -2   16.00    3.70
  -2  -9  -2   22.30    4.70
   2  -9   2   21.10    4.90
   2   9   2   24.50    4.60
   2   9   2   11.30    4.20
   2   9   2   14.60    3.80
  -2   9  -2   16.40    4.10
  -2   9  -2   24.60    5.40
  -2   9  -2   13.10    4.00
  -3  -9  -2  111.99    8.40
  -3  -9  -2  124.49    9.40
   3  -9   2  111.79    9.40
   3   9   2  121.09    9.90
  -3   9  -2  121.79    9.00
   3   9   2  110.89    8.60
  -3   9  -2  129.89   10.00
  -3   9  -2  109.89    8.50
   3   9   2  115.49    8.50
  -4  -9  -2   73.49    6.60
  -4  -9  -2   78.89    7.30
   4  -9   2   78.19    7.70
   4   9   2   73.49    7.20
  -4   9  -2   70.89    7.00
  -4   9  -2   79.19    8.10
  -4   9  -2   69.79    6.90
   4   9   2   65.29    6.60
   4   9   2   70.49    8.00
   5  -9   2   95.49    8.60
  -5  -9  -2   96.89    7.90
  -5  -9  -2   92.39    7.30
  -5  -9  -2   92.89    8.10
  -5   9  -2   88.29    7.60
   5   9   2   82.69    7.90
   5   9   2  103.59    9.20
  -5   9  -2   78.79    8.70
  -5   9  -2  107.49    7.80
  -6  -9  -2    9.30    3.30
  -6  -9  -2   10.30    3.40
  -6  -9  -2    7.80    3.30
   6  -9   2   15.30    4.50
   6   9   2   10.20    3.50
   6   9   2    7.80    4.10
  -6   9  -2   13.00    4.40
  -6   9  -2    8.10    3.10
  -7  -9  -2   25.40    4.20
  -7  -9  -2   27.40    4.40
   7  -9   2   17.40    3.90
  -7  -9  -2   19.10    3.90
  -7  -9  -2   17.70    3.50
  -7   9  -2   19.00    4.70
  -7   9  -2   19.60    3.70
   7   9   2   17.30    3.90
  -7   9  -2   38.90    5.80
   7   9   2   29.40    5.50
  -8  -9  -2    1.30    2.20
  -8  -9  -2    1.60    2.70
  -8  -9  -2    1.00    2.50
   8  -9   2    2.10    2.70
  -8  -9  -2    0.70    2.60
  -8   9  -2    4.10    3.30
   8   9   2    0.90    3.00
  -8   9  -2    4.90    3.30
  -8   9  -2    2.00    2.50
   8   9   2   -0.50    2.90
  -9  -9  -2    0.80    2.40
   9  -9   2    0.90    2.20
  -9  -9  -2    6.60    2.30
  -9  -9  -2    5.60    2.40
  -9  -9  -2    3.30    2.60
   9   9   2    1.80    2.60
  -9   9  -2    3.90    3.10
   9   9   2    7.10    2.90
  -9   9  -2    5.50    3.20
 -10  -9  -2    8.90    2.50
 -10  -9  -2   11.60    2.60
 -10  -9  -2    9.40    2.80
  10  -9   2    7.50    2.80
 -10   9  -2    7.80    2.70
  10   9   2   12.60    2.80
 -10   9  -2    9.60    3.40
 -11  -9  -2    3.10    2.70
 -11   9  -2    4.90    2.00
  11   9   2    5.10    2.30
 -10 -10   2   22.40    2.90
 -10  10   2   16.30    3.00
 -10  10   2   19.40    3.20
  -9 -10   2   21.80    3.30
   9  10  -2   20.40    3.30
  -9  10   2   22.40    3.90
  -9  10   2   25.80    3.70
   9  10  -2   21.50    3.10
   8 -10  -2    3.60    2.80
  -8 -10   2    7.50    2.50
  -8  10   2    2.50    3.00
   8  10  -2    5.40    2.60
   8  10  -2    3.70    2.30
  -8  10   2    8.60    2.90
   7 -10  -2   24.20    4.40
  -7 -10   2   23.40    3.80
  -7 -10   2   19.80    4.40
  -7  10   2   19.90    4.70
   7  10  -2   19.20    4.10
   7  10  -2   26.60    4.00
  -6 -10   2   18.50    2.90
   6 -10  -2   21.50    4.40
   6 -10  -2   14.80    3.60
  -6 -10   2   21.30    3.50
  -6  10   2   26.50    4.90
   6  10  -2   19.90    3.80
   6  10  -2   27.20    5.00
  -6  10   2   20.90    3.90
  -6  10   2   24.60    3.80
  -5 -10   2    6.40    2.50
   5 -10  -2    2.80    2.90
  -5 -10   2    3.50    2.60
   5 -10  -2    7.20    2.80
   5  10  -2    3.90    3.10
  -5  10   2    9.90    4.00
  -5  10   2    3.50    2.90
   5  10  -2    6.80    3.00
   5  10  -2    8.70    3.40
  -5  10   2    3.00    2.70
  -4 -10   2    1.40    2.50
   4 -10  -2    4.60    2.70
   4 -10  -2    6.00    3.60
  -4 -10   2    6.70    2.80
   4  10  -2    4.10    3.20
  -4  10   2    1.20    2.70
  -4  10   2    1.80    3.40
   4  10  -2    4.70    2.90
   4  10  -2    1.00    2.60
  -4  10   2    2.30    2.80
   3 -10  -2   17.80    4.70
   3 -10  -2   14.10    3.40
  -3 -10   2   22.70    4.10
  -3 -10   2   16.60    3.70
  -3  10   2   26.30    5.30
  -3  10   2   14.80    3.60
  -3  10   2   13.60    3.50
   3  10  -2   15.00    3.90
   3  10  -2   20.10    4.60
   3  10  -2   15.80    3.60
   2 -10  -2    9.20    3.80
  -2 -10   2   10.30    3.10
  -2 -10   2    7.80    3.30
   2 -10  -2    3.10    3.00
   2  10  -2    9.50    3.60
  -2  10   2   12.50    3.70
  -2  10   2    7.60    3.80
  -2  10   2    6.90    3.50
   2  10  -2    5.20    3.10
   2  10  -2    9.50    4.10
  -1 -10   2   19.30    3.50
   1 -10  -2   31.60    4.80
  -1 -10   2   18.00    4.10
   1 -10  -2   15.50    4.30
   1  10  -2   21.40    4.50
   1  10  -2   20.60    4.80
   1  10  -2   19.40    4.10
  -1  10   2   27.50    4.70
  -1  10   2   25.60    4.60
  -1  10   2   19.20    4.50
   0 -10   2    8.50    3.50
   0 -10  -2    7.90    3.10
   0 -10  -2   15.40    4.60
   0 -10   2    8.00    3.30
   0  10   2    6.80    3.70
   0  10   2    8.60    3.30
   0  10   2    8.10    3.30
   0  10  -2    3.00    3.10
   0  10  -2    4.80    3.30
   0  10  -2    6.90    3.70
   1 -10   2    1.60    3.30
  -1 -10  -2   -0.20    2.80
  -1 -10  -2    0.00    3.20
   1  10   2   -0.10    2.90
  -1  10  -2    0.10    2.70
  -1  10  -2   -3.60    2.90
   1  10   2   -0.80    3.00
  -1  10  -2   -3.30    3.20
   1  10   2    0.70    2.80
  -1  10  -2    1.30    2.90
  -2 -10  -2   85.29    6.80
  -2 -10  -2   82.89    7.60
   2 -10   2   76.29    7.50
  -2  10  -2   69.79    6.90
   2  10   2   77.89    7.90
  -2  10  -2   77.69    8.00
  -2  10  -2   88.79    7.40
   2  10   2   76.99    7.00
   2  10   2   83.79    7.30
  -3 -10  -2    1.90    2.60
   3 -10   2   -0.30    2.70
  -3 -10  -2    1.10    2.90
  -3  10  -2    3.00    2.90
   3  10   2   -1.30    2.70
   3  10   2    1.20    3.00
  -3  10  -2    0.00    2.60
   3  10   2   -2.30    2.90
  -3  10  -2   -1.40    3.20
  -4 -10  -2   26.90    4.40
   4 -10   2   21.80    4.20
  -4 -10  -2   20.50    3.60
  -4  10  -2   14.70    3.50
   4  10   2   27.90    4.50
   4  10   2   32.70    5.60
   4  10   2   34.70    5.10
  -4  10  -2   38.10    5.70
  -4  10  -2   24.90    4.40
  -5 -10  -2   26.10    3.80
  -5 -10  -2   38.60    4.90
   5 -10   2   41.00    5.70
   5  10   2   33.10    4.60
  -5  10  -2   29.90    4.20
   5  10   2   31.10    5.30
  -5  10  -2   37.30    4.50
  -5  10  -2   38.10    5.70
  -6 -10  -2   -1.40    2.00
  -6 -10  -2    0.40    2.30
   6 -10   2    0.10    2.60
   6  10   2    2.00    2.50
   6  10   2    2.80    2.90
  -6  10  -2    1.40    2.30
  -6  10  -2    1.60    3.10
   7 -10   2    8.50    3.30
  -7 -10  -2    7.80    2.60
  -7 -10  -2   11.30    2.80
  -7 -10  -2    6.40    2.30
  -7  10  -2    9.00    2.60
   7  10   2    3.40    2.10
   7  10   2    7.40    3.00
  -7  10  -2    4.80    3.20
  -8 -10  -2    7.10    2.50
   8 -10   2    4.70    2.30
  -8 -10  -2   10.10    2.40
  -8 -10  -2    7.40    2.00
   8  10   2    5.20    2.30
  -8  10  -2    9.10    3.10
   8  10   2    9.50    2.60
  -9 -10  -2    3.50    1.80
   9 -10   2    3.10    1.80
   9  10   2    3.50    2.10
  -9  10  -2    5.10    2.50
  -8  11   2    9.60    2.60
  -7 -11   2   10.80    2.20
  -7  11   2   12.20    3.10
   7  11  -2   17.70    2.90
   7  11  -2    9.00    2.50
  -6 -11   2    2.10    2.00
   6 -11  -2    5.00    2.40
   6  11  -2    4.40    2.40
   6  11  -2    4.90    2.40
  -6  11   2    8.10    3.10
  -6  11   2    4.20    2.80
   5 -11  -2    2.30    2.10
  -5 -11   2   -0.20    1.90
  -5  11   2   -0.50    2.70
   5  11  -2    0.10    1.50
  -5  11   2    5.30    2.20
  -5  11   2    1.30    2.30
   5  11  -2   -0.60    2.30
  -4 -11   2   10.40    2.50
   4 -11  -2   16.10    2.90
  -4 -11   2   13.40    2.60
   4 -11  -2   20.40    3.90
   4  11  -2   15.80    3.10
  -4  11   2   12.50    2.90
   4  11  -2    4.20    2.20
  -4  11   2   15.30    3.30
  -4  11   2   26.40    4.60
   4  11  -2   19.00    3.30
   3 -11  -2    0.60    2.50
  -3 -11   2   -1.80    1.90
   3 -11  -2    0.80    2.10
  -3 -11   2    2.40    2.10
  -3  11   2    1.40    2.50
  -3  11   2   -2.30    2.70
   3  11  -2    0.80    2.30
   3  11  -2    0.40    2.30
  -3  11   2    2.00    2.30
   3  11  -2   -0.40    2.20
   2 -11  -2   27.90    3.60
  -2 -11   2   36.20    4.40
   2 -11  -2   40.20    5.40
  -2 -11   2   35.40    4.00
  -2  11   2   29.60    4.00
   2  11  -2   31.60    4.80
   2  11  -2   40.70    4.80
  -2  11   2   36.80    4.60
   2  11  -2   36.60    4.40
  -1 -11   2    5.70    2.60
   1 -11  -2   13.40    3.70
   1 -11  -2   11.00    2.90
   1  11  -2   13.50    3.40
  -1  11   2   17.20    3.60
   1  11  -2   11.00    3.40
   1  11  -2   13.00    3.00
  -1  11   2   16.20    3.50
   0 -11  -2    1.90    2.40
   0 -11   2   -0.60    2.20
   0 -11  -2    4.70    2.90
   0  11  -2    0.30    2.40
   0  11  -2    2.20    2.90
   0  11   2    3.00    2.80
   0  11  -2    4.60    2.60
   0  11   2   -0.90    2.30
   0  11   2   -0.20    2.50
  -1 -11  -2    6.90    2.60
  -1 -11  -2   11.10    3.20
  -1  11  -2   14.40    3.20
   1  11   2   10.80    3.40
   1  11   2   15.20    3.70
  -1  11  -2   10.10    3.10
   1  11   2   18.50    3.50
   2 -11   2    4.30    2.50
  -2 -11  -2    7.90    2.90
  -2 -11  -2    9.10    2.60
   2  11   2   10.40    3.10
  -2  11  -2    5.90    3.20
  -2  11  -2    8.30    2.60
   2  11   2   10.70    3.20
  -2  11  -2    4.40    2.50
   2  11   2    7.60    3.00
  -3 -11  -2   17.30    3.20
   3 -11   2   11.00    3.10
  -3 -11  -2    7.40    2.50
  -3  11  -2    7.50    3.20
   3  11   2   12.20    3.20
  -3  11  -2    8.70    2.70
   3  11   2    6.20    2.50
  -3  11  -2    9.00    2.70
   3  11   2    9.70    2.70
   4 -11   2    0.90    2.20
  -4 -11  -2    2.00    2.00
  -4 -11  -2    1.90    2.00
   4  11   2    0.50    2.30
  -4  11  -2    2.50    2.30
   4  11   2    0.20    1.50
  -4  11  -2    3.00    2.30
  -5 -11  -2   12.10    2.40
   5 -11   2    8.00    2.80
  -5 -11  -2    8.00    2.20
  -5  11  -2    7.90    2.60
   5  11   2    5.70    2.30
  -5  11  -2   13.40    3.40
   5  11   2    9.90    2.80
  -5  11  -2    6.80    2.30
  -6 -11  -2    5.50    2.00
   6 -11   2    2.50    2.10
  -6 -11  -2    3.70    1.70
  -6  11  -2    0.80    1.80
   6  11   2    2.40    2.00
   6  11   2    4.90    2.40
  -6  11  -2    4.30    2.60
  -7 -11  -2    0.60    1.60
   7 -11   2    0.70    1.80
   7  11   2   -0.70    2.40
   7  11   2    2.40    1.80
  -7  11  -2    1.00    2.10
   4 -12  -2    7.80    2.20
   4  12  -2   11.20    2.30
   4  12  -2    5.80    3.30
   3 -12  -2    0.90    1.70
   3  12  -2    0.70    3.30
   3  12  -2   -1.40    1.70
  -3  12   2   -1.70    1.60
  -3  12   2    0.50    1.70
   3  12  -2    0.50    1.60
   2 -12  -2   -1.00    1.70
   2  12  -2    0.30    1.90
  -2  12   2    1.50    1.70
  -2  12   2    2.80    1.90
   2  12  -2   -0.80    1.70
   2  12  -2    0.70    1.90
   1 -12  -2    2.10    1.70
  -1 -12   2    1.40    1.70
   1 -12  -2   -0.20    1.70
   1  12  -2    1.10    1.90
  -1  12   2    3.50    2.00
   1  12  -2    2.00    1.90
  -1  12   2    6.40    2.10
   0 -12   2   -0.10    1.50
   0 -12  -2   -0.70    1.60
   0 -12  -2   -1.50    1.50
   0  12  -2    0.10    1.70
   0  12   2   -0.70    1.90
   0  12  -2   -0.40    1.70
   0  12   2   -1.40    1.60
  -1 -12  -2    2.80    1.70
   1 -12   2    1.70    1.70
  -1 -12  -2    2.50    1.70
   1  12   2    2.20    2.70
   1  12   2    3.90    2.10
   1  12   2    2.00    2.00
  -1  12  -2    2.30    1.80
  -1  12  -2    1.00    1.70
  -2 -12  -2    2.40    1.70
  -2 -12  -2    0.80    1.60
   2 -12   2    0.60    1.60
   2  12   2    0.70    2.30
  -2  12  -2    2.60    1.90
   2  12   2    2.50    1.90
  -2  12  -2    1.10    1.60
   2  12   2    0.90    2.70
   3 -12   2    9.90    2.20
  -3 -12  -2   15.50    3.00
  -3  12  -2   12.30    2.40
   3  12   2   10.80    2.30
 -17   0   3    2.20    2.50
 -17   0   3    0.10    3.00
  17   0  -3    0.10    2.10
 -16   0   3    0.20    2.30
 -16   0   3   -0.40    3.60
  16   0  -3    4.10    2.60
  15   0  -3    0.80    2.90
 -15   0   3    2.80    4.60
 -15   0   3    0.10    2.60
 -14   0   3    2.30    2.60
 -14   0   3    1.10    4.50
  14   0  -3    5.00    3.40
 -14   0   3    2.60    4.00
 -14   0   3    0.70    3.10
 -13   0   3   -1.60    2.80
  13   0  -3   -1.50    3.10
 -13   0   3   -0.70    3.70
 -13   0   3    1.00    2.70
 -13   0   3   -2.00    4.30
  13   0  -3   -0.10    3.30
 -13   0   3   -2.80    3.30
 -12   0   3   11.00    3.90
 -12   0   3   11.50    4.80
  12   0  -3    9.30    3.70
  12   0  -3    9.20    3.40
 -12   0   3    6.40    3.90
 -12   0   3   16.60    3.80
 -12   0   3    6.80    3.40
 -12   0   3    8.90    3.40
 -11   0   3    1.00    3.10
 -11   0   3    2.40    2.60
 -11   0   3   -1.00    2.80
  11   0  -3    1.00    2.80
 -11   0   3    3.60    2.90
  11   0  -3    1.30    2.50
 -11   0   3   -0.20    4.20
 -11   0   3    3.70    2.80
  10   0  -3  564.14   24.10
  10   0  -3  516.15   25.40
   9   0  -3   18.00    2.90
   9   0  -3   13.00    3.40
   8   0  -3   41.00    5.00
   8   0  -3   40.00    3.70
  -7   0   3   10.30    1.90
   7   0  -3   10.10    1.80
  -6   0   3 1774.52   71.69
   6   0  -3 1846.32   71.59
  -5   0   3 1206.28   45.80
   5   0  -3 1202.08   46.00
  -5   0   3 1073.59   46.00
  -4   0   3 1883.71   78.29
  -4   0   3 2039.20   78.49
   4   0  -3 2073.59   78.19
  -3   0   3 9649.23  377.16
  -2   0   3  284.77   11.80
   2   0  -3  290.37   12.00
   1   0  -3 2688.93  105.29
   0   0   3  689.13   26.60
   0   0  -3  663.13   26.30
   0   0  -3  662.33   26.80
   0   0   3  660.13   26.40
   1   0   3 1126.19   43.10
   1   0   3 1063.99   42.90
  -1   0  -3 1087.89   43.70
  -2   0  -3  257.37   10.60
   2   0   3  197.88    9.30
  -3   0  -3 1222.08   50.29
   3   0   3 1258.57   48.80
   4   0   3 1363.66   55.19
   4   0   3 1326.67   53.99
  -4   0  -3 1446.86   56.19
   5   0   3   39.20    3.50
  -6   0  -3   12.80    3.30
   7   0   3   82.09    6.30
  -7   0  -3   83.99    6.80
  -8   0  -3  182.08   11.60
  -9   0  -3   41.30    5.60
  -9   0  -3   48.30    6.60
   9   0   3   45.50    5.10
  -9   0  -3   52.99    5.00
  10   0   3  137.89    9.60
 -10   0  -3  163.58   10.80
 -10   0  -3  140.09    8.80
 -10   0  -3  171.78   11.50
 -11   0  -3  332.77   16.30
  11   0   3  342.77   17.20
 -11   0  -3  346.37   18.20
 -12   0  -3  107.59    9.40
  12   0   3  118.29    8.90
 -12   0  -3  118.09   10.80
 -12   0  -3  117.79    8.00
 -13   0  -3   77.89    9.20
 -13   0  -3   85.39    6.70
  13   0   3   85.69    7.80
 -13   0  -3   80.29    7.60
 -14   0  -3   91.19    8.90
 -14   0  -3   77.89    7.00
  14   0   3   88.89    7.20
 -14   0  -3   85.89    6.40
 -15   0  -3   -0.90    3.00
 -15   0  -3    3.80    2.10
 -15   0  -3    0.50    2.00
  15   0   3    3.00    2.60
  16   0   3    3.20    2.10
 -16   0  -3    1.30    2.10
 -17  -1   3   -0.70    2.90
  17  -1  -3   -0.30    2.10
 -17   1   3   -0.10    1.80
  17   1  -3    0.20    2.00
 -17   1   3   -0.10    2.80
  16  -1  -3    2.40    2.80
 -16  -1   3   -0.10    3.50
 -16   1   3    3.50    3.70
  16   1  -3    4.10    2.60
 -16   1   3    2.40    2.40
 -15  -1   3   10.70    5.00
  15  -1  -3   17.10    4.00
 -15  -1   3   20.30    4.50
 -15   1   3   18.10    3.70
  15   1  -3   17.60    3.80
 -15   1   3   12.70    5.40
 -14  -1   3   21.40    4.10
  14  -1  -3   31.20    4.80
 -14  -1   3   35.10    6.10
 -14  -1   3   17.70    6.00
 -14  -1   3   24.20    5.00
 -14   1   3   21.30    4.20
 -14   1   3   21.30    3.90
  14   1  -3   24.00    4.50
 -14   1   3   14.60    5.60
 -13  -1   3   20.00    4.70
 -13  -1   3   20.70    4.20
  13  -1  -3   11.30    4.10
  13  -1  -3   25.00    4.50
 -13  -1   3   13.30    4.80
 -13  -1   3   14.60    4.00
 -13  -1   3   15.10    5.50
 -13  -1   3   16.60    3.60
  13   1  -3   17.50    4.00
 -13   1   3   13.30    5.20
 -13   1   3   16.70    3.70
  13   1  -3   20.30    4.70
 -13   1   3   14.00    3.60
 -12  -1   3   41.00    5.40
 -12  -1   3   49.50    5.50
 -12  -1   3   49.20    6.20
 -12  -1   3   42.80    7.20
  12  -1  -3   32.50    5.30
  12  -1  -3   57.29    5.80
 -12  -1   3   45.70    6.50
 -12   1   3   49.10    5.70
  12   1  -3   48.50    5.70
 -12   1   3   49.00    7.80
  12   1  -3   33.80    4.80
 -12   1   3   48.90    5.70
 -11  -1   3   90.29    6.50
 -11  -1   3   75.29    6.20
 -11  -1   3   74.39    7.40
  11  -1  -3   70.49    6.60
 -11  -1   3   89.69    9.40
 -11  -1   3   78.49    6.70
  11  -1  -3   66.99    6.30
 -11  -1   3   76.29    7.40
 -11   1   3   88.39    8.60
  11   1  -3   79.29    6.60
 -11   1   3   87.69    7.50
 -11   1   3   74.79    6.00
 -11   1   3   94.79    7.00
 -11   1   3   68.79    6.30
 -11   1   3   50.79    6.90
  10  -1  -3   33.50    5.00
  10  -1  -3   43.90    4.90
  10   1  -3   31.70    5.10
  10   1  -3   42.40    4.70
   9  -1  -3  209.38   10.70
   9  -1  -3  202.58   11.60
   9   1  -3  204.08   10.30
   8  -1  -3  533.05   22.40
   8  -1  -3  516.95   23.50
   8   1  -3  522.15   22.10
  -8   1   3  503.35   22.50
   7  -1  -3  263.37   12.20
   7  -1  -3  268.57   13.30
  -7   1   3  262.07   12.60
   7   1  -3  280.87   12.00
   6  -1  -3 1364.86   55.59
   6  -1  -3 1393.06   56.59
  -6   1   3 1446.86   56.19
   6   1  -3 1368.26   55.19
   5  -1  -3  738.23   30.40
   5  -1  -3  765.32   31.30
  -5   1   3  790.92   31.00
  -5   1   3  724.93   30.00
   5   1  -3  756.52   30.00
   4  -1  -3 1978.30   79.89
   4  -1  -3 2081.49   80.79
  -4   1   3 2032.20   79.89
  -4   1   3 2042.20   80.39
   3  -1  -3 6803.92  279.67
   3  -1  -3 6977.00  278.97
   3  -1  -3 7658.83  279.77
  -3   1   3 7032.40  279.37
  -3   1   3 7273.37  279.07
   2  -1  -3 3102.19  125.99
  -2  -1   3 3242.08  125.59
  -2   1   3 3279.07  125.59
   1  -1  -3 4306.27  173.38
   1  -1  -3 4547.35  173.28
  -1   1   3 4423.56  173.08
   0  -1   3 1828.42   69.39
   0  -1  -3 1674.53   69.89
   0  -1   3 1736.93   69.59
   0  -1  -3 1908.21   69.59
   0   1  -3 1795.62   68.99
   0   1  -3 1653.33   69.59
   1  -1   3 1357.66   50.99
   1  -1   3 1327.57   50.59
  -1  -1  -3 1340.37   51.19
  -1  -1  -3 1216.58   51.69
   1   1   3 1300.87   51.09
  -1   1  -3 1216.38   51.59
   2  -1   3  352.86   15.40
   2  -1   3  356.56   15.40
  -2  -1  -3  429.76   16.80
   2   1   3  344.07   15.60
  -2   1  -3  429.46   16.80
  -3  -1  -3  128.69    7.10
   3  -1   3  126.79    6.00
   3   1   3  135.09    5.90
   3   1   3  127.49    6.40
  -3   1  -3  136.59    7.20
   4  -1   3 1593.54   65.79
   4  -1   3 1724.53   65.49
  -4  -1  -3 1693.63   66.79
   4   1   3 1628.54   64.89
   4   1   3 1633.84   65.79
  -4   1  -3 1619.34   66.79
   5  -1   3   77.49    5.30
  -5  -1  -3   87.29    6.10
   5  -1   3   88.69    5.20
  -5   1  -3   88.79    6.40
   5   1   3   86.39    5.30
  -6  -1  -3  246.98   13.00
   6  -1   3  251.17   11.90
   6   1   3  252.97   12.20
  -6   1  -3  257.17   13.60
  -7  -1  -3  595.94   27.00
   7   1   3  594.74   25.80
  -7   1  -3  580.74   27.30
  -8  -1  -3  225.58   13.30
  -8   1  -3  233.48   13.90
   9  -1   3  189.88   10.80
  -9  -1  -3  201.08   12.30
  -9  -1  -3  193.48   10.70
  -9  -1  -3  172.58   11.30
  -9  -1  -3  189.48    9.90
  -9  -1  -3  177.88   11.10
  -9   1  -3  189.28   10.00
  -9   1  -3  203.68   12.90
   9   1   3  179.68   10.40
  -9   1  -3  188.18   11.60
  10  -1   3   53.89    5.70
 -10  -1  -3   43.10    6.60
 -10  -1  -3   63.89    6.50
 -10  -1  -3   49.30    5.00
 -10  -1  -3   41.40    6.00
 -10   1  -3   43.70    6.50
  10   1   3   53.29    5.70
 -10   1  -3   60.59    5.10
  11  -1   3  306.07   15.80
 -11  -1  -3  291.07   14.60
 -11  -1  -3  306.37   16.60
 -11  -1  -3  305.67   16.10
 -11   1  -3  294.57   17.90
  11   1   3  297.07   15.60
 -11   1  -3  299.47   14.90
 -11   1  -3  285.77   16.60
 -12  -1  -3   48.20    5.20
 -12  -1  -3   43.30    6.10
  12  -1   3   55.89    6.40
 -12  -1  -3   49.50    6.20
 -12   1  -3   41.20    5.00
  12   1   3   54.19    6.30
 -12   1  -3   42.70    7.10
 -12   1  -3   50.29    7.00
 -13  -1  -3   87.39    7.90
 -13  -1  -3   83.29    8.30
 -13  -1  -3   92.49    6.70
 -13  -1  -3   96.89   10.00
  13  -1   3   87.79    7.70
 -13   1  -3   97.09    7.10
 -13   1  -3   98.99    8.40
 -13   1  -3   73.09    8.90
  13   1   3   88.69    7.90
  14  -1   3    9.20    3.50
 -14  -1  -3    6.70    4.40
 -14  -1  -3    6.70    3.10
 -14  -1  -3    9.30    2.80
 -14   1  -3    4.90    3.80
 -14   1  -3    9.90    2.80
 -14   1  -3    9.70    3.50
  14   1   3   10.90    3.40
  15  -1   3    8.70    2.70
 -15  -1  -3    4.60    2.20
 -15  -1  -3    6.20    3.60
 -15   1  -3    7.70    2.50
 -15   1  -3    4.30    2.30
  15   1   3    7.10    2.70
  16  -1   3   10.50    2.30
 -16  -1  -3    6.80    3.20
 -16   1  -3   16.70    2.60
  16   1   3   13.20    2.50
  17  -2  -3   -0.20    2.00
 -17  -2   3    2.80    2.90
 -17   2   3    1.60    1.90
 -16  -2   3   12.20    4.10
 -16  -2   3    9.10    4.20
  16  -2  -3   11.10    3.10
 -16   2   3   11.30    4.40
  16   2  -3    8.50    2.80
 -16   2   3   12.10    3.00
 -15  -2   3    1.10    4.10
  15  -2  -3    2.90    3.20
 -15  -2   3    6.80    4.30
 -15  -2   3    0.20    3.80
 -15   2   3    3.40    4.00
  15   2  -3   -1.10    2.70
 -15   2   3    3.90    2.90
 -14  -2   3  135.89   10.70
 -14  -2   3  126.19    9.10
  14  -2  -3  126.99    9.00
 -14  -2   3  126.19    9.90
 -14  -2   3  137.89   12.30
 -14   2   3  134.69   11.40
  14   2  -3  111.79    8.50
 -14   2   3  115.99    8.80
 -13  -2   3   86.29    9.90
  13  -2  -3  102.09    8.30
 -13  -2   3  107.79    9.60
 -13  -2   3  103.79    8.40
 -13  -2   3  112.19    9.10
  13   2  -3  106.89    8.20
 -13   2   3  105.49   10.70
  13   2  -3  109.89    8.60
 -13   2   3   92.59    7.80
 -12  -2   3   47.00    5.90
 -12  -2   3   31.80    5.50
 -12  -2   3   37.70    5.50
  12  -2  -3   45.60    5.60
 -12  -2   3   43.60    7.30
  12  -2  -3   35.40    5.50
  12   2  -3   38.00    7.70
 -12   2   3   51.39    5.90
  12   2  -3   54.59    6.00
 -12   2   3   49.60    6.90
 -12   2   3   49.30    5.80
 -12   2   3   47.40    7.90
 -11  -2   3   97.59    8.10
 -11  -2   3   96.19    6.80
 -11  -2   3   99.09    8.50
  11  -2  -3  102.49    8.00
 -11  -2   3  111.29   10.30
 -11  -2   3  112.99    7.80
  11  -2  -3   98.59    7.50
 -11   2   3   92.69    7.10
 -11   2   3   92.69    9.60
 -11   2   3   89.49    7.30
 -11   2   3   91.59    8.80
  11   2  -3  107.49    7.50
  10  -2  -3   33.90    4.60
 -10  -2   3   35.00    4.50
 -10  -2   3   33.90    5.10
 -10  -2   3   34.80    4.90
 -10  -2   3   32.10    4.30
 -10  -2   3   30.30    5.80
 -10   2   3   39.20    4.60
 -10   2   3   34.00    5.40
  10   2  -3   36.80    4.30
   9  -2  -3   67.69    6.50
   9  -2  -3   76.79    7.40
   9  -2  -3   62.89    5.60
   9   2  -3   70.49    5.20
  -9   2   3   78.59    6.10
   8  -2  -3  265.97   14.60
   8  -2  -3  266.97   13.80
   8  -2  -3  282.27   13.10
   8   2  -3  270.97   12.40
  -8   2   3  261.47   13.40
   7  -2  -3  578.84   25.40
   7  -2  -3  534.15   23.60
   7  -2  -3  531.45   24.40
  -7   2   3  598.54   24.50
   7   2  -3  532.85   23.00
   6  -2  -3   76.49    4.70
   6  -2  -3   82.59    6.00
   6  -2  -3   74.49    5.40
  -6   2   3   77.99    5.40
   6   2  -3   68.79    4.10
   5  -2  -3  239.78   11.30
   5  -2  -3  231.38   11.60
   5  -2  -3  236.48   10.50
  -5   2   3  234.98   11.20
   5   2  -3  233.18    9.80
  -5   2   3  220.78    9.90
   4  -2  -3  389.36   16.80
   4  -2  -3  399.56   16.10
   4  -2  -3  350.76   16.90
  -4   2   3  370.96   16.70
   4   2  -3  391.66   15.30
   3  -2  -3  700.03   27.70
   3  -2  -3  682.43   27.10
   3  -2  -3  656.63   27.90
   3   2  -3  628.74   27.30
   3   2  -3  661.93   26.20
  -3   2   3  677.83   27.80
   2  -2  -3 1954.50   77.39
  -2  -2   3 1902.51   76.69
   2  -2  -3 1967.10   78.19
   2  -2  -3 2055.09   77.89
   2   2  -3 1924.91   77.69
   2   2  -3 1977.60   76.59
  -2   2   3 1946.11   77.99
   1  -2  -3 1797.72   70.39
   1  -2  -3 1842.92   70.89
  -1  -2   3 1772.32   69.99
   1   2  -3 1770.72   70.19
   1   2  -3 1681.93   69.49
   0  -2  -3 1410.56   56.59
   0  -2   3 1455.75   55.49
   0  -2   3 1353.46   55.99
   0  -2  -3 1452.45   56.09
   0   2  -3 1360.96   56.19
   0   2  -3 1409.96   55.49
   1  -2   3 2520.55  100.89
   1  -2   3 2606.34   99.79
  -1  -2  -3 2537.95  101.09
  -1  -2  -3 2529.25  100.49
  -1   2  -3 2544.75  100.89
  -1   2  -3 2529.65   99.99
   2  -2   3   53.59    4.30
  -2  -2  -3   66.29    3.90
   2  -2   3   68.79    3.30
  -2  -2  -3   51.79    4.30
  -2   2  -3   68.89    3.70
  -2   2  -3   57.19    4.40
   2   2   3   67.49    3.80
  -3  -2  -3  850.81   35.90
   3  -2   3  896.31   34.50
   3   2   3  859.31   34.90
  -3   2  -3  814.32   34.70
  -3   2  -3  876.41   36.10
   4  -2   3  210.38   10.00
  -4  -2  -3  247.98   11.60
  -4   2  -3  247.28   12.00
  -4   2  -3  201.08   10.20
  -5  -2  -3 1505.85   63.09
   5  -2   3 1564.44   61.79
  -5   2  -3 1531.75   63.69
   5   2   3 1566.44   62.19
  -6  -2  -3  753.12   32.90
  -6   2  -3  792.02   33.90
   6   2   3  720.43   31.80
  -7  -2  -3  172.18   10.60
  -7   2  -3  167.58   11.10
   7   2   3  190.48   10.00
  -8  -2  -3   38.30    5.50
  -8   2  -3   32.90    5.70
   8   2   3   32.80    7.40
  -9  -2  -3   33.30    4.70
  -9  -2  -3   24.90    4.20
  -9  -2  -3   38.60    5.20
   9  -2   3   24.50    4.40
  -9  -2  -3   27.40    4.60
  -9  -2  -3   39.20    5.90
  -9  -2  -3   33.70    5.00
  -9   2  -3   40.30    4.60
  -9   2  -3   34.90    5.50
  -9   2  -3   36.30    6.00
  -9   2  -3   33.10    6.30
   9   2   3   32.10    4.40
 -10  -2  -3   48.10    6.00
 -10  -2  -3   39.30    4.60
 -10  -2  -3   41.90    5.50
 -10  -2  -3   29.50    4.40
  10  -2   3   45.20    5.70
 -10  -2  -3   48.20    6.10
 -10   2  -3   43.10    4.70
  10   2   3   48.40    5.70
 -10   2  -3   39.20    6.10
 -10   2  -3   47.00    6.60
 -10   2  -3   38.10    6.70
 -11  -2  -3  399.66   20.10
 -11  -2  -3  480.55   21.70
 -11  -2  -3  404.96   20.80
 -11  -2  -3  410.66   20.70
  11  -2   3  423.86   20.50
 -11   2  -3  386.06   21.90
 -11   2  -3  443.16   19.90
 -11   2  -3  459.15   22.10
  11   2   3  410.76   20.40
 -12  -2  -3  144.79   10.70
 -12  -2  -3  167.28   10.80
  12  -2   3  147.79   10.20
 -12   2  -3  155.98    9.60
 -12   2  -3  149.29   11.00
  12   2   3  127.49    9.90
 -13  -2  -3   95.89    8.00
 -13  -2  -3  109.69   10.40
 -13  -2  -3   89.79    8.50
 -13   2  -3  101.09    8.40
 -13   2  -3   90.59    7.20
  13   2   3   92.39    8.00
  14  -2   3    7.30    3.20
 -14  -2  -3    7.80    3.00
 -14  -2  -3    4.00    4.00
 -14  -2  -3    8.10    4.60
  14   2   3    8.80    3.20
 -14   2  -3    3.70    2.70
 -14   2  -3    3.00    2.50
  15  -2   3    5.10    2.60
 -15  -2  -3    2.80    3.40
 -15  -2  -3    3.70    2.00
 -15   2  -3    2.30    2.10
 -15   2  -3    2.90    2.40
  15   2   3    3.70    2.50
  16  -2   3    6.50    2.80
 -16  -2  -3    0.90    3.40
  16   2   3    2.10    2.40
 -17  -3   3    9.90    3.40
 -17   3   3    9.60    2.20
 -16  -3   3   -0.60    3.40
  16  -3  -3    0.60    2.50
 -16  -3   3    1.60    3.50
 -16   3   3    0.60    2.20
 -15  -3   3   16.30    4.70
  15  -3  -3   15.60    3.60
 -15  -3   3   21.20    5.00
 -15  -3   3   14.90    5.20
  15   3  -3   17.10    3.50
 -15   3   3   15.00    3.50
 -14  -3   3   99.49   10.60
 -14  -3   3  102.49    8.60
 -14  -3   3   94.09    9.30
 -14  -3   3  101.99    8.10
  14  -3  -3  108.39    8.20
  14   3  -3   84.79    7.50
 -14   3   3   81.09    8.70
 -14   3   3  101.09    7.80
 -13  -3   3   33.40    5.80
 -13  -3   3   25.30    5.40
 -13  -3   3   26.30    6.80
 -13  -3   3   39.90    5.90
  13  -3  -3   36.20    5.30
 -13   3   3   31.40    4.70
  13   3  -3   31.00    5.40
  13   3  -3   37.60    5.70
 -13   3   3   37.70    6.60
 -12  -3   3   26.00    6.60
 -12  -3   3   23.50    5.30
 -12  -3   3   19.90    5.30
 -12  -3   3   28.00    5.40
  12  -3  -3   18.10    4.50
 -12  -3   3   15.20    3.90
 -12   3   3   18.90    4.40
 -12   3   3   19.10    4.40
  12   3  -3   23.40    4.30
 -12   3   3   23.90    4.50
 -12   3   3   17.20    4.90
 -11  -3   3   80.79    9.30
  11  -3  -3   48.20    5.70
 -11  -3   3   64.39    7.10
 -11  -3   3   54.09    5.90
 -11  -3   3   50.29    6.10
 -11  -3   3   65.39    6.60
 -11  -3   3   58.79    6.80
 -11   3   3   66.19    6.40
 -11   3   3   55.09    6.30
 -11   3   3   42.80    5.60
 -11   3   3   52.29    7.30
  11   3  -3   61.19    6.10
 -10  -3   3   62.59    6.20
 -10  -3   3   77.39    8.40
 -10  -3   3   59.89    6.60
 -10  -3   3   65.29    6.70
  10  -3  -3   60.29    8.20
 -10  -3   3   64.09    6.60
  10  -3  -3   56.19    5.90
 -10  -3   3   74.29    6.60
  10  -3  -3   60.99    6.10
  10   3  -3   58.69    5.50
 -10   3   3   64.29    7.50
 -10   3   3   63.09    6.20
 -10   3   3   49.00    5.40
   9  -3  -3  107.09    7.50
   9  -3  -3   97.59    8.20
   9  -3  -3  116.09    9.70
   9   3  -3   99.19    6.60
  -9   3   3  119.19    8.20
   8  -3  -3   11.60    2.80
   8  -3  -3   10.90    3.80
   8  -3  -3   11.10    3.40
   8   3  -3    9.30    2.10
  -8   3   3   13.30    3.40
   7  -3  -3  489.15   22.20
   7  -3  -3  487.45   21.40
   7  -3  -3  473.05   23.00
  -7   3   3  464.45   22.20
   7   3  -3  502.95   20.60
   6  -3  -3 1153.68   48.10
   6  -3  -3 1161.08   49.70
   6  -3  -3 1218.68   49.00
  -6   3   3 1173.98   49.20
   6   3  -3 1190.48   47.30
   5  -3  -3  381.76   17.60
   5  -3  -3  410.06   19.20
   5  -3  -3  402.06   18.30
   5   3  -3  398.46   16.90
  -5   3   3  430.16   18.80
   4  -3  -3  115.39    6.30
   4  -3  -3  117.19    7.40
   4  -3  -3  119.99    6.90
  -4  -3   3  110.59    5.20
   4   3  -3  123.29    5.60
  -4   3   3  117.59    7.10
   3  -3  -3  450.25   20.10
   3  -3  -3  494.55   21.50
   3  -3  -3  500.45   20.80
  -3  -3   3  461.45   19.50
   3   3  -3  456.35   20.40
  -3   3   3  506.95   21.30
   3   3  -3  492.85   19.50
  -2  -3   3 2704.23  106.59
   2  -3  -3 2715.13  107.99
   2  -3  -3 2756.02  107.39
   2  -3  -3 2669.33  106.89
   2   3  -3 2655.63  106.19
   2   3  -3 2599.74  107.09
  -2   3   3 2857.81  107.99
  -1  -3   3  655.63   27.90
   1  -3  -3  673.73   27.90
   1  -3  -3  664.93   28.90
   1  -3  -3  707.03   28.30
   1   3  -3  716.33   27.40
  -1   3   3  676.93   28.90
   1   3  -3  663.73   28.30
   0  -3   3  231.88    9.50
   0  -3  -3  199.88   10.60
   0  -3   3  198.98   10.00
   0  -3  -3  228.78   10.20
   0   3  -3  233.58    9.40
   0   3  -3  186.28   10.20
  -1  -3  -3  822.22   33.20
   1  -3   3  809.42   32.80
   1  -3   3  787.52   31.60
  -1  -3  -3  785.32   32.40
  -1   3  -3  716.03   31.60
   1   3   3  744.73   31.90
  -1   3  -3  825.02   33.00
  -2  -3  -3  158.08    8.80
  -2  -3  -3  162.88    8.10
   2  -3   3  153.58    7.30
   2  -3   3  150.78    8.70
   2   3   3  155.18    7.70
  -2   3  -3  151.58    8.70
  -2   3  -3  164.88    7.60
  -3  -3  -3  519.45   23.30
   3  -3   3  544.85   23.70
   3  -3   3  541.25   21.90
  -3   3  -3  484.65   22.00
   3   3   3  533.35   22.30
  -3   3  -3  536.25   23.80
   4  -3   3   61.99    6.20
  -4  -3  -3   77.49    5.90
   4  -3   3   59.29    4.20
   4   3   3   58.09    4.40
  -4   3  -3   65.69    6.20
   5  -3   3  533.05   25.00
  -5  -3  -3  535.75   24.30
  -5   3  -3  535.15   25.10
   6  -3   3  234.18   13.60
  -6  -3  -3  223.28   12.60
  -6   3  -3  240.68   13.90
   6   3   3  223.18   11.70
   7  -3   3  290.87   17.00
  -7  -3  -3  309.47   15.90
  -7   3  -3  302.77   17.00
   7   3   3  310.77   15.10
  -8  -3  -3   75.59    6.90
  -8  -3  -3   92.19    7.70
   8  -3   3   74.69    6.40
   8  -3   3   84.99    9.30
  -8  -3  -3   81.79    6.90
  -8  -3  -3   73.89    6.60
  -8   3  -3   94.19    9.00
  -8   3  -3   97.29    8.10
  -8   3  -3   77.49    5.90
   8   3   3   74.99    6.30
  -9  -3  -3  251.17   13.80
  -9  -3  -3  249.28   14.30
   9  -3   3  227.08   13.00
  -9  -3  -3  234.08   12.40
   9  -3   3  253.07   16.70
  -9  -3  -3  256.97   13.50
  -9  -3  -3  239.88   13.60
  -9   3  -3  256.47   16.00
  -9   3  -3  245.28   14.80
  -9   3  -3  256.27   14.50
   9   3   3  237.98   12.80
  -9   3  -3  243.68   12.40
  10  -3   3   16.00    6.50
 -10  -3  -3   28.90    5.10
 -10  -3  -3   16.10    4.30
  10  -3   3   10.60    3.90
 -10  -3  -3   23.20    4.50
 -10  -3  -3    9.10    3.40
 -10   3  -3   19.80    4.80
 -10   3  -3   15.30    3.30
 -10   3  -3   18.00    6.00
  10   3   3   13.70    4.00
 -10   3  -3   21.30    5.10
  11  -3   3   61.99    6.60
 -11  -3  -3   53.79    6.50
 -11  -3  -3   68.59    6.90
 -11  -3  -3   61.99    7.10
 -11   3  -3   66.99    7.90
 -11   3  -3   68.49    8.00
  11   3   3   56.29    6.10
 -11   3  -3   66.49    6.40
 -12  -3  -3   60.39    6.90
  12  -3   3   58.89    6.60
 -12  -3  -3   71.89    7.10
 -12  -3  -3   66.59    7.40
 -12   3  -3   64.19    6.10
 -12   3  -3   51.89    6.90
 -12   3  -3   49.50    7.00
  12   3   3   52.69    6.10
 -13  -3  -3   11.90    5.10
 -13  -3  -3   12.50    4.20
 -13  -3  -3   15.80    3.80
 -13  -3  -3    9.70    4.40
  13  -3   3   10.50    3.80
 -13   3  -3   12.40    4.00
 -13   3  -3    8.90    3.70
 -13   3  -3    6.60    3.00
  13   3   3   13.50    4.00
  14  -3   3    7.60    3.10
 -14  -3  -3   15.50    4.40
 -14  -3  -3   11.70    3.00
 -14  -3  -3   12.50    4.60
 -14   3  -3    5.50    2.80
 -14   3  -3    9.70    3.10
  14   3   3    8.90    3.00
  15  -3   3    4.70    2.50
 -15  -3  -3    1.10    3.00
 -15  -3  -3    6.40    3.60
 -15  -3  -3    0.70    1.70
 -15   3  -3    6.00    2.30
  15   3   3    4.60    2.40
 -16  -4   3    5.20    3.30
 -16  -4   3    1.90    3.20
 -16   4   3    3.60    2.20
 -15  -4   3   19.90    5.00
 -15  -4   3   28.10    5.10
  15  -4  -3   17.60    3.50
 -15  -4   3   28.30    4.90
 -15   4   3   14.80    3.30
 -15   4   3   21.30    4.40
 -14  -4   3    3.00    4.30
 -14  -4   3    0.20    3.40
 -14  -4   3    9.60    3.80
 -14  -4   3    7.10    3.80
  14  -4  -3    2.00    3.30
 -14   4   3    9.20    3.30
 -14   4   3    7.80    3.90
 -13  -4   3   17.70    4.80
 -13  -4   3   14.10    4.50
 -13  -4   3   12.20    5.80
  13  -4  -3   16.90    4.30
 -13  -4   3   13.70    4.50
 -13   4   3   12.00    3.70
 -13   4   3   13.80    4.80
 -13   4   3    8.70    3.70
 -12  -4   3   45.30    6.20
 -12  -4   3   44.00    6.20
 -12  -4   3   48.00    5.60
 -12  -4   3   42.90    5.80
 -12  -4   3   49.00    7.00
  12  -4  -3   52.09    6.20
 -12  -4   3   64.29    9.10
 -12   4   3   55.89    6.10
 -12   4   3   52.89    7.60
  12   4  -3   42.10    5.40
 -12   4   3   41.00    5.50
 -11  -4   3   77.89    8.20
 -11  -4   3   55.59    7.00
 -11  -4   3   72.29    7.60
 -11  -4   3   71.99    6.90
 -11  -4   3   71.39    9.30
 -11  -4   3   73.09    7.00
  11  -4  -3   66.89    6.80
 -11   4   3   70.99    6.40
 -11   4   3   74.59    8.60
  11   4  -3   72.19    6.80
 -10  -4   3   74.99    7.40
 -10  -4   3   72.49    7.00
 -10  -4   3   65.09    6.20
 -10  -4   3   63.59    7.00
 -10  -4   3   56.99    6.50
  10  -4  -3   63.59    9.10
 -10  -4   3   75.49    8.70
  10  -4  -3   53.39    6.10
 -10   4   3   59.89    7.30
 -10   4   3   63.69    5.80
  10   4  -3   58.49    5.90
  -9  -4   3   53.09    7.30
   9  -4  -3   50.09    7.50
  -9  -4   3   34.90    5.30
  -9  -4   3   36.90    4.60
   9  -4  -3   32.60    4.60
  -9  -4   3   43.40    5.50
  -9  -4   3   32.40    4.70
  -9  -4   3   38.60    5.30
  -9   4   3   42.00    4.70
  -9   4   3   37.90    5.30
   9   4  -3   34.40    4.20
  -9   4   3   39.70    5.70
  -9   4   3   34.80    5.90
   8  -4  -3  151.78   11.00
   8  -4  -3  138.19    9.90
   8  -4  -3  147.09    9.30
  -8   4   3  155.78   10.20
   8   4  -3  164.58    8.50
   7  -4  -3  231.78   13.00
   7  -4  -3  239.18   14.20
   7  -4  -3  234.98   12.30
   7   4  -3  236.98   11.40
  -7   4   3  254.07   13.70
   6  -4  -3   54.49    6.30
   6  -4  -3   48.40    5.40
   6  -4  -3   43.10    4.50
   6   4  -3   49.30    3.80
  -6   4   3   52.79    5.60
   5  -4  -3  633.24   27.40
   5  -4  -3  600.34   28.40
   5  -4  -3  608.14   26.60
   5   4  -3  663.53   26.00
  -5   4   3  604.54   27.80
   4  -4  -3  206.28   11.70
   4  -4  -3  216.28   10.90
   4  -4  -3  186.68   10.00
   4   4  -3  206.68    9.50
  -4   4   3  212.48   11.50
   3  -4  -3  152.48    9.00
  -3  -4   3  140.69    6.90
   3  -4  -3  121.39    7.10
   3  -4  -3  116.09    7.50
   3   4  -3  119.49    6.50
  -3   4   3  151.28    8.60
   3   4  -3  143.79    7.80
   2  -4  -3  137.29    8.50
   2  -4  -3  135.19    7.60
   2  -4  -3  119.89    6.90
  -2  -4   3  127.39    7.00
   2   4  -3  137.59    6.60
   2   4  -3  126.79    7.50
  -2   4   3  143.49    8.40
   1  -4  -3 1377.16   53.39
  -1  -4   3 1256.27   52.99
   1  -4  -3 1211.98   53.49
   1  -4  -3 1295.87   54.19
   1   4  -3 1447.66   52.39
  -1   4   3 1334.47   54.19
   1   4  -3 1216.98   53.39
   0  -4  -3 1074.99   44.80
   0  -4   3 1098.29   45.00
   0  -4  -3 1154.08   45.90
   0  -4   3 1092.69   44.20
   0   4   3 1039.80   44.20
   0   4  -3 1091.19   45.40
   1  -4   3   21.70    3.50
   1  -4   3   18.30    2.40
  -1  -4  -3   24.30    3.90
  -1  -4  -3   18.20    3.00
   1   4   3   11.20    2.20
  -1   4  -3   23.00    3.70
  -2  -4  -3  764.32   32.20
  -2  -4  -3  772.92   33.20
   2  -4   3  795.62   31.50
   2  -4   3  718.13   32.80
  -2   4  -3  730.43   33.10
   2   4   3  794.52   31.80
  -3  -4  -3  288.37   14.70
   3  -4   3  282.27   14.80
   3  -4   3  293.87   13.00
   3   4   3  288.07   13.30
  -3   4  -3  273.67   14.80
   4  -4   3  427.96   20.90
  -4  -4  -3  439.96   20.50
  -4   4  -3  418.76   20.90
  -5  -4  -3  509.75   23.60
   5  -4   3  517.65   24.80
  -5   4  -3  510.45   24.60
   5   4   3  496.35   22.50
   6  -4   3   84.19    8.40
  -6  -4  -3   85.19    7.30
  -6   4  -3   87.79    8.40
   6   4   3   81.69    6.30
   7  -4   3   15.90    5.20
  -7  -4  -3   12.20    4.40
  -7  -4  -3   12.20    3.50
  -7  -4  -3    8.10    3.30
  -7   4  -3    6.30    3.90
  -7   4  -3   12.30    4.60
  -8  -4  -3  105.89    7.90
  -8  -4  -3   96.59    8.10
   8  -4   3   97.09    7.70
  -8  -4  -3   94.89    7.50
  -8  -4  -3   86.59    6.60
   8  -4   3   91.39   10.10
  -8  -4  -3   93.09    7.50
  -8   4  -3   89.19    9.60
  -8   4  -3   90.49    8.20
   8   4   3  102.89    7.40
  -8   4  -3   89.59    8.40
  -8   4  -3   99.09    6.60
  -9  -4  -3   24.50    4.50
  -9  -4  -3   30.40    5.10
   9  -4   3   22.40    4.50
   9  -4   3   24.00    6.90
  -9  -4  -3   36.20    4.60
  -9  -4  -3   25.00    4.60
   9   4   3   25.60    4.50
  -9   4  -3   18.50    5.80
  -9   4  -3   28.40    4.00
  -9   4  -3   27.60    5.50
  -9   4  -3   28.80    5.70
 -10  -4  -3   23.10    4.50
 -10  -4  -3   21.70    4.70
 -10  -4  -3   25.20    4.30
 -10  -4  -3   16.80    4.30
 -10  -4  -3   28.00    5.10
  10  -4   3   24.60    4.90
 -10   4  -3   10.40    4.50
 -10   4  -3   17.50    5.00
 -10   4  -3   21.50    4.00
  10   4   3   25.60    4.80
 -11  -4  -3   51.29    6.50
 -11  -4  -3   68.59    6.80
 -11  -4  -3   65.79    7.00
  11  -4   3   49.80    5.90
 -11  -4  -3   63.79    6.10
 -11   4  -3   65.19    6.20
 -11   4  -3   70.19    7.60
  11   4   3   60.89    6.30
 -11   4  -3   37.90    6.70
 -12  -4  -3   68.39    6.90
 -12  -4  -3   69.19    7.70
 -12  -4  -3   71.59    6.80
  12  -4   3   71.29    7.10
 -12   4  -3   67.49    6.10
 -12   4  -3   44.10    6.20
  12   4   3   73.29    7.10
 -12   4  -3   63.89    7.50
 -13  -4  -3    2.10    2.60
 -13  -4  -3    8.30    4.00
  13  -4   3    8.00    3.40
 -13  -4  -3    6.10    4.00
 -13  -4  -3    7.40    4.30
 -13   4  -3    1.00    3.30
 -13   4  -3    6.40    3.40
 -13   4  -3    8.80    3.10
  13   4   3    8.80    3.30
 -14  -4  -3    8.00    2.40
 -14  -4  -3   14.60    4.10
 -14  -4  -3    3.70    3.50
  14  -4   3    7.60    3.00
 -14  -4  -3    9.20    3.70
 -14   4  -3    6.10    2.50
 -14   4  -3    9.40    3.10
  14   4   3    5.80    2.70
 -15  -4  -3    7.50    3.80
 -15  -4  -3    9.80    3.30
  15   4   3    6.60    2.30
 -15   4  -3    9.90    2.20
 -16  -5   3   -0.60    2.70
 -16   5   3   -0.10    1.80
 -15  -5   3   -1.20    3.30
 -15  -5   3    1.20    3.30
 -15  -5   3    3.70    3.20
 -15   5   3   -1.10    2.50
 -15   5   3   -1.20    2.10
 -14  -5   3   21.30    4.60
 -14  -5   3   26.10    5.00
 -14  -5   3   14.80    4.90
 -14  -5   3   25.00    4.50
 -14   5   3   20.40    5.00
 -14   5   3   26.70    3.90
 -14   5   3   10.80    2.90
 -13  -5   3   14.80    4.20
  13  -5  -3    7.10    3.60
 -13  -5   3    8.00    4.00
 -13  -5   3    8.30    4.90
 -13  -5   3    8.00    4.10
 -13   5   3    6.40    3.00
 -13   5   3    9.50    3.40
 -13   5   3    7.80    4.00
  12  -5  -3   15.70    4.50
 -12  -5   3   20.10    5.00
 -12  -5   3   14.80    4.80
 -12  -5   3   17.90    4.40
 -12  -5   3   14.20    5.00
 -12  -5   3   13.80    3.90
 -12  -5   3   12.30    5.50
 -12   5   3   18.80    3.90
 -12   5   3   20.20    4.40
 -12   5   3   17.70    5.50
  11  -5  -3   27.50    5.10
 -11  -5   3   19.30    4.20
 -11  -5   3   39.70    6.40
 -11  -5   3   29.10    5.10
 -11  -5   3   29.50    5.60
 -11  -5   3   34.20    5.70
 -11  -5   3   29.60    6.60
 -11   5   3   14.00    5.00
  11   5  -3   23.20    4.30
 -11   5   3   24.20    4.20
 -10  -5   3   43.90    6.00
 -10  -5   3   50.09    8.30
  10  -5  -3   32.00    5.00
 -10  -5   3   31.90    5.30
 -10  -5   3   37.10    5.70
 -10  -5   3   25.80    4.40
 -10  -5   3   51.09    6.10
  10  -5  -3   56.19    9.00
 -10   5   3   54.19    7.90
  10   5  -3   39.00    5.10
 -10   5   3   29.00    4.40
 -10   5   3   33.20    6.90
  -9  -5   3  176.08   11.20
   9  -5  -3  181.58   13.80
  -9  -5   3  177.98   10.80
   9  -5  -3  168.58   10.50
  -9  -5   3  186.88   10.70
  -9  -5   3  169.28   10.20
  -9  -5   3  174.38   11.80
  -9   5   3  165.48   12.40
  -9   5   3  171.38    9.90
  -9   5   3  171.08   12.00
   9   5  -3  191.58   10.40
  -9   5   3  168.38   11.10
  -8  -5   3   74.39    6.20
  -8  -5   3   79.09    6.90
   8  -5  -3   91.99    9.50
   8  -5  -3   78.09    6.90
  -8  -5   3   79.79    6.40
  -8  -5   3   69.39    7.10
  -8  -5   3   96.39    8.10
  -8   5   3  101.99    7.90
   8   5  -3   83.49    6.20
  -8   5   3   97.59    8.80
  -8   5   3   81.69    5.90
  -8   5   3   91.89    8.40
   7  -5  -3   40.50    6.70
   7  -5  -3   40.50    5.60
  -7   5   3   45.40    6.20
   7   5  -3   43.40    4.20
   6  -5  -3  229.38   13.70
   6  -5  -3  204.98   12.20
   6   5  -3  193.88   10.50
  -6   5   3  230.98   13.20
   5  -5  -3    1.40    2.40
   5  -5  -3    0.20    2.90
  -5   5   3    2.90    2.80
   5   5  -3    1.50    1.60
   4  -5  -3 1880.31   77.09
   4  -5  -3 1828.12   75.49
  -4   5   3 1813.82   76.49
   4   5  -3 1875.31   74.09
  -3  -5   3  652.23   27.50
   3  -5  -3  658.93   28.70
   3   5  -3  669.13   27.40
   3   5  -3  611.04   28.70
  -3   5   3  668.23   29.80
   2  -5  -3  681.03   29.10
   2  -5  -3  676.53   30.40
  -2  -5   3  641.84   28.30
  -2   5   3  696.63   30.30
   2   5  -3  623.74   29.20
   2   5  -3  679.43   27.90
   1  -5  -3  596.44   26.20
   1  -5  -3  540.55   24.70
  -1  -5   3  558.24   24.60
   1   5  -3  566.14   23.80
   1   5  -3  544.85   25.40
   0  -5  -3   18.50    3.30
   0  -5  -3   16.80    3.70
   0  -5   3   14.50    3.20
   0  -5   3   18.80    2.80
   0   5  -3   22.50    2.90
   0   5  -3   15.30    3.40
  -1  -5  -3  222.28   12.70
   1  -5   3  225.08   12.30
  -1  -5  -3  230.08   11.80
   1  -5   3  226.18   11.00
  -1   5  -3  216.48   12.50
  -1   5  -3  234.28   11.10
  -2  -5  -3  134.79    9.00
  -2  -5  -3  127.69    8.00
   2  -5   3  115.69    8.50
  -2   5  -3  122.19    7.20
   2   5   3  137.89   10.30
  -2   5  -3  119.69    8.80
  -3  -5  -3  244.18   13.70
   3  -5   3  251.77   13.90
   3   5   3  230.88   12.10
  -3   5  -3  257.17   14.40
   4  -5   3   12.70    3.90
  -4  -5  -3    7.50    3.20
  -4   5  -3    7.30    3.50
   4   5   3   10.10    2.60
  -5  -5  -3  103.49    8.10
   5  -5   3   99.99    9.10
  -5   5  -3   95.99    9.10
   6  -5   3   10.60    4.30
  -6  -5  -3   16.60    3.70
  -6  -5  -3   12.40    3.50
  -6  -5  -3   16.40    3.10
  -6  -5  -3   18.10    4.30
  -6  -5  -3   10.70    3.60
  -6   5  -3   11.80    4.50
   6   5   3   14.20    3.40
  -6   5  -3   11.20    5.10
  -6   5  -3   11.60    4.50
  -7  -5  -3   26.60    4.60
  -7  -5  -3   27.10    3.80
  -7  -5  -3   24.40    5.10
  -7  -5  -3   36.30    4.90
   7  -5   3   22.70    5.50
  -7  -5  -3   28.70    5.10
  -7  -5  -3   32.60    4.60
   7  -5   3   38.80    5.10
   7   5   3   37.00    4.80
   7   5   3   40.10    5.90
  -7   5  -3   27.60    4.90
  -7   5  -3   28.40    5.30
  -7   5  -3   29.50    5.90
  -7   5  -3   25.00    6.10
  -8  -5  -3   26.20    4.70
   8  -5   3   22.10    4.40
   8  -5   3   40.00    7.50
  -8  -5  -3   37.10    5.30
  -8  -5  -3   25.00    4.40
  -8  -5  -3   26.70    4.40
  -8   5  -3   34.50    6.10
   8   5   3   26.80    4.50
  -8   5  -3   44.90    6.60
  -8   5  -3   24.00    6.10
  -8   5  -3   33.10    4.70
  -8   5  -3   41.70    5.70
  -9  -5  -3   61.29    6.00
  -9  -5  -3   79.99    7.20
  -9  -5  -3   68.49    7.40
  -9  -5  -3   80.09    7.60
   9  -5   3   63.19    6.50
  -9   5  -3   59.09    5.90
   9   5   3   61.89    6.70
  -9   5  -3   54.99    6.20
  -9   5  -3   65.79    8.40
  -9   5  -3   76.39    8.00
 -10  -5  -3   17.90    4.40
 -10  -5  -3   18.30    3.80
 -10  -5  -3   21.30    4.50
  10  -5   3   17.30    4.30
 -10  -5  -3   20.30    4.20
 -10  -5  -3   25.30    5.20
 -10   5  -3   16.00    5.10
 -10   5  -3   22.40    4.20
 -10   5  -3   19.80    5.70
  10   5   3   26.30    4.60
 -11  -5  -3   60.19    6.60
 -11  -5  -3   79.99    7.80
 -11  -5  -3   75.99    7.90
 -11  -5  -3   63.09    6.20
  11  -5   3   74.49    7.40
 -11   5  -3   63.69    7.90
 -11   5  -3   65.99    6.30
 -11   5  -3   73.69    8.30
  11   5   3   77.29    7.30
 -12  -5  -3   22.60    4.60
 -12  -5  -3   15.30    5.10
 -12  -5  -3   23.10    4.20
 -12  -5  -3   16.00    4.40
  12  -5   3   19.90    4.30
  12   5   3   25.40    4.40
 -12   5  -3   25.40    4.00
 -12   5  -3   16.80    4.80
 -13  -5  -3   18.70    4.40
 -13  -5  -3   21.80    4.50
 -13  -5  -3   14.30    3.00
  13  -5   3   16.90    3.70
 -13  -5  -3   17.60    4.70
  13   5   3   20.90    3.80
 -13   5  -3   18.00    3.30
 -13   5  -3   12.70    3.70
 -14  -5  -3    3.10    3.00
 -14  -5  -3    2.20    3.00
 -14  -5  -3    0.00    2.70
 -14   5  -3    2.80    2.30
  14   5   3    3.10    2.40
 -14   5  -3    3.30    2.00
 -15  -6   3    1.10    2.50
 -15  -6   3    2.00    3.00
 -15   6   3    2.10    2.60
 -15   6   3    0.90    2.20
 -15   6   3   -0.10    1.90
 -14  -6   3   -0.10    2.40
 -14  -6   3    2.60    3.20
 -14  -6   3    2.60    2.90
 -14   6   3    2.80    2.40
 -14   6   3    2.20    3.00
 -14   6   3    2.00    2.10
 -13  -6   3   -2.70    2.90
 -13  -6   3   -0.90    3.10
 -13  -6   3   -2.40    3.00
 -13   6   3   -1.10    3.20
 -13   6   3    0.70    2.60
 -13   6   3    0.00    2.60
 -12  -6   3   16.00    4.10
 -12  -6   3   21.20    5.50
 -12  -6   3   11.20    3.90
 -12  -6   3   17.90    4.20
 -12  -6   3   14.00    4.20
 -12   6   3   12.50    4.10
 -12   6   3   11.50    3.40
 -12   6   3    6.10    3.80
 -11  -6   3    8.20    3.40
 -11  -6   3   14.60    4.40
 -11  -6   3    9.60    4.50
 -11  -6   3   12.20    4.10
 -11  -6   3    6.80    4.00
 -11   6   3   16.20    3.80
 -11   6   3   19.50    5.60
 -11   6   3   10.00    6.00
 -10  -6   3   22.50    5.50
 -10  -6   3   17.40    4.70
 -10  -6   3   19.00    4.10
 -10  -6   3   28.80    5.00
 -10  -6   3   21.70    4.90
 -10   6   3   20.30    4.90
 -10   6   3   18.90    5.60
 -10   6   3   33.10    4.60
  10   6  -3   27.20    4.50
  -9  -6   3  303.77   16.20
   9  -6  -3  299.77   27.50
  -9  -6   3  296.97   16.10
  -9  -6   3  322.87   15.50
  -9  -6   3  288.37   16.60
  -9  -6   3  294.97   15.40
  -9   6   3  270.47   15.00
  -9   6   3  295.87   19.90
  -9   6   3  284.37   16.30
   9   6  -3  305.77   15.40
  -9   6   3  305.07   18.20
  -8  -6   3   14.30    3.40
  -8  -6   3   16.70    4.00
  -8  -6   3   11.10    4.10
   8  -6  -3   10.30    5.50
  -8  -6   3   10.20    3.80
  -8  -6   3   14.10    3.60
  -8  -6   3   18.70    5.10
  -8   6   3   16.90    5.20
  -8   6   3   10.70    4.30
  -8   6   3   11.10    4.40
   8   6  -3   14.40    3.20
   7  -6  -3    0.60    4.10
  -7  -6   3    2.00    3.40
  -7  -6   3    1.90    3.20
  -7  -6   3    5.50    3.50
  -7  -6   3    1.00    3.00
  -7  -6   3    3.80    2.80
  -7  -6   3    4.00    2.50
   7   6  -3    5.50    2.60
  -7   6   3    5.20    3.40
  -7   6   3    0.70    3.50
  -7   6   3    1.50    3.60
  -6  -6   3    5.30    2.90
   6  -6  -3    2.60    3.90
  -6  -6   3    3.10    2.80
  -6  -6   3    2.40    3.10
   6  -6  -3    2.30    2.70
  -6   6   3    3.50    2.90
   6   6  -3    6.30    2.30
  -6   6   3    3.80    3.60
  -6   6   3    2.30    3.70
   5  -6  -3   80.49    6.90
   5  -6  -3   77.89    8.70
   5   6  -3   88.89    6.00
  -5   6   3   75.39    8.00
   4  -6  -3  117.69    8.50
   4  -6  -3  123.69   10.20
  -4   6   3  127.89    9.90
   4   6  -3  128.29    7.50
   3  -6  -3   15.70    3.60
   3  -6  -3   10.40    4.20
   3   6  -3   15.60    2.80
  -3   6   3   10.90    3.80
  -2  -6   3  226.28   12.50
   2  -6  -3  269.17   15.20
   2  -6  -3  263.27   13.60
   2   6  -3  256.67   12.30
   2   6  -3  229.98   13.70
  -2   6   3  245.88   14.70
   1  -6  -3  216.38   13.20
  -1  -6   3  206.88   11.60
   1  -6  -3  215.38   12.00
   1   6  -3  212.98   12.70
   1   6  -3  222.88   11.00
   0  -6   3    6.70    3.00
   0  -6  -3    6.90    2.60
   0  -6  -3    8.60    3.50
   0   6  -3    6.20    3.10
   0   6  -3    4.90    2.10
   1  -6   3  124.49    8.90
  -1  -6  -3  116.99    8.20
  -1  -6  -3  128.99    9.40
  -1   6  -3  129.89    9.40
  -1   6  -3  100.19    7.00
   2  -6   3  258.67   14.50
  -2  -6  -3  252.57   14.40
  -2   6  -3  234.98   14.70
  -3  -6  -3  706.33   32.70
   3  -6   3  722.43   33.10
  -3   6  -3  706.63   33.50
   4  -6   3    7.90    4.10
  -4  -6  -3   13.20    4.90
  -4  -6  -3   11.00    3.10
  -4  -6  -3   16.70    4.20
  -4   6  -3    6.00    3.90
  -4   6  -3   12.70    4.40
   4   6   3    4.60    3.20
  -4   6  -3    7.90    3.40
  -5  -6  -3   94.49    8.20
   5  -6   3   87.89    9.40
  -5  -6  -3   87.59    6.50
   5  -6   3  101.39    8.00
  -5  -6  -3   88.39    7.70
  -5  -6  -3   82.59    7.30
  -5  -6  -3   97.49    7.70
  -5   6  -3   87.79    7.50
  -5   6  -3   91.89    7.00
   5   6   3   80.09    7.40
   5   6   3   72.19    6.80
  -5   6  -3   96.79    8.50
  -5   6  -3  100.39    9.70
  -6  -6  -3  155.48    9.90
   6  -6   3  143.29   10.20
  -6  -6  -3  131.99   10.10
  -6  -6  -3  129.19    8.60
  -6  -6  -3  144.89   10.20
  -6  -6  -3  127.09    9.40
   6  -6   3  154.78   12.20
  -6   6  -3  164.48   11.30
  -6   6  -3  158.28   12.50
  -6   6  -3  141.89    9.20
  -6   6  -3  150.78   10.20
   6   6   3  129.99    9.90
   6   6   3  132.49    8.80
  -7  -6  -3   50.99    6.70
  -7  -6  -3   35.60    5.00
  -7  -6  -3   35.00    4.70
  -7  -6  -3   54.19    6.30
   7  -6   3   40.10    6.00
   7  -6   3   31.10    6.70
   7   6   3   38.60    6.20
  -7   6  -3   41.50    6.80
  -7   6  -3   43.70    5.50
   7   6   3   40.60    5.40
  -7   6  -3   42.40    5.80
  -7   6  -3   51.09    8.20
   8  -6   3   99.89    9.10
  -8  -6  -3  122.69    9.20
  -8  -6  -3  115.39    7.90
  -8  -6  -3  105.99    8.60
   8   6   3  109.69    8.50
  -8   6  -3  117.29   10.60
   8   6   3  106.59    9.00
  -8   6  -3  117.09    9.20
  -8   6  -3  113.19    8.40
  -9  -6  -3   59.89    6.30
  -9  -6  -3   65.79    6.70
  -9  -6  -3   55.99    6.70
   9  -6   3   61.69    7.40
  -9  -6  -3   53.19    5.70
  -9   6  -3   59.49    7.20
  -9   6  -3   66.79    6.50
   9   6   3   61.99    6.50
  -9   6  -3   41.60    6.90
 -10  -6  -3    2.30    3.00
 -10  -6  -3    3.20    3.70
 -10  -6  -3    1.60    3.20
  10  -6   3    0.10    3.00
 -10  -6  -3    3.20    3.20
 -10  -6  -3    1.30    2.90
 -10   6  -3    3.30    2.90
 -10   6  -3    0.20    3.60
  10   6   3    2.80    3.40
  11  -6   3   39.70    5.80
 -11  -6  -3   35.40    6.30
 -11  -6  -3   46.30    5.90
 -11  -6  -3   42.80    5.20
 -11  -6  -3   55.19    6.40
 -11  -6  -3   34.60    4.40
  11   6   3   62.39    6.20
 -11   6  -3   51.29    7.20
 -11   6  -3   54.29    5.20
 -12  -6  -3   38.30    6.00
 -12  -6  -3   34.70    5.00
 -12  -6  -3   39.90    5.30
 -12  -6  -3   29.50    3.90
 -12   6  -3   28.70    3.60
  12   6   3   46.40    5.20
 -12   6  -3   31.10    5.50
 -13  -6  -3   22.70    4.00
 -13  -6  -3   20.80    3.30
 -13  -6  -3   23.70    4.40
 -13  -6  -3   19.60    4.00
 -13   6  -3   16.50    2.70
 -13   6  -3   20.90    4.10
  13   6   3   14.90    3.10
 -14  -6  -3    8.50    3.60
  14   6   3    4.00    2.40
 -14  -7   3    5.90    2.60
 -14  -7   3   11.50    3.20
 -14  -7   3    5.10    2.20
 -14   7   3    7.40    2.90
 -14   7   3    6.00    2.10
 -13  -7   3    3.80    2.60
 -13  -7   3    3.60    2.90
 -13  -7   3    5.80    2.90
 -13   7   3    3.30    3.20
 -13   7   3    2.10    2.70
 -12  -7   3   10.90    3.40
 -12  -7   3   18.30    4.70
 -12  -7   3    6.90    3.70
 -12  -7   3   10.00    3.30
 -12  -7   3    5.20    3.40
 -12   7   3    8.00    4.20
 -12   7   3    8.70    3.40
 -11  -7   3    6.80    3.50
 -11  -7   3    4.10    3.10
 -11  -7   3   10.40    3.50
 -11  -7   3    7.10    3.50
 -11  -7   3    3.20    4.20
 -11   7   3    7.70    3.60
  11   7  -3    4.80    5.00
 -11   7   3    4.50    3.90
 -10  -7   3   51.39    5.70
  10  -7  -3   51.89    5.80
 -10  -7   3   57.99    6.80
 -10  -7   3   61.29    6.20
 -10  -7   3   51.39    6.70
 -10  -7   3   66.39    7.30
  10   7  -3   65.79    6.30
 -10   7   3   66.79    7.40
 -10   7   3   54.89    7.80
  -9  -7   3    6.00    4.30
   9  -7  -3    1.70    3.00
  -9  -7   3    2.80    3.30
  -9  -7   3    0.40    3.60
  -9  -7   3    0.50    3.30
  -9  -7   3    0.30    3.00
  -9   7   3    6.20    4.40
  -9   7   3    5.50    4.10
   9   7  -3    3.00    3.20
   9   7  -3    5.80    3.90
   9   7  -3    4.90    3.10
  -8  -7   3   60.49    6.40
  -8  -7   3   56.49    7.80
  -8  -7   3   47.30    5.90
   8  -7  -3   56.29    6.10
  -8  -7   3   48.20    6.40
  -8  -7   3   68.19    7.30
   8   7  -3   54.19    6.00
  -8   7   3   42.50    6.30
   8   7  -3   64.09    6.20
  -8   7   3   58.99    8.00
   8   7  -3   53.39    6.90
  -7  -7   3   55.89    5.40
  -7  -7   3   45.70    5.30
  -7  -7   3   49.30    6.50
   7  -7  -3   66.39    9.90
   7  -7  -3   58.89    6.10
  -7  -7   3   52.99    6.10
  -7  -7   3   50.79    5.70
  -7   7   3   56.39    7.80
  -7   7   3   42.60    7.30
  -7   7   3   48.20    6.50
   7   7  -3   63.79    5.90
   7   7  -3   57.69    6.10
  -6  -7   3   52.09    5.30
   6  -7  -3   56.49    7.20
   6  -7  -3   61.19    9.30
  -6  -7   3   60.69    7.00
  -6  -7   3   43.40    5.00
   6  -7  -3   45.00    5.50
  -6  -7   3   55.79    7.00
  -6  -7   3   55.09    5.90
  -6   7   3   46.60    6.80
   6   7  -3   49.80    5.40
  -6   7   3   65.49    7.40
  -6   7   3   56.29    8.20
   6   7  -3   59.39    5.70
  -6   7   3   51.69    5.40
  -6   7   3   51.59    5.50
   5  -7  -3   33.30    4.80
  -5  -7   3   34.30    5.40
  -5  -7   3   36.40    4.60
  -5  -7   3   25.90    4.10
   5  -7  -3   24.90    6.10
   5  -7  -3   33.60    5.60
  -5  -7   3   26.50    4.10
  -5  -7   3   26.10    4.30
  -5   7   3   19.60    3.80
  -5   7   3   32.30    5.70
  -5   7   3   34.60    6.60
   5   7  -3   21.80    3.70
   5   7  -3   23.40    3.80
  -5   7   3   24.70    4.00
  -5   7   3   36.20    5.80
  -4  -7   3   60.79    5.50
  -4  -7   3   63.49    5.80
  -4  -7   3   52.99    6.00
   4  -7  -3   72.69    9.50
   4  -7  -3   62.99    5.90
   4  -7  -3   62.09    7.00
   4   7  -3   56.99    5.50
  -4   7   3   56.89    5.80
  -4   7   3   68.69    8.20
  -4   7   3   56.39    5.80
   4   7  -3   61.19    5.80
  -4   7   3   62.19    6.40
   4   7  -3   73.79    5.80
  -3  -7   3  108.39    9.30
  -3  -7   3  118.39    8.10
   3  -7  -3  125.89   11.00
  -3  -7   3  133.29    8.20
   3  -7  -3  129.69    8.20
  -3  -7   3  127.49    8.00
   3  -7  -3  120.59    9.30
   3   7  -3  146.29    8.50
   3   7  -3  125.09    7.80
  -3   7   3  127.99    7.90
  -3   7   3  127.09    8.40
  -3   7   3  125.89    9.10
  -2  -7   3   85.49    6.30
   2  -7  -3   87.59    9.00
   2  -7  -3   88.19    8.80
  -2  -7   3   75.29    6.50
   2  -7  -3   76.09    6.30
   2   7  -3   72.89    6.10
  -2   7   3   77.09    7.10
  -2   7   3   80.79    6.30
  -2   7   3   85.89    6.40
   1  -7  -3   72.39    6.20
   1  -7  -3   89.99    8.60
  -1  -7   3   82.89    6.20
  -1  -7   3   81.39    6.70
  -1  -7   3   82.39    7.20
   1  -7  -3   98.09   11.60
  -1   7   3   75.49    6.20
   1   7  -3   83.69    8.10
   1   7  -3   74.99    6.10
  -1   7   3   76.39    6.20
   0  -7   3   56.29    5.60
   0  -7   3   54.39    6.00
   0  -7  -3   48.40    5.10
   0  -7  -3   49.60    6.70
   0  -7   3   48.10    5.60
   0  -7  -3   44.40    6.60
   0   7   3   52.19    5.40
   0   7  -3   44.50    4.90
   0   7  -3   42.70    6.40
   0   7   3   52.29    6.00
   0   7   3   47.30    5.00
   0   7  -3   57.09    6.00
  -1  -7  -3   27.90    5.40
  -1  -7  -3   28.10    4.20
  -1  -7  -3   33.70    5.00
   1  -7   3   27.70    4.30
   1  -7   3   26.60    4.60
   1  -7   3   30.20    5.30
  -1   7  -3   28.00    4.80
   1   7   3   27.90    4.40
   1   7   3   29.30    5.20
  -1   7  -3   32.80    6.20
   1   7   3   24.80    4.00
  -1   7  -3   28.70    4.20
   2  -7   3   30.80    5.10
  -2  -7  -3   22.40    3.90
   2  -7   3   22.90    5.40
  -2  -7  -3   23.50    5.30
  -2  -7  -3   23.20    4.20
  -2  -7  -3   25.40    4.80
   2  -7   3   27.80    4.20
  -2   7  -3   23.50    3.80
   2   7   3   24.60    4.00
   2   7   3   23.00    3.90
   2   7   3   22.70    4.70
  -2   7  -3   24.00    4.80
  -2   7  -3   24.60    5.80
   3  -7   3  215.98   12.90
  -3  -7  -3  212.18   11.40
   3  -7   3  220.08   11.60
   3  -7   3  218.28   14.20
  -3  -7  -3  223.98   12.40
  -3  -7  -3  206.68   12.60
  -3  -7  -3  216.88   13.70
   3   7   3  221.58   11.80
  -3   7  -3  201.88   12.70
   3   7   3  202.08   11.40
   3   7   3  220.58   13.10
  -3   7  -3  225.08   11.80
  -3   7  -3  213.98   14.90
  -4  -7  -3  240.18   14.50
  -4  -7  -3  239.18   13.20
  -4  -7  -3  231.68   13.40
   4  -7   3  260.47   16.10
  -4  -7  -3  227.88   12.30
   4  -7   3  236.58   13.80
  -4  -7  -3  242.88   13.70
  -4   7  -3  222.78   14.20
   4   7   3  233.38   12.50
   4   7   3  238.98   14.00
  -4   7  -3  234.88   13.70
  -4   7  -3  242.08   16.30
   4   7   3  195.38   14.10
  -4   7  -3  235.28   12.60
  -5  -7  -3    6.30    3.70
  -5  -7  -3    4.10    3.60
  -5  -7  -3    5.10    3.30
  -5  -7  -3    3.30    3.00
   5  -7   3    5.10    4.50
   5  -7   3    1.10    3.50
  -5  -7  -3    3.30    3.20
  -5   7  -3    3.50    3.50
   5   7   3    3.70    3.90
  -5   7  -3    3.70    2.80
   5   7   3   -0.20    2.80
  -5   7  -3    1.90    3.90
  -5   7  -3    2.60    2.80
  -5   7  -3    1.80    4.60
  -6  -7  -3   63.29    6.30
  -6  -7  -3   63.39    6.90
  -6  -7  -3   55.29    6.70
   6  -7   3   65.29    7.60
  -6  -7  -3   48.80    6.50
   6   7   3   52.29    5.80
  -6   7  -3   62.29    7.80
   6   7   3   75.99    8.50
  -6   7  -3   61.19    6.90
  -6   7  -3   62.29    6.30
   7  -7   3  105.69    9.00
  -7  -7  -3  103.89    8.70
  -7  -7  -3  103.89    7.80
  -7  -7  -3  118.09    8.80
   7   7   3   98.99    9.30
  -7   7  -3  112.19    8.20
   7   7   3  105.49    8.40
  -7   7  -3  104.59    9.10
  -7   7  -3  107.59   10.10
  -8  -7  -3   32.20    4.50
  -8  -7  -3   38.10    5.60
  -8  -7  -3   27.80    5.10
   8  -7   3   27.80    5.20
  -8   7  -3   21.80    4.70
   8   7   3   36.30    5.50
  -8   7  -3   17.90    5.40
   8   7   3   40.00    6.10
  -8   7  -3   27.80    4.50
  -9  -7  -3   62.79    6.10
  -9  -7  -3   67.39    7.50
  -9  -7  -3   67.49    6.70
   9  -7   3   63.69    7.10
  -9   7  -3   64.49    6.50
   9   7   3   62.79    7.20
  -9   7  -3   77.49    7.70
  -9   7  -3   85.49    8.80
   9   7   3   75.39    7.30
 -10  -7  -3   22.90    4.60
  10  -7   3   21.20    4.60
 -10  -7  -3   13.30    3.40
 -10  -7  -3   25.50    4.70
 -10  -7  -3   23.40    4.10
 -10   7  -3   19.70    4.50
  10   7   3   23.70    4.40
 -10   7  -3   25.90    5.70
 -11  -7  -3   10.70    3.70
 -11  -7  -3    9.60    2.70
 -11  -7  -3    5.90    2.60
 -11  -7  -3   10.10    3.50
  11  -7   3    7.40    3.10
  11   7   3   10.40    3.40
 -11   7  -3    4.40    3.30
 -12  -7  -3   23.70    4.10
 -12  -7  -3   13.80    2.40
  12  -7   3    5.00    2.50
 -12  -7  -3   23.00    4.00
  12   7   3   15.40    3.00
 -12   7  -3   11.90    2.60
 -12   7  -3   11.10    3.40
 -13  -7  -3   15.00    3.30
 -13  -7  -3   29.20    4.00
 -13   7  -3   21.60    3.70
  13   7   3   20.00    2.70
 -13  -8   3    5.10    2.40
 -13  -8   3   -0.20    3.00
 -13  -8   3    1.90    2.20
 -13   8   3    1.80    2.50
 -13   8   3    3.00    2.00
 -12  -8   3    5.60    2.60
 -12  -8   3    0.00    2.30
 -12  -8   3   -2.70    2.40
 -12  -8   3    2.20    2.20
 -12   8   3    0.60    2.80
 -12   8   3    1.10    2.60
 -11  -8   3    5.20    3.00
 -11  -8   3    5.00    2.80
 -11  -8   3    5.50    2.80
 -11  -8   3    9.90    4.20
 -11  -8   3    4.80    3.10
 -11   8   3    6.50    3.10
 -11   8   3    2.10    3.50
  11   8  -3    7.30    3.20
 -11   8   3    3.50    3.20
 -10  -8   3    4.70    3.30
 -10  -8   3    4.20    3.00
 -10  -8   3    3.60    2.80
 -10  -8   3    7.20    4.90
 -10  -8   3    5.80    4.20
 -10   8   3    4.30    3.50
  10   8  -3    6.70    3.00
 -10   8   3    1.90    3.80
  -9  -8   3    8.40    4.40
   9  -8  -3    6.20    3.00
  -9  -8   3    5.40    3.10
  -9  -8   3    7.80    3.60
  -9  -8   3    4.20    2.90
  -9   8   3    5.60    4.30
   9   8  -3    5.70    3.90
  -9   8   3    3.00    3.70
   9   8  -3    8.60    3.40
  -8  -8   3   66.09    6.50
   8  -8  -3   64.09    6.20
  -8  -8   3   66.09    6.90
  -8  -8   3   64.29    7.70
  -8  -8   3   64.19    6.50
  -8   8   3   40.00    6.80
   8   8  -3   50.29    6.50
  -8   8   3   59.29    7.40
   8   8  -3   67.49    6.50
  -7  -8   3    3.90    3.10
   7  -8  -3    3.60    3.40
   7  -8  -3    1.30    3.00
  -7  -8   3    3.50    4.00
  -7  -8   3    3.90    2.60
  -7  -8   3    4.00    3.20
   7   8  -3    5.60    3.30
  -7   8   3    3.70    4.10
  -7   8   3    1.00    3.50
   7   8  -3    2.90    2.90
   7   8  -3   -0.30    3.60
   6  -8  -3   24.30    5.00
   6  -8  -3   16.90    3.90
  -6  -8   3   34.90    6.10
  -6  -8   3   33.00    5.00
  -6  -8   3   31.90    4.50
  -6   8   3   41.10    5.40
   6   8  -3   32.10    4.50
  -6   8   3   32.00    6.00
  -6   8   3   24.30    4.20
   6   8  -3   28.70    4.90
  -6   8   3   26.60    5.80
  -5  -8   3    3.00    3.80
  -5  -8   3    5.30    3.10
  -5  -8   3    1.70    2.70
   5  -8  -3    8.80    3.50
   5  -8  -3    7.40    4.00
   5   8  -3    2.40    2.60
   5   8  -3    7.20    3.20
  -5   8   3    4.60    3.90
   5   8  -3    8.90    3.50
  -5   8   3    6.90    3.00
  -5   8   3    4.30    2.90
  -4  -8   3   -2.20    2.50
   4  -8  -3   -0.10    3.30
  -4  -8   3    2.60    3.10
   4  -8  -3   -1.10    2.70
   4  -8  -3    2.00    5.00
  -4  -8   3   -0.40    3.60
  -4  -8   3    1.60    2.50
  -4   8   3   -3.50    3.30
  -4   8   3   -0.50    2.80
  -4   8   3   -1.60    2.50
   4   8  -3   -2.20    2.20
   4   8  -3   -2.10    2.60
   4   8  -3   -2.40    2.80
   3  -8  -3   51.09    8.00
  -3  -8   3   53.59    5.90
  -3  -8   3   52.19    5.70
   3  -8  -3   65.39    7.50
  -3  -8   3   46.80    5.10
   3  -8  -3   53.69    5.80
   3   8  -3   35.20    5.00
  -3   8   3   55.19    5.80
  -3   8   3   49.70    6.30
   3   8  -3   57.89    5.70
   3   8  -3   51.29    5.70
  -3   8   3   55.19    6.20
   2  -8  -3   29.00    5.40
  -2  -8   3   37.00    5.00
  -2  -8   3   36.70    4.80
   2  -8  -3   35.90    4.90
  -2  -8   3   27.80    4.70
   2  -8  -3   23.00    5.70
   2   8  -3   32.60    4.50
   2   8  -3   27.70    4.30
  -2   8   3   20.50    4.50
  -2   8   3   28.30    4.60
   2   8  -3   22.20    4.20
  -2   8   3   36.60    4.90
   1  -8  -3  147.09    9.50
   1  -8  -3  143.09   12.20
  -1  -8   3  159.18    9.90
   1  -8  -3  154.18   10.90
  -1  -8   3  155.68    9.20
  -1  -8   3  161.78   10.20
  -1   8   3  154.48   10.30
   1   8  -3  161.88   10.00
   1   8  -3  172.08    9.90
  -1   8   3  146.39    9.60
  -1   8   3  149.19    9.50
  -1   8   3  148.39   10.30
   0  -8   3   41.80    5.90
   0  -8  -3   46.90    7.90
   0  -8  -3   33.90    5.70
   0  -8  -3   69.19    6.30
   0  -8   3   52.89    5.50
   0   8  -3   56.39    5.70
   0   8   3   49.20    5.40
   0   8  -3   58.39    6.40
   0   8   3   52.39    6.40
   0   8   3   58.59    6.20
   0   8  -3   29.40    6.40
   0   8  -3   35.40    5.30
  -1  -8  -3   18.30    4.60
   1  -8   3   10.80    3.50
  -1  -8  -3   11.90    4.60
   1  -8   3   20.90    7.20
   1  -8   3   12.50    4.00
  -1  -8  -3   14.50    3.80
  -1   8  -3    9.10    3.40
  -1   8  -3   10.90    3.70
  -1   8  -3   17.30    4.30
  -1   8  -3   16.00    5.60
   1   8   3   15.60    4.60
   1   8   3   19.70    4.20
   1   8   3    9.90    3.20
  -2  -8  -3    7.40    4.50
  -2  -8  -3    6.60    3.50
  -2  -8  -3    5.60    3.30
  -2  -8  -3    6.00    3.20
   2  -8   3    1.30    4.40
   2  -8   3    3.90    3.50
  -2   8  -3    1.50    4.20
  -2   8  -3    4.50    3.20
  -2   8  -3    6.10    3.20
   2   8   3    6.20    2.80
   2   8   3    8.80    4.10
  -2   8  -3    4.20    3.50
   2   8   3    4.90    3.10
  -3  -8  -3  155.78   10.40
  -3  -8  -3  163.68    9.70
   3  -8   3  146.39   12.50
   3  -8   3  164.58   11.10
  -3  -8  -3  147.59   11.60
  -3  -8  -3  159.28   10.90
  -3   8  -3  154.68    9.90
  -3   8  -3  162.88   10.30
  -3   8  -3  144.29   13.30
  -3   8  -3  145.49   10.80
   3   8   3  164.28   10.10
   3   8   3  160.18   11.30
   3   8   3  158.58    9.90
  -4  -8  -3   82.49    7.70
   4  -8   3   92.59    8.30
  -4  -8  -3   87.69    7.20
  -4  -8  -3   87.99    8.20
   4   8   3   83.79    7.30
  -4   8  -3   91.59    7.50
  -4   8  -3   94.09    8.40
   4   8   3   85.49    7.60
   4   8   3   85.19    8.60
  -4   8  -3   94.09    7.70
  -5  -8  -3    9.50    3.70
   5  -8   3   12.20    4.40
  -5  -8  -3    8.00    4.20
  -5  -8  -3    8.30    3.90
  -5  -8  -3   10.50    3.80
   5   8   3   11.90    4.90
  -5   8  -3    7.00    3.40
  -5   8  -3    8.10    3.40
   5   8   3   13.70    4.10
  -5   8  -3   17.00    5.10
  -5   8  -3    6.50    4.20
   6  -8   3   82.49    8.20
  -6  -8  -3   75.89    7.50
  -6  -8  -3   78.29    7.50
  -6  -8  -3   81.79    6.90
  -6   8  -3   72.59    7.20
   6   8   3   79.99    7.30
   6   8   3   85.69    8.50
  -6   8  -3   91.29    8.70
  -6   8  -3   77.19    8.40
  -7  -8  -3    9.90    3.60
  -7  -8  -3    8.00    3.30
   7  -8   3   11.50    3.90
  -7  -8  -3    8.10    3.10
  -7   8  -3   17.20    5.20
   7   8   3   10.10    3.90
   7   8   3   11.60    4.30
  -7   8  -3    3.50    3.80
  -7   8  -3   10.00    3.40
  -8  -8  -3    3.80    2.80
   8  -8   3    6.60    3.40
  -8  -8  -3    5.90    3.10
  -8  -8  -3    3.00    3.00
  -8   8  -3    6.00    4.00
   8   8   3    8.10    3.60
  -8   8  -3    8.00    3.80
   8   8   3    5.60    3.70
   9  -8   3   19.00    3.90
  -9  -8  -3   36.40    5.10
  -9  -8  -3   26.50    4.10
  -9  -8  -3   38.80    4.60
  -9  -8  -3   24.60    4.30
   9   8   3   27.90    4.30
  -9   8  -3   25.30    3.90
  -9   8  -3   23.50    5.00
  -9   8  -3   23.30    4.50
   9   8   3   26.90    4.80
 -10  -8  -3    4.80    3.10
  10  -8   3    2.70    2.80
 -10  -8  -3    3.00    2.50
 -10  -8  -3    0.30    2.10
 -10  -8  -3    6.20    2.90
 -10   8  -3    3.60    3.30
 -10   8  -3    4.50    3.20
  10   8   3    3.60    2.80
 -11  -8  -3    4.80    2.10
 -11  -8  -3    2.20    2.40
 -11  -8  -3    6.20    2.00
  11  -8   3    3.10    2.60
 -11  -8  -3    1.60    2.60
 -11   8  -3    2.40    2.70
  11   8   3    5.90    2.50
 -12  -8  -3   -0.10    2.50
 -12  -8  -3    0.60    2.50
  12   8   3   -0.20    1.90
 -12   8  -3    0.40    2.20
 -12   9   3    0.10    1.80
 -12   9   3    1.50    2.40
 -11  -9   3   -0.80    2.20
 -11  -9   3    4.40    2.10
 -11   9   3    2.60    2.30
 -11   9   3   -0.50    2.20
 -11   9   3    3.80    2.80
 -10  -9   3   -0.70    2.50
 -10  -9   3   -2.00    3.20
 -10  -9   3   -0.20    2.40
  10   9  -3    2.40    2.50
 -10   9   3    1.50    2.60
  10   9  -3   -2.30    2.60
 -10   9   3    1.10    2.90
 -10   9   3    2.30    3.00
  -9  -9   3   17.00    3.40
  -9  -9   3   24.30    5.00
  -9   9   3   13.40    3.90
  -9   9   3   17.70    4.70
   9   9  -3   23.40    3.90
   9   9  -3   18.40    4.30
   8  -9  -3    9.40    3.90
  -8  -9   3    7.90    3.00
  -8  -9   3   11.10    4.00
   8  -9  -3   16.50    3.40
   8   9  -3   12.10    3.80
   8   9  -3   15.90    3.50
  -8   9   3    5.50    3.70
  -8   9   3    9.30    4.20
  -7  -9   3    3.00    2.80
   7  -9  -3    2.60    3.40
  -7  -9   3    2.30    3.60
   7  -9  -3    5.90    3.00
   7   9  -3    5.00    3.60
  -7   9   3    2.00    3.70
   7   9  -3    2.10    3.00
  -6  -9   3   20.80    3.60
   6  -9  -3   20.50    4.00
  -6  -9   3   12.90    3.50
  -6  -9   3   14.50    4.40
   6  -9  -3   16.20    4.70
  -6   9   3   20.00    4.40
   6   9  -3    5.40    3.70
  -6   9   3   22.90    5.50
   6   9  -3   18.60    3.80
  -6   9   3   18.40    4.10
  -5  -9   3    6.20    2.80
   5  -9  -3    6.50    3.50
  -5  -9   3    4.70    4.00
  -5  -9   3    9.00    3.50
  -5   9   3   14.10    3.70
   5   9  -3    7.20    3.30
   5   9  -3    4.40    3.30
  -5   9   3    6.90    3.40
  -5   9   3    6.50    3.80
   4  -9  -3   41.20    5.30
   4  -9  -3   30.40    5.40
  -4  -9   3   39.40    5.10
  -4  -9   3   24.90    4.10
   4   9  -3   33.20    5.10
  -4   9   3   30.50    4.70
   4   9  -3   40.20    5.10
  -4   9   3   26.10    4.60
  -4   9   3   37.60    6.10
   3  -9  -3   21.90    5.00
  -3  -9   3   17.20    3.90
   3  -9  -3   21.30    4.40
  -3  -9   3   24.10    4.40
  -3   9   3   19.10    4.00
  -3   9   3   23.50    4.40
  -3   9   3   23.50    5.00
   3   9  -3   21.10    4.40
   3   9  -3   20.50    4.60
  -2  -9   3   -0.90    2.60
  -2  -9   3    0.00    2.70
   2  -9  -3    8.60    3.40
   2  -9  -3   -0.40    3.30
   2   9  -3   -0.40    3.10
  -2   9   3    0.70    3.60
  -2   9   3   -2.60    2.80
   2   9  -3    2.90    3.00
  -2   9   3    0.80    2.90
  -1  -9   3   91.79    7.30
   1  -9  -3   84.19    8.40
   1  -9  -3   93.89    7.50
  -1  -9   3   81.79    7.80
  -1   9   3   88.89    7.60
  -1   9   3   94.29    8.40
   1   9  -3   96.99    7.60
   1   9  -3   99.39    8.10
  -1   9   3   77.29   10.20
  -1   9   3   96.89    7.80
   0  -9  -3   74.89    7.10
   0  -9  -3   52.99    6.90
   0  -9   3   65.99    7.00
   0   9  -3   66.79    6.60
   0   9   3   58.79    7.10
   0   9  -3   70.49    7.60
   0   9   3   75.09    6.80
   0   9   3   55.49    6.10
   0   9  -3   59.29    6.70
  -1  -9  -3  124.09    9.90
  -1  -9  -3  125.69    8.80
   1  -9   3  133.79    9.80
  -1   9  -3  117.59    8.90
   1   9   3  125.89    9.00
   1   9   3  125.39   10.00
   1   9   3  122.99    8.90
  -1   9  -3  132.09    9.40
  -1   9  -3  133.89    9.90
   2  -9   3    9.90    4.10
  -2  -9  -3   17.70    3.80
  -2  -9  -3   10.00    3.90
  -2   9  -3   13.50    4.50
  -2   9  -3   10.30    3.70
   2   9   3   18.00    4.20
   2   9   3   15.60    4.10
  -2   9  -3    9.40    3.70
   2   9   3   12.70    4.50
   3  -9   3    4.70    3.50
  -3  -9  -3    5.40    3.30
  -3  -9  -3    4.60    3.50
  -3   9  -3    8.50    3.30
  -3   9  -3    8.40    4.20
   3   9   3    7.90    3.60
   3   9   3    6.80    3.30
   3   9   3    9.20    4.30
  -3   9  -3    8.10    3.60
  -4  -9  -3    5.90    3.20
  -4  -9  -3    5.80    3.50
  -4  -9  -3   11.20    3.70
   4  -9   3    3.00    3.40
   4   9   3   11.80    3.70
   4   9   3    9.80    3.90
  -4   9  -3    6.70    4.40
  -4   9  -3    9.20    3.70
   4   9   3    9.20    4.40
  -4   9  -3    8.10    3.10
  -5  -9  -3   28.20    4.70
  -5  -9  -3   41.80    5.00
   5  -9   3   41.30    6.20
  -5  -9  -3   35.90    5.00
  -5   9  -3   23.50    4.20
  -5   9  -3   28.40    5.50
   5   9   3   28.80    4.80
   5   9   3   36.30    6.30
  -5   9  -3   35.30    5.20
   6  -9   3   21.60    5.00
  -6  -9  -3   19.90    4.20
  -6  -9  -3   24.00    4.20
  -6  -9  -3   18.50    3.60
  -6   9  -3   23.70    4.00
  -6   9  -3   20.40    4.90
   6   9   3   29.80    5.70
   6   9   3   30.30    4.90
  -7  -9  -3    1.70    2.50
  -7  -9  -3    3.90    2.90
   7  -9   3    5.30    3.20
  -7  -9  -3    2.40    2.70
   7   9   3    6.00    3.50
  -7   9  -3    4.10    2.60
  -7   9  -3    6.20    3.60
  -7   9  -3    3.60    3.70
   7   9   3    1.90    3.20
  -8  -9  -3    7.70    2.60
  -8  -9  -3    8.90    3.20
  -8  -9  -3    9.40    3.00
   8  -9   3    7.90    3.30
  -8  -9  -3   10.20    3.00
  -8   9  -3    7.40    3.50
  -8   9  -3    6.50    3.50
   8   9   3    8.80    3.50
   8   9   3    7.40    3.10
  -8   9  -3    5.50    2.70
  -9  -9  -3    1.30    1.90
  -9  -9  -3    2.40    2.50
   9  -9   3    0.00    2.40
  -9  -9  -3    0.50    2.30
  -9  -9  -3    0.50    2.20
   9   9   3    1.30    2.40
  -9   9  -3    2.70    2.80
  -9   9  -3   -2.20    2.60
   9   9   3    0.00    2.10
 -10  -9  -3    3.40    1.90
  10  -9   3    2.10    1.80
 -10  -9  -3    3.30    2.20
 -10  -9  -3    2.00    2.40
 -10   9  -3    5.20    2.50
  10   9   3    3.10    2.30
 -10   9  -3    7.40    3.00
 -10 -10   3    7.70    2.00
 -10  10   3    8.00    2.50
 -10  10   3    5.50    2.40
   9 -10  -3   13.20    3.20
  -9 -10   3   16.50    2.80
   9  10  -3   10.50    2.50
  -9  10   3   19.30    3.60
  -9  10   3   18.40    3.30
   9  10  -3   17.40    2.90
  -8 -10   3    8.80    2.60
  -8 -10   3    3.70    3.20
   8 -10  -3    2.00    2.40
   8  10  -3    1.00    1.90
  -8  10   3    7.70    2.70
  -8  10   3    6.70    3.50
   8  10  -3    6.30    2.50
  -7 -10   3    4.70    2.60
  -7 -10   3    8.90    3.60
   7 -10  -3    4.50    2.50
   7 -10  -3    2.10    2.60
   7  10  -3    4.90    2.70
  -7  10   3   14.90    4.10
   7  10  -3    4.60    2.80
  -7  10   3    5.30    2.80
   6 -10  -3    1.80    2.90
  -6 -10   3    1.30    3.40
   6 -10  -3    3.00    2.60
  -6 -10   3   -2.50    2.00
  -6  10   3   -2.10    2.70
  -6  10   3   -2.90    3.10
   6  10  -3    0.60    2.60
   6  10  -3   -0.60    2.60
  -5 -10   3    4.30    2.30
  -5 -10   3   12.70    3.20
   5 -10  -3    2.70    3.00
   5 -10  -3    2.20    2.60
  -5  10   3    9.70    3.40
  -5  10   3    6.50    3.70
   5  10  -3   11.50    4.10
  -5  10   3    6.60    3.00
   5  10  -3    7.10    2.90
   5  10  -3    8.20    2.90
   4 -10  -3    8.90    3.30
  -4 -10   3    7.40    2.80
   4 -10  -3    8.50    4.00
  -4 -10   3    7.40    2.90
   4  10  -3   13.50    4.30
   4  10  -3    8.60    3.30
  -4  10   3    7.40    3.80
  -4  10   3    6.40    3.10
  -4  10   3    9.60    3.60
   4  10  -3   12.30    3.50
  -3 -10   3   13.00    3.30
   3 -10  -3   13.30    4.20
   3 -10  -3   17.90    3.60
  -3 -10   3   21.60    3.70
   3  10  -3   14.70    3.70
  -3  10   3   15.10    3.60
  -3  10   3   19.10    4.80
  -3  10   3   22.90    4.50
   3  10  -3   23.20    4.20
  -2 -10   3    4.10    2.70
  -2 -10   3    4.00    2.80
   2 -10  -3    5.80    3.50
   2 -10  -3    9.00    3.40
   2  10  -3    7.80    3.50
  -2  10   3    5.10    3.00
  -2  10   3    5.00    3.70
  -2  10   3    6.00    3.20
   2  10  -3    2.90    3.10
   1 -10  -3   10.60    3.90
  -1 -10   3   10.60    3.40
   1 -10  -3   11.60    3.50
  -1  10   3   16.60    4.30
   1  10  -3   18.00    4.30
  -1  10   3   17.80    3.80
   1  10  -3    9.10    3.50
  -1  10   3    8.80    3.40
   0 -10  -3   65.69    7.10
   0 -10  -3   60.79    5.90
   0 -10   3   55.49    6.20
   0  10   3   53.49    5.90
   0  10  -3   44.90    5.20
   0  10  -3   44.20    5.60
   0  10   3   61.79    6.30
   0  10   3   43.00    5.90
  -1 -10  -3   25.90    4.20
   1 -10   3   35.10    5.40
  -1 -10  -3   30.30    5.20
  -1  10  -3   31.70    5.10
   1  10   3   17.70    4.30
   1  10   3   17.60    3.90
   1  10   3   31.40    4.90
  -1  10  -3   20.30    4.30
  -1  10  -3   24.30    4.40
  -2 -10  -3   24.80    4.10
  -2 -10  -3   28.80    5.20
   2 -10   3   23.50    4.70
   2  10   3   30.70    5.50
   2  10   3   20.00    4.20
  -2  10  -3   17.30    3.90
  -2  10  -3   23.30    4.60
   2  10   3   26.40    4.50
  -2  10  -3   19.70    3.90
  -3 -10  -3    5.10    3.00
   3 -10   3    6.60    3.10
  -3 -10  -3    3.90    2.70
  -3  10  -3    8.70    3.40
  -3  10  -3    9.70    3.80
  -3  10  -3    5.50    3.00
   3  10   3    8.20    3.30
   3  10   3    6.50    3.40
   3  10   3    6.10    3.60
  -4 -10  -3   16.00    3.30
   4 -10   3   11.80    3.50
  -4 -10  -3   15.70    3.70
   4  10   3   16.20    3.40
   4  10   3   21.50    4.80
  -4  10  -3   21.20    4.70
  -4  10  -3   12.80    3.50
   4  10   3   17.80    3.90
  -4  10  -3   15.00    3.40
   5 -10   3   15.40    3.80
  -5 -10  -3   11.10    3.00
  -5 -10  -3   15.10    3.10
  -5  10  -3   19.10    3.50
  -5  10  -3   14.90    3.30
   5  10   3   19.90    4.00
   5  10   3   19.60    4.20
  -5  10  -3   13.00    4.00
  -6 -10  -3   -1.60    2.40
   6 -10   3   -1.80    2.20
  -6 -10  -3    0.80    2.10
  -6 -10  -3    1.00    2.20
   6  10   3    2.40    2.40
  -6  10  -3    1.10    3.10
   6  10   3    0.80    2.80
  -6  10  -3    1.40    2.30
  -7 -10  -3    8.20    2.40
  -7 -10  -3   11.50    2.90
  -7 -10  -3   12.20    2.80
   7 -10   3    4.90    2.40
   7  10   3    5.00    2.60
  -7  10  -3    9.80    2.50
  -7  10  -3    7.10    3.10
   7  10   3    6.40    2.70
  -8 -10  -3    1.40    1.70
   8 -10   3    5.50    2.60
  -8 -10  -3    1.80    1.90
  -8 -10  -3    1.70    2.10
  -8 -10  -3    0.00    3.00
   8  10   3    1.50    2.30
  -8  10  -3    0.60    2.40
  -8  10  -3   -0.70    1.80
   8  10   3    0.20    1.80
   9 -10   3    5.00    2.00
  -9 -10  -3    4.70    2.50
  -9  10  -3    9.10    3.80
   9  10   3    4.40    2.00
   8  11  -3    2.00    1.80
  -8  11   3    2.60    2.10
   7 -11  -3    5.50    2.30
  -7 -11   3    5.70    2.00
  -7  11   3    5.20    2.60
   7  11  -3    4.70    2.20
   7  11  -3    5.50    2.30
  -6 -11   3    4.00    1.90
   6 -11  -3    2.80    2.10
   6  11  -3    3.90    2.20
   6  11  -3    2.50    2.20
  -6  11   3    0.70    2.30
  -6  11   3    5.00    2.90
  -5 -11   3    2.30    2.00
   5 -11  -3    2.70    2.10
   5 -11  -3    6.20    2.70
   5  11  -3    0.80    1.60
   5  11  -3    0.80    2.40
  -5  11   3    3.20    2.80
  -5  11   3    4.00    2.40
   4 -11  -3   -0.90    2.20
   4 -11  -3   -0.60    2.10
  -4 -11   3   -2.20    1.70
   4  11  -3   -0.70    1.60
   4  11  -3    0.90    2.20
  -4  11   3    0.30    2.20
  -4  11   3   -2.10    2.20
  -4  11   3   -0.10    2.70
   4  11  -3    0.20    2.30
  -3 -11   3    0.20    2.00
  -3 -11   3    0.00    2.80
   3 -11  -3    0.50    2.40
   3 -11  -3   -2.90    1.90
  -3  11   3   -0.10    2.70
   3  11  -3    5.60    2.50
   3  11  -3    0.30    2.20
  -3  11   3   -0.20    2.10
  -3  11   3   -3.30    2.20
   3  11  -3    3.00    2.40
  -2 -11   3    0.00    2.00
   2 -11  -3    3.50    2.20
   2 -11  -3   -0.20    2.50
   2  11  -3    1.50    2.40
   2  11  -3   -1.00    2.30
  -2  11   3   -0.90    2.50
   2  11  -3    0.40    2.40
  -2  11   3    2.60    2.40
   1 -11  -3   -0.90    2.10
   1 -11  -3    0.80    2.30
  -1 -11   3    1.70    2.20
   1  11  -3   -3.60    2.10
  -1  11   3   -0.20    2.30
   1  11  -3    1.10    2.60
   1  11  -3    0.40    2.30
  -1  11   3   -0.80    2.60
   0 -11   3    2.10    2.30
   0 -11  -3    1.80    2.40
   0 -11  -3    1.10    2.60
   0  11   3    2.40    2.60
   0  11  -3    3.00    2.60
   0  11  -3    2.00    2.50
   0  11  -3    3.30    2.80
   0  11   3    3.10    2.70
   0  11   3    2.60    2.60
  -1 -11  -3    0.50    2.40
   1 -11   3   -0.30    2.20
  -1 -11  -3    0.50    2.20
  -1  11  -3   -0.10    2.30
   1  11   3   -0.30    2.50
   1  11   3   -0.20    2.40
   1  11   3    1.20    2.40
  -1  11  -3    4.10    2.50
  -2 -11  -3    0.20    2.10
  -2 -11  -3    0.50    2.30
   2 -11   3    2.80    2.50
  -2  11  -3    0.50    2.30
   2  11   3   -0.70    2.20
  -2  11  -3    0.50    2.80
   2  11   3    2.20    2.30
   2  11   3    0.20    2.60
  -2  11  -3    1.50    2.30
   3 -11   3    3.70    2.30
  -3 -11  -3    6.70    2.60
  -3 -11  -3    4.50    2.30
   3  11   3    1.70    1.90
  -3  11  -3    3.70    3.00
   3  11   3    9.60    3.00
   3  11   3    3.70    2.60
  -3  11  -3    6.50    2.60
  -3  11  -3    5.80    2.40
  -4 -11  -3    1.60    1.90
  -4 -11  -3    3.90    2.20
   4 -11   3    0.80    2.30
  -4  11  -3    1.70    2.10
   4  11   3    1.80    2.20
   4  11   3    6.60    2.70
  -4  11  -3    0.50    2.70
  -4  11  -3    5.20    2.20
   5 -11   3    4.70    2.40
  -5 -11  -3   10.10    2.40
  -5 -11  -3    4.00    2.00
   5  11   3   10.90    2.90
  -5  11  -3   11.60    2.60
  -5  11  -3    9.50    2.50
   5  11   3    4.80    2.30
  -5  11  -3    6.70    2.90
  -6 -11  -3    7.20    1.80
  -6 -11  -3    6.50    2.00
   6 -11   3    6.70    2.30
  -6  11  -3    6.40    2.00
  -6  11  -3    6.50    2.60
   6  11   3    5.30    2.00
   6  11   3    9.80    2.40
   4 -12  -3    4.10    1.90
   4  12  -3    8.90    3.30
   3 -12  -3    0.40    1.70
   3  12  -3    2.80    1.90
   3  12  -3    0.80    1.70
  -3  12   3    0.50    1.80
   2 -12  -3    0.00    1.60
   2 -12  -3   -0.20    1.70
  -2  12   3   -1.90    1.90
   2  12  -3   -1.30    1.60
  -2  12   3   -1.70    1.60
   2  12  -3    0.40    2.00
   2  12  -3   -0.10    1.70
   1 -12  -3    5.70    1.80
   1 -12  -3    4.40    2.20
  -1  12   3    2.30    1.90
   1  12  -3    3.60    2.00
  -1  12   3    1.60    1.90
   1  12  -3    5.60    2.20
   0 -12   3    1.60    1.70
   0 -12  -3   -2.00    1.60
   0 -12  -3    4.40    1.80
   0  12   3    0.70    1.90
   0  12  -3    1.20    1.70
   0  12   3    2.00    2.00
   0  12  -3    2.40    1.80
   1 -12   3    2.60    1.60
  -1 -12  -3    2.40    1.60
  -1 -12  -3    2.70    1.70
  -1  12  -3    0.40    1.70
  -1  12  -3    3.30    1.80
   1  12   3    2.90    2.00
   1  12   3    1.10    1.80
  -2 -12  -3    3.70    1.70
   2 -12   3    3.90    2.00
  -2 -12  -3    3.50    1.90
  -2  12  -3    2.20    1.60
  -2  12  -3    2.70    1.80
   2  12   3    2.80    2.10
  -3  12  -3    4.10    1.80
   3  12   3    6.80    2.60
 -17   0   4    4.10    2.90
 -17   0   4    2.50    3.20
  17   0  -4    6.10    2.40
  16   0  -4    3.00    2.60
 -16   0   4   -2.70    2.20
 -16   0   4    1.00    3.60
 -15   0   4    1.50    4.30
 -15   0   4   -1.70    2.60
 -15   0   4    1.50    4.40
  15   0  -4    2.00    3.10
 -14   0   4    9.80    5.10
 -14   0   4   -1.40    3.70
  14   0  -4    5.50    3.40
 -14   0   4    2.60    3.20
 -13   0   4   41.40    6.50
 -13   0   4   49.80    7.60
 -13   0   4   56.59    6.00
 -13   0   4   64.99    6.90
  13   0  -4   49.20    5.50
 -13   0   4   51.89    6.50
 -13   0   4   50.49    5.80
  13   0  -4   42.10    5.50
 -12   0   4  201.68   13.90
  12   0  -4  159.58   10.00
  12   0  -4  173.38   10.60
 -12   0   4  160.48   11.50
 -12   0   4  152.58    9.70
 -12   0   4  173.28    9.80
 -12   0   4  164.28   11.00
 -12   0   4  157.88   10.20
 -11   0   4  145.49   10.00
 -11   0   4  140.59    8.20
 -11   0   4  102.59    7.80
 -11   0   4  122.39   10.90
  11   0  -4  157.08    8.90
 -11   0   4  122.79    8.50
 -11   0   4  144.99    9.50
  10   0  -4  567.44   27.20
  10   0  -4  602.84   25.50
   9   0  -4   33.20    4.70
   9   0  -4   37.50    3.70
   8   0  -4  157.48    8.00
   8   0  -4  161.08    9.40
   7   0  -4  448.56   18.80
   7   0  -4  451.55   20.30
   6   0  -4  436.96   19.10
   6   0  -4  414.66   17.70
  -6   0   4  445.76   17.60
   5   0  -4  862.11   33.90
  -5   0   4  850.71   34.10
   4   0  -4  250.47   11.30
  -4   0   4  248.58   10.50
  -3   0   4  580.24   23.80
   3   0  -4  603.14   24.30
   2   0  -4 6722.93  258.47
  -2   0   4 6508.95  258.37
  -1   0   4   16.40    1.60
   0   0  -4  175.48    7.50
   0   0   4  154.68    6.70
   0   0  -4  155.88    6.70
   0   0   4  163.48    7.10
  -1   0  -4 2099.39   83.99
   1   0   4 2168.38   83.29
  -1   0  -4 2074.09   83.29
   1   0   4 2128.99   82.99
   2   0   4   58.89    3.00
  -2   0  -4   49.20    3.20
   3   0   4  976.40   37.90
  -3   0  -4  939.51   38.40
  -3   0  -4  948.51   39.50
   4   0   4  126.59    5.40
  -4   0  -4  102.79    7.20
   4   0   4  132.49    6.60
  -5   0  -4  165.38    9.70
  -6   0  -4 1443.96   60.09
  -7   0  -4   97.89    8.00
  -8   0  -4  294.47   16.40
  -9   0  -4   10.40    2.60
   9   0   4    5.80    3.30
  -9   0  -4   15.30    4.20
  -9   0  -4   15.00    4.60
 -10   0  -4  142.09    8.40
 -10   0  -4  115.09    9.60
 -10   0  -4  111.79   10.60
  10   0   4  156.48    9.60
 -11   0  -4  341.57   18.60
  11   0   4  353.96   17.70
 -11   0  -4  352.76   16.80
 -12   0  -4  122.39    9.60
  12   0   4   89.69    8.60
 -12   0  -4  110.99   10.60
 -12   0  -4  109.39    7.50
 -13   0  -4   10.80    3.00
 -13   0  -4   10.80    4.00
 -13   0  -4   13.80    4.90
  13   0   4    9.80    3.60
 -14   0  -4    3.80    3.60
  14   0   4    3.60    2.80
 -14   0  -4    4.00    2.40
 -14   0  -4    2.50    3.00
 -15   0  -4    0.80    1.90
 -15   0  -4    3.00    2.00
  15   0   4   -0.50    2.20
 -15   0  -4    0.00    2.80
 -17  -1   4    1.20    3.20
  17  -1  -4    3.50    2.30
 -17   1   4    2.10    2.00
 -17   1   4    2.20    3.00
  16  -1  -4   20.70    3.70
 -16  -1   4   23.10    5.80
 -16  -1   4   34.20    5.30
  16   1  -4   30.10    3.90
 -16   1   4   21.10    3.70
 -16   1   4   16.00    4.80
  15  -1  -4   41.30    4.90
 -15  -1   4   40.30    5.80
 -15  -1   4   53.79    8.40
 -15   1   4   23.80    5.80
  15   1  -4   35.60    4.70
 -15   1   4   38.60    4.90
 -14  -1   4    7.30    3.60
 -14  -1   4    6.80    3.30
  14  -1  -4    6.30    3.60
 -14  -1   4   12.00    4.80
 -14  -1   4   -0.70    4.40
 -14  -1   4    7.30    4.40
  14   1  -4    2.50    3.30
 -14   1   4    0.70    3.30
 -14   1   4    4.70    4.90
  13  -1  -4    1.10    3.30
 -13  -1   4    4.80    4.90
 -13  -1   4    0.90    3.20
 -13  -1   4    6.50    4.00
 -13  -1   4    1.30    3.80
 -13  -1   4    3.20    3.30
  13  -1  -4    1.50    3.40
  13   1  -4    1.00    3.20
 -13   1   4    6.40    6.10
 -13   1   4    2.80    3.40
 -13   1   4    7.00    4.90
 -13   1   4    8.10    3.10
 -12  -1   4   52.89    8.40
  12  -1  -4   34.60    4.90
 -12  -1   4   36.20    5.60
 -12  -1   4   45.10    5.30
  12  -1  -4   36.90    5.10
 -12  -1   4   40.00    5.40
 -12  -1   4   34.50    5.50
 -12   1   4   40.30    4.90
  12   1  -4   44.30    5.40
 -12   1   4   43.20    4.90
 -12   1   4   45.80    7.80
 -12   1   4   34.40    5.30
 -11  -1   4    9.00    3.80
 -11  -1   4    6.70    3.20
 -11  -1   4    8.60    3.10
  11  -1  -4   10.80    3.20
  11  -1  -4    7.20    3.00
 -11  -1   4   11.80    5.00
 -11  -1   4    8.30    3.20
 -11   1   4    5.90    2.80
 -11   1   4   14.90    5.20
 -11   1   4   14.20    4.30
 -11   1   4    6.10    2.80
 -11   1   4    4.90    3.40
  11   1  -4    5.90    2.70
  10  -1  -4   38.80    5.70
  10  -1  -4   42.10    4.70
  10   1  -4   38.50    4.20
  10   1  -4   35.00    5.40
   9  -1  -4  218.78   10.90
   9  -1  -4  216.38   12.10
   9   1  -4  209.08   10.40
   8  -1  -4  596.34   26.20
   8  -1  -4  575.54   24.70
   8   1  -4  583.74   24.40
   7  -1  -4  384.46   16.50
   7  -1  -4  401.16   17.80
   7   1  -4  371.46   16.10
  -7   1   4  378.56   16.50
   6  -1  -4  434.66   18.90
   6  -1  -4  444.66   20.00
   6   1  -4  432.86   18.40
  -6   1   4  456.05   18.50
  -6   1   4  504.75   19.30
   5  -1  -4  395.56   16.20
   5  -1  -4  407.66   17.30
  -5   1   4  396.76   16.10
   5   1  -4  409.86   15.50
  -5   1   4  346.67   16.30
   4  -1  -4 2535.55  109.29
   4  -1  -4 2866.01  109.59
   4  -1  -4 2771.62  108.59
  -4  -1   4 2920.41  108.79
  -4   1   4 2832.72  108.79
  -4   1   4 2693.43  108.89
   3  -1  -4 4463.85  180.88
   3  -1  -4 4461.95  181.58
  -3  -1   4 4743.93  181.18
   3  -1  -4 4700.53  181.78
  -3   1   4 4782.92  181.28
  -2  -1   4  447.26   18.60
   2  -1  -4  460.75   19.00
   2  -1  -4  450.35   19.00
   2  -1  -4  450.85   18.40
  -2   1   4  473.15   18.80
   1  -1  -4 1089.49   45.20
   1  -1  -4 1120.79   44.60
  -1  -1   4 1162.48   44.80
   1  -1  -4 1160.78   45.00
  -1  -1   4 1090.19   44.30
  -1   1   4 1152.88   44.90
   0  -1   4 1131.09   45.00
   0  -1  -4 1158.68   45.20
   0  -1  -4 1134.79   45.70
   0  -1  -4 1144.99   45.10
   0   1  -4 1091.09   45.30
   0   1  -4 1111.59   44.80
   0   1   4 1158.38   45.20
  -1  -1  -4 3646.84  149.19
  -1  -1  -4 3914.11  148.39
   1  -1   4 3874.31  148.29
  -1  -1  -4 3798.82  148.79
  -1   1  -4 3560.34  148.89
   1   1   4 3930.61  148.39
  -1   1  -4 3781.72  148.29
   2  -1   4 1500.85   59.09
  -2  -1  -4 1485.25   60.39
   2  -1   4 1545.15   58.79
  -2   1  -4 1503.35   60.29
  -2   1  -4 1458.65   59.39
   2   1   4 1502.05   59.29
  -3  -1  -4    7.10    2.10
   3  -1   4    8.00    1.20
   3   1   4    8.70    1.30
  -3   1  -4    3.60    2.00
  -3   1  -4    7.00    1.50
   4  -1   4  787.12   29.90
  -4  -1  -4  730.93   31.40
   4   1   4  710.13   30.30
  -4   1  -4  689.13   30.10
   4   1   4  726.23   29.50
  -4   1  -4  764.52   31.70
   5  -1   4  897.91   37.60
  -5  -1  -4 1002.50   39.70
   5   1   4  847.02   38.00
  -5   1  -4  964.90   39.70
  -6  -1  -4  926.51   39.70
  -6   1  -4  920.71   40.10
  -7  -1  -4  101.79    8.00
  -7   1  -4   95.39    8.30
  -8  -1  -4  101.79    8.70
  -8   1  -4   98.69    8.80
  -9  -1  -4  144.09   10.70
   9  -1   4  152.58    9.30
  -9  -1  -4  144.89    8.30
  -9  -1  -4  133.49    9.40
  -9  -1  -4  138.29    9.40
  -9   1  -4  140.49    9.80
  -9   1  -4  144.09    8.50
   9   1   4  141.69    9.30
  -9   1  -4  145.49   11.20
  10  -1   4   55.19    6.00
 -10  -1  -4   55.29    6.80
 -10  -1  -4   44.00    6.70
 -10  -1  -4   55.69    5.30
 -10  -1  -4   49.40    5.80
 -10   1  -4   47.50    6.60
  10   1   4   56.39    6.20
 -10   1  -4   62.49    8.50
 -10   1  -4   61.29    5.70
 -11  -1  -4  144.29   10.30
 -11  -1  -4  129.19   10.20
 -11  -1  -4  135.09    8.60
  11  -1   4  151.48   10.10
 -11   1  -4  143.39   11.10
  11   1   4  146.09   10.10
 -11   1  -4  153.18    9.20
 -12  -1  -4   36.80    5.70
 -12  -1  -4   28.90    4.20
 -12  -1  -4   26.30    6.30
  12  -1   4   31.00    5.30
 -12   1  -4   23.00    3.90
  12   1   4   15.50    4.30
 -12   1  -4   29.30    5.70
 -12   1  -4   12.50    4.80
  13  -1   4    6.00    3.60
 -13  -1  -4    0.50    3.50
 -13  -1  -4    1.40    2.30
 -13  -1  -4    1.40    3.90
  13   1   4    5.20    3.60
 -13   1  -4   -0.60    3.60
 -13   1  -4   -1.10    3.30
 -13   1  -4    3.50    2.80
 -14  -1  -4    9.30    4.20
 -14  -1  -4    7.60    3.20
 -14  -1  -4    9.60    2.70
  14  -1   4    9.70    3.20
  14   1   4   13.20    3.50
 -14   1  -4   16.30    3.20
 -14   1  -4    8.80    4.10
 -14   1  -4   12.10    3.60
 -15  -1  -4   12.60    2.60
  15  -1   4   15.50    3.10
 -15  -1  -4   12.40    3.80
 -15   1  -4   12.50    2.50
  15   1   4   16.00    2.90
 -15   1  -4   15.60    2.90
 -17  -2   4    2.40    3.30
 -17  -2   4    7.20    4.40
  17  -2  -4    4.40    2.30
 -17   2   4    0.20    1.90
 -16  -2   4    0.60    3.90
 -16  -2   4    6.70    3.80
  16  -2  -4    3.40    2.80
 -16   2   4    1.80    3.20
 -16   2   4    4.40    2.60
  15  -2  -4    5.60    3.30
 -15  -2   4    5.10    4.10
 -15  -2   4    7.40    4.40
 -15  -2   4   15.40    5.60
 -15   2   4    9.80    4.80
 -15   2   4    9.40    3.30
 -14  -2   4   26.30    5.10
 -14  -2   4   42.30    6.60
  14  -2  -4   41.40    5.40
 -14  -2   4   35.60    7.60
 -14  -2   4   30.50    5.00
 -14   2   4   31.20    4.80
 -14   2   4   32.40    6.40
  13  -2  -4  103.39   10.00
 -13  -2   4  105.59   11.20
 -13  -2   4   98.19    8.40
  13  -2  -4  110.09    8.30
 -13  -2   4  109.09    9.80
 -13  -2   4  119.59    9.20
  13   2  -4  109.59    8.30
 -13   2   4  112.59    8.30
 -13   2   4  107.29   11.00
 -13   2   4  101.49    7.90
 -12  -2   4   90.09    7.50
  12  -2  -4   76.39    7.70
 -12  -2   4   85.49    8.20
  12  -2  -4   72.89    7.20
 -12  -2   4   87.49    8.40
 -12  -2   4   99.79   10.30
 -12   2   4   94.79    8.80
 -12   2   4   87.29    9.70
 -12   2   4   86.69    6.80
  12   2  -4   84.49    7.20
 -12   2   4   78.79    6.90
 -11  -2   4   40.90    5.90
  11  -2  -4   39.50    5.10
  11  -2  -4   39.90    4.90
 -11  -2   4   36.60    4.70
 -11  -2   4   59.09    6.50
 -11  -2   4   35.60    7.00
 -11   2   4   49.60    5.60
  11   2  -4   44.00    5.00
 -11   2   4   44.80    6.70
 -11   2   4   38.10    4.60
 -11   2   4   42.90    5.60
 -11   2   4   40.20    7.00
 -10  -2   4  422.06   20.90
 -10  -2   4  416.06   20.00
  10  -2  -4  453.15   20.40
 -10  -2   4  419.46   20.00
  10  -2  -4  512.35   27.10
 -10  -2   4  416.46   20.50
 -10  -2   4  441.86   23.00
  10   2  -4  466.35   19.80
 -10   2   4  404.26   19.70
   9  -2  -4   64.39    5.30
   9  -2  -4   57.19    6.20
   9   2  -4   65.89    4.70
   8  -2  -4  667.23   27.10
   8  -2  -4  603.04   28.60
   8  -2  -4  627.84   28.10
   8   2  -4  629.74   26.30
  -8   2   4  633.04   27.30
   7  -2  -4  138.19    8.20
   7  -2  -4  131.89    8.60
   7  -2  -4  135.69    7.20
  -7   2   4  131.69    7.60
   7   2  -4  128.59    6.40
   6  -2  -4 1001.80   39.60
   6  -2  -4  923.51   40.80
   6  -2  -4 1011.60   40.60
  -6   2   4  930.61   38.90
   6   2  -4 1039.70   38.80
  -6   2   4  935.21   40.10
   5  -2  -4  517.35   21.40
   5  -2  -4  519.75   22.30
   5  -2  -4  487.55   22.50
  -5   2   4  502.05   22.00
   5   2  -4  535.65   20.50
  -5   2   4  520.05   21.10
   4  -2  -4   68.29    4.80
   4  -2  -4   80.49    5.10
   4  -2  -4   64.09    4.00
  -4   2   4   85.09    4.80
  -4   2   4   68.29    4.00
   3  -2  -4  218.58   10.60
   3  -2  -4  223.88   10.40
   3  -2  -4  218.28    9.70
  -3   2   4  208.88    9.70
  -3   2   4  237.78   10.50
   2  -2  -4 1763.62   71.49
   2  -2  -4 1797.12   72.39
   2  -2  -4 1866.41   72.09
  -1  -2   4 2348.57   94.69
   1  -2  -4 2357.96   94.99
   1  -2  -4 2433.66   95.89
   1  -2  -4 2499.05   95.39
   1   2  -4 2360.36   95.09
   1   2  -4 2464.35   94.39
   0  -2   4  545.45   21.20
   0  -2  -4  541.35   21.80
   0  -2  -4  494.25   20.90
   0  -2  -4  511.85   21.20
   0   2  -4  510.55   21.30
   0   2  -4  464.85   20.40
   0   2  -4  482.05   20.30
  -1  -2  -4 1315.97   53.19
  -1  -2  -4 1300.27   54.09
   1  -2   4 1367.76   53.79
   1  -2   4 1340.27   52.29
  -1  -2  -4 1392.26   53.39
  -1   2  -4 1383.66   52.89
  -1   2  -4 1313.97   52.29
  -1   2  -4 1253.27   53.69
  -2  -2  -4 1211.48   47.30
   2  -2   4 1133.79   45.20
  -2  -2  -4 1119.09   46.20
  -2   2  -4 1183.98   47.10
  -2   2  -4 1093.59   45.80
   3  -2   4 1308.57   50.99
  -3  -2  -4 1329.17   52.99
  -3   2  -4 1206.08   51.49
   3   2   4 1220.98   51.69
  -3   2  -4 1365.56   53.09
   3   2   4 1297.37   51.39
  -4  -2  -4 1419.96   57.49
   4   2   4 1417.26   55.59
  -4   2  -4 1323.87   55.99
  -4   2  -4 1421.66   57.69
  -5  -2  -4  786.12   32.30
  -5   2  -4  770.02   32.60
   5   2   4  642.64   30.60
  -6  -2  -4  225.88   12.70
  -6   2  -4  228.68   13.30
  -7  -2  -4  454.25   21.50
  -7   2  -4  422.36   22.10
   8  -2   4  140.19   11.00
  -8  -2  -4  177.68   11.10
  -8  -2  -4  160.88   10.00
  -8   2  -4  148.79    8.50
  -8   2  -4  168.38   11.80
   8   2   4  132.19   10.80
  -9  -2  -4  141.89   10.50
  -9  -2  -4  134.89    9.40
  -9  -2  -4  125.09    8.90
  -9  -2  -4  143.69    9.50
  -9  -2  -4  141.59    8.10
   9  -2   4  138.99    9.00
  -9   2  -4  134.39   10.10
  -9   2  -4  138.79   10.30
  -9   2  -4  140.49   11.70
   9   2   4  143.39    9.20
  -9   2  -4  148.29    8.40
 -10  -2  -4   -0.30    4.10
 -10  -2  -4   -1.70    2.40
  10  -2   4    0.00    3.40
 -10  -2  -4    4.40    3.50
 -10  -2  -4    4.90    3.60
 -10  -2  -4    0.60    2.90
  10   2   4    0.70    3.40
 -10   2  -4   -0.60    4.40
 -10   2  -4    6.50    4.00
 -10   2  -4    3.80    2.80
 -10   2  -4    4.20    3.60
 -11  -2  -4   67.59    7.40
 -11  -2  -4   68.99    5.80
 -11  -2  -4   84.39    8.00
  11  -2   4   68.39    7.10
 -11   2  -4   79.99    6.60
 -11   2  -4   85.89    8.30
  11   2   4   60.29    6.60
 -11   2  -4   74.59    8.30
  12  -2   4    7.90    3.90
 -12  -2  -4    5.60    3.90
 -12  -2  -4   10.80    4.10
  12   2   4   11.50    4.30
 -12   2  -4    6.70    3.50
 -12   2  -4   15.00    4.90
  13  -2   4   10.80    3.60
 -13  -2  -4   13.90    4.10
 -13  -2  -4    7.50    4.60
 -13  -2  -4   10.90    3.80
  13   2   4    8.90    3.60
 -13   2  -4    5.90    2.80
 -13   2  -4   13.00    4.10
 -14  -2  -4    1.00    2.40
 -14  -2  -4   -1.50    3.40
 -14  -2  -4   -0.80    5.60
  14  -2   4    1.60    2.80
 -14   2  -4    0.40    2.20
 -14   2  -4    3.40    2.40
  14   2   4   -1.10    2.70
 -15  -2  -4    4.90    2.10
 -15  -2  -4    3.60    3.20
  15  -2   4    7.30    2.50
 -15   2  -4    6.00    2.40
  15   2   4    4.60    2.40
 -15   2  -4    7.80    2.30
 -17  -3   4    8.90    3.70
 -17  -3   4    5.50    3.10
 -17   3   4    8.50    2.30
 -16  -3   4    0.00    3.60
  16  -3  -4   -0.20    2.40
 -16  -3   4   -0.50    3.30
 -16   3   4    1.30    2.20
 -15  -3   4   40.30    6.90
 -15  -3   4   58.19    6.60
  15  -3  -4   66.99    6.40
 -15  -3   4   49.40    5.50
 -15  -3   4   69.89    7.60
 -15   3   4   42.70    4.90
 -14  -3   4   30.60    7.10
 -14  -3   4   32.70    5.60
  14  -3  -4   36.00    5.00
 -14  -3   4   20.20    5.00
 -14  -3   4   21.50    4.40
 -14   3   4   25.90    5.80
 -14   3   4   22.50    4.30
  13  -3  -4  185.08   11.20
 -13  -3   4  202.48   14.70
 -13  -3   4  171.48   12.10
 -13  -3   4  173.98   11.30
 -13  -3   4  178.28   12.00
  13   3  -4  166.08   10.90
 -13   3   4  177.78   10.80
 -13   3   4  177.38   13.00
 -13   3   4  157.68   10.60
 -12  -3   4    2.70    3.50
  12  -3  -4    3.70    3.40
 -12  -3   4    2.50    4.80
 -12  -3   4    4.30    3.50
 -12  -3   4    0.90    3.90
 -12  -3   4   -0.60    3.40
 -12   3   4    4.90    3.00
 -12   3   4   -0.60    3.20
 -12   3   4    0.90    3.90
  12   3  -4    4.50    3.00
 -11  -3   4    3.70    3.10
 -11  -3   4    1.90    3.40
 -11  -3   4    4.10    4.70
 -11  -3   4    1.70    3.10
  11  -3  -4   -0.10    2.80
 -11  -3   4    2.00    3.30
  11  -3  -4    0.50    3.00
 -11  -3   4    3.40    3.40
 -11   3   4    4.50    3.90
 -11   3   4    3.10    2.80
 -11   3   4    6.00    3.10
 -11   3   4    1.20    3.10
  11   3  -4    1.10    2.50
 -10  -3   4  241.58   13.10
 -10  -3   4  238.88   12.40
 -10  -3   4  208.38   12.90
 -10  -3   4  230.68   15.00
 -10  -3   4  221.48   13.20
 -10  -3   4  230.98   12.30
  10  -3  -4  246.48   12.80
  10  -3  -4  243.58   12.40
 -10   3   4  226.28   12.00
 -10   3   4  239.68   14.70
  10   3  -4  241.68   12.00
 -10   3   4  227.08   12.70
   9  -3  -4  268.17   13.60
   9  -3  -4  246.18   15.40
   9  -3  -4  261.77   14.60
   9   3  -4  286.87   12.80
  -9   3   4  261.87   17.70
   8  -3  -4  456.15   20.00
   8  -3  -4  430.06   21.90
   8  -3  -4  416.96   20.80
   8   3  -4  462.75   19.10
  -8   3   4  433.96   20.50
   7  -3  -4   52.99    6.00
   7  -3  -4   64.49    4.90
   7  -3  -4   63.29    5.90
   7   3  -4   64.79    4.00
  -7   3   4   54.49    5.30
   6  -3  -4  210.28   11.90
   6  -3  -4  201.68   10.30
   6  -3  -4  216.48   11.20
   6   3  -4  219.38    9.40
  -6   3   4  208.98   11.20
  -6   3   4  202.68    9.60
   5  -3  -4  706.73   30.00
   5  -3  -4  701.73   30.80
   5  -3  -4  664.03   29.20
  -5   3   4  716.53   28.90
   5   3  -4  693.53   28.30
  -5   3   4  733.53   30.20
   4  -3  -4 1040.50   43.90
   4  -3  -4  988.30   43.10
   4  -3  -4 1103.49   44.70
   4   3  -4 1037.60   42.20
  -4   3   4 1161.98   44.40
   3  -3  -4   38.30    4.00
   3  -3  -4   48.60    3.40
   3  -3  -4   46.20    3.90
   3   3  -4   35.20    3.10
  -3   3   4   40.80    3.80
   3   3  -4   50.49    2.50
   2  -3  -4 1753.22   69.69
   2  -3  -4 1731.73   70.79
   2  -3  -4 1849.02   70.29
  -2  -3   4 1697.33   68.99
   2   3  -4 1634.24   69.79
   2   3  -4 1839.12   68.89
   1  -3  -4   68.59    4.10
  -1  -3   4   59.39    3.90
   1  -3  -4   61.89    4.90
   1  -3  -4   69.89    4.50
   1   3  -4   71.19    3.50
   1   3  -4   57.29    4.30
   0  -3   4 1078.39   44.00
   0  -3  -4 1099.99   44.90
   0  -3  -4 1075.79   44.10
   0   3  -4 1095.79   43.30
   0   3  -4 1068.09   44.40
   1  -3   4 1296.97   51.09
   1  -3   4 1259.97   52.49
  -1  -3  -4 1349.66   52.29
  -1  -3  -4 1241.58   51.69
  -1  -3  -4 1297.47   53.09
  -1   3  -4 1322.57   51.49
  -1   3  -4 1256.97   52.69
  -2  -3  -4 2020.40   83.09
   2  -3   4 2143.69   83.99
   2  -3   4 2127.69   82.09
  -2  -3  -4 2172.58   84.19
  -2   3  -4 2071.29   82.59
   2   3   4 1990.30   82.69
  -2   3  -4 2050.09   83.99
  -3  -3  -4  220.08   10.90
   3  -3   4  202.48   10.70
   3   3   4  161.28    9.00
  -3   3  -4  200.18   10.80
  -3   3  -4  160.88    8.90
   4  -3   4   92.79    7.30
  -4  -3  -4   98.59    7.30
  -4   3  -4   89.89    7.50
   4   3   4  106.69    6.20
  -4   3  -4   93.89    6.30
  -5  -3  -4  398.36   18.60
   5  -3   4  383.96   19.20
   5   3   4  338.17   17.10
  -5   3  -4  381.16   19.10
   6  -3   4   90.59    8.40
  -6  -3  -4   91.09    7.50
  -6   3  -4   88.29    8.30
   7  -3   4  111.49    9.70
  -7  -3  -4  121.59    8.80
  -7   3  -4  116.39   10.00
   8  -3   4   35.90    5.00
   8  -3   4   23.90    6.20
  -8  -3  -4   29.30    4.90
  -8  -3  -4   20.50    4.70
  -8  -3  -4   35.20    5.00
  -8  -3  -4   30.70    4.80
  -8   3  -4   28.60    5.70
  -8   3  -4   30.80    3.80
  -8   3  -4   28.00    6.10
   8   3   4   27.40    4.40
  -8   3  -4   35.10    5.70
  -9  -3  -4    0.50    3.00
  -9  -3  -4   -1.80    2.80
  -9  -3  -4   -0.90    3.40
   9  -3   4   -1.40    3.10
   9  -3   4   -0.40    4.30
  -9  -3  -4    1.60    3.10
  -9   3  -4    1.20    2.60
  -9   3  -4    3.30    3.80
   9   3   4    2.60    3.10
  -9   3  -4    0.30    4.30
  -9   3  -4    1.60    3.90
 -10  -3  -4   11.70    3.70
  10  -3   4   14.40    4.30
 -10  -3  -4    7.40    3.70
 -10  -3  -4   14.00    4.30
  10   3   4   10.50    3.90
 -10   3  -4   14.00    5.00
 -10   3  -4    7.60    3.10
 -10   3  -4   10.00    4.30
  11  -3   4  144.29   10.00
 -11  -3  -4  138.79   10.20
 -11  -3  -4  153.58   10.40
 -11  -3  -4  135.09    9.60
 -11   3  -4  145.79    9.10
 -11   3  -4  134.69   10.60
  11   3   4  136.39    9.90
 -11   3  -4  151.28   11.30
  12  -3   4   33.30    5.20
 -12  -3  -4   35.90    5.30
 -12  -3  -4   43.30    6.00
 -12  -3  -4   33.40    5.00
 -12   3  -4   45.40    6.50
 -12   3  -4   30.70    5.30
 -12   3  -4   37.30    4.80
  12   3   4   29.00    4.90
  13  -3   4    1.30    3.10
 -13  -3  -4   -2.00    3.50
 -13  -3  -4    3.80    2.80
 -13  -3  -4    1.30    4.10
  13   3   4   -2.20    2.90
 -13   3  -4   -0.60    2.50
 -13   3  -4    0.20    3.10
 -13   3  -4   -1.00    2.90
 -14  -3  -4    2.00    3.40
  14  -3   4    3.20    2.70
 -14  -3  -4    5.60    3.80
 -14  -3  -4    3.00    2.40
  14   3   4    1.20    2.50
 -14   3  -4    1.70    2.40
  15  -3   4   13.90    2.70
 -15  -3  -4    8.70    3.30
 -15  -3  -4   11.90    2.90
  15   3   4   15.00    2.70
 -15   3  -4   18.00    2.70
 -16  -4   4   11.00    3.60
 -16  -4   4    8.10    3.80
 -16   4   4   10.00    2.60
 -15  -4   4    8.60    4.50
 -15  -4   4   10.90    4.30
 -15  -4   4   13.80    3.50
  15  -4  -4    9.10    3.20
 -15  -4   4   16.10    4.30
 -15   4   4    4.90    3.20
 -15   4   4   10.50    3.10
 -14  -4   4   13.40    4.20
 -14  -4   4   11.70    3.70
  14  -4  -4   11.10    3.60
 -14  -4   4   11.70    4.10
 -14  -4   4    7.30    4.90
 -14   4   4   11.80    3.10
 -14   4   4   14.60    4.70
 -14   4   4   19.00    4.00
 -13  -4   4   14.20    4.50
  13  -4  -4   18.90    4.50
 -13  -4   4   14.40    4.10
 -13  -4   4   20.50    4.80
 -13  -4   4   18.60    6.10
 -13  -4   4   20.20    4.80
 -13   4   4   21.00    4.20
 -13   4   4    7.20    3.50
 -13   4   4   18.40    5.40
  12  -4  -4  148.79   10.00
 -12  -4   4  156.58   10.80
 -12  -4   4  142.89   11.10
 -12  -4   4  155.28   10.10
 -12  -4   4  152.68   10.00
 -12  -4   4  148.69   10.80
 -12  -4   4  136.39   12.30
  12   4  -4  148.39    9.80
 -12   4   4  138.59    9.20
 -12   4   4  143.29   10.20
 -12   4   4  148.59   12.00
 -11  -4   4    4.70    4.70
 -11  -4   4    6.90    3.70
 -11  -4   4    3.90    3.40
  11  -4  -4    7.20    3.60
 -11  -4   4    4.10    3.50
 -11  -4   4    4.60    3.90
 -11   4   4    6.50    3.40
 -11   4   4    2.40    3.50
  11   4  -4    5.50    2.90
 -11   4   4    3.80    3.40
 -10  -4   4    5.30    3.90
 -10  -4   4    8.50    3.50
 -10  -4   4    4.60    4.50
 -10  -4   4    3.70    3.20
  10  -4  -4    8.70    3.30
 -10  -4   4    6.00    3.40
 -10  -4   4    1.40    2.60
  10  -4  -4   12.30    7.00
  10   4  -4    5.40    2.60
 -10   4   4    5.40    3.80
 -10   4   4   10.00    3.10
  -9  -4   4   99.29    7.60
  -9  -4   4   96.19    7.10
  -9  -4   4  103.49    8.40
   9  -4  -4  100.49    7.50
  -9  -4   4  111.39    8.10
  -9  -4   4   99.19    9.60
   9  -4  -4  111.59    9.90
  -9  -4   4  110.19    7.60
   9  -4  -4   97.19    7.60
  -9   4   4   97.09    8.00
  -9   4   4  108.39    7.10
  -9   4   4  100.69    8.80
   9   4  -4  108.79    6.80
   8  -4  -4   44.60    6.70
   8  -4  -4   26.40    3.90
   8  -4  -4   29.90    4.80
  -8   4   4   33.90    5.00
   8   4  -4   33.40    3.50
   7  -4  -4   59.09    5.90
   7  -4  -4   64.19    5.40
   7  -4  -4   67.89    7.10
  -7   4   4   70.39    6.20
   7   4  -4   57.89    4.30
   6  -4  -4  232.18   12.70
   6  -4  -4  240.28   13.80
   6  -4  -4  247.88   12.00
   6   4  -4  240.88   10.90
  -6   4   4  227.48   12.80
   5  -4  -4  118.99    7.90
   5  -4  -4  113.59    7.00
   5  -4  -4  111.89    8.50
   5   4  -4  123.29    6.10
  -5   4   4  116.89    7.90
   4  -4  -4  769.62   34.00
   4  -4  -4  745.73   32.20
   4  -4  -4  786.82   33.10
   4   4  -4  773.92   31.40
  -4   4   4  781.92   33.60
   3  -4  -4 1608.64   65.99
   3  -4  -4 1584.44   64.99
   3  -4  -4 1550.44   64.29
  -3   4   4 1614.54   65.69
   3   4  -4 1632.44   63.59
   2  -4  -4 2926.31  116.19
  -2  -4   4 2843.92  115.19
   2  -4  -4 3047.20  117.39
   2   4  -4 2859.51  116.19
   1  -4  -4 1039.20   44.00
  -1  -4   4 1097.09   43.70
   1  -4  -4 1157.88   45.40
   1  -4  -4  991.60   43.40
   1   4  -4 1043.70   42.90
   1   4  -4 1083.59   44.40
   0  -4   4  172.78    9.60
   0  -4  -4  204.78   10.00
   0  -4  -4  177.18   10.50
   0   4  -4  212.48    9.00
   0   4  -4  181.18   10.20
   1  -4   4 1520.95   62.89
   1  -4   4 1541.65   61.49
  -1  -4  -4 1630.24   63.89
  -1  -4  -4 1560.34   62.69
  -1   4  -4 1486.15   61.69
  -1   4  -4 1523.75   63.39
   2  -4   4  989.90   42.40
  -2  -4  -4 1040.60   41.80
  -2  -4  -4  991.10   42.70
  -2   4  -4  976.40   42.70
  -2   4  -4 1010.60   40.90
   3  -4   4    8.40    3.00
  -3  -4  -4    6.10    3.00
  -3   4  -4    5.30    2.80
  -3   4  -4    6.80    2.10
   4  -4   4  390.06   19.60
  -4  -4  -4  410.46   19.40
  -4   4  -4  366.36   19.60
   5  -4   4  547.05   26.40
  -5  -4  -4  553.94   25.50
  -5   4  -4  532.45   26.30
  -6  -4  -4   30.70    5.20
   6  -4   4   24.90    5.40
  -6   4  -4   31.70    5.90
   7  -4   4   85.39    9.40
  -7  -4  -4   77.39    7.20
  -7  -4  -4   84.49    7.90
  -7  -4  -4   87.99    7.20
   7  -4   4   92.69    7.20
  -7  -4  -4   76.19    7.00
  -7  -4  -4   88.89    6.60
  -7   4  -4   89.19    5.90
  -7   4  -4  103.79   10.90
  -7   4  -4   82.99    9.00
   7   4   4   89.59    6.90
  -7   4  -4   79.39    8.30
  -8  -4  -4   43.20    5.60
  -8  -4  -4   33.10    4.80
   8  -4   4   49.60    8.20
  -8  -4  -4   36.30    4.40
  -8  -4  -4   49.00    6.60
  -8  -4  -4   44.20    5.60
   8  -4   4   41.00    5.30
   8   4   4   54.69    5.80
  -8   4  -4   52.19    6.90
  -8   4  -4   43.70    4.60
  -8   4  -4   43.50    6.60
  -8   4  -4   43.00    7.40
  -9  -4  -4  117.69    8.60
   9  -4   4  120.59    9.00
  -9  -4  -4  115.89    8.10
  -9  -4  -4  113.39    9.10
   9  -4   4  131.59   12.80
  -9  -4  -4  122.39    9.20
  -9   4  -4  127.49   12.10
   9   4   4  128.59    9.00
  -9   4  -4  118.69   10.20
  -9   4  -4  119.59    9.50
  -9   4  -4  122.69    7.90
  10  -4   4   54.89    6.30
 -10  -4  -4   59.09    6.90
 -10  -4  -4   63.79    7.00
 -10  -4  -4   71.39    7.20
  10   4   4   76.89    7.40
 -10   4  -4   66.69    6.10
 -10   4  -4   68.59    7.60
 -10   4  -4   65.89    8.10
 -11  -4  -4   80.59    7.70
 -11  -4  -4   98.59    8.10
  11  -4   4   95.69    8.30
 -11  -4  -4   99.19    8.70
  11   4   4  100.09    8.30
 -11   4  -4   83.19    8.20
 -11   4  -4   98.29    7.10
 -11   4  -4   74.69    8.90
 -12  -4  -4    4.90    3.70
 -12  -4  -4    4.50    3.60
 -12  -4  -4    2.40    2.90
  12  -4   4    8.60    3.70
  12   4   4    7.60    3.60
 -12   4  -4    3.20    3.30
 -12   4  -4    1.80    3.30
 -12   4  -4    2.90    2.70
 -13  -4  -4   15.20    4.20
 -13  -4  -4   16.10    4.90
 -13  -4  -4   15.50    3.40
  13  -4   4    6.20    3.30
 -13  -4  -4   15.80    4.60
 -13   4  -4   11.10    3.00
 -13   4  -4    5.50    3.20
  13   4   4    8.00    3.20
 -13   4  -4    5.30    3.40
 -14  -4  -4    0.90    1.90
 -14  -4  -4    1.00    3.30
  14  -4   4    4.60    2.50
 -14  -4  -4    4.80    3.30
 -14   4  -4    2.40    2.90
 -14   4  -4    1.60    2.10
  14   4   4    1.90    2.30
 -15  -4  -4   -0.60    3.00
 -16  -5   4   31.90    4.30
 -16   5   4   26.00    3.10
 -15  -5   4    0.50    2.80
 -15  -5   4   -0.10    3.20
 -15  -5   4   -0.10    3.30
 -15  -5   4    0.10    2.40
 -15   5   4    1.40    2.60
 -15   5   4    0.20    1.90
 -15   5   4    3.90    2.40
 -14  -5   4    2.00    4.10
 -14  -5   4    2.80    3.40
 -14  -5   4    0.30    2.90
 -14  -5   4    2.80    3.30
 -14   5   4   -0.80    3.30
 -14   5   4    2.40    2.80
 -14   5   4    2.70    2.40
 -13  -5   4   23.10    4.80
 -13  -5   4   34.40    6.70
 -13  -5   4   28.40    5.20
 -13  -5   4   16.30    4.00
 -13  -5   4   32.20    5.60
 -13   5   4   22.60    3.90
 -13   5   4   21.20    5.30
 -13   5   4   21.90    4.30
 -12  -5   4    9.50    4.10
 -12  -5   4   21.20    4.40
 -12  -5   4   14.50    3.90
 -12  -5   4   24.20    5.50
  12  -5  -4   17.60    4.40
 -12  -5   4   13.70    4.60
 -12  -5   4   24.90    6.30
 -12   5   4   13.50    4.70
 -12   5   4   13.80    4.30
 -12   5   4   12.20    3.50
  11  -5  -4   23.40    4.60
 -11  -5   4   29.30    4.80
 -11  -5   4   33.20    5.70
 -11  -5   4   42.10    7.50
 -11  -5   4   38.40    5.50
 -11  -5   4   31.80    5.80
 -11  -5   4   28.90    5.70
 -11   5   4   34.80    4.90
 -11   5   4   24.90    4.90
  11   5  -4   35.60    4.90
 -11   5   4   33.40    6.70
 -10  -5   4   63.29    7.20
 -10  -5   4   59.59    6.80
 -10  -5   4   60.09    6.30
 -10  -5   4   68.49    7.30
  10  -5  -4   71.79   10.10
  10  -5  -4   70.99    7.00
 -10  -5   4   70.79    7.80
 -10   5   4   75.69    8.60
  10   5  -4   52.49    5.90
 -10   5   4   68.19    7.30
 -10   5   4   63.49    6.30
   9  -5  -4  107.19    8.10
  -9  -5   4  120.69    7.90
  -9  -5   4  114.09    8.10
  -9  -5   4  105.79    8.70
  -9  -5   4  114.29    9.30
   9  -5  -4  114.29   11.10
  -9  -5   4  106.29    8.40
  -9   5   4  112.89    8.80
  -9   5   4  114.59    9.80
  -9   5   4  109.29    9.10
   9   5  -4  116.59    7.50
  -9   5   4   92.89    7.20
  -8  -5   4   62.69    6.40
   8  -5  -4   59.89    8.10
   8  -5  -4   41.90    5.30
  -8  -5   4   48.80    5.90
  -8  -5   4   52.79    5.50
  -8  -5   4   45.00    5.40
  -8  -5   4   43.00    5.40
  -8   5   4   67.69    7.20
  -8   5   4   64.39    7.40
  -8   5   4   59.49    6.70
   8   5  -4   47.90    4.70
  -8   5   4   56.99    5.40
   7  -5  -4  111.19    8.80
   7  -5  -4  112.29   10.00
   7   5  -4  119.19    7.00
  -7   5   4  119.99    9.10
   6  -5  -4  102.59    8.00
   6  -5  -4  109.89    9.50
  -6   5   4  103.39    8.30
   6   5  -4  101.69    6.20
   5  -5  -4  233.38   12.90
   5  -5  -4  239.98   14.20
  -5   5   4  237.98   13.70
   5   5  -4  236.88   11.30
   4  -5  -4   26.20    4.30
   4  -5  -4   15.70    4.00
  -4   5   4   21.10    4.40
   4   5  -4   21.00    2.70
   3  -5  -4  214.68   12.60
   3  -5  -4  199.38   11.40
  -3   5   4  209.98   12.30
   3   5  -4  208.98   10.00
  -2  -5   4  133.19    7.60
   2  -5  -4  131.99    9.80
   2  -5  -4  160.78    9.00
   2   5  -4  114.19    8.30
   2   5  -4  170.58    7.70
   1  -5  -4 1412.46   56.19
  -1  -5   4 1300.87   54.09
   1  -5  -4 1269.47   54.49
   1   5  -4 1321.47   53.49
   1   5  -4 1309.57   55.19
   0  -5  -4   44.60    5.30
   0  -5   4   40.00    4.50
   0  -5  -4   36.40    4.40
   0   5  -4   36.00    4.60
   0   5  -4   38.40    3.60
   1  -5   4  171.48   10.00
  -1  -5  -4  172.38   10.70
  -1  -5  -4  169.48    9.60
  -1   5  -4  166.78   10.40
  -1   5  -4  160.88    8.70
   2  -5   4   96.59    7.60
  -2  -5  -4   91.19    7.80
  -2  -5  -4  107.99    7.20
  -2   5  -4  104.49    6.30
  -2   5  -4   97.39    8.00
  -3  -5  -4  519.25   24.70
   3  -5   4  512.05   24.70
  -3   5  -4  522.05   25.30
   4  -5   4    4.80    3.50
  -4  -5  -4    4.40    3.00
  -4   5  -4    7.20    3.90
  -5  -5  -4  144.39    9.90
   5  -5   4  129.49   10.50
  -5   5  -4  128.19   10.80
  -6  -5  -4   42.80    5.70
   6  -5   4   52.69    5.70
  -6  -5  -4   46.00    6.20
   6  -5   4   44.90    7.30
  -6  -5  -4   46.80    6.50
  -6  -5  -4   42.40    4.50
  -6  -5  -4   45.70    5.50
   6   5   4   49.40    5.50
  -6   5  -4   34.90    6.40
  -6   5  -4   39.70    5.40
   6   5   4   61.29    7.20
  -6   5  -4   54.79    7.20
   7  -5   4   21.10    5.60
  -7  -5  -4   11.40    3.20
  -7  -5  -4   27.70    5.30
   7  -5   4   14.00    3.90
  -7  -5  -4   13.90    3.90
  -7  -5  -4   21.40    4.30
  -7   5  -4   24.50    5.80
   7   5   4   13.80    3.90
   7   5   4   17.10    4.80
  -7   5  -4   25.10    4.80
  -7   5  -4   24.50    5.30
  -7   5  -4   18.70    5.50
  -7   5  -4   11.40    3.90
  -8  -5  -4   34.50    5.20
  -8  -5  -4   33.50    5.20
   8  -5   4   27.10    4.80
  -8  -5  -4   24.20    4.20
   8  -5   4   25.00    6.50
  -8  -5  -4   23.20    4.60
  -8   5  -4   25.10    5.50
   8   5   4   27.50    4.50
  -8   5  -4   15.30    4.10
  -8   5  -4   26.60    4.00
  -8   5  -4   30.60    6.10
  -8   5  -4   23.90    6.50
   8   5   4   22.10    5.20
  -9  -5  -4   79.09    7.70
  -9  -5  -4   67.69    6.80
   9  -5   4   82.39    7.50
  -9  -5  -4   78.79    7.40
  -9  -5  -4   66.49    6.20
  -9   5  -4   64.99    6.00
  -9   5  -4   70.09    8.40
  -9   5  -4   69.29    6.90
   9   5   4   58.59    6.40
  -9   5  -4   72.29    8.00
  10  -5   4  100.19    8.60
 -10  -5  -4  114.69    8.60
 -10  -5  -4   93.79    7.40
 -10  -5  -4  102.29    8.80
 -10  -5  -4   98.59    8.50
 -10   5  -4  124.09   10.50
 -10   5  -4   89.09    7.20
  10   5   4   93.19    8.20
 -10   5  -4   95.79    9.10
 -10   5  -4   91.39    7.80
 -11  -5  -4    0.70    3.10
 -11  -5  -4    6.40    3.70
  11  -5   4    7.90    3.90
 -11  -5  -4    6.80    3.60
 -11   5  -4    2.00    4.00
 -11   5  -4    4.10    2.80
 -11   5  -4    3.10    4.00
  11   5   4    4.20    3.50
 -12  -5  -4   18.30    5.20
  12  -5   4   32.00    4.60
 -12  -5  -4   20.20    3.90
 -12  -5  -4   43.10    5.80
 -12  -5  -4   34.70    5.40
 -12   5  -4   17.40    4.40
 -12   5  -4   18.20    3.40
  12   5   4   30.00    4.60
 -13  -5  -4    4.10    3.70
 -13  -5  -4    3.60    2.20
 -13  -5  -4    3.50    3.40
 -13  -5  -4    2.00    3.40
 -13   5  -4    1.20    2.10
  13   5   4    4.30    2.70
 -13   5  -4    0.30    2.60
 -14  -5  -4    2.60    3.00
 -14  -5  -4    3.30    2.70
 -14   5  -4    2.60    1.80
  14   5   4    1.80    2.00
 -14   5  -4    1.80    2.10
 -15  -6   4    3.40    3.00
 -15  -6   4   -0.60    2.40
 -15   6   4    0.80    1.70
 -15   6   4    0.90    2.30
 -15   6   4    0.00    1.90
 -14  -6   4    7.10    3.20
 -14  -6   4    4.50    2.70
 -14  -6   4    3.50    2.90
 -14   6   4    2.60    2.40
 -14   6   4    4.90    3.40
 -14   6   4    6.50    2.50
 -13  -6   4   10.60    4.00
 -13  -6   4   11.30    3.50
 -13  -6   4   17.50    4.20
 -13   6   4    6.80    4.00
 -13   6   4   15.40    3.80
 -13   6   4   16.10    3.60
 -12  -6   4   18.50    4.00
 -12  -6   4   16.90    4.60
 -12  -6   4   25.70    5.20
 -12  -6   4   28.50    5.70
 -12  -6   4   21.70    4.30
 -12   6   4   22.50    4.60
 -12   6   4   16.80    5.10
 -12   6   4   19.60    4.00
 -11  -6   4   23.90    5.20
 -11  -6   4   14.20    4.10
 -11  -6   4   12.80    4.30
 -11  -6   4   15.60    4.50
 -11  -6   4   23.50    4.60
 -11   6   4   22.50    5.70
 -11   6   4   21.50    3.90
 -11   6   4   21.40    4.90
 -11   6   4   20.80    4.90
 -10  -6   4   91.49    8.80
 -10  -6   4   86.79    8.20
 -10  -6   4   74.49    8.20
 -10  -6   4   84.59    7.40
 -10  -6   4   77.89    7.40
 -10   6   4   86.49    8.40
 -10   6   4   87.29    9.40
  10   6  -4   81.09    7.10
 -10   6   4   76.79    6.80
   9  -6  -4   43.70   10.40
  -9  -6   4   23.70    4.80
  -9  -6   4   62.69    7.80
  -9  -6   4   38.60    5.60
  -9  -6   4   51.09    5.90
  -9  -6   4   32.30    4.80
   9   6  -4   36.40    4.70
  -9   6   4   47.70    7.40
  -9   6   4   31.10    4.30
  -9   6   4   37.10    5.60
  -9   6   4   29.70    5.60
  -8  -6   4    7.30    3.40
   8  -6  -4   10.80    5.40
  -8  -6   4   20.00    5.00
  -8  -6   4    9.30    4.00
  -8  -6   4    6.70    3.50
  -8  -6   4    6.70    3.30
  -8   6   4    9.60    4.10
   8   6  -4   11.20    3.00
  -8   6   4   15.20    5.10
  -8   6   4   16.60    4.60
   7  -6  -4   83.09    9.20
  -7  -6   4   67.89    6.90
  -7  -6   4   64.39    5.80
  -7  -6   4   75.09    6.50
  -7  -6   4   83.59    7.80
   7   6  -4   76.09    5.90
  -7   6   4   82.09    8.30
  -7   6   4   82.19    8.20
  -7   6   4   82.59    7.70
  -6  -6   4   85.29    7.80
  -6  -6   4   85.69    6.30
  -6  -6   4   84.29    6.70
   6  -6  -4   81.49    6.50
   6  -6  -4   95.49    9.50
   6   6  -4   99.49    6.40
  -6   6   4   92.99    8.50
  -6   6   4   89.69    8.50
  -6   6   4   86.29    7.70
   5  -6  -4   43.10    5.80
   5  -6  -4   43.80    6.70
  -5   6   4   50.69    6.50
   5   6  -4   45.60    4.40
   4  -6  -4  181.18   12.80
   4  -6  -4  187.68   11.40
   4   6  -4  200.58    9.90
  -4   6   4  161.28   11.80
   3  -6  -4  228.18   14.20
   3  -6  -4  219.68   12.70
   3   6  -4  226.28   11.30
   2  -6  -4  326.27   16.70
   2  -6  -4  330.57   18.10
   2   6  -4  328.27   15.40
   1  -6  -4  186.38   11.00
  -1  -6   4  188.28   10.40
   1  -6  -4  193.38   12.50
   1   6  -4  185.18   11.60
   0  -6  -4   98.49    7.30
   0  -6  -4  109.09    8.90
   0  -6   4  102.99    7.60
   0   6  -4  106.19    8.40
   0   6  -4   97.79    6.60
  -1  -6  -4   32.30    4.70
  -1  -6  -4   28.00    5.00
   1  -6   4   33.80    5.00
  -1   6  -4   29.30    3.70
  -1   6  -4   26.10    4.80
   2  -6   4   21.80    4.80
  -2  -6  -4   21.50    5.00
  -2   6  -4   15.40    3.10
  -2   6  -4   16.10    4.20
   3  -6   4   53.09    7.00
  -3  -6  -4   60.99    7.00
  -3   6  -4   42.00    6.50
  -4  -6  -4  187.88   11.30
  -4  -6  -4  190.98   10.40
   4  -6   4  211.48   13.60
  -4  -6  -4  202.08   12.80
  -4  -6  -4  199.18   11.90
   4  -6   4  206.48   12.10
  -4  -6  -4  179.98   11.70
   4   6   4  209.08   11.10
  -4   6  -4  203.08   12.80
  -4   6  -4  191.88   10.80
  -4   6  -4  201.38   13.80
  -4   6  -4  214.08   12.20
   4   6   4  207.48   12.10
  -5  -6  -4    7.10    2.80
  -5  -6  -4   10.20    3.30
  -5  -6  -4   10.10    4.10
  -5  -6  -4    3.90    3.10
   5  -6   4    6.00    4.50
  -5  -6  -4    6.10    3.70
   5  -6   4    8.90    3.70
  -5   6  -4    6.30    4.40
  -5   6  -4    6.50    4.30
  -5   6  -4    4.20    3.20
  -5   6  -4    7.00    3.00
   5   6   4    9.20    3.70
   5   6   4    8.10    3.00
  -6  -6  -4   59.49    7.50
  -6  -6  -4   58.19    5.80
  -6  -6  -4   78.29    7.10
  -6  -6  -4   67.39    7.40
  -6  -6  -4   74.99    7.00
   6  -6   4   79.99    9.40
   6   6   4   67.89    6.50
  -6   6  -4   68.99    9.10
  -6   6  -4   65.59    6.80
  -6   6  -4   72.99    8.20
  -6   6  -4   67.19    6.60
   6   6   4   73.29    7.60
  -7  -6  -4    3.20    2.80
  -7  -6  -4    8.40    3.80
   7  -6   4    9.80    6.70
  -7  -6  -4    7.90    3.40
  -7   6  -4   14.30    6.30
   7   6   4    9.00    3.70
  -7   6  -4    9.30    4.20
   7   6   4    7.20    4.10
  -7   6  -4    9.60    3.90
  -7   6  -4    7.90    3.30
  -8  -6  -4   24.90    4.80
  -8  -6  -4   20.70    4.10
  -8  -6  -4   20.30    4.50
   8   6   4   24.50    4.80
  -8   6  -4   14.20    4.10
  -8   6  -4   17.60    4.20
   8   6   4   25.50    5.50
  -8   6  -4   21.70    5.80
   9  -6   4  102.49    9.10
  -9  -6  -4  118.39    7.90
  -9  -6  -4  109.99    9.10
  -9  -6  -4  105.39    8.60
  -9   6  -4  103.19   10.20
   9   6   4  110.49    8.70
  -9   6  -4  102.99    8.10
  -9   6  -4  108.39    8.90
 -10  -6  -4   81.69    6.70
 -10  -6  -4   80.99    7.50
 -10  -6  -4   88.19    8.00
 -10  -6  -4   93.99    8.20
 -10   6  -4   92.69   10.00
 -10   6  -4   83.39    6.90
  10   6   4   89.49    7.80
 -11  -6  -4   11.80    4.00
  11  -6   4    3.80    3.00
 -11  -6  -4    8.20    3.10
 -11  -6  -4    5.40    2.60
 -11  -6  -4   11.50    3.60
  11   6   4    6.80    3.40
 -11   6  -4    8.20    2.80
 -11   6  -4    4.60    3.60
  12  -6   4    1.30    2.30
 -12  -6  -4    4.70    3.60
 -12  -6  -4   -1.80    2.00
 -12  -6  -4    1.30    3.30
 -12  -6  -4    0.50    3.00
 -12   6  -4    1.20    2.20
 -12   6  -4   -1.50    2.60
  12   6   4   -2.90    2.50
 -13  -6  -4    6.70    1.90
 -13  -6  -4    7.70    3.10
 -13  -6  -4   10.40    3.60
 -13  -6  -4    8.10    3.20
 -13   6  -4    6.40    2.70
 -13   6  -4    6.50    2.40
  13   6   4   12.00    2.70
 -14  -7   4    0.20    2.60
 -14  -7   4   -1.20    2.00
 -14  -7   4   -1.30    2.30
 -14   7   4   -0.50    1.80
 -14   7   4    0.40    2.30
 -13  -7   4    2.40    2.80
 -13  -7   4    8.70    3.10
 -13  -7   4    3.80    2.90
 -13   7   4    6.80    3.00
 -13   7   4   -0.50    2.80
 -12  -7   4    3.10    3.90
 -12  -7   4    0.80    2.60
 -12  -7   4    0.00    2.90
 -12  -7   4    1.30    3.10
 -12  -7   4    2.00    2.70
 -12   7   4    2.10    3.70
 -12   7   4    1.30    2.90
 -11  -7   4   20.90    5.10
  11  -7  -4   18.80    3.70
 -11  -7   4   14.30    4.00
 -11  -7   4   11.90    4.10
 -11  -7   4   20.80    4.30
 -11  -7   4   14.60    3.90
 -11   7   4    9.60    4.50
 -11   7   4   16.20    4.50
 -11   7   4   13.10    4.20
 -10  -7   4  127.99    9.00
  10  -7  -4  128.09    8.70
 -10  -7   4  130.29    9.70
 -10  -7   4  124.39    9.70
 -10  -7   4  120.89    8.90
 -10  -7   4  141.39   10.50
 -10   7   4  118.59   11.10
 -10   7   4  120.29    9.90
  -9  -7   4   18.80    5.20
  -9  -7   4   12.40    4.30
   9  -7  -4   13.30    3.70
  -9  -7   4    8.50    3.60
  -9  -7   4   14.00    4.00
  -9  -7   4   13.00    5.90
  -9   7   4   14.10    4.90
   9   7  -4   14.30    4.40
   9   7  -4   14.20    3.80
  -9   7   4   16.20    4.80
  -8  -7   4   29.90    6.10
  -8  -7   4   23.80    4.50
  -8  -7   4   16.00    4.50
  -8  -7   4   27.00    4.70
   8  -7  -4   24.40    4.30
   8   7  -4   17.40    3.80
  -8   7   4   22.30    5.50
  -8   7   4   26.00    5.70
  -7  -7   4   71.49    6.50
  -7  -7   4   49.70    5.90
  -7  -7   4   49.60    5.70
   7  -7  -4   63.19    9.60
  -7  -7   4   51.09    6.60
   7  -7  -4   54.89    5.90
  -7   7   4   52.29    7.10
   7   7  -4   50.09    5.70
  -7   7   4   63.09    7.50
  -6  -7   4   29.90    4.20
  -6  -7   4   51.09    5.40
   6  -7  -4   32.60    4.70
   6  -7  -4   35.80    7.70
  -6  -7   4   35.20    4.80
  -6  -7   4   47.30    5.40
  -6  -7   4   27.40    5.30
  -6   7   4   34.80    4.80
  -6   7   4   43.30    7.60
   6   7  -4   46.60    5.20
  -6   7   4   25.30    5.40
  -6   7   4   36.40    6.30
  -5  -7   4   29.90    4.30
  -5  -7   4   25.30    3.90
   5  -7  -4   33.70    4.70
   5  -7  -4   24.20    6.50
  -5  -7   4   31.50    4.50
  -5  -7   4   29.10    5.40
  -5  -7   4   29.10    4.30
   5  -7  -4   31.50    5.40
   5   7  -4   35.50    4.50
  -5   7   4   38.10    4.50
   5   7  -4   33.50    4.30
   5   7  -4   22.80    4.00
  -5   7   4   34.10    6.00
  -5   7   4   33.80    4.60
  -5   7   4   30.10    5.30
   4  -7  -4    6.80    2.90
   4  -7  -4    9.20    5.10
  -4  -7   4    7.30    3.00
  -4  -7   4    7.60    2.90
   4  -7  -4   10.70    4.00
  -4  -7   4    7.60    2.90
  -4  -7   4    9.30    3.20
  -4  -7   4    9.80    3.90
   4   7  -4   10.70    3.00
   4   7  -4    6.30    2.50
  -4   7   4   18.60    4.50
  -4   7   4    5.00    2.80
  -4   7   4    7.70    3.00
   3  -7  -4  165.08    9.70
  -3  -7   4  163.28    9.90
   3  -7  -4  206.08   13.80
   3  -7  -4  182.78   11.60
  -3  -7   4  180.28   10.80
  -3  -7   4  164.08    9.50
  -3  -7   4  188.68   10.20
  -3   7   4  190.18   11.20
   3   7  -4  169.98   10.00
   3   7  -4  147.19    9.40
  -3   7   4  161.68    9.70
  -3   7   4  166.68    9.90
   2  -7  -4  111.89   10.40
   2  -7  -4  111.59    8.50
  -2  -7   4  102.29    7.70
   2  -7  -4  110.69    7.60
  -2  -7   4  113.79    7.70
  -2   7   4  115.29    8.50
  -2   7   4  102.99    7.60
   2   7  -4  109.29    7.80
   2   7  -4  116.89    7.60
  -2   7   4  114.89    7.60
  -1  -7   4   55.99    5.70
  -1  -7   4   65.09    6.20
   1  -7  -4   66.29    5.80
   1  -7  -4   57.59    6.50
   1  -7  -4   69.09    8.00
   1   7  -4   58.29    5.60
  -1   7   4   65.49    5.60
  -1   7   4   66.29    6.60
  -1   7   4   60.69    5.80
   0  -7  -4  236.08   13.00
   0  -7   4  223.18   11.60
   0  -7  -4  196.28   11.10
   0  -7  -4  165.28   13.00
   0  -7   4  231.88   12.30
   0  -7   4  234.58   13.40
   0  -7  -4  234.58   14.50
   0   7  -4  224.68   14.10
   0   7   4  213.08   11.70
   0   7   4  193.88   12.10
   0   7  -4  224.78   12.60
   0   7   4  202.88   11.50
   0   7  -4  204.98   11.60
   0   7  -4  202.38   11.30
  -1  -7  -4   67.59    6.60
   1  -7   4   67.79    7.30
  -1  -7  -4   68.39    8.00
   1  -7   4   72.39    6.60
   1  -7   4   62.89    5.80
  -1  -7  -4   62.39    5.90
  -1  -7  -4   72.89    6.90
   1   7   4   74.29    6.10
  -1   7  -4   71.39    7.20
   1   7   4   72.59    6.20
  -1   7  -4   66.99    6.00
   1   7   4   69.89    6.80
  -2  -7  -4  191.48   13.10
  -2  -7  -4  186.58   10.60
   2  -7   4  187.68   10.50
  -2  -7  -4  176.68   11.10
   2  -7   4  212.88   11.90
   2  -7   4  192.88   12.80
  -2  -7  -4  197.98   11.80
  -2   7  -4  172.98   11.50
   2   7   4  180.38   10.60
   2   7   4  190.58   10.80
  -2   7  -4  191.38   13.70
   2   7   4  208.08   12.20
  -2   7  -4  202.88   10.90
  -3  -7  -4   94.69    7.10
  -3  -7  -4   95.39    9.00
   3  -7   4  102.49    7.20
  -3  -7  -4   91.99    8.00
   3  -7   4  105.49    9.70
  -3  -7  -4   94.49    7.90
   3  -7   4  105.29    8.00
  -3   7  -4  103.99   10.30
   3   7   4   90.59    7.30
  -3   7  -4  103.09    8.60
   3   7   4   79.29    8.10
  -3   7  -4   87.99    6.90
   3   7   4   90.79    7.10
  -4  -7  -4   59.69    7.10
  -4  -7  -4   65.49    6.80
  -4  -7  -4   53.89    7.60
   4  -7   4   55.99    6.80
  -4  -7  -4   75.39    6.30
   4  -7   4   60.39    8.40
  -4  -7  -4   56.59    6.70
  -4   7  -4   66.69    6.20
   4   7   4   69.59    7.50
  -4   7  -4   57.79    9.00
   4   7   4   68.39    6.60
  -4   7  -4   55.39    6.70
  -4   7  -4   55.89    7.00
   5  -7   4   16.70    5.60
  -5  -7  -4   21.60    4.50
  -5  -7  -4   18.10    4.10
  -5  -7  -4   21.90    5.00
   5  -7   4   21.50    4.90
  -5  -7  -4   15.10    3.60
  -5   7  -4   20.00    3.90
   5   7   4   22.50    5.00
  -5   7  -4   23.20    5.60
  -5   7  -4   10.40    3.90
  -5   7  -4   13.90    5.80
   5   7   4   21.10    4.10
   6  -7   4   37.90    6.00
  -6  -7  -4   20.20    4.30
  -6  -7  -4   24.10    4.20
  -6  -7  -4   41.80    6.00
   6   7   4   21.90    5.10
   6   7   4   25.10    4.50
  -6   7  -4   28.10    6.00
  -6   7  -4   31.40    5.60
  -6   7  -4   30.10    4.80
  -7  -7  -4   17.90    4.00
  -7  -7  -4   12.80    3.80
  -7  -7  -4   12.70    4.10
   7  -7   4   14.90    4.20
  -7   7  -4    9.70    3.60
   7   7   4   10.30    3.90
  -7   7  -4   13.60    4.60
   7   7   4   15.70    4.90
  -7   7  -4   13.20    5.00
  -8  -7  -4   26.50    4.20
  -8  -7  -4   24.60    4.50
   8  -7   4   28.70    5.40
  -8  -7  -4   19.10    4.30
  -8   7  -4   32.10    4.80
   8   7   4   26.90    5.50
  -8   7  -4   34.10    6.70
  -8   7  -4   21.90    4.90
   8   7   4   31.90    5.10
  -9  -7  -4   12.80    3.90
  -9  -7  -4   15.00    3.50
   9  -7   4    6.70    3.70
  -9  -7  -4    6.10    3.00
   9   7   4   14.90    4.20
  -9   7  -4    9.20    4.40
  -9   7  -4    6.90    3.10
  -9   7  -4    6.80    3.60
   9   7   4   16.00    4.30
 -10  -7  -4   42.10    5.50
 -10  -7  -4   44.60    4.90
 -10  -7  -4   45.60    5.70
 -10  -7  -4   36.20    4.90
 -10   7  -4   19.60    4.40
 -10   7  -4   32.60    6.00
  10   7   4   29.30    4.50
  11  -7   4    0.10    2.20
 -11  -7  -4    2.80    2.90
 -11  -7  -4    2.00    2.20
 -11  -7  -4    5.30    3.40
 -11  -7  -4    2.00    2.20
  11   7   4    2.60    2.70
 -11   7  -4    3.60    3.10
 -12  -7  -4    4.20    3.10
  12  -7   4    0.80    2.10
 -12  -7  -4    3.70    2.80
 -12  -7  -4    3.20    1.80
  12   7   4    1.10    2.10
 -12   7  -4    4.00    2.60
 -12   7  -4    3.20    1.90
 -13  -8   4    4.20    2.20
 -13  -8   4    6.70    2.50
 -13   8   4    1.80    2.70
 -13   8   4    5.30    2.20
 -12  -8   4    2.80    2.60
 -12  -8   4    5.20    2.60
 -12  -8   4    2.80    2.50
 -12   8   4    7.30    2.70
 -12   8   4    4.40    2.80
 -12   8   4    2.40    2.90
 -11  -8   4   23.50    3.90
 -11  -8   4   11.20    3.10
 -11  -8   4   14.30    4.60
 -11  -8   4   13.40    3.60
 -11   8   4   21.00    4.40
 -11   8   4   15.40    4.70
 -11   8   4   15.80    3.70
 -10  -8   4    3.50    3.00
 -10  -8   4    4.00    3.80
  10  -8  -4    2.00    2.70
 -10  -8   4    4.10    2.90
 -10  -8   4    5.60    3.20
 -10   8   4    5.80    3.40
 -10   8   4    5.90    4.30
 -10   8   4    4.90    3.60
   9  -8  -4   26.60    4.20
  -9  -8   4   21.30    3.80
  -9  -8   4   23.50    4.00
  -9  -8   4   25.80    5.40
  -9  -8   4   22.00    4.30
   9   8  -4   30.50    5.20
  -9   8   4   37.80    7.00
  -9   8   4   42.20    6.40
  -8  -8   4   29.00    4.80
  -8  -8   4   20.40    4.10
  -8  -8   4   35.50    6.30
   8  -8  -4   25.20    4.50
   8   8  -4   34.30    4.80
   8   8  -4   24.50    5.20
  -8   8   4   23.40    5.30
  -8   8   4   30.90    6.40
   7  -8  -4   14.50    3.80
  -7  -8   4   13.90    3.70
  -7  -8   4   18.70    3.80
  -7  -8   4   20.20    5.50
   7   8  -4   19.90    4.00
  -7   8   4   24.10    5.70
   7   8  -4   18.90    4.00
  -7   8   4   13.10    5.00
  -6  -8   4   36.00    6.30
   6  -8  -4   42.80    5.30
  -6  -8   4   40.90    5.10
  -6  -8   4   33.90    4.50
   6  -8  -4   34.20    6.10
  -6  -8   4   29.80    4.10
  -6   8   4   41.00    5.30
  -6   8   4   37.80    6.50
  -6   8   4   40.40    5.20
   6   8  -4   34.30    4.70
   6   8  -4   36.80    4.90
  -6   8   4   37.80    7.50
   5  -8  -4   28.30    4.50
  -5  -8   4   35.20    5.80
  -5  -8   4   28.60    4.70
   5  -8  -4   28.90    5.60
  -5  -8   4   32.60    4.50
  -5  -8   4   44.10    5.30
   5   8  -4   43.40    5.50
  -5   8   4   27.10    5.40
  -5   8   4   30.00    4.50
   5   8  -4   33.00    4.60
   5   8  -4   34.00    5.10
  -5   8   4   37.00    4.90
  -4  -8   4   46.30    5.30
   4  -8  -4   63.69    6.40
  -4  -8   4   63.39    7.10
   4  -8  -4   56.19    7.20
  -4  -8   4   48.70    5.60
   4  -8  -4   40.60    8.70
  -4  -8   4   56.59    5.50
  -4   8   4   61.79    6.50
  -4   8   4   44.10    6.40
   4   8  -4   56.09    5.90
   4   8  -4   55.99    5.80
  -4   8   4   51.29    5.70
   4   8  -4   55.69    6.30
  -3  -8   4   49.70    5.60
   3  -8  -4   35.00    7.30
   3  -8  -4   37.90    5.90
  -3  -8   4   46.50    5.10
  -3  -8   4   33.50    7.60
   3  -8  -4   34.10    4.70
  -3  -8   4   43.80    5.40
  -3   8   4   37.40    4.90
   3   8  -4   49.50    5.30
  -3   8   4   51.29    6.70
   3   8  -4   30.50    4.70
   3   8  -4   35.20    5.00
  -3   8   4   43.60    5.50
  -2  -8   4    7.10    3.20
   2  -8  -4    8.10    4.60
   2  -8  -4    2.00    3.40
  -2  -8   4    2.50    2.80
  -2  -8   4    3.90    3.60
   2  -8  -4    5.60    3.00
   2   8  -4   11.30    3.30
  -2   8   4    5.70    3.70
  -2   8   4    3.70    2.80
   2   8  -4    7.50    3.10
  -2   8   4    5.30    3.00
   1  -8  -4   23.70    5.20
  -1  -8   4   28.10    4.40
  -1  -8   4   22.50    4.20
   1  -8  -4   27.70    6.50
   1  -8  -4   34.70    4.90
  -1   8   4   23.60    4.30
   1   8  -4   26.40    4.20
  -1   8   4   26.00    4.50
   1   8  -4   19.10    5.50
  -1   8   4   24.20    4.80
  -1   8   4   25.10    4.80
   0  -8  -4   43.50    7.30
   0  -8  -4   67.09    6.30
   0  -8   4   37.50    5.40
   0  -8  -4   50.09    6.70
   0  -8   4   46.40    5.30
   0   8  -4   30.70    5.00
   0   8   4   63.29    7.30
   0   8   4   55.79    6.00
   0   8  -4   52.59    5.60
   0   8   4   46.20    5.60
  -1  -8  -4  120.59   10.70
  -1  -8  -4  109.39    8.70
   1  -8   4  115.69    8.00
  -1  -8  -4  114.89    9.40
   1  -8   4  118.79    8.90
  -1  -8  -4  114.49    8.20
  -1   8  -4   98.69    8.00
   1   8   4  103.29    9.10
  -1   8  -4  117.99   11.40
   1   8   4  112.99    8.20
  -1   8  -4  119.09    9.10
   1   8   4  119.49    8.40
  -2  -8  -4  225.08   13.10
  -2  -8  -4  214.98   14.80
  -2  -8  -4  234.28   12.30
  -2  -8  -4  242.18   14.00
   2  -8   4  220.18   13.40
   2  -8   4  228.98   12.50
   2   8   4  231.28   12.70
   2   8   4  221.58   13.90
  -2   8  -4  220.78   13.50
  -2   8  -4  195.88   15.60
  -2   8  -4  233.08   12.60
   2   8   4  230.98   12.70
  -3  -8  -4  157.38   10.20
   3  -8   4  189.48   11.90
  -3  -8  -4  182.28   11.90
  -3  -8  -4  183.38   11.40
   3   8   4  171.18   12.10
   3   8   4  176.18   10.90
  -3   8  -4  180.28   12.00
  -3   8  -4  179.98   11.00
   3   8   4  168.98   10.70
  -3   8  -4  170.58   10.80
  -4  -8  -4   23.10    4.50
   4  -8   4   10.10    4.10
  -4  -8  -4   22.10    4.00
  -4  -8  -4   16.60    4.30
  -4   8  -4   25.20    4.50
   4   8   4   21.20    4.40
   4   8   4   28.60    6.00
  -4   8  -4   20.70    5.10
   4   8   4   16.80    3.90
  -4   8  -4   21.20    4.30
  -5  -8  -4    2.20    2.90
  -5  -8  -4   -0.60    3.00
  -5  -8  -4    3.40    3.30
   5  -8   4    1.20    3.60
  -5   8  -4    1.50    3.70
  -5   8  -4    0.30    3.90
   5   8   4   -3.30    3.20
   5   8   4    1.40    3.30
  -5   8  -4    0.10    3.10
  -5   8  -4    0.90    3.00
  -6  -8  -4    9.30    3.80
  -6  -8  -4   10.20    3.40
   6  -8   4   15.70    4.70
  -6  -8  -4   10.80    3.60
   6   8   4   12.40    4.40
   6   8   4   14.80    4.10
  -6   8  -4   15.40    4.00
  -6   8  -4   10.80    4.80
  -6   8  -4   12.40    4.60
  -7  -8  -4   11.30    3.80
   7  -8   4    8.80    4.00
  -7  -8  -4    9.40    3.60
  -7  -8  -4    6.80    3.00
  -7   8  -4    9.80    3.50
   7   8   4   15.80    4.70
  -7   8  -4    8.00    4.00
  -7   8  -4    9.50    4.30
   7   8   4   10.60    3.90
  -8  -8  -4   18.20    4.00
  -8  -8  -4   27.40    4.20
   8  -8   4   33.80    5.60
  -8  -8  -4   26.10    4.50
   8   8   4   30.30    5.50
  -8   8  -4   30.50    5.10
  -8   8  -4   23.70    4.10
  -8   8  -4   22.40    5.10
   8   8   4   23.50    4.30
   9  -8   4    8.90    3.50
  -9  -8  -4   10.50    3.30
  -9  -8  -4    6.10    3.30
  -9  -8  -4    5.20    2.70
  -9  -8  -4    8.50    2.90
   9   8   4   10.20    3.60
  -9   8  -4    4.50    2.70
  -9   8  -4    7.10    3.30
  -9   8  -4    7.90    3.70
   9   8   4    7.10    3.30
 -10  -8  -4   44.30    5.00
 -10  -8  -4   25.00    3.40
  10  -8   4   17.80    3.50
 -10  -8  -4   36.60    4.00
 -10  -8  -4   34.50    4.50
  10   8   4   51.49    4.90
 -10   8  -4   33.10    4.40
 -10   8  -4   24.50    4.60
 -11  -8  -4   18.90    3.50
 -11  -8  -4   16.40    2.50
 -11  -8  -4   20.10    3.50
  11  -8   4   11.80    2.90
 -11  -8  -4   11.60    2.40
  11   8   4   15.40    2.90
 -11   8  -4   20.50    4.00
 -12   9   4    0.40    2.30
 -12   9   4    0.60    1.90
 -11  -9   4    2.70    2.10
 -11   9   4    1.20    2.40
 -11   9   4   -1.20    2.30
 -11   9   4   -2.60    2.50
 -10  -9   4    3.90    2.50
 -10  -9   4    1.70    3.50
 -10   9   4    3.40    3.00
 -10   9   4    2.10    3.00
 -10   9   4    2.90    2.80
  10   9  -4    0.60    2.80
   9  -9  -4    4.30    2.60
  -9  -9   4    4.00    2.70
  -9  -9   4    5.10    3.50
   9   9  -4    1.40    3.00
  -9   9   4    5.00    3.50
   9   9  -4    5.80    3.10
  -9   9   4    2.60    3.40
  -9   9   4    5.00    3.00
   8  -9  -4   -0.20    2.50
  -8  -9   4    1.80    2.80
  -8  -9   4    5.80    3.80
  -8   9   4    0.30    3.30
   8   9  -4    3.40    2.70
   8   9  -4    3.60    3.30
  -8   9   4    4.40    3.80
  -7  -9   4   16.00    3.80
   7  -9  -4   15.70    4.00
  -7  -9   4   20.50    4.90
   7  -9  -4   20.40    3.90
   7   9  -4   14.60    3.70
   7   9  -4   10.30    4.00
  -7   9   4   17.40    4.90
  -6  -9   4   33.20    5.50
   6  -9  -4   23.60    4.80
  -6  -9   4   44.50    5.20
   6  -9  -4   44.60    5.40
  -6   9   4   44.60    5.70
   6   9  -4   31.00    4.50
  -6   9   4   33.50    5.90
  -5  -9   4   15.00    4.60
  -5  -9   4   17.20    3.60
   5  -9  -4   11.70    4.20
  -5  -9   4   16.40    3.40
   5  -9  -4   11.30    3.50
  -5   9   4   13.90    3.70
   5   9  -4   15.20    3.90
  -5   9   4   15.50    4.80
  -5   9   4   21.00    4.50
   5   9  -4   20.70    4.10
   4  -9  -4    8.70    4.10
  -4  -9   4    8.10    3.20
  -4  -9   4    7.70    3.00
   4  -9  -4    9.20    3.50
  -4   9   4   12.40    3.80
   4   9  -4    7.80    3.40
  -4   9   4    7.90    4.00
  -4   9   4    5.30    3.20
   4   9  -4    8.40    3.40
   3  -9  -4   21.60    5.30
   3  -9  -4   18.20    4.00
  -3  -9   4   16.10    3.70
  -3  -9   4   16.60    3.70
   3   9  -4    9.10    3.70
  -3   9   4   15.70    3.90
  -3   9   4   21.80    5.20
  -3   9   4   15.50    4.10
   3   9  -4   25.20    4.50
   2  -9  -4   56.79    7.40
  -2  -9   4   61.39    6.30
   2  -9  -4   56.39    6.00
   2   9  -4   64.49    6.40
  -2   9   4   57.39    7.00
  -2   9   4   67.19    6.80
  -2   9   4   63.39    6.60
   2   9  -4   64.89    7.10
   1  -9  -4   16.10    4.80
  -1  -9   4   12.10    3.70
   1  -9  -4   12.90    3.60
  -1   9   4   16.30    4.10
  -1   9   4   16.20    4.00
   1   9  -4   19.00    4.00
  -1   9   4   17.10    4.70
   1   9  -4   13.90    4.30
   0  -9  -4  110.59    8.20
   0  -9   4  110.29    8.70
   0  -9  -4  106.69    9.40
   0   9   4   96.59    8.00
   0   9   4  119.09    8.70
   0   9  -4  108.99    8.40
   0   9   4  102.39    9.00
   0   9  -4  112.59    8.70
   0   9  -4  106.89    9.00
   1  -9   4  145.79   10.40
  -1  -9  -4  153.18   11.10
  -1  -9  -4  140.99    9.50
   1   9   4  149.09    9.90
  -1   9  -4  148.89   10.50
  -1   9  -4  162.88   10.10
   1   9   4  144.99   10.10
   1   9   4  159.98   11.30
  -1   9  -4  155.28   10.30
  -2  -9  -4  244.08   14.90
  -2  -9  -4  260.97   13.60
   2  -9   4  284.57   15.30
  -2  -9  -4  249.08   15.00
  -2   9  -4  262.37   15.00
  -2   9  -4  242.08   13.80
  -2   9  -4  263.17   14.30
   2   9   4  254.67   15.40
   2   9   4  242.98   14.10
   2   9   4  254.97   14.00
   3  -9   4    6.90    3.60
  -3  -9  -4    4.50    3.10
  -3  -9  -4    3.80    3.50
  -3  -9  -4    3.50    3.20
   3   9   4    3.50    3.80
  -3   9  -4    1.90    3.20
   3   9   4    2.50    3.60
  -3   9  -4    1.60    3.00
   3   9   4    1.70    3.20
  -3   9  -4    5.30    4.00
  -4  -9  -4   65.89    6.90
  -4  -9  -4   64.29    7.50
   4  -9   4   46.90    6.30
  -4  -9  -4   76.19    6.50
   4   9   4   83.89    7.70
  -4   9  -4   75.09    6.90
  -4   9  -4   70.29    6.90
   4   9   4   69.69    6.40
   4   9   4   82.19    9.00
  -4   9  -4   63.29    7.50
  -5  -9  -4    5.30    2.90
   5  -9   4    1.00    3.30
  -5  -9  -4    4.00    2.90
  -5  -9  -4    2.90    2.90
   5   9   4    5.30    3.60
  -5   9  -4    6.80    4.10
  -5   9  -4   -1.10    2.80
  -5   9  -4   -0.20    3.10
   5   9   4    0.70    3.20
   6  -9   4   19.60    4.30
  -6  -9  -4   22.70    4.20
  -6  -9  -4   28.90    4.20
  -6  -9  -4   25.50    4.30
   6   9   4   28.90    4.80
  -6   9  -4   15.50    3.60
  -6   9  -4   30.90    5.60
   6   9   4   25.70    5.20
   7  -9   4    1.70    3.00
  -7  -9  -4    2.50    2.60
  -7  -9  -4    8.40    2.80
  -7  -9  -4    2.00    2.50
  -7   9  -4    2.90    3.20
  -7   9  -4    3.10    2.50
  -7   9  -4    0.80    3.20
   7   9   4    0.20    3.00
   7   9   4   -0.60    3.00
  -8  -9  -4    5.50    3.00
   8  -9   4    2.20    2.50
  -8  -9  -4    5.60    2.50
  -8  -9  -4    3.20    2.50
  -8  -9  -4    6.80    2.70
  -8   9  -4    1.80    3.20
   8   9   4    7.90    3.00
  -8   9  -4    3.90    3.10
   8   9   4    2.20    2.60
  -8   9  -4    3.70    2.30
  -9  -9  -4    3.30    2.20
   9  -9   4    2.70    2.30
  -9  -9  -4    2.70    1.90
  -9  -9  -4    3.60    2.40
  -9  -9  -4    3.40    2.50
  -9   9  -4    3.80    2.70
   9   9   4    1.40    2.00
  -9   9  -4    3.80    2.40
   9   9   4    1.00    2.30
  -9   9  -4    3.60    2.80
 -10  -9  -4    0.80    1.90
  10  -9   4    0.20    1.70
 -10  -9  -4    0.40    2.20
 -10  -9  -4    2.20    1.80
 -10   9  -4    1.30    2.30
  10   9   4    3.20    2.10
 -10 -10   4    7.70    2.00
 -10  10   4    6.40    2.40
 -10  10   4    8.60    2.40
  -9 -10   4    4.70    2.90
  -9 -10   4    1.80    2.00
   9  10  -4    0.40    1.60
  -9  10   4    3.60    2.50
  -9  10   4    1.00    2.50
   9  10  -4    4.20    3.30
   8 -10  -4    1.00    2.10
  -8 -10   4    2.70    2.10
   8 -10  -4    0.40    2.40
  -8 -10   4    0.00    3.00
   8  10  -4    2.40    2.40
  -8  10   4    3.40    2.60
  -8  10   4    5.90    3.40
   8  10  -4    1.30    2.10
  -7 -10   4   32.10    3.90
   7 -10  -4   28.70    4.60
   7 -10  -4   43.20    4.50
  -7 -10   4   37.40    4.90
  -7  10   4   39.50    5.50
   7  10  -4   48.80    4.90
  -7  10   4   43.50    4.90
  -6 -10   4    1.00    2.30
   6 -10  -4    1.50    2.90
   6 -10  -4    0.90    2.50
  -6 -10   4    3.60    3.20
  -6  10   4    0.80    3.30
   6  10  -4    1.50    2.70
   6  10  -4    2.40    2.70
  -6  10   4    3.10    2.80
   5 -10  -4    9.40    3.50
  -5 -10   4   16.50    3.20
   5 -10  -4   14.20    3.40
   5  10  -4   16.80    4.50
  -5  10   4   30.70    5.40
  -5  10   4   15.80    3.40
   5  10  -4   16.90    3.70
  -5  10   4   20.40    4.30
   5  10  -4   14.70    3.50
   4 -10  -4   27.80    5.10
   4 -10  -4   24.00    4.20
  -4 -10   4   24.80    3.70
  -4 -10   4   25.00    3.70
   4  10  -4   29.10    4.40
  -4  10   4   29.00    5.40
   4  10  -4   28.30    4.50
  -4  10   4   26.90    4.20
  -4  10   4   17.50    4.00
   3 -10  -4   12.00    3.50
  -3 -10   4    9.30    2.90
   3 -10  -4   12.60    3.80
  -3  10   4   11.00    4.30
  -3  10   4   10.90    3.60
   3  10  -4   16.20    3.90
   3  10  -4   20.50    4.00
  -3  10   4   11.00    3.30
   2 -10  -4   17.20    3.80
  -2 -10   4   20.40    4.00
   2 -10  -4   23.30    5.10
  -2  10   4   12.90    4.20
  -2  10   4   28.20    4.40
   2  10  -4   18.50    4.40
   2  10  -4   21.20    4.30
  -2  10   4   23.90    4.50
  -1 -10   4    2.50    2.80
   1 -10  -4   -1.60    2.60
   1 -10  -4    0.30    3.20
   1  10  -4    0.10    3.10
   1  10  -4    0.10    2.80
  -1  10   4    0.90    3.00
  -1  10   4    2.40    3.00
  -1  10   4   -2.70    2.60
   0 -10  -4    3.30    3.10
   0 -10  -4    5.30    3.70
   0 -10   4    6.90    3.20
   0  10   4   10.00    3.80
   0  10  -4    6.80    3.30
   0  10   4    4.40    3.30
   0  10   4    9.10    3.20
   0  10  -4    3.90    3.20
  -1 -10  -4   27.80    4.20
   1 -10   4   23.10    4.50
  -1 -10  -4   21.60    4.70
   1  10   4   38.10    5.00
   1  10   4   16.00    4.10
   1  10   4   22.50    4.30
  -1  10  -4   26.30    4.80
  -1  10  -4   18.60    3.80
  -1  10  -4   24.00    4.80
   2 -10   4   62.59    6.50
  -2 -10  -4   55.39    6.70
  -2 -10  -4   65.49    6.00
  -2  10  -4   41.00    5.70
  -2  10  -4   67.79    6.30
   2  10   4   61.99    6.30
   2  10   4   61.99    7.00
  -2  10  -4   70.39    6.50
   3 -10   4   27.30    4.70
  -3 -10  -4   34.80    4.40
  -3 -10  -4   30.60    5.10
   3  10   4   26.80    4.20
   3  10   4   28.40    4.60
  -3  10  -4   32.20    5.20
  -3  10  -4   30.90    4.50
   3  10   4   23.00    4.70
  -3  10  -4   28.00    4.60
  -4 -10  -4   13.80    3.40
  -4 -10  -4   17.00    3.80
   4 -10   4   15.70    4.00
   4  10   4   12.00    3.90
  -4  10  -4   15.40    3.60
  -4  10  -4   13.80    3.50
  -4  10  -4   13.90    4.00
   4  10   4   13.70    3.50
  -5 -10  -4    5.00    3.60
   5 -10   4    2.30    2.80
  -5 -10  -4    2.50    2.40
  -5 -10  -4    6.30    2.80
  -5  10  -4    4.70    2.50
   5  10   4    2.10    2.60
  -5  10  -4    4.90    2.70
  -5  10  -4    6.00    3.40
   5  10   4    5.90    3.00
  -6 -10  -4   -0.90    1.90
  -6 -10  -4   -0.50    2.30
  -6 -10  -4    4.30    2.40
  -6 -10  -4   -0.30    2.10
   6 -10   4    4.00    2.60
   6  10   4   -1.90    2.50
   6  10   4   -0.50    1.80
  -6  10  -4    1.60    3.10
  -6  10  -4   -1.20    2.10
   7 -10   4    4.90    2.50
  -7 -10  -4    4.10    2.10
  -7 -10  -4    2.30    2.20
  -7 -10  -4    1.10    2.10
  -7 -10  -4    1.90    2.20
  -7  10  -4    3.60    2.70
  -7  10  -4    3.90    2.10
   7  10   4    2.30    2.40
   7  10   4    2.40    2.20
  -8 -10  -4    0.50    1.70
   8 -10   4    2.00    2.10
  -8 -10  -4   -0.50    1.90
  -8 -10  -4    0.60    1.60
  -8 -10  -4   -0.40    2.10
   8  10   4    0.20    2.10
   8  10   4    0.50    1.70
  -8  10  -4    2.50    2.00
  -8  10  -4   -1.90    2.20
  -8  11   4    7.00    2.40
   8  11  -4   10.40    2.70
   7 -11  -4    5.80    2.60
  -7 -11   4    7.80    2.10
  -7  11   4    9.60    2.70
   7  11  -4   10.40    2.70
   7  11  -4   14.30    2.50
   6 -11  -4    3.70    2.30
  -6 -11   4    7.10    2.10
   6 -11  -4    2.30    2.00
   6  11  -4    3.60    2.20
  -6  11   4    2.60    2.30
   6  11  -4    5.10    2.40
  -6  11   4    5.30    2.70
  -5 -11   4   13.10    2.90
   5 -11  -4   24.60    4.10
   5 -11  -4   29.70    3.50
  -5  11   4   16.80    3.30
   5  11  -4   21.00    3.30
  -5  11   4   22.50    4.00
   5  11  -4   10.10    2.90
   4 -11  -4   -1.20    2.10
   4 -11  -4   -0.50    2.10
  -4  11   4    0.50    2.20
   4  11  -4    1.30    2.10
  -4  11   4    0.90    2.60
   4  11  -4   -2.80    2.00
  -4  11   4    2.00    2.30
   4  11  -4   -1.30    1.50
  -3 -11   4    4.00    2.60
   3 -11  -4    1.00    2.30
   3 -11  -4    1.10    2.30
   3  11  -4    2.70    2.40
   3  11  -4    3.40    2.40
   3  11  -4    1.30    2.30
  -3  11   4    2.00    2.30
  -3  11   4    3.60    2.80
  -3  11   4    5.00    2.60
   2 -11  -4    7.60    3.00
  -2 -11   4   12.80    2.70
   2 -11  -4   15.80    3.00
   2  11  -4   12.40    3.20
   2  11  -4   11.90    3.10
  -2  11   4   16.90    3.40
  -2  11   4   11.80    2.90
   2  11  -4   10.00    3.20
   1 -11  -4    1.30    2.40
   1 -11  -4   -0.20    2.20
  -1 -11   4   -0.10    2.00
  -1  11   4    2.70    2.40
   1  11  -4    1.50    2.50
  -1  11   4    1.60    2.40
   1  11  -4    3.90    2.70
   1  11  -4    1.10    2.60
   0 -11  -4   -2.70    2.10
   0 -11  -4   -0.20    2.30
   0 -11   4    0.00    2.00
   0  11   4    4.50    2.60
   0  11  -4    2.70    2.70
   0  11   4    3.90    2.70
   0  11   4    3.90    2.50
   0  11  -4    2.90    2.50
   0  11  -4    3.60    2.50
   1 -11   4    1.80    2.30
  -1 -11  -4    1.70    2.50
  -1 -11  -4    0.70    2.20
   1  11   4    2.60    2.60
   1  11   4    2.10    2.30
  -1  11  -4    2.50    2.40
  -1  11  -4    1.90    2.50
   1  11   4    0.30    2.50
  -2 -11  -4    1.30    2.40
  -2 -11  -4   -1.00    2.00
   2 -11   4    2.80    2.30
   2  11   4    0.50    2.50
  -2  11  -4   -0.70    2.80
   2  11   4    1.00    2.20
  -2  11  -4    0.60    2.20
   2  11   4    3.90    2.50
  -2  11  -4    1.40    2.30
  -3 -11  -4   12.40    2.70
  -3 -11  -4    9.10    2.60
   3 -11   4    9.20    2.80
   3  11   4    3.30    1.80
   3  11   4   16.30    3.20
  -3  11  -4   14.70    2.90
  -3  11  -4   11.30    3.30
   3  11   4   12.60    3.00
  -3  11  -4   10.70    2.60
  -4 -11  -4    4.40    2.10
   4 -11   4    0.70    2.10
  -4 -11  -4    2.80    2.00
  -4  11  -4    3.10    2.00
  -4  11  -4    0.10    2.60
  -4  11  -4    4.50    2.10
   4  11   4    0.60    2.00
   4  11   4    2.30    2.30
  -5 -11  -4    5.20    1.90
   5 -11   4    1.10    2.00
  -5 -11  -4    4.80    2.00
  -5  11  -4    2.80    2.60
   5  11   4    5.60    2.30
  -5  11  -4    3.50    2.00
   5  11   4    1.10    1.80
   6 -11   4    2.50    1.80
  -6 -11  -4    4.60    2.50
  -6 -11  -4    0.20    1.60
  -6  11  -4   -0.60    2.30
   6  11   4    0.70    1.80
  -6  11  -4   -0.50    2.30
   6  11   4    0.70    1.60
   4 -12  -4    3.40    2.40
   3 -12  -4    6.50    2.20
   3  12  -4    6.10    2.00
   3  12  -4    4.90    2.20
  -3  12   4    4.10    1.90
   2 -12  -4    0.80    1.70
   2 -12  -4    0.30    1.60
  -2  12   4   -1.30    1.60
   2  12  -4    1.20    1.90
   2  12  -4    0.10    1.70
   2  12  -4    1.50    1.80
   1 -12  -4    0.70    1.60
   1 -12  -4   -0.30    1.50
  -1  12   4   -1.10    2.40
  -1  12   4   -0.10    1.80
   1  12  -4    1.50    1.90
   1  12  -4   -0.10    1.60
   0 -12  -4    3.20    2.00
   0 -12  -4    7.60    2.00
   0  12  -4    3.80    1.90
   0  12   4    3.20    2.10
   0  12  -4    2.60    1.80
   0  12   4    4.40    2.20
  -1 -12  -4    1.40    1.50
  -1 -12  -4    1.50    1.70
   1  12   4    0.10    1.80
  -1  12  -4    1.30    1.60
   1  12   4    3.50    2.20
  -1  12  -4   -0.40    1.50
  -2 -12  -4    1.90    1.70
  -2 -12  -4    3.20    1.80
  -2  12  -4    1.50    1.60
 -17   0   5    3.70    2.90
 -17   0   5    0.90    3.10
 -16   0   5    7.90    2.90
 -16   0   5   11.70    5.00
  16   0  -5    8.30    3.30
 -15   0   5    6.10    3.20
 -15   0   5    5.40    4.10
  15   0  -5    4.30    3.20
 -15   0   5    3.40    4.50
 -14   0   5   68.39    7.30
 -14   0   5   78.89    6.50
 -14   0   5   43.20    7.60
 -13   0   5  128.49    8.90
 -13   0   5  131.49    8.80
 -13   0   5  114.79    9.60
 -13   0   5  150.88   12.70
  13   0  -5  126.39    9.30
 -12   0   5   29.60    5.10
 -12   0   5   33.20    6.60
  12   0  -5   37.10    5.00
 -12   0   5   32.20    5.30
 -12   0   5   23.40    4.40
 -12   0   5   31.50    4.70
 -11   0   5   97.39    8.40
 -11   0   5   82.29    7.00
 -11   0   5  120.89   10.40
 -11   0   5   87.99    8.00
  11   0  -5  100.59    7.00
 -11   0   5   88.29    6.80
  10   0  -5  262.17   14.90
  10   0  -5  274.27   13.00
   9   0  -5 2124.49   83.79
   9   0  -5 2074.39   85.69
   8   0  -5  264.87   13.50
   8   0  -5  259.17   11.80
   7   0  -5 1321.17   53.69
   7   0  -5 1381.86   55.49
   6   0  -5    5.70    1.00
   6   0  -5    5.70    2.10
  -6   0   5    7.40    1.30
   5   0  -5  627.04   25.60
   5   0  -5  597.04   23.90
  -5   0   5  615.24   24.60
   5   0  -5  592.84   23.90
   4   0  -5  883.81   36.10
  -4   0   5  888.51   35.50
  -3   0   5 2952.00  116.39
   3   0  -5 2972.40  116.59
   2   0  -5 1576.14   63.09
  -2   0   5 1614.24   63.09
   1   0  -5 2566.84  101.89
  -1   0   5 2666.13  102.29
   1   0  -5 2607.64  102.29
   1   0  -5 2562.74  101.69
   0   0  -5 2395.66   96.19
   0   0   5 2568.84   96.39
   0   0  -5 2458.65   96.79
   0   0  -5 2419.16   95.89
   0   0   5 2412.46   95.99
   1   0   5  497.75   19.90
  -1   0  -5  468.85   20.60
  -1   0  -5  485.95   19.90
   1   0   5  485.55   19.50
   2   0   5  920.51   37.00
  -2   0  -5  978.00   38.40
  -2   0  -5  881.01   37.20
  -3   0  -5   77.49    4.50
   3   0   5   83.19    4.10
   4   0   5  310.57   12.90
  -5   0  -5   39.20    5.20
  -6   0  -5  683.83   30.90
  -7   0  -5    1.20    3.10
  -8   0  -5   92.29    6.20
   8   0   5   94.29    7.50
  -8   0  -5  107.79    9.20
  -9   0  -5 1073.99   47.00
   9   0   5 1032.90   44.10
  -9   0  -5 1025.00   43.30
  -9   0  -5 1041.30   45.30
 -10   0  -5  141.89    8.50
 -10   0  -5  121.79   10.10
 -10   0  -5  111.59   11.30
  10   0   5  160.58    9.80
 -11   0  -5    6.50    4.00
  11   0   5    9.20    4.00
 -11   0  -5    5.80    3.00
  12   0   5   41.90    5.70
 -12   0  -5   42.20    5.00
 -12   0  -5   23.80    5.30
 -13   0  -5    3.10    2.70
 -13   0  -5    1.70    3.50
  13   0   5    2.60    3.20
 -13   0  -5    1.40    3.70
 -14   0  -5   15.30    3.50
 -14   0  -5   22.00    3.20
 -14   0  -5   24.30    4.80
  14   0   5   24.10    3.90
 -15   0  -5    6.80    3.00
 -15   0  -5    8.60    2.20
 -15   0  -5   10.20    2.20
  15   0   5    7.30    2.30
  17  -1  -5    6.00    2.60
 -17  -1   5    5.70    3.70
 -17   1   5    4.10    3.10
 -17   1   5    4.80    2.30
 -16  -1   5   12.70    4.40
  16  -1  -5   15.70    3.40
 -16  -1   5    7.80    4.30
 -16   1   5   15.80    3.50
 -16   1   5   13.40    4.80
 -15  -1   5   10.10    5.40
  15  -1  -5   13.30    3.60
 -15  -1   5    9.50    4.30
 -15   1   5    4.70    3.00
 -15   1   5    3.50    4.20
 -14  -1   5   64.59    9.60
 -14  -1   5   92.09    9.30
 -14  -1   5   87.99    7.40
  14  -1  -5   87.09    7.50
 -14  -1   5   91.19    8.80
 -14  -1   5   79.89    7.20
 -14   1   5   86.69    8.60
 -14   1   5   84.49    7.20
 -14   1   5   72.69    9.70
 -13  -1   5   28.40    5.40
  13  -1  -5   24.50    4.60
 -13  -1   5   23.80    4.40
 -13  -1   5   37.90    5.60
  13  -1  -5   35.30    5.00
 -13  -1   5   38.70    6.40
 -13  -1   5   44.20    8.20
 -13   1   5   35.60    7.40
 -13   1   5   35.40    5.60
 -13   1   5   29.50    4.70
  13   1  -5   42.60    5.60
 -12  -1   5   35.20    4.70
  12  -1  -5   50.29    5.50
 -12  -1   5   36.40    7.10
 -12  -1   5   27.10    4.80
 -12  -1   5   28.60    4.50
 -12  -1   5   41.90    6.30
  12  -1  -5   40.30    5.30
 -12   1   5   49.20    5.00
  12   1  -5   34.70    4.60
 -12   1   5   31.80    4.90
 -12   1   5   46.80    7.60
 -12   1   5   40.20    4.80
 -11  -1   5   21.00    3.90
 -11  -1   5   17.10    3.40
 -11  -1   5   22.10    5.80
  11  -1  -5   22.90    3.70
 -11  -1   5   23.30    4.60
 -11  -1   5   15.00    3.90
 -11   1   5   18.50    3.70
  11   1  -5   16.00    3.10
 -11   1   5   20.40    5.80
 -11   1   5   17.60    4.10
 -11   1   5   26.50    3.80
  10  -1  -5   94.49    8.30
  10  -1  -5   98.39    6.70
  10   1  -5  105.79    6.40
  10   1  -5   91.49    8.10
   9  -1  -5   32.50    4.80
   9  -1  -5   36.10    3.80
   9   1  -5   38.90    3.50
   8  -1  -5  866.41   35.30
   8  -1  -5  842.52   36.80
   8   1  -5  863.51   34.80
   7  -1  -5   63.89    5.40
   7  -1  -5   71.49    4.30
   7   1  -5   66.69    3.70
   6  -1  -5 1147.39   51.29
   6  -1  -5 1306.07   51.69
   6  -1  -5 1313.97   50.29
   6   1  -5 1291.57   49.60
  -6   1   5 1251.37   50.19
  -5  -1   5  794.82   31.40
   5  -1  -5  744.93   32.10
   5  -1  -5  761.12   31.10
   5  -1  -5  803.82   32.50
  -5   1   5  790.62   31.40
   4  -1  -5 2175.18   86.79
   4  -1  -5 2207.48   87.99
  -4  -1   5 2283.47   87.29
   4  -1  -5 2139.39   87.69
  -4   1   5 2261.07   87.29
   3  -1  -5  576.54   23.20
   3  -1  -5  603.44   24.20
   3  -1  -5  576.34   24.00
  -3  -1   5  579.14   23.60
  -3   1   5  565.64   23.60
   2  -1  -5  649.64   26.40
   2  -1  -5  643.64   26.50
   2  -1  -5  641.24   25.80
  -2  -1   5  634.24   26.10
  -2   1   5  652.53   26.20
   1  -1  -5  276.27   11.50
   1  -1  -5  288.57   11.20
   1  -1  -5  225.88   11.60
  -1  -1   5  280.17   11.30
  -1  -1   5  243.78   10.70
  -1   1   5  281.97   11.50
   1   1  -5  278.87   10.60
   1   1  -5  286.27   10.90
   1   1  -5  227.38   11.20
   0  -1  -5 1329.57   51.79
   0  -1  -5 1289.97   52.49
   0  -1  -5 1288.87   51.79
   0  -1   5 1297.57   51.69
   0   1   5 1348.27   51.89
   0   1  -5 1246.68   52.09
   0   1  -5 1322.17   51.49
  -1  -1  -5  537.35   24.20
  -1  -1  -5  582.04   23.40
   1  -1   5  588.74   23.20
  -1  -1  -5  583.54   23.30
   1   1   5  596.14   23.40
  -1   1  -5  528.15   23.90
  -1   1  -5  581.44   23.20
  -2  -1  -5  477.05   19.90
   2  -1   5  488.95   19.60
  -2  -1  -5  487.25   21.00
  -2   1  -5  466.65   19.80
   2   1   5  485.65   19.80
  -2   1  -5  466.15   20.80
   3  -1   5  281.97   11.50
  -3  -1  -5  265.17   12.10
  -3  -1  -5  261.57   13.20
   3  -1   5  281.27   11.30
  -3   1  -5  260.67   13.20
   3   1   5  271.77   11.70
  -3   1  -5  277.17   12.00
  -4  -1  -5 3277.77  127.09
   4   1   5 3119.49  124.69
  -4   1  -5 3262.57  127.09
  -4   1  -5 3049.20  125.29
  -5  -1  -5   59.59    5.70
  -5   1  -5   57.79    6.00
  -6  -1  -5  303.87   15.80
  -6   1  -5  292.87   16.00
  -7  -1  -5   23.20    4.50
  -7   1  -5   24.50    4.90
   8  -1   5  125.79    8.70
  -8  -1  -5  133.59    8.00
  -8  -1  -5  129.89    9.40
  -8  -1  -5  159.78   10.90
  -8   1  -5  152.98   11.10
  -8   1  -5  127.89    7.80
   8   1   5  130.09    8.70
  -8   1  -5  144.69   12.60
   9  -1   5   71.29    6.90
  -9  -1  -5   79.79    8.60
  -9  -1  -5   71.19    7.20
  -9  -1  -5   73.59    5.80
  -9  -1  -5   72.09    7.60
  -9   1  -5   69.39    5.90
   9   1   5   76.19    7.10
  -9   1  -5   68.49    7.10
  -9   1  -5   68.59    8.70
 -10  -1  -5  389.06   20.00
 -10  -1  -5  382.66   21.20
  10  -1   5  377.36   18.90
 -10  -1  -5  362.56   17.70
 -10   1  -5  391.76   18.10
 -10   1  -5  385.76   20.20
  10   1   5  371.16   18.80
 -10   1  -5  401.66   22.20
 -11  -1  -5   28.60    5.50
  11  -1   5   38.80    5.80
 -11  -1  -5   32.10    4.20
 -11   1  -5   31.10    6.00
 -11   1  -5   38.40    4.80
  11   1   5   39.10    5.50
  12  -1   5    9.50    3.70
 -12  -1  -5   10.20    2.90
 -12  -1  -5   18.20    4.60
[truncated: 803,952 more chars]
