# Supplementary material for: Variation of Cyclodextrin (CD) Complexation with Biogenic Amine Tyramine: Pseudopolymorphs of β-CD Inclusion vs. α-CD Exclusion, Deep Atomistic Insights
Source: Int J Mol Sci. 2024 Jul 22;25(14):7983. doi: 10.3390/ijms25147983 (PMC11277041; doi:10.3390/ijms25147983)
Supplement: Supplementary file 1 [file ijms-25-07983-s001.zip › 2_bcdtrm-hcl_ccdc=2255520.cif]

 
data_bcdtrm-hcl_x6cu
_publ_contact_author_address
;
     Department of Chemistry
     Faculty of Science
     Chulalongkorn University
     Phyathai Road, Pathumwan
     Bangkok 10330, Thailand
;
_publ_requested_journal      'International Journal of Molecular Sciences'
_publ_section_title
;
Full Paper
;

loop_
_publ_author_name
_publ_author_address
     'Thammarat Aree'
;
     Department of Chemistry
     Faculty of Science
     Chulalongkorn University
     Phyathai Road, Pathumwan
     Bangkok 10330, Thailand
;

# start Validation Reply Form
_vrf_PLAT417_bcdtrm-hcl_x6cu
;
PROBLEM: Short Inter D-H..H-D H2W2 ..H64O . 2.09 Ang.
                    x,y,z = 1_555 Check
RESPONSE: Although BUMP restraints were used in the refinement course,
some Inter H..H distances are somewhat short.
;
_vrf_PLAT420_bcdtrm-hcl_x6cu
;
PROBLEM: D-H Bond Without Acceptor O1W --H1W1 . Please Check
RESPONSE: Water H atoms were located from difference Fourier e- maps. 
After refinement, some H atoms moved and had no acceptor.
;
# end Validation Reply Form
 
_audit_creation_method            'SHELXL-2018/3'
_shelx_SHELXL_version_number      '2018/3'
_chemical_name_systematic         ?
_chemical_name_common             'beta-cyclodextrin--tyramine HCl'
_chemical_melting_point           ?
_chemical_formula_moiety          'C42 H70 O35, C8 H11 N O, H Cl, 4(H2 O)'
_chemical_formula_sum             'C50 H90 Cl N O40' 
_chemical_formula_weight          1380.67

loop_
 _atom_type_symbol
 _atom_type_description
 _atom_type_scat_dispersion_real
 _atom_type_scat_dispersion_imag
 _atom_type_scat_source
 'C'  'C'   0.0181   0.0091
 'International Tables Vol C Tables 4.2.6.8 and 6.1.1.4'
 'H'  'H'   0.0000   0.0000
 'International Tables Vol C Tables 4.2.6.8 and 6.1.1.4'
 'N'  'N'   0.0311   0.0180
 'International Tables Vol C Tables 4.2.6.8 and 6.1.1.4'
 'O'  'O'   0.0492   0.0322
 'International Tables Vol C Tables 4.2.6.8 and 6.1.1.4'
 'Cl'  'Cl'   0.3639   0.7018
 'International Tables Vol C Tables 4.2.6.8 and 6.1.1.4'
 
_space_group_crystal_system       monoclinic
_space_group_IT_number            4
_space_group_name_H-M_alt         'P 21'
_space_group_name_Hall            'P 2yb'
 
_shelx_space_group_comment
;
The symmetry employed for this shelxl refinement is uniquely defined
by the following loop, which should always be used as a source of
symmetry information in preference to the above space-group names.
They are only intended as comments.
;
 
loop_
 _space_group_symop_operation_xyz
 'x, y, z'
 '-x, y+1/2, -z'
 
_cell_length_a                    12.5272(2)
_cell_length_b                    18.5421(4)
_cell_length_c                    14.0470(3)
_cell_angle_alpha                 90
_cell_angle_beta                  109.918(1)
_cell_angle_gamma                 90
_cell_volume                      3067.67(11)
_cell_formula_units_Z             2
_cell_measurement_temperature     296(2)
_cell_measurement_reflns_used     9962
_cell_measurement_theta_min       3.35
_cell_measurement_theta_max       66.41
 
_exptl_crystal_description        rod
_exptl_crystal_colour             colorless
_exptl_crystal_density_meas       ?
_exptl_crystal_density_method     ?
_exptl_crystal_density_diffrn     1.495          
_exptl_crystal_F_000              1468
_exptl_transmission_factor_min    ?
_exptl_transmission_factor_max    ?
_exptl_crystal_size_max           0.320
_exptl_crystal_size_mid           0.060
_exptl_crystal_size_min           0.060
_exptl_absorpt_coefficient_mu     1.508
_shelx_estimated_absorpt_T_min    0.644
_shelx_estimated_absorpt_T_max    0.915
_exptl_absorpt_correction_type    'multi-scan'
_exptl_absorpt_correction_T_min   0.604
_exptl_absorpt_correction_T_max   0.753
_exptl_absorpt_process_details    'SADABS v2014/4 (Bruker, 2014)'
_exptl_absorpt_special_details    ?
_diffrn_ambient_temperature       296(2)
_diffrn_radiation_wavelength      1.54178
_diffrn_radiation_type            CuK\a
_diffrn_source                    'microfocus X-ray tube'
_diffrn_measurement_device_type   'PROSPECTOR Kappa CCD (Bruker)'
_diffrn_measurement_method        '\w-\f scan'
_diffrn_detector_area_resol_mean  ?
_diffrn_reflns_number             42676
_diffrn_reflns_av_unetI/netI      0.0431
_diffrn_reflns_av_R_equivalents   0.0508
_diffrn_reflns_limit_h_min        -14
_diffrn_reflns_limit_h_max        15
_diffrn_reflns_limit_k_min        -22
_diffrn_reflns_limit_k_max        22
_diffrn_reflns_limit_l_min        -16
_diffrn_reflns_limit_l_max        16
_diffrn_reflns_theta_min          3.346
_diffrn_reflns_theta_max          68.285
_diffrn_reflns_theta_full         67.679
_diffrn_measured_fraction_theta_max   0.991
_diffrn_measured_fraction_theta_full  0.997
_diffrn_reflns_Laue_measured_fraction_max    0.991
_diffrn_reflns_Laue_measured_fraction_full   0.997
_diffrn_reflns_point_group_measured_fraction_max   0.985
_diffrn_reflns_point_group_measured_fraction_full  0.993
_reflns_number_total              11053
_reflns_number_gt                 9509
_reflns_threshold_expression      'I > 2\s(I)'
_reflns_Friedel_coverage          0.923
_reflns_Friedel_fraction_max      0.978
_reflns_Friedel_fraction_full     0.988
 
_reflns_special_details
;
 Reflections were merged by SHELXL according to the crystal
 class for the calculation of statistics and refinement.
 
 _reflns_Friedel_fraction is defined as the number of unique
 Friedel pairs measured divided by the number that would be
 possible theoretically, ignoring centric projections and
 systematic absences.
;
 
_computing_data_collection        ?
_computing_cell_refinement        ?
_computing_data_reduction         ?
_computing_structure_solution     'SHELXT 2014/4 (Sheldrick, 2014)'
_computing_structure_refinement 'SHELXL-2019/1 (Sheldrick, 2019)'
_computing_molecular_graphics     ?
_computing_publication_material   ?
_refine_special_details           ?
_refine_ls_structure_factor_coef  Fsqd
_refine_ls_matrix_type            full
_refine_ls_weighting_scheme       calc
_refine_ls_weighting_details
'w=1/[\s^2^(Fo^2^)+(0.0426P)^2^+0.4174P] where P=(Fo^2^+2Fc^2^)/3'
_atom_sites_solution_primary      ?
_atom_sites_solution_secondary    ?
_atom_sites_solution_hydrogens    mixed
_refine_ls_hydrogen_treatment     constr
_refine_ls_extinction_method      'SHELXL-2019/1 (Sheldrick 2019)'
_refine_ls_extinction_coef        0.00128(15)
_refine_ls_extinction_expression
 'Fc^*^=kFc[1+0.001xFc^2^\l^3^/sin(2\q)]^-1/4^'
_refine_ls_abs_structure_details
;
 Flack x determined using 3963 quotients [(I+)-(I-)]/[(I+)+(I-)]
 (Parsons, Flack and Wagner, Acta Cryst. B69 (2013) 249-259).
;
_refine_ls_abs_structure_Flack    0.011(10)
_chemical_absolute_configuration  rm
_refine_ls_number_reflns          11053
_refine_ls_number_parameters      854
_refine_ls_number_restraints      15
_refine_ls_R_factor_all           0.0471
_refine_ls_R_factor_gt            0.0371
_refine_ls_wR_factor_ref          0.0903
_refine_ls_wR_factor_gt           0.0852
_refine_ls_goodness_of_fit_ref    1.038
_refine_ls_restrained_S_all       1.050
_refine_ls_shift/su_max           0.001
_refine_ls_shift/su_mean          0.000
 
loop_
 _atom_site_label
 _atom_site_type_symbol
 _atom_site_fract_x
 _atom_site_fract_y
 _atom_site_fract_z
 _atom_site_U_iso_or_equiv
 _atom_site_adp_type
 _atom_site_occupancy
 _atom_site_site_symmetry_order  
 _atom_site_calc_flag
 _atom_site_refinement_flags_posn
 _atom_site_refinement_flags_adp
 _atom_site_refinement_flags_occupancy
 _atom_site_disorder_assembly
 _atom_site_disorder_group
C11 C 0.3531(3) 0.54599(18) 0.4027(3) 0.0288(7) Uani 1 1 d . . . . .
H11 H 0.287698 0.557618 0.342472 0.035 Uiso 1 1 calc R U . . .
C21 C 0.4038(3) 0.61525(18) 0.4582(3) 0.0294(7) Uani 1 1 d . . . . .
H21 H 0.346787 0.637774 0.482033 0.035 Uiso 1 1 calc R U . . .
C31 C 0.5059(3) 0.59664(18) 0.5500(3) 0.0288(7) Uani 1 1 d . . . . .
H31 H 0.564256 0.574362 0.527698 0.035 Uiso 1 1 calc R U . . .
C41 C 0.4713(3) 0.54392(18) 0.6171(2) 0.0275(7) Uani 1 1 d . . . . .
H41 H 0.422824 0.568271 0.649065 0.033 Uiso 1 1 calc R U . . .
C51 C 0.4092(3) 0.47888(19) 0.5569(3) 0.0303(7) Uani 1 1 d . . . . .
H51 H 0.462762 0.449455 0.536510 0.036 Uiso 1 1 calc R U . . .
C61 C 0.3567(4) 0.4333(2) 0.6187(3) 0.0413(9) Uani 1 1 d . . . . .
H611 H 0.416087 0.414432 0.677555 0.050 Uiso 1 1 calc R U . . .
H612 H 0.306943 0.463025 0.642197 0.050 Uiso 1 1 calc R U . . .
O21 O 0.4305(2) 0.66476(13) 0.39214(19) 0.0367(6) Uani 1 1 d . . . . .
H21O H 0.469078 0.644443 0.363391 0.055 Uiso 1 1 calc R U . . .
O31 O 0.5521(2) 0.65930(13) 0.60890(18) 0.0360(6) Uani 1 1 d . . . . .
H31O H 0.597033 0.678948 0.586304 0.054 Uiso 1 1 calc R U . . .
O41 O 0.5747(2) 0.52046(13) 0.69324(17) 0.0330(5) Uani 1 1 d . . . . .
O51 O 0.3179(2) 0.50150(13) 0.46817(18) 0.0321(5) Uani 1 1 d . . . . .
O61 O 0.2936(3) 0.37515(15) 0.5600(2) 0.0526(8) Uani 1 1 d . . . . .
H61O H 0.330673 0.337843 0.575537 0.079 Uiso 1 1 calc R U . . .
C12 C 0.5796(3) 0.51795(19) 0.7953(3) 0.0325(8) Uani 1 1 d . . . . .
H12 H 0.506306 0.533237 0.799142 0.039 Uiso 1 1 calc R U . . .
C22 C 0.6718(3) 0.57112(19) 0.8554(3) 0.0337(8) Uani 1 1 d . . . . .
H22 H 0.672031 0.572483 0.925188 0.040 Uiso 1 1 calc R U . . .
C32 C 0.7870(3) 0.54523(19) 0.8574(3) 0.0329(8) Uani 1 1 d . . . . .
H32 H 0.791815 0.547968 0.789313 0.039 Uiso 1 1 calc R U . . .
C42 C 0.8055(3) 0.46823(18) 0.8956(3) 0.0303(8) Uani 1 1 d . . . . .
H42 H 0.807541 0.466710 0.965907 0.036 Uiso 1 1 calc R U . . .
C52 C 0.7114(3) 0.41903(19) 0.8310(3) 0.0320(8) Uani 1 1 d . . . . .
H52 H 0.711331 0.416824 0.761282 0.038 Uiso 1 1 calc R U . . .
C62 C 0.7214(3) 0.3447(2) 0.8765(4) 0.0465(10) Uani 1 1 d . . . . .
H621 H 0.792442 0.323219 0.877730 0.056 Uiso 1 1 calc R U . . .
H622 H 0.723274 0.348742 0.945918 0.056 Uiso 1 1 calc R U . . .
O22 O 0.6495(2) 0.64151(13) 0.8148(2) 0.0400(6) Uani 1 1 d . . . . .
H22O H 0.634029 0.639836 0.753254 0.060 Uiso 1 1 calc R U . . .
O32 O 0.8690(2) 0.59251(14) 0.9245(2) 0.0449(7) Uani 1 1 d . . . . .
H32O H 0.930103 0.587735 0.915874 0.067 Uiso 1 1 calc R U . . .
O42 O 0.91361(19) 0.44416(13) 0.89107(17) 0.0316(5) Uani 1 1 d . . . . .
O52 O 0.6037(2) 0.44748(14) 0.83417(19) 0.0352(6) Uani 1 1 d . . . . .
O62 O 0.6315(3) 0.29936(16) 0.8228(3) 0.0614(9) Uani 1 1 d . . . . .
H62O H 0.641235 0.259246 0.848943 0.092 Uiso 1 1 calc R U . . .
C13 C 1.0038(3) 0.44335(18) 0.9839(3) 0.0313(8) Uani 1 1 d . . . . .
H13 H 0.981709 0.471922 1.032938 0.038 Uiso 1 1 calc R U . . .
C23 C 1.1094(3) 0.47753(19) 0.9718(3) 0.0335(8) Uani 1 1 d . . . . .
H23 H 1.167433 0.481897 1.039122 0.040 Uiso 1 1 calc R U . . .
C33 C 1.1561(3) 0.43033(19) 0.9077(3) 0.0331(8) Uani 1 1 d . . . . .
H33 H 1.101746 0.428760 0.838396 0.040 Uiso 1 1 calc R U . . .
C43 C 1.1752(3) 0.35464(18) 0.9506(3) 0.0293(7) Uani 1 1 d . . . . .
H43 H 1.234341 0.355001 1.017650 0.035 Uiso 1 1 calc R U . . .
C53 C 1.0656(3) 0.32403(18) 0.9581(3) 0.0296(7) Uani 1 1 d . . . . .
H53 H 1.007919 0.321420 0.890421 0.035 Uiso 1 1 calc R U . . .
C63 C 1.0794(3) 0.2510(2) 1.0078(3) 0.0367(8) Uani 1 1 d . . . . .
H631 H 1.009017 0.236753 1.016839 0.044 Uiso 1 1 calc R U . . .
H632 H 1.097979 0.215444 0.965281 0.044 Uiso 1 1 calc R U . . .
O23 O 1.0821(2) 0.54792(13) 0.9307(2) 0.0450(7) Uani 1 1 d . . . . .
H23O H 1.097206 0.551124 0.878491 0.068 Uiso 1 1 calc R U . . .
O33 O 1.2606(2) 0.46042(14) 0.9065(2) 0.0423(6) Uani 1 1 d . . . . .
H33O H 1.301113 0.428181 0.897862 0.063 Uiso 1 1 calc R U . . .
O43 O 1.2123(2) 0.31345(13) 0.88134(17) 0.0312(5) Uani 1 1 d . . . . .
O53 O 1.0274(2) 0.37234(13) 1.02135(18) 0.0330(6) Uani 1 1 d . . . . .
O63 O 1.1675(3) 0.25458(15) 1.1030(2) 0.0470(7) Uani 1 1 d . . . . .
H63O H 1.191452 0.213848 1.120895 0.070 Uiso 1 1 calc R U . . .
C14 C 1.3031(3) 0.26504(19) 0.9198(3) 0.0316(8) Uani 1 1 d . . . . .
H14 H 1.340240 0.273321 0.992522 0.038 Uiso 1 1 calc R U . . .
C24 C 1.3865(3) 0.2786(2) 0.8656(3) 0.0334(8) Uani 1 1 d . . . . .
H24 H 1.451232 0.245738 0.891685 0.040 Uiso 1 1 calc R U . . .
C34 C 1.3281(3) 0.2657(2) 0.7531(3) 0.0316(8) Uani 1 1 d . . . . .
H34 H 1.271180 0.303686 0.727449 0.038 Uiso 1 1 calc R U . . .
C44 C 1.2667(3) 0.19400(19) 0.7312(3) 0.0317(8) Uani 1 1 d . . . . .
H44 H 1.321429 0.154878 0.738141 0.038 Uiso 1 1 calc R U . . .
C54 C 1.1959(3) 0.17924(19) 0.7991(3) 0.0329(8) Uani 1 1 d . . . . .
H54 H 1.130286 0.211720 0.779866 0.040 Uiso 1 1 calc R U . . .
C64 C 1.1549(3) 0.1024(2) 0.7943(3) 0.0424(9) Uani 1 1 d . . . . .
H641 H 1.113636 0.090115 0.724240 0.051 Uiso 0.497(4) 1 calc R U P A 1
H642 H 1.220204 0.070668 0.818233 0.051 Uiso 0.497(4) 1 calc R U P A 1
H643 H 1.141130 0.091744 0.856704 0.051 Uiso 0.503(4) 1 calc R U P A 2
H644 H 1.082811 0.098645 0.739395 0.051 Uiso 0.503(4) 1 calc R U P A 2
O24 O 1.4247(2) 0.35143(15) 0.8853(2) 0.0444(7) Uani 1 1 d . . . . .
H24O H 1.483037 0.356645 0.871836 0.067 Uiso 1 1 calc R U . . .
O34 O 1.4032(2) 0.26840(16) 0.6954(2) 0.0419(6) Uani 1 1 d . . . . .
H34O H 1.467774 0.277517 0.733185 0.063 Uiso 1 1 calc R U . . .
O44 O 1.1936(2) 0.19996(13) 0.62726(18) 0.0365(6) Uani 1 1 d . . . . .
O54 O 1.2642(2) 0.19259(13) 0.90297(18) 0.0355(6) Uani 1 1 d . . . . .
O64A O 1.0812(5) 0.0896(3) 0.8545(5) 0.0472(10) Uani 0.497(4) 1 d . . P A 1
H64A H 1.054873 0.128083 0.865002 0.071 Uiso 0.497(4) 1 calc R U P A 1
O64B O 1.2284(5) 0.0496(3) 0.7800(4) 0.0472(10) Uani 0.503(4) 1 d . . P A 2
H64B H 1.288679 0.050737 0.827475 0.071 Uiso 0.503(4) 1 calc R U P A 2
C15 C 1.1740(3) 0.1391(2) 0.5646(3) 0.0367(8) Uani 1 1 d . . . . .
H15 H 1.223377 0.099802 0.601195 0.044 Uiso 1 1 calc R U . . .
C25 C 1.2055(3) 0.1587(2) 0.4717(3) 0.0415(9) Uani 1 1 d . . . . .
H25 H 1.202524 0.114486 0.432659 0.050 Uiso 1 1 calc R U . . .
C35 C 1.1216(3) 0.2121(2) 0.4038(3) 0.0386(9) Uani 1 1 d . . . . .
H35 H 1.132449 0.259222 0.437402 0.046 Uiso 1 1 calc R U . . .
C45 C 1.0003(3) 0.1875(2) 0.3830(3) 0.0329(8) Uani 1 1 d . . . . .
H45 H 0.984598 0.144608 0.339696 0.039 Uiso 1 1 calc R U . . .
C55 C 0.9802(3) 0.1709(2) 0.4816(3) 0.0364(8) Uani 1 1 d . . . . .
H55 H 0.992111 0.214796 0.522727 0.044 Uiso 1 1 calc R U . . .
C65 C 0.8644(4) 0.1407(3) 0.4683(3) 0.0519(11) Uani 1 1 d . . . . .
H651 H 0.856063 0.136161 0.534177 0.062 Uiso 1 1 calc R U . . .
H652 H 0.807096 0.174239 0.428542 0.062 Uiso 1 1 calc R U . . .
O25 O 1.3177(2) 0.1847(2) 0.5033(2) 0.0579(9) Uani 1 1 d . . . . .
H25O H 1.323257 0.219982 0.539874 0.087 Uiso 1 1 calc R U . . .
O35 O 1.1475(3) 0.2179(2) 0.3138(2) 0.0580(9) Uani 1 1 d . . . . .
H35O H 1.111051 0.251208 0.279401 0.087 Uiso 1 1 calc R U . . .
O45 O 0.9261(2) 0.24512(13) 0.33275(18) 0.0330(5) Uani 1 1 d . . . . .
O55 O 1.0603(2) 0.11650(14) 0.5361(2) 0.0406(6) Uani 1 1 d . . . . .
O65 O 0.8454(3) 0.07316(18) 0.4203(3) 0.0700(11) Uani 1 1 d . . . . .
H65O H 0.850858 0.076808 0.364006 0.105 Uiso 1 1 calc R U . . .
C16 C 0.8599(3) 0.23469(19) 0.2304(3) 0.0312(8) Uani 1 1 d . . . . .
H16 H 0.892143 0.194589 0.203636 0.037 Uiso 1 1 calc R U . . .
C26 C 0.8631(3) 0.30210(19) 0.1702(3) 0.0330(8) Uani 1 1 d . . . . .
H26 H 0.830296 0.290572 0.097974 0.040 Uiso 1 1 calc R U . . .
C36 C 0.7953(3) 0.36339(18) 0.1931(3) 0.0324(8) Uani 1 1 d . . . . .
H36 H 0.832519 0.378897 0.263376 0.039 Uiso 1 1 calc R U . . .
C46 C 0.6760(3) 0.33816(18) 0.1799(3) 0.0298(7) Uani 1 1 d . . . . .
H46 H 0.637195 0.323260 0.109646 0.036 Uiso 1 1 calc R U . . .
C56 C 0.6859(3) 0.27432(19) 0.2506(3) 0.0318(8) Uani 1 1 d . . . . .
H56 H 0.729703 0.288978 0.320028 0.038 Uiso 1 1 calc R U . . .
C66 C 0.5749(3) 0.2421(2) 0.2489(3) 0.0395(9) Uani 1 1 d . . . . .
H661 H 0.589295 0.198942 0.290326 0.047 Uiso 1 1 calc R U . . .
H662 H 0.534956 0.276278 0.276887 0.047 Uiso 1 1 calc R U . . .
O26 O 0.9786(2) 0.32099(17) 0.1922(2) 0.0476(7) Uani 1 1 d . . . . .
H26O H 0.985512 0.343846 0.144659 0.071 Uiso 1 1 calc R U . . .
O36 O 0.7958(3) 0.42142(15) 0.1277(2) 0.0575(9) Uani 1 1 d . . . . .
H36O H 0.795628 0.459735 0.156806 0.086 Uiso 1 1 calc R U . . .
O46 O 0.6167(2) 0.39739(13) 0.20475(18) 0.0337(6) Uani 1 1 d . . . . .
O56 O 0.7463(2) 0.21747(13) 0.2199(2) 0.0353(6) Uani 1 1 d . . . . .
O66 O 0.5069(2) 0.22466(15) 0.1483(2) 0.0473(7) Uani 1 1 d . . . . .
H66O H 0.484974 0.261883 0.116011 0.071 Uiso 1 1 calc R U . . .
C17 C 0.5056(3) 0.4124(2) 0.1388(3) 0.0318(8) Uani 1 1 d . . . . .
H17 H 0.496685 0.392746 0.071798 0.038 Uiso 1 1 calc R U . . .
C27 C 0.4897(3) 0.49336(19) 0.1299(3) 0.0320(8) Uani 1 1 d . . . . .
H27 H 0.413600 0.503146 0.081651 0.038 Uiso 1 1 calc R U . . .
C37 C 0.4972(3) 0.52541(18) 0.2312(3) 0.0315(8) Uani 1 1 d . . . . .
H37 H 0.573401 0.515051 0.278771 0.038 Uiso 1 1 calc R U . . .
C47 C 0.4127(3) 0.48815(19) 0.2714(3) 0.0290(7) Uani 1 1 d . . . . .
H47 H 0.334983 0.501786 0.230448 0.035 Uiso 1 1 calc R U . . .
C57 C 0.4258(3) 0.40634(19) 0.2715(3) 0.0319(8) Uani 1 1 d . . . . .
H57 H 0.499685 0.393349 0.321051 0.038 Uiso 1 1 calc R U . . .
C67 C 0.3339(3) 0.3658(2) 0.2967(3) 0.0404(9) Uani 1 1 d . . . . .
H671 H 0.348559 0.314432 0.296824 0.048 Uiso 1 1 calc R U . . .
H672 H 0.336275 0.379194 0.364167 0.048 Uiso 1 1 calc R U . . .
O27 O 0.5702(3) 0.52439(16) 0.0912(2) 0.0493(7) Uani 1 1 d . . . . .
H27O H 0.611356 0.492640 0.082227 0.074 Uiso 1 1 calc R U . . .
O37 O 0.4830(2) 0.60111(13) 0.2285(2) 0.0416(6) Uani 1 1 d . . . . .
H37O H 0.424072 0.611842 0.182925 0.062 Uiso 1 1 calc R U . . .
O47 O 0.43784(19) 0.51230(13) 0.37335(17) 0.0304(5) Uani 1 1 d . . . . .
O57 O 0.4218(2) 0.38179(13) 0.17296(19) 0.0341(6) Uani 1 1 d . . . . .
O67 O 0.2247(2) 0.38040(17) 0.2271(2) 0.0508(7) Uani 1 1 d . . . . .
H67O H 0.206196 0.348315 0.184418 0.076 Uiso 1 1 calc R U . . .
C1Y C 0.6708(4) 0.3341(2) 0.5672(4) 0.0505(11) Uani 1 1 d . . . . .
C2Y C 0.6794(4) 0.3999(2) 0.5255(4) 0.0553(12) Uani 1 1 d . . . . .
H2Y H 0.614511 0.427128 0.494173 0.066 Uiso 1 1 calc R U . . .
C3Y C 0.7842(4) 0.4256(3) 0.5299(4) 0.0618(13) Uani 1 1 d . . . . .
H3Y H 0.788898 0.470329 0.501586 0.074 Uiso 1 1 calc R U . . .
C4Y C 0.8832(4) 0.3865(3) 0.5757(4) 0.0538(11) Uani 1 1 d . . . . .
C5Y C 0.8725(4) 0.3215(3) 0.6187(4) 0.0557(11) Uani 1 1 d . . . . .
H5Y H 0.937299 0.294424 0.650792 0.067 Uiso 1 1 calc R U . . .
C6Y C 0.7677(4) 0.2952(2) 0.6155(4) 0.0539(11) Uani 1 1 d . . . . .
H6Y H 0.762957 0.251348 0.645902 0.065 Uiso 1 1 calc R U . . .
C7Y C 0.9955(4) 0.4134(3) 0.5727(4) 0.0634(13) Uani 1 1 d . . . . .
H7Y1 H 1.055065 0.379665 0.607751 0.076 Uiso 1 1 calc R U . . .
H7Y2 H 1.013222 0.459586 0.607051 0.076 Uiso 1 1 calc R U . . .
C8Y C 0.9909(4) 0.4217(3) 0.4645(3) 0.0527(11) Uani 1 1 d . . . . .
H8Y1 H 0.976151 0.375008 0.431387 0.063 Uiso 1 1 calc R U . . .
H8Y2 H 0.928557 0.453458 0.428915 0.063 Uiso 1 1 calc R U . . .
N1Y N 1.0977(3) 0.4513(2) 0.4571(3) 0.0507(9) Uani 1 1 d . . . . .
H1Y1 H 1.115154 0.492158 0.492334 0.076 Uiso 1 1 calc R U . . .
H1Y2 H 1.088619 0.460072 0.392534 0.076 Uiso 1 1 calc R U . . .
H1Y3 H 1.153507 0.419526 0.482107 0.076 Uiso 1 1 calc R U . . .
O1Y O 0.5644(3) 0.31071(19) 0.5595(3) 0.0670(10) Uani 1 1 d . . . . .
H1Y H 0.568837 0.270461 0.584746 0.101 Uiso 1 1 calc R U . . .
Cl1 Cl 0.74880(11) 0.15652(6) 0.93043(11) 0.0710(4) Uani 1 1 d . . . . .
O1W O 0.8812(5) 0.1440(6) 0.7641(6) 0.181(3) Uani 1 1 d . . . . .
H1W1 H 0.902364 0.190409 0.795017 0.271 Uiso 1 1 d R U . . .
H2W1 H 0.850892 0.118614 0.808776 0.271 Uiso 1 1 d R U . . .
O2W O 0.7227(4) 0.06556(18) 0.2270(3) 0.0776(12) Uani 1 1 d . . . . .
H1W2 H 0.688711 0.110834 0.199666 0.116 Uiso 1 1 d R U . . .
H2W2 H 0.788628 0.061932 0.207178 0.116 Uiso 1 1 d R U . . .
O3W O 0.5606(4) 0.1282(2) 0.0278(4) 0.0949(14) Uani 1 1 d . . . . .
H1W3 H 0.538192 0.167273 0.061732 0.142 Uiso 1 1 d R U . . .
H2W3 H 0.616606 0.148775 0.003136 0.142 Uiso 1 1 d R U . . .
O4W O 1.0702(4) 0.4773(2) 0.2534(3) 0.0762(11) Uani 1 1 d . . . . .
H1W4 H 1.131275 0.511541 0.272739 0.114 Uiso 1 1 d R U . . .
H2W4 H 1.004444 0.504937 0.216208 0.114 Uiso 1 1 d R U . . .
 
loop_
 _atom_site_aniso_label
 _atom_site_aniso_U_11
 _atom_site_aniso_U_22
 _atom_site_aniso_U_33
 _atom_site_aniso_U_23
 _atom_site_aniso_U_13
 _atom_site_aniso_U_12
C11 0.0241(16) 0.0317(17) 0.0318(18) 0.0032(15) 0.0108(14) 0.0012(14)
C21 0.0328(18) 0.0280(16) 0.0300(18) 0.0037(14) 0.0141(15) 0.0022(14)
C31 0.0296(17) 0.0268(16) 0.0294(17) -0.0018(14) 0.0092(15) -0.0010(14)
C41 0.0249(16) 0.0286(17) 0.0271(17) 0.0036(14) 0.0061(14) 0.0024(14)
C51 0.0287(17) 0.0298(17) 0.0311(18) 0.0026(14) 0.0086(14) 0.0005(14)
C61 0.048(2) 0.0345(19) 0.038(2) 0.0066(17) 0.0101(18) -0.0073(17)
O21 0.0452(15) 0.0294(12) 0.0386(14) 0.0046(11) 0.0183(12) 0.0016(11)
O31 0.0456(15) 0.0310(13) 0.0346(13) -0.0048(11) 0.0177(11) -0.0106(11)
O41 0.0272(12) 0.0416(14) 0.0275(12) 0.0034(11) 0.0056(10) 0.0060(10)
O51 0.0286(12) 0.0364(13) 0.0304(13) 0.0032(10) 0.0089(10) -0.0031(10)
O61 0.0589(18) 0.0310(14) 0.0564(18) 0.0044(13) 0.0049(15) -0.0122(13)
C12 0.0313(18) 0.0347(18) 0.0304(18) 0.0010(15) 0.0094(15) 0.0065(15)
C22 0.0315(18) 0.0336(18) 0.0315(19) -0.0022(15) 0.0050(15) 0.0072(15)
C32 0.0297(18) 0.0303(17) 0.0341(18) -0.0030(15) 0.0050(15) 0.0019(14)
C42 0.0239(17) 0.0327(18) 0.0320(18) -0.0001(15) 0.0066(14) 0.0039(14)
C52 0.0275(18) 0.0313(18) 0.0343(19) 0.0029(15) 0.0069(15) 0.0029(14)
C62 0.035(2) 0.033(2) 0.059(3) 0.0064(19) 0.0010(19) -0.0008(16)
O22 0.0450(15) 0.0311(13) 0.0376(14) -0.0029(11) 0.0058(13) 0.0107(11)
O32 0.0350(14) 0.0300(13) 0.0614(18) -0.0127(12) 0.0058(14) -0.0012(11)
O42 0.0261(12) 0.0329(12) 0.0323(12) -0.0016(11) 0.0056(10) 0.0055(10)
O52 0.0270(12) 0.0368(13) 0.0408(14) 0.0091(11) 0.0104(11) 0.0036(10)
O62 0.0419(16) 0.0408(16) 0.086(2) 0.0162(16) 0.0014(16) -0.0082(13)
C13 0.0264(17) 0.0267(16) 0.0346(18) -0.0022(15) 0.0023(15) 0.0022(14)
C23 0.0302(18) 0.0277(17) 0.037(2) -0.0021(15) 0.0040(15) 0.0010(14)
C33 0.0273(17) 0.0300(17) 0.0381(19) 0.0004(15) 0.0063(15) -0.0013(14)
C43 0.0291(17) 0.0284(17) 0.0305(17) -0.0012(14) 0.0104(14) 0.0020(14)
C53 0.0262(16) 0.0293(17) 0.0331(19) -0.0011(15) 0.0100(14) -0.0001(14)
C63 0.039(2) 0.0303(18) 0.043(2) -0.0005(16) 0.0173(18) -0.0018(15)
O23 0.0454(15) 0.0280(13) 0.0602(18) 0.0031(12) 0.0162(14) 0.0023(11)
O33 0.0357(14) 0.0351(14) 0.0596(17) 0.0066(13) 0.0209(13) -0.0028(11)
O43 0.0337(13) 0.0318(12) 0.0280(12) -0.0002(10) 0.0102(10) 0.0066(10)
O53 0.0341(13) 0.0323(13) 0.0333(13) 0.0042(10) 0.0125(11) 0.0073(10)
O63 0.0567(18) 0.0349(14) 0.0444(16) 0.0100(13) 0.0109(14) 0.0092(13)
C14 0.0286(17) 0.0352(18) 0.0273(17) 0.0001(15) 0.0047(14) 0.0050(15)
C24 0.0286(17) 0.0383(19) 0.0320(19) 0.0009(16) 0.0085(15) 0.0062(15)
C34 0.0302(17) 0.0342(18) 0.0301(18) 0.0012(15) 0.0098(15) 0.0029(15)
C44 0.0297(18) 0.0335(18) 0.0272(18) 0.0000(15) 0.0036(15) 0.0059(14)
C54 0.0296(18) 0.0328(18) 0.0339(19) 0.0025(15) 0.0075(15) 0.0064(14)
C64 0.042(2) 0.036(2) 0.052(2) -0.0001(18) 0.0180(19) -0.0024(17)
O24 0.0398(15) 0.0496(16) 0.0465(16) -0.0101(13) 0.0184(13) -0.0124(13)
O34 0.0360(14) 0.0545(16) 0.0387(14) -0.0014(13) 0.0173(12) -0.0013(13)
O44 0.0378(14) 0.0347(13) 0.0297(13) -0.0018(11) 0.0022(11) 0.0070(11)
O54 0.0389(14) 0.0313(12) 0.0333(13) 0.0036(11) 0.0085(11) 0.0053(11)
O64A 0.049(2) 0.037(2) 0.056(3) 0.0019(18) 0.018(2) -0.0045(18)
O64B 0.049(2) 0.037(2) 0.056(3) 0.0019(18) 0.018(2) -0.0045(18)
C15 0.036(2) 0.0350(19) 0.0335(19) -0.0029(16) 0.0039(16) 0.0050(16)
C25 0.034(2) 0.050(2) 0.038(2) -0.0039(18) 0.0084(17) 0.0098(18)
C35 0.034(2) 0.042(2) 0.041(2) 0.0012(17) 0.0153(17) 0.0032(16)
C45 0.0303(18) 0.0336(18) 0.0335(19) 0.0013(16) 0.0094(15) 0.0022(15)
C55 0.0330(19) 0.041(2) 0.0329(19) 0.0031(16) 0.0085(16) -0.0005(16)
C65 0.041(2) 0.070(3) 0.044(2) 0.014(2) 0.0137(19) -0.007(2)
O25 0.0304(14) 0.096(3) 0.0469(17) -0.0116(17) 0.0127(13) 0.0082(15)
O35 0.0455(18) 0.089(2) 0.0470(17) 0.0184(16) 0.0260(15) 0.0110(16)
O45 0.0331(13) 0.0324(12) 0.0302(12) 0.0009(10) 0.0065(11) 0.0050(10)
O55 0.0413(15) 0.0368(13) 0.0370(14) 0.0064(11) 0.0046(12) 0.0000(11)
O65 0.068(2) 0.063(2) 0.061(2) 0.0166(17) -0.0021(17) -0.0318(17)
C16 0.0322(19) 0.0317(18) 0.0281(18) -0.0003(15) 0.0083(15) 0.0008(14)
C26 0.0311(18) 0.0374(19) 0.0312(19) 0.0019(16) 0.0114(15) 0.0001(15)
C36 0.0381(19) 0.0283(17) 0.0326(18) 0.0017(15) 0.0143(16) -0.0014(15)
C46 0.0307(17) 0.0273(16) 0.0288(18) -0.0063(14) 0.0065(14) 0.0009(14)
C56 0.0307(17) 0.0295(17) 0.0351(19) -0.0039(15) 0.0114(15) -0.0016(14)
C66 0.036(2) 0.0370(19) 0.049(2) 0.0028(18) 0.0189(18) -0.0041(16)
O26 0.0338(14) 0.0582(18) 0.0551(17) 0.0159(14) 0.0207(13) 0.0016(13)
O36 0.092(2) 0.0301(14) 0.069(2) 0.0132(14) 0.052(2) 0.0072(15)
O46 0.0289(13) 0.0361(13) 0.0313(13) -0.0081(10) 0.0041(11) 0.0045(10)
O56 0.0296(13) 0.0265(12) 0.0483(15) -0.0015(11) 0.0112(12) -0.0025(10)
O66 0.0402(16) 0.0444(15) 0.0544(18) -0.0088(13) 0.0124(14) -0.0106(13)
C17 0.0267(18) 0.0407(19) 0.0265(17) -0.0048(15) 0.0070(15) -0.0012(15)
C27 0.0278(17) 0.0383(19) 0.0307(18) 0.0009(15) 0.0108(15) 0.0006(15)
C37 0.0318(18) 0.0317(18) 0.0309(18) -0.0012(15) 0.0105(15) -0.0019(15)
C47 0.0272(17) 0.0332(17) 0.0243(17) -0.0029(14) 0.0060(14) -0.0008(14)
C57 0.0322(18) 0.0318(18) 0.0315(18) -0.0025(15) 0.0105(15) -0.0019(15)
C67 0.043(2) 0.0326(19) 0.047(2) -0.0026(17) 0.0179(19) -0.0062(16)
O27 0.0508(17) 0.0564(18) 0.0533(17) -0.0056(14) 0.0342(15) -0.0089(14)
O37 0.0501(17) 0.0326(13) 0.0439(16) 0.0000(12) 0.0182(13) -0.0041(12)
O47 0.0283(12) 0.0342(12) 0.0272(12) -0.0030(10) 0.0076(10) 0.0028(10)
O57 0.0340(13) 0.0348(13) 0.0332(13) -0.0093(11) 0.0110(11) -0.0051(11)
O67 0.0360(15) 0.0523(17) 0.0630(19) -0.0121(15) 0.0155(14) -0.0059(13)
C1Y 0.048(2) 0.045(2) 0.065(3) -0.005(2) 0.027(2) -0.003(2)
C2Y 0.049(3) 0.049(2) 0.072(3) 0.006(2) 0.027(2) 0.003(2)
C3Y 0.060(3) 0.052(3) 0.079(3) 0.010(2) 0.032(3) -0.004(2)
C4Y 0.049(3) 0.064(3) 0.052(3) -0.004(2) 0.022(2) -0.007(2)
C5Y 0.052(3) 0.059(3) 0.056(3) -0.001(2) 0.018(2) 0.006(2)
C6Y 0.060(3) 0.040(2) 0.066(3) 0.002(2) 0.027(2) 0.001(2)
C7Y 0.050(3) 0.085(4) 0.054(3) -0.003(3) 0.016(2) -0.015(3)
C8Y 0.038(2) 0.065(3) 0.054(3) -0.008(2) 0.014(2) -0.013(2)
N1Y 0.0395(19) 0.060(2) 0.052(2) -0.0062(19) 0.0156(17) -0.0108(17)
O1Y 0.0550(19) 0.0496(18) 0.103(3) 0.0039(19) 0.036(2) -0.0023(15)
Cl1 0.0639(7) 0.0473(6) 0.0867(9) 0.0132(6) 0.0060(6) 0.0059(6)
O1W 0.116(5) 0.273(11) 0.146(6) 0.010(6) 0.036(4) 0.000(6)
O2W 0.131(4) 0.0435(18) 0.053(2) -0.0007(15) 0.025(2) 0.014(2)
O3W 0.085(3) 0.099(3) 0.108(3) -0.052(3) 0.043(3) -0.009(2)
O4W 0.087(3) 0.072(2) 0.075(2) 0.007(2) 0.036(2) 0.021(2)
 
_geom_special_details
;
 All esds (except the esd in the dihedral angle between two l.s. planes)
 are estimated using the full covariance matrix.  The cell esds are taken
 into account individually in the estimation of esds in distances, angles
 and torsion angles; correlations between esds in cell parameters are only
 used when they are defined by crystal symmetry.  An approximate (isotropic)
 treatment of cell esds is used for estimating esds involving l.s. planes.
;
 
loop_
 _geom_bond_atom_site_label_1
 _geom_bond_atom_site_label_2
 _geom_bond_distance
 _geom_bond_site_symmetry_2
 _geom_bond_publ_flag
C11 O47 1.409(4) . ?
C11 O51 1.413(4) . ?
C11 C21 1.524(5) . ?
C11 H11 0.9800 . ?
C21 O21 1.423(4) . ?
C21 C31 1.515(5) . ?
C21 H21 0.9800 . ?
C31 O31 1.429(4) . ?
C31 C41 1.519(5) . ?
C31 H31 0.9800 . ?
C41 O41 1.438(4) . ?
C41 C51 1.525(5) . ?
C41 H41 0.9800 . ?
C51 O51 1.437(4) . ?
C51 C61 1.513(5) . ?
C51 H51 0.9800 . ?
C61 O61 1.422(5) . ?
C61 H611 0.9700 . ?
C61 H612 0.9700 . ?
O21 H21O 0.8200 . ?
O31 H31O 0.8200 . ?
O41 C12 1.414(4) . ?
O61 H61O 0.8200 . ?
C12 O52 1.409(4) . ?
C12 C22 1.534(5) . ?
C12 H12 0.9800 . ?
C22 O22 1.413(4) . ?
C22 C32 1.512(5) . ?
C22 H22 0.9800 . ?
C32 O32 1.433(4) . ?
C32 C42 1.515(5) . ?
C32 H32 0.9800 . ?
C42 O42 1.447(4) . ?
C42 C52 1.522(5) . ?
C42 H42 0.9800 . ?
C52 O52 1.464(4) . ?
C52 C62 1.506(5) . ?
C52 H52 0.9800 . ?
C62 O62 1.403(5) . ?
C62 H621 0.9700 . ?
C62 H622 0.9700 . ?
O22 H22O 0.8200 . ?
O32 H32O 0.8200 . ?
O42 C13 1.405(4) . ?
O62 H62O 0.8200 . ?
C13 O53 1.411(4) . ?
C13 C23 1.528(5) . ?
C13 H13 0.9800 . ?
C23 O23 1.421(4) . ?
C23 C33 1.510(5) . ?
C23 H23 0.9800 . ?
C33 O33 1.427(4) . ?
C33 C43 1.514(5) . ?
C33 H33 0.9800 . ?
C43 O43 1.434(4) . ?
C43 C53 1.521(5) . ?
C43 H43 0.9800 . ?
C53 O53 1.453(4) . ?
C53 C63 1.505(5) . ?
C53 H53 0.9800 . ?
C63 O63 1.415(5) . ?
C63 H631 0.9700 . ?
C63 H632 0.9700 . ?
O23 H23O 0.8200 . ?
O33 H33O 0.8200 . ?
O43 C14 1.404(4) . ?
O63 H63O 0.8200 . ?
C14 O54 1.421(4) . ?
C14 C24 1.508(5) . ?
C14 H14 0.9800 . ?
C24 O24 1.428(5) . ?
C24 C34 1.518(5) . ?
C24 H24 0.9800 . ?
C34 O34 1.437(4) . ?
C34 C44 1.513(5) . ?
C34 H34 0.9800 . ?
C44 O44 1.439(4) . ?
C44 C54 1.532(5) . ?
C44 H44 0.9800 . ?
C54 O54 1.439(4) . ?
C54 C64 1.508(5) . ?
C54 H54 0.9800 . ?
C64 O64B 1.404(7) . ?
C64 O64A 1.469(7) . ?
C64 H641 0.9700 . ?
C64 H642 0.9700 . ?
C64 H643 0.9700 . ?
C64 H644 0.9700 . ?
O24 H24O 0.8200 . ?
O34 H34O 0.8200 . ?
O44 C15 1.401(4) . ?
O64A H64A 0.8200 . ?
O64B H64B 0.8200 . ?
C15 O55 1.406(5) . ?
C15 C25 1.529(6) . ?
C15 H15 0.9800 . ?
C25 O25 1.407(5) . ?
C25 C35 1.521(5) . ?
C25 H25 0.9800 . ?
C35 O35 1.413(5) . ?
C35 C45 1.517(5) . ?
C35 H35 0.9800 . ?
C45 O45 1.434(4) . ?
C45 C55 1.521(5) . ?
C45 H45 0.9800 . ?
C55 O55 1.444(5) . ?
C55 C65 1.506(6) . ?
C55 H55 0.9800 . ?
C65 O65 1.403(6) . ?
C65 H651 0.9700 . ?
C65 H652 0.9700 . ?
O25 H25O 0.8200 . ?
O35 H35O 0.8200 . ?
O45 C16 1.407(4) . ?
O65 H65O 0.8200 . ?
C16 O56 1.416(4) . ?
C16 C26 1.517(5) . ?
C16 H16 0.9800 . ?
C26 O26 1.417(4) . ?
C26 C36 1.517(5) . ?
C26 H26 0.9800 . ?
C36 O36 1.416(4) . ?
C36 C46 1.516(5) . ?
C36 H36 0.9800 . ?
C46 O46 1.434(4) . ?
C46 C56 1.523(5) . ?
C46 H46 0.9800 . ?
C56 O56 1.447(4) . ?
C56 C66 1.506(5) . ?
C56 H56 0.9800 . ?
C66 O66 1.417(5) . ?
C66 H661 0.9700 . ?
C66 H662 0.9700 . ?
O26 H26O 0.8200 . ?
O36 H36O 0.8200 . ?
O46 C17 1.412(4) . ?
O66 H66O 0.8200 . ?
C17 O57 1.414(4) . ?
C17 C27 1.513(5) . ?
C17 H17 0.9800 . ?
C27 O27 1.420(4) . ?
C27 C37 1.516(5) . ?
C27 H27 0.9800 . ?
C37 O37 1.414(4) . ?
C37 C47 1.524(5) . ?
C37 H37 0.9800 . ?
C47 O47 1.430(4) . ?
C47 C57 1.526(5) . ?
C47 H47 0.9800 . ?
C57 O57 1.441(4) . ?
C57 C67 1.516(5) . ?
C57 H57 0.9800 . ?
C67 O67 1.410(5) . ?
C67 H671 0.9700 . ?
C67 H672 0.9700 . ?
O27 H27O 0.8200 . ?
O37 H37O 0.8200 . ?
O67 H67O 0.8200 . ?
C1Y O1Y 1.370(5) . ?
C1Y C2Y 1.375(6) . ?
C1Y C6Y 1.376(7) . ?
C2Y C3Y 1.378(7) . ?
C2Y H2Y 0.9300 . ?
C3Y C4Y 1.391(7) . ?
C3Y H3Y 0.9300 . ?
C4Y C5Y 1.375(7) . ?
C4Y C7Y 1.507(7) . ?
C5Y C6Y 1.386(7) . ?
C5Y H5Y 0.9300 . ?
C6Y H6Y 0.9300 . ?
C7Y C8Y 1.510(7) . ?
C7Y H7Y1 0.9700 . ?
C7Y H7Y2 0.9700 . ?
C8Y N1Y 1.482(5) . ?
C8Y H8Y1 0.9700 . ?
C8Y H8Y2 0.9700 . ?
N1Y H1Y1 0.8900 . ?
N1Y H1Y2 0.8900 . ?
N1Y H1Y3 0.8900 . ?
O1Y H1Y 0.8200 . ?
O1W H1W1 0.9601 . ?
O1W H2W1 0.9601 . ?
O2W H1W2 0.9600 . ?
O2W H2W2 0.9601 . ?
O3W H1W3 0.9603 . ?
O3W H2W3 0.9602 . ?
O4W H1W4 0.9598 . ?
O4W H2W4 0.9601 . ?
 
loop_
 _geom_angle_atom_site_label_1
 _geom_angle_atom_site_label_2
 _geom_angle_atom_site_label_3
 _geom_angle
 _geom_angle_site_symmetry_1
 _geom_angle_site_symmetry_3
 _geom_angle_publ_flag
O47 C11 O51 111.4(3) . . ?
O47 C11 C21 107.4(3) . . ?
O51 C11 C21 109.1(3) . . ?
O47 C11 H11 109.7 . . ?
O51 C11 H11 109.7 . . ?
C21 C11 H11 109.7 . . ?
O21 C21 C31 112.6(3) . . ?
O21 C21 C11 111.1(3) . . ?
C31 C21 C11 109.1(3) . . ?
O21 C21 H21 107.9 . . ?
C31 C21 H21 107.9 . . ?
C11 C21 H21 107.9 . . ?
O31 C31 C21 111.4(3) . . ?
O31 C31 C41 108.0(3) . . ?
C21 C31 C41 109.8(3) . . ?
O31 C31 H31 109.2 . . ?
C21 C31 H31 109.2 . . ?
C41 C31 H31 109.2 . . ?
O41 C41 C31 106.3(3) . . ?
O41 C41 C51 109.5(3) . . ?
C31 C41 C51 111.4(3) . . ?
O41 C41 H41 109.9 . . ?
C31 C41 H41 109.9 . . ?
C51 C41 H41 109.9 . . ?
O51 C51 C61 106.7(3) . . ?
O51 C51 C41 110.8(3) . . ?
C61 C51 C41 111.2(3) . . ?
O51 C51 H51 109.3 . . ?
C61 C51 H51 109.3 . . ?
C41 C51 H51 109.3 . . ?
O61 C61 C51 110.8(3) . . ?
O61 C61 H611 109.5 . . ?
C51 C61 H611 109.5 . . ?
O61 C61 H612 109.5 . . ?
C51 C61 H612 109.5 . . ?
H611 C61 H612 108.1 . . ?
C21 O21 H21O 109.5 . . ?
C31 O31 H31O 109.5 . . ?
C12 O41 C41 118.8(3) . . ?
C11 O51 C51 113.8(3) . . ?
C61 O61 H61O 109.5 . . ?
O52 C12 O41 110.7(3) . . ?
O52 C12 C22 111.2(3) . . ?
O41 C12 C22 107.5(3) . . ?
O52 C12 H12 109.1 . . ?
O41 C12 H12 109.1 . . ?
C22 C12 H12 109.1 . . ?
O22 C22 C32 110.9(3) . . ?
O22 C22 C12 111.3(3) . . ?
C32 C22 C12 109.9(3) . . ?
O22 C22 H22 108.2 . . ?
C32 C22 H22 108.2 . . ?
C12 C22 H22 108.2 . . ?
O32 C32 C22 106.5(3) . . ?
O32 C32 C42 110.8(3) . . ?
C22 C32 C42 109.7(3) . . ?
O32 C32 H32 110.0 . . ?
C22 C32 H32 110.0 . . ?
C42 C32 H32 110.0 . . ?
O42 C42 C32 108.0(3) . . ?
O42 C42 C52 109.6(3) . . ?
C32 C42 C52 111.1(3) . . ?
O42 C42 H42 109.4 . . ?
C32 C42 H42 109.4 . . ?
C52 C42 H42 109.4 . . ?
O52 C52 C62 105.1(3) . . ?
O52 C52 C42 107.5(3) . . ?
C62 C52 C42 111.1(3) . . ?
O52 C52 H52 111.0 . . ?
C62 C52 H52 111.0 . . ?
C42 C52 H52 111.0 . . ?
O62 C62 C52 112.7(3) . . ?
O62 C62 H621 109.1 . . ?
C52 C62 H621 109.1 . . ?
O62 C62 H622 109.1 . . ?
C52 C62 H622 109.1 . . ?
H621 C62 H622 107.8 . . ?
C22 O22 H22O 109.5 . . ?
C32 O32 H32O 109.5 . . ?
C13 O42 C42 115.5(3) . . ?
C12 O52 C52 113.6(3) . . ?
C62 O62 H62O 109.5 . . ?
O42 C13 O53 110.8(3) . . ?
O42 C13 C23 110.2(3) . . ?
O53 C13 C23 110.4(3) . . ?
O42 C13 H13 108.4 . . ?
O53 C13 H13 108.4 . . ?
C23 C13 H13 108.4 . . ?
O23 C23 C33 112.2(3) . . ?
O23 C23 C13 109.2(3) . . ?
C33 C23 C13 110.6(3) . . ?
O23 C23 H23 108.2 . . ?
C33 C23 H23 108.2 . . ?
C13 C23 H23 108.2 . . ?
O33 C33 C23 108.9(3) . . ?
O33 C33 C43 110.3(3) . . ?
C23 C33 C43 109.9(3) . . ?
O33 C33 H33 109.3 . . ?
C23 C33 H33 109.3 . . ?
C43 C33 H33 109.3 . . ?
O43 C43 C33 105.5(3) . . ?
O43 C43 C53 110.9(3) . . ?
C33 C43 C53 110.5(3) . . ?
O43 C43 H43 110.0 . . ?
C33 C43 H43 110.0 . . ?
C53 C43 H43 110.0 . . ?
O53 C53 C63 106.3(3) . . ?
O53 C53 C43 107.8(3) . . ?
C63 C53 C43 113.8(3) . . ?
O53 C53 H53 109.6 . . ?
C63 C53 H53 109.6 . . ?
C43 C53 H53 109.6 . . ?
O63 C63 C53 109.0(3) . . ?
O63 C63 H631 109.9 . . ?
C53 C63 H631 109.9 . . ?
O63 C63 H632 109.9 . . ?
C53 C63 H632 109.9 . . ?
H631 C63 H632 108.3 . . ?
C23 O23 H23O 109.5 . . ?
C33 O33 H33O 109.5 . . ?
C14 O43 C43 119.2(3) . . ?
C13 O53 C53 114.7(3) . . ?
C63 O63 H63O 109.5 . . ?
O43 C14 O54 110.7(3) . . ?
O43 C14 C24 108.0(3) . . ?
O54 C14 C24 109.3(3) . . ?
O43 C14 H14 109.6 . . ?
O54 C14 H14 109.6 . . ?
C24 C14 H14 109.6 . . ?
O24 C24 C14 107.7(3) . . ?
O24 C24 C34 111.2(3) . . ?
C14 C24 C34 109.1(3) . . ?
O24 C24 H24 109.6 . . ?
C14 C24 H24 109.6 . . ?
C34 C24 H24 109.6 . . ?
O34 C34 C44 107.6(3) . . ?
O34 C34 C24 113.9(3) . . ?
C44 C34 C24 112.4(3) . . ?
O34 C34 H34 107.5 . . ?
C44 C34 H34 107.5 . . ?
C24 C34 H34 107.5 . . ?
O44 C44 C34 104.0(3) . . ?
O44 C44 C54 110.0(3) . . ?
C34 C44 C54 113.1(3) . . ?
O44 C44 H44 109.8 . . ?
C34 C44 H44 109.8 . . ?
C54 C44 H44 109.8 . . ?
O54 C54 C64 106.5(3) . . ?
O54 C54 C44 109.3(3) . . ?
C64 C54 C44 113.6(3) . . ?
O54 C54 H54 109.1 . . ?
C64 C54 H54 109.1 . . ?
C44 C54 H54 109.1 . . ?
O64B C64 C54 115.8(4) . . ?
O64A C64 C54 113.4(4) . . ?
O64A C64 H641 108.9 . . ?
C54 C64 H641 108.9 . . ?
O64A C64 H642 108.9 . . ?
C54 C64 H642 108.9 . . ?
H641 C64 H642 107.7 . . ?
O64B C64 H643 108.3 . . ?
C54 C64 H643 108.3 . . ?
O64B C64 H644 108.3 . . ?
C54 C64 H644 108.3 . . ?
H643 C64 H644 107.4 . . ?
C24 O24 H24O 109.5 . . ?
C34 O34 H34O 109.5 . . ?
C15 O44 C44 119.4(3) . . ?
C14 O54 C54 112.5(3) . . ?
C64 O64A H64A 109.5 . . ?
C64 O64B H64B 109.5 . . ?
O44 C15 O55 111.2(3) . . ?
O44 C15 C25 107.7(3) . . ?
O55 C15 C25 111.0(3) . . ?
O44 C15 H15 108.9 . . ?
O55 C15 H15 108.9 . . ?
C25 C15 H15 108.9 . . ?
O25 C25 C35 112.1(4) . . ?
O25 C25 C15 109.5(3) . . ?
C35 C25 C15 111.5(3) . . ?
O25 C25 H25 107.9 . . ?
C35 C25 H25 107.9 . . ?
C15 C25 H25 107.9 . . ?
O35 C35 C45 111.8(3) . . ?
O35 C35 C25 106.9(3) . . ?
C45 C35 C25 111.0(3) . . ?
O35 C35 H35 109.0 . . ?
C45 C35 H35 109.0 . . ?
C25 C35 H35 109.0 . . ?
O45 C45 C35 108.1(3) . . ?
O45 C45 C55 108.6(3) . . ?
C35 C45 C55 110.5(3) . . ?
O45 C45 H45 109.9 . . ?
C35 C45 H45 109.9 . . ?
C55 C45 H45 109.9 . . ?
O55 C55 C65 105.8(3) . . ?
O55 C55 C45 108.9(3) . . ?
C65 C55 C45 114.4(3) . . ?
O55 C55 H55 109.2 . . ?
C65 C55 H55 109.2 . . ?
C45 C55 H55 109.2 . . ?
O65 C65 C55 113.0(4) . . ?
O65 C65 H651 109.0 . . ?
C55 C65 H651 109.0 . . ?
O65 C65 H652 109.0 . . ?
C55 C65 H652 109.0 . . ?
H651 C65 H652 107.8 . . ?
C25 O25 H25O 109.5 . . ?
C35 O35 H35O 109.5 . . ?
C16 O45 C45 117.3(3) . . ?
C15 O55 C55 113.4(3) . . ?
C65 O65 H65O 109.5 . . ?
O45 C16 O56 111.0(3) . . ?
O45 C16 C26 109.7(3) . . ?
O56 C16 C26 110.1(3) . . ?
O45 C16 H16 108.6 . . ?
O56 C16 H16 108.6 . . ?
C26 C16 H16 108.6 . . ?
O26 C26 C16 107.5(3) . . ?
O26 C26 C36 111.9(3) . . ?
C16 C26 C36 112.1(3) . . ?
O26 C26 H26 108.4 . . ?
C16 C26 H26 108.4 . . ?
C36 C26 H26 108.4 . . ?
O36 C36 C46 112.2(3) . . ?
O36 C36 C26 107.8(3) . . ?
C46 C36 C26 110.0(3) . . ?
O36 C36 H36 108.9 . . ?
C46 C36 H36 108.9 . . ?
C26 C36 H36 108.9 . . ?
O46 C46 C36 107.8(3) . . ?
O46 C46 C56 111.8(3) . . ?
C36 C46 C56 107.6(3) . . ?
O46 C46 H46 109.9 . . ?
C36 C46 H46 109.9 . . ?
C56 C46 H46 109.9 . . ?
O56 C56 C66 106.3(3) . . ?
O56 C56 C46 107.8(3) . . ?
C66 C56 C46 115.3(3) . . ?
O56 C56 H56 109.1 . . ?
C66 C56 H56 109.1 . . ?
C46 C56 H56 109.1 . . ?
O66 C66 C56 110.2(3) . . ?
O66 C66 H661 109.6 . . ?
C56 C66 H661 109.6 . . ?
O66 C66 H662 109.6 . . ?
C56 C66 H662 109.6 . . ?
H661 C66 H662 108.1 . . ?
C26 O26 H26O 109.5 . . ?
C36 O36 H36O 109.5 . . ?
C17 O46 C46 117.9(2) . . ?
C16 O56 C56 114.4(3) . . ?
C66 O66 H66O 109.5 . . ?
O46 C17 O57 112.2(3) . . ?
O46 C17 C27 108.9(3) . . ?
O57 C17 C27 109.5(3) . . ?
O46 C17 H17 108.7 . . ?
O57 C17 H17 108.7 . . ?
C27 C17 H17 108.7 . . ?
O27 C27 C17 110.0(3) . . ?
O27 C27 C37 112.1(3) . . ?
C17 C27 C37 110.3(3) . . ?
O27 C27 H27 108.1 . . ?
C17 C27 H27 108.1 . . ?
C37 C27 H27 108.1 . . ?
O37 C37 C27 113.4(3) . . ?
O37 C37 C47 111.3(3) . . ?
C27 C37 C47 109.9(3) . . ?
O37 C37 H37 107.3 . . ?
C27 C37 H37 107.3 . . ?
C47 C37 H37 107.3 . . ?
O47 C47 C37 106.6(3) . . ?
O47 C47 C57 108.9(3) . . ?
C37 C47 C57 111.3(3) . . ?
O47 C47 H47 110.0 . . ?
C37 C47 H47 110.0 . . ?
C57 C47 H47 110.0 . . ?
O57 C57 C67 106.7(3) . . ?
O57 C57 C47 110.2(3) . . ?
C67 C57 C47 113.8(3) . . ?
O57 C57 H57 108.7 . . ?
C67 C57 H57 108.7 . . ?
C47 C57 H57 108.7 . . ?
O67 C67 C57 112.2(3) . . ?
O67 C67 H671 109.2 . . ?
C57 C67 H671 109.2 . . ?
O67 C67 H672 109.2 . . ?
C57 C67 H672 109.2 . . ?
H671 C67 H672 107.9 . . ?
C27 O27 H27O 109.5 . . ?
C37 O37 H37O 109.5 . . ?
C11 O47 C47 120.1(3) . . ?
C17 O57 C57 114.3(3) . . ?
C67 O67 H67O 109.5 . . ?
O1Y C1Y C2Y 117.6(4) . . ?
O1Y C1Y C6Y 123.0(4) . . ?
C2Y C1Y C6Y 119.4(4) . . ?
C1Y C2Y C3Y 120.0(5) . . ?
C1Y C2Y H2Y 120.0 . . ?
C3Y C2Y H2Y 120.0 . . ?
C2Y C3Y C4Y 121.8(5) . . ?
C2Y C3Y H3Y 119.1 . . ?
C4Y C3Y H3Y 119.1 . . ?
C5Y C4Y C3Y 117.1(4) . . ?
C5Y C4Y C7Y 122.3(5) . . ?
C3Y C4Y C7Y 120.5(5) . . ?
C4Y C5Y C6Y 121.8(5) . . ?
C4Y C5Y H5Y 119.1 . . ?
C6Y C5Y H5Y 119.1 . . ?
C1Y C6Y C5Y 119.9(4) . . ?
C1Y C6Y H6Y 120.0 . . ?
C5Y C6Y H6Y 120.0 . . ?
C4Y C7Y C8Y 110.3(4) . . ?
C4Y C7Y H7Y1 109.6 . . ?
C8Y C7Y H7Y1 109.6 . . ?
C4Y C7Y H7Y2 109.6 . . ?
C8Y C7Y H7Y2 109.6 . . ?
H7Y1 C7Y H7Y2 108.1 . . ?
N1Y C8Y C7Y 112.5(4) . . ?
N1Y C8Y H8Y1 109.1 . . ?
C7Y C8Y H8Y1 109.1 . . ?
N1Y C8Y H8Y2 109.1 . . ?
C7Y C8Y H8Y2 109.1 . . ?
H8Y1 C8Y H8Y2 107.8 . . ?
C8Y N1Y H1Y1 109.5 . . ?
C8Y N1Y H1Y2 109.5 . . ?
H1Y1 N1Y H1Y2 109.5 . . ?
C8Y N1Y H1Y3 109.5 . . ?
H1Y1 N1Y H1Y3 109.5 . . ?
H1Y2 N1Y H1Y3 109.5 . . ?
C1Y O1Y H1Y 109.5 . . ?
H1W1 O1W H2W1 104.7 . . ?
H1W2 O2W H2W2 104.7 . . ?
H1W3 O3W H2W3 104.7 . . ?
H1W4 O4W H2W4 104.7 . . ?
 
_refine_diff_density_max    0.265
_refine_diff_density_min   -0.277
_refine_diff_density_rms    0.041

_shelx_res_file
;
TITL bcdtrm-hcl_x6cu_rd2 in P2(1)
    bcdtrm-hcl_x6cu.res
    created by SHELXL-2019/1 at 12:06:46 on 05-Jun-2023
CELL  1.54178  12.5272  18.5421  14.0470   90.000  109.918   90.000
ZERR    2.000   0.0002   0.0004   0.0003    0.000    0.001    0.000
LATT -1
SYMM -X, 1/2+Y, -Z
SFAC C  H  N  O  Cl
UNIT 100  180  2  80  2
OMIT   0   2   0
OMIT   0  -2   0
EADP O64A O64B
L.S.10
ACTA
BUMP
WPDB 1
BOND $H
FMAP 2
PLAN 10
SIZE 0.06 0.06 0.32
TEMP 23.0

WGHT    0.042600    0.417400
EXTI    0.001283
FVAR       0.15164   0.49686
C11   1    0.353059    0.545992    0.402684    11.00000    0.02407    0.03174 =
         0.03176    0.00324    0.01084    0.00123
AFIX  13
H11   2    0.287698    0.557618    0.342472    11.00000   -1.20000
AFIX   0
C21   1    0.403833    0.615252    0.458187    11.00000    0.03276    0.02801 =
         0.03004    0.00371    0.01409    0.00223
AFIX  13
H21   2    0.346787    0.637774    0.482033    11.00000   -1.20000
AFIX   0
C31   1    0.505873    0.596644    0.550034    11.00000    0.02957    0.02681 =
         0.02943   -0.00185    0.00922   -0.00100
AFIX  13
H31   2    0.564256    0.574362    0.527698    11.00000   -1.20000
AFIX   0
C41   1    0.471298    0.543923    0.617075    11.00000    0.02485    0.02861 =
         0.02708    0.00358    0.00614    0.00243
AFIX  13
H41   2    0.422824    0.568271    0.649065    11.00000   -1.20000
AFIX   0
C51   1    0.409189    0.478881    0.556852    11.00000    0.02872    0.02983 =
         0.03108    0.00257    0.00864    0.00053
AFIX  13
H51   2    0.462762    0.449455    0.536510    11.00000   -1.20000
AFIX   0
C61   1    0.356680    0.433316    0.618689    11.00000    0.04752    0.03451 =
         0.03843    0.00656    0.01012   -0.00733
AFIX  23
H611  2    0.416087    0.414432    0.677555    11.00000   -1.20000
H612  2    0.306943    0.463025    0.642197    11.00000   -1.20000
AFIX   0
O21   4    0.430451    0.664762    0.392145    11.00000    0.04523    0.02942 =
         0.03859    0.00463    0.01834    0.00161
AFIX 147
H21O  2    0.469078    0.644443    0.363391    11.00000   -1.50000
AFIX   0
O31   4    0.552075    0.659304    0.608900    11.00000    0.04562    0.03099 =
         0.03465   -0.00476    0.01774   -0.01061
AFIX 147
H31O  2    0.597033    0.678948    0.586304    11.00000   -1.50000
AFIX   0
O41   4    0.574655    0.520459    0.693240    11.00000    0.02719    0.04158 =
         0.02745    0.00344    0.00563    0.00595
O51   4    0.317943    0.501502    0.468166    11.00000    0.02855    0.03640 =
         0.03043    0.00318    0.00891   -0.00308
O61   4    0.293622    0.375145    0.560024    11.00000    0.05889    0.03105 =
         0.05636    0.00438    0.00489   -0.01223
AFIX 147
H61O  2    0.330673    0.337843    0.575537    11.00000   -1.50000
AFIX   0
C12   1    0.579617    0.517954    0.795303    11.00000    0.03128    0.03475 =
         0.03044    0.00095    0.00937    0.00650
AFIX  13
H12   2    0.506306    0.533237    0.799142    11.00000   -1.20000
AFIX   0
C22   1    0.671804    0.571115    0.855377    11.00000    0.03151    0.03364 =
         0.03152   -0.00224    0.00501    0.00716
AFIX  13
H22   2    0.672031    0.572483    0.925188    11.00000   -1.20000
AFIX   0
C32   1    0.786966    0.545227    0.857393    11.00000    0.02970    0.03030 =
         0.03407   -0.00304    0.00503    0.00189
AFIX  13
H32   2    0.791815    0.547968    0.789313    11.00000   -1.20000
AFIX   0
C42   1    0.805536    0.468230    0.895581    11.00000    0.02394    0.03272 =
         0.03201   -0.00015    0.00665    0.00391
AFIX  13
H42   2    0.807541    0.466710    0.965907    11.00000   -1.20000
AFIX   0
C52   1    0.711449    0.419028    0.831023    11.00000    0.02747    0.03134 =
         0.03431    0.00291    0.00686    0.00287
AFIX  13
H52   2    0.711331    0.416824    0.761282    11.00000   -1.20000
AFIX   0
C62   1    0.721411    0.344734    0.876519    11.00000    0.03493    0.03348 =
         0.05949    0.00638    0.00101   -0.00076
AFIX  23
H621  2    0.792442    0.323219    0.877730    11.00000   -1.20000
H622  2    0.723274    0.348742    0.945918    11.00000   -1.20000
AFIX   0
O22   4    0.649462    0.641507    0.814824    11.00000    0.04502    0.03110 =
         0.03755   -0.00294    0.00576    0.01068
AFIX 147
H22O  2    0.634029    0.639836    0.753254    11.00000   -1.50000
AFIX   0
O32   4    0.868951    0.592512    0.924479    11.00000    0.03497    0.02996 =
         0.06142   -0.01273    0.00577   -0.00117
AFIX 147
H32O  2    0.930103    0.587735    0.915874    11.00000   -1.50000
AFIX   0
O42   4    0.913612    0.444159    0.891072    11.00000    0.02610    0.03294 =
         0.03229   -0.00163    0.00562    0.00548
O52   4    0.603696    0.447479    0.834167    11.00000    0.02705    0.03675 =
         0.04079    0.00913    0.01039    0.00358
O62   4    0.631483    0.299358    0.822799    11.00000    0.04194    0.04081 =
         0.08582    0.01623    0.00139   -0.00820
AFIX 147
H62O  2    0.641235    0.259246    0.848943    11.00000   -1.50000
AFIX   0
C13   1    1.003787    0.443350    0.983949    11.00000    0.02639    0.02671 =
         0.03457   -0.00223    0.00231    0.00224
AFIX  13
H13   2    0.981709    0.471922    1.032938    11.00000   -1.20000
AFIX   0
C23   1    1.109408    0.477531    0.971823    11.00000    0.03017    0.02771 =
         0.03688   -0.00212    0.00405    0.00095
AFIX  13
H23   2    1.167433    0.481897    1.039122    11.00000   -1.20000
AFIX   0
C33   1    1.156134    0.430326    0.907679    11.00000    0.02732    0.03004 =
         0.03810    0.00045    0.00634   -0.00128
AFIX  13
H33   2    1.101746    0.428760    0.838396    11.00000   -1.20000
AFIX   0
C43   1    1.175157    0.354638    0.950633    11.00000    0.02913    0.02843 =
         0.03054   -0.00117    0.01044    0.00201
AFIX  13
H43   2    1.234341    0.355001    1.017650    11.00000   -1.20000
AFIX   0
C53   1    1.065606    0.324030    0.958106    11.00000    0.02624    0.02927 =
         0.03312   -0.00110    0.01001   -0.00007
AFIX  13
H53   2    1.007919    0.321420    0.890421    11.00000   -1.20000
AFIX   0
C63   1    1.079441    0.251042    1.007804    11.00000    0.03927    0.03032 =
         0.04315   -0.00045    0.01734   -0.00179
AFIX  23
H631  2    1.009017    0.236753    1.016839    11.00000   -1.20000
H632  2    1.097979    0.215444    0.965281    11.00000   -1.20000
AFIX   0
O23   4    1.082137    0.547916    0.930748    11.00000    0.04540    0.02802 =
         0.06021    0.00306    0.01619    0.00232
AFIX  83
H23O  2    1.097206    0.551124    0.878491    11.00000   -1.50000
AFIX   0
O33   4    1.260552    0.460418    0.906521    11.00000    0.03574    0.03512 =
         0.05959    0.00663    0.02091   -0.00284
AFIX 147
H33O  2    1.301113    0.428181    0.897862    11.00000   -1.50000
AFIX   0
O43   4    1.212337    0.313448    0.881342    11.00000    0.03365    0.03185 =
         0.02797   -0.00023    0.01017    0.00658
O53   4    1.027354    0.372337    1.021354    11.00000    0.03410    0.03232 =
         0.03327    0.00422    0.01253    0.00733
O63   4    1.167497    0.254580    1.102963    11.00000    0.05673    0.03492 =
         0.04442    0.01000    0.01090    0.00916
AFIX 147
H63O  2    1.191452    0.213848    1.120895    11.00000   -1.50000
AFIX   0
C14   1    1.303091    0.265041    0.919774    11.00000    0.02865    0.03516 =
         0.02731    0.00015    0.00465    0.00504
AFIX  13
H14   2    1.340240    0.273321    0.992522    11.00000   -1.20000
AFIX   0
C24   1    1.386498    0.278587    0.865604    11.00000    0.02861    0.03828 =
         0.03202    0.00093    0.00850    0.00618
AFIX  13
H24   2    1.451232    0.245738    0.891685    11.00000   -1.20000
AFIX   0
C34   1    1.328091    0.265652    0.753089    11.00000    0.03016    0.03415 =
         0.03015    0.00118    0.00978    0.00292
AFIX  13
H34   2    1.271180    0.303686    0.727449    11.00000   -1.20000
AFIX   0
C44   1    1.266684    0.193997    0.731196    11.00000    0.02972    0.03348 =
         0.02722    0.00000    0.00358    0.00589
AFIX  13
H44   2    1.321429    0.154878    0.738141    11.00000   -1.20000
AFIX   0
C54   1    1.195928    0.179244    0.799143    11.00000    0.02961    0.03276 =
         0.03386    0.00254    0.00747    0.00641
AFIX  13
H54   2    1.130286    0.211720    0.779866    11.00000   -1.20000
AFIX   0
C64   1    1.154924    0.102410    0.794288    11.00000    0.04174    0.03563 =
         0.05157   -0.00006    0.01796   -0.00239
PART 1
AFIX  23
H641  2    1.113636    0.090115    0.724240    21.00000   -1.20000
H642  2    1.220204    0.070668    0.818233    21.00000   -1.20000
AFIX  23
PART 2
H643  2    1.141130    0.091744    0.856704   -21.00000   -1.20000
H644  2    1.082811    0.098645    0.739395   -21.00000   -1.20000
AFIX   0
PART 0
O24   4    1.424742    0.351425    0.885288    11.00000    0.03981    0.04964 =
         0.04648   -0.01007    0.01838   -0.01239
AFIX 147
H24O  2    1.483037    0.356645    0.871836    11.00000   -1.50000
AFIX   0
O34   4    1.403186    0.268404    0.695388    11.00000    0.03597    0.05446 =
         0.03869   -0.00141    0.01727   -0.00130
AFIX 147
H34O  2    1.467774    0.277517    0.733185    11.00000   -1.50000
AFIX   0
O44   4    1.193604    0.199955    0.627263    11.00000    0.03779    0.03471 =
         0.02974   -0.00182    0.00222    0.00701
O54   4    1.264152    0.192592    0.902973    11.00000    0.03887    0.03133 =
         0.03329    0.00359    0.00847    0.00526
PART 1
O64A  4    1.081191    0.089613    0.854501    21.00000    0.04926    0.03730 =
         0.05553    0.00194    0.01840   -0.00453
AFIX 147
H64A  2    1.054873    0.128083    0.865002    21.00000   -1.50000
AFIX   0
PART 2
O64B  4    1.228396    0.049639    0.779991   -21.00000    0.04926    0.03730 =
         0.05553    0.00194    0.01840   -0.00453
AFIX  83
H64B  2    1.288679    0.050737    0.827475   -21.00000   -1.50000
AFIX   0
PART 0
C15   1    1.174045    0.139079    0.564564    11.00000    0.03550    0.03499 =
         0.03351   -0.00293    0.00394    0.00499
AFIX  13
H15   2    1.223377    0.099802    0.601195    11.00000   -1.20000
AFIX   0
C25   1    1.205531    0.158688    0.471738    11.00000    0.03420    0.04964 =
         0.03773   -0.00387    0.00842    0.00978
AFIX  13
H25   2    1.202524    0.114486    0.432659    11.00000   -1.20000
AFIX   0
C35   1    1.121622    0.212104    0.403838    11.00000    0.03447    0.04216 =
         0.04115    0.00124    0.01533    0.00319
AFIX  13
H35   2    1.132449    0.259222    0.437402    11.00000   -1.20000
AFIX   0
C45   1    1.000301    0.187524    0.382999    11.00000    0.03031    0.03364 =
         0.03351    0.00132    0.00943    0.00220
AFIX  13
H45   2    0.984598    0.144608    0.339696    11.00000   -1.20000
AFIX   0
C55   1    0.980211    0.170878    0.481602    11.00000    0.03297    0.04111 =
         0.03291    0.00314    0.00851   -0.00050
AFIX  13
H55   2    0.992111    0.214796    0.522727    11.00000   -1.20000
AFIX   0
C65   1    0.864377    0.140668    0.468260    11.00000    0.04094    0.07032 =
         0.04385    0.01430    0.01373   -0.00742
AFIX  23
H651  2    0.856063    0.136161    0.534177    11.00000   -1.20000
H652  2    0.807096    0.174239    0.428542    11.00000   -1.20000
AFIX   0
O25   4    1.317693    0.184723    0.503258    11.00000    0.03037    0.09595 =
         0.04689   -0.01164    0.01268    0.00822
AFIX 147
H25O  2    1.323257    0.219982    0.539874    11.00000   -1.50000
AFIX   0
O35   4    1.147521    0.217936    0.313800    11.00000    0.04553    0.08936 =
         0.04705    0.01836    0.02598    0.01098
AFIX 147
H35O  2    1.111051    0.251208    0.279401    11.00000   -1.50000
AFIX   0
O45   4    0.926105    0.245120    0.332749    11.00000    0.03305    0.03241 =
         0.03023    0.00090    0.00648    0.00504
O55   4    1.060345    0.116503    0.536086    11.00000    0.04133    0.03681 =
         0.03697    0.00636    0.00456   -0.00001
O65   4    0.845398    0.073163    0.420344    11.00000    0.06750    0.06298 =
         0.06100    0.01658   -0.00212   -0.03178
AFIX  83
H65O  2    0.850858    0.076808    0.364006    11.00000   -1.50000
AFIX   0
C16   1    0.859905    0.234692    0.230370    11.00000    0.03224    0.03173 =
         0.02811   -0.00028    0.00827    0.00084
AFIX  13
H16   2    0.892143    0.194589    0.203636    11.00000   -1.20000
AFIX   0
C26   1    0.863062    0.302105    0.170224    11.00000    0.03113    0.03740 =
         0.03123    0.00190    0.01145    0.00014
AFIX  13
H26   2    0.830296    0.290572    0.097974    11.00000   -1.20000
AFIX   0
C36   1    0.795301    0.363388    0.193125    11.00000    0.03808    0.02825 =
         0.03257    0.00172    0.01428   -0.00136
AFIX  13
H36   2    0.832519    0.378897    0.263376    11.00000   -1.20000
AFIX   0
C46   1    0.676012    0.338155    0.179932    11.00000    0.03068    0.02732 =
         0.02876   -0.00633    0.00651    0.00087
AFIX  13
H46   2    0.637195    0.323260    0.109646    11.00000   -1.20000
AFIX   0
C56   1    0.685942    0.274320    0.250638    11.00000    0.03073    0.02951 =
         0.03515   -0.00387    0.01139   -0.00162
AFIX  13
H56   2    0.729703    0.288978    0.320028    11.00000   -1.20000
AFIX   0
C66   1    0.574918    0.242116    0.248874    11.00000    0.03632    0.03701 =
         0.04854    0.00279    0.01893   -0.00406
AFIX  23
H661  2    0.589295    0.198942    0.290326    11.00000   -1.20000
H662  2    0.534956    0.276278    0.276887    11.00000   -1.20000
AFIX   0
O26   4    0.978623    0.320986    0.192203    11.00000    0.03377    0.05822 =
         0.05514    0.01592    0.02069    0.00161
AFIX 147
H26O  2    0.985512    0.343846    0.144659    11.00000   -1.50000
AFIX   0
O36   4    0.795784    0.421422    0.127697    11.00000    0.09232    0.03015 =
         0.06895    0.01325    0.05205    0.00719
AFIX 147
H36O  2    0.795628    0.459735    0.156806    11.00000   -1.50000
AFIX   0
O46   4    0.616664    0.397392    0.204748    11.00000    0.02893    0.03610 =
         0.03126   -0.00811    0.00413    0.00449
O56   4    0.746344    0.217465    0.219877    11.00000    0.02957    0.02647 =
         0.04832   -0.00146    0.01117   -0.00253
O66   4    0.506913    0.224659    0.148270    11.00000    0.04019    0.04438 =
         0.05442   -0.00879    0.01245   -0.01058
AFIX 147
H66O  2    0.484974    0.261883    0.116011    11.00000   -1.50000
AFIX   0
C17   1    0.505621    0.412444    0.138817    11.00000    0.02666    0.04072 =
         0.02649   -0.00479    0.00704   -0.00123
AFIX  13
H17   2    0.496685    0.392746    0.071798    11.00000   -1.20000
AFIX   0
C27   1    0.489691    0.493355    0.129868    11.00000    0.02777    0.03831 =
         0.03070    0.00093    0.01081    0.00062
AFIX  13
H27   2    0.413600    0.503146    0.081651    11.00000   -1.20000
AFIX   0
C37   1    0.497170    0.525412    0.231221    11.00000    0.03178    0.03173 =
         0.03089   -0.00121    0.01048   -0.00188
AFIX  13
H37   2    0.573401    0.515051    0.278771    11.00000   -1.20000
AFIX   0
C47   1    0.412680    0.488148    0.271350    11.00000    0.02724    0.03316 =
         0.02434   -0.00294    0.00601   -0.00081
AFIX  13
H47   2    0.334983    0.501786    0.230448    11.00000   -1.20000
AFIX   0
C57   1    0.425821    0.406344    0.271455    11.00000    0.03218    0.03180 =
         0.03146   -0.00253    0.01046   -0.00192
AFIX  13
H57   2    0.499685    0.393349    0.321051    11.00000   -1.20000
AFIX   0
C67   1    0.333856    0.365799    0.296711    11.00000    0.04316    0.03265 =
         0.04720   -0.00256    0.01790   -0.00616
AFIX  23
H671  2    0.348559    0.314432    0.296824    11.00000   -1.20000
H672  2    0.336275    0.379194    0.364167    11.00000   -1.20000
AFIX   0
O27   4    0.570200    0.524391    0.091180    11.00000    0.05082    0.05636 =
         0.05333   -0.00559    0.03422   -0.00889
AFIX  83
H27O  2    0.611356    0.492640    0.082227    11.00000   -1.50000
AFIX   0
O37   4    0.482976    0.601110    0.228530    11.00000    0.05012    0.03256 =
         0.04388   -0.00002    0.01817   -0.00405
AFIX 147
H37O  2    0.424072    0.611842    0.182925    11.00000   -1.50000
AFIX   0
O47   4    0.437836    0.512304    0.373350    11.00000    0.02828    0.03425 =
         0.02721   -0.00301    0.00756    0.00281
O57   4    0.421801    0.381793    0.172958    11.00000    0.03397    0.03478 =
         0.03318   -0.00934    0.01102   -0.00513
O67   4    0.224687    0.380402    0.227096    11.00000    0.03600    0.05227 =
         0.06297   -0.01209    0.01549   -0.00587
AFIX 147
H67O  2    0.206196    0.348315    0.184418    11.00000   -1.50000
AFIX   0
REM === Tyramine HCl labeled as Y ===
C1Y   1    0.670799    0.334094    0.567220    11.00000    0.04823    0.04475 =
         0.06458   -0.00532    0.02709   -0.00281
C2Y   1    0.679409    0.399933    0.525453    11.00000    0.04939    0.04902 =
         0.07214    0.00630    0.02683    0.00337
AFIX  43
H2Y   2    0.614511    0.427128    0.494173    11.00000   -1.20000
AFIX   0
C3Y   1    0.784226    0.425630    0.529942    11.00000    0.06049    0.05225 =
         0.07944    0.00990    0.03247   -0.00369
AFIX  43
H3Y   2    0.788898    0.470329    0.501586    11.00000   -1.20000
AFIX   0
C4Y   1    0.883205    0.386518    0.575733    11.00000    0.04879    0.06372 =
         0.05240   -0.00352    0.02175   -0.00720
C5Y   1    0.872495    0.321497    0.618701    11.00000    0.05175    0.05891 =
         0.05608   -0.00074    0.01802    0.00647
AFIX  43
H5Y   2    0.937299    0.294424    0.650792    11.00000   -1.20000
AFIX   0
C6Y   1    0.767720    0.295208    0.615482    11.00000    0.05951    0.04043 =
         0.06577    0.00197    0.02670    0.00097
AFIX  43
H6Y   2    0.762957    0.251348    0.645902    11.00000   -1.20000
AFIX   0
C7Y   1    0.995527    0.413449    0.572702    11.00000    0.04969    0.08503 =
         0.05384   -0.00298    0.01566   -0.01498
AFIX  23
H7Y1  2    1.055065    0.379665    0.607751    11.00000   -1.20000
H7Y2  2    1.013222    0.459586    0.607051    11.00000   -1.20000
AFIX   0
C8Y   1    0.990942    0.421698    0.464450    11.00000    0.03781    0.06507 =
         0.05429   -0.00829    0.01445   -0.01319
AFIX  23
H8Y1  2    0.976151    0.375008    0.431387    11.00000   -1.20000
H8Y2  2    0.928557    0.453458    0.428915    11.00000   -1.20000
AFIX   0
N1Y   3    1.097714    0.451321    0.457125    11.00000    0.03950    0.06024 =
         0.05246   -0.00624    0.01561   -0.01085
AFIX 137
H1Y1  2    1.115154    0.492158    0.492334    11.00000   -1.50000
H1Y2  2    1.088619    0.460072    0.392534    11.00000   -1.50000
H1Y3  2    1.153507    0.419526    0.482107    11.00000   -1.50000
AFIX   0
O1Y   4    0.564423    0.310709    0.559502    11.00000    0.05502    0.04957 =
         0.10331    0.00385    0.03574   -0.00235
AFIX 147
H1Y   2    0.568837    0.270461    0.584746    11.00000   -1.50000
AFIX   0
CL1   5    0.748800    0.156524    0.930432    11.00000    0.06394    0.04728 =
         0.08665    0.01318    0.00596    0.00588
REM === 4 fully occupied water molecules ===
O1W   4    0.881227    0.143970    0.764096    11.00000    0.11598    0.27330 =
         0.14630    0.01020    0.03564   -0.00029
AFIX   3
H1W1  2    0.902364    0.190409    0.795017    11.00000   -1.50000
H2W1  2    0.850892    0.118614    0.808776    11.00000   -1.50000
AFIX   0
O2W   4    0.722653    0.065560    0.226995    11.00000    0.13148    0.04345 =
         0.05262   -0.00073    0.02454    0.01373
AFIX   3
H1W2  2    0.688711    0.110834    0.199666    11.00000   -1.50000
H2W2  2    0.788628    0.061932    0.207178    11.00000   -1.50000
AFIX   0
O3W   4    0.560643    0.128223    0.027780    11.00000    0.08541    0.09947 =
         0.10768   -0.05202    0.04311   -0.00908
AFIX   3
H1W3  2    0.538192    0.167273    0.061732    11.00000   -1.50000
H2W3  2    0.616606    0.148775    0.003136    11.00000   -1.50000
AFIX   0
O4W   4    1.070200    0.477272    0.253445    11.00000    0.08727    0.07226 =
         0.07520    0.00661    0.03569    0.02084
AFIX   3
H1W4  2    1.131275    0.511541    0.272739    11.00000   -1.50000
H2W4  2    1.004444    0.504937    0.216208    11.00000   -1.50000
AFIX   0
HKLF 4


REM  bcdtrm-hcl_x6cu_rd2 in P2(1)
REM wR2 = 0.0903, GooF = S = 1.038, Restrained GooF = 1.050 for all data
REM R1 = 0.0371 for 9509 Fo > 4sig(Fo) and 0.0471 for all 11053 data
REM 854 parameters refined using 15 restraints

END

WGHT      0.0426      0.4174

REM Highest difference peak  0.265,  deepest hole -0.277,  1-sigma level  0.041
Q1    1   1.1322  0.5859  0.9624  11.00000  0.05    0.26
Q2    1   0.4441  0.2020  0.1565  11.00000  0.05    0.26
Q3    1   0.7226  0.4510  0.1070  11.00000  0.05    0.21
Q4    1   0.5467  0.1919  0.1814  11.00000  0.05    0.20
Q5    1   0.7305  0.0328  0.1639  11.00000  0.05    0.19
Q6    1   0.6667  0.3396  0.9340  11.00000  0.05    0.18
Q7    1   0.5346  0.5735  0.0654  11.00000  0.05    0.18
Q8    1   1.1217  0.4443  0.2385  11.00000  0.05    0.17
Q9    1   0.5371  0.4009  0.8413  11.00000  0.05    0.17
Q10   1   0.5058  0.5085  0.1822  11.00000  0.05    0.16
;
_shelx_res_checksum   20308

_shelx_hkl_file
;
  -1   0   0   88.81    3.11
  -1   0   0   87.41    3.13
   1   0   0   81.68    3.13
   2   0   0    2.90    0.21
  -2   0   0    2.93    0.20
  -2   0   0    2.73    0.26
   3   0   0   52.83    2.08
   3   0   0   53.49    2.05
  -3   0   0   58.24    2.20
  -3   0   0   56.02    2.09
  -3   0   0   55.60    2.14
   4   0   0    3.70    0.32
  -4   0   0    4.27    0.47
  -4   0   0    3.82    0.40
   4   0   0    4.22    0.29
  -4   0   0    3.90    0.30
   5   0   0   16.48    0.76
   5   0   0   15.29    0.79
  -5   0   0   16.60    0.98
  -6   0   0   14.49    1.01
   6   0   0   13.99    0.82
   6   0   0   14.68    0.76
   7   0   0   36.49    1.59
  -7   0   0   35.90    1.89
   8   0   0    3.96    0.48
  -8   0   0    4.63    0.77
  -9   0   0   10.89    1.09
  -9   0   0   12.09    1.06
  -9   0   0   11.32    1.06
   9   0   0   11.66    0.92
  -9   0   0   11.51    0.81
  -9   0   0   11.73    0.94
   9   0   0    9.24    1.19
  -9   0   0   10.98    1.14
  10   0   0   14.54    1.12
  10   0   0   15.68    1.09
 -10   0   0   13.38    1.23
 -10   0   0   13.57    0.92
 -10   0   0   13.84    1.23
 -10   0   0   15.78    1.58
 -10   0   0   14.45    1.27
  11   0   0    9.79    0.95
 -11   0   0   11.86    1.10
 -11   0   0    9.37    1.02
 -11   0   0   11.23    1.16
 -12   0   0   26.51    1.66
 -12   0   0   29.05    2.02
 -12   0   0   28.34    1.66
  12   0   0   28.08    1.74
  12   0   0   28.78    1.38
  13   0   0    3.09    0.43
 -13   0   0    2.90    0.55
 -13   0   0    2.63    0.60
 -14   0   0    6.59    0.66
  14   0   0    8.31    0.52
   1  -1   0   39.08    1.41
   1   1   0   33.97    1.41
  -1   1   0   38.90    1.42
   1   1   0   37.54    1.41
  -2  -1   0   30.33    1.20
   2  -1   0   29.42    1.13
   2  -1   0   28.31    1.13
  -2  -1   0   30.21    1.18
  -2   1   0   30.88    1.21
   2   1   0   28.45    1.14
  -3  -1   0   49.59    1.97
  -3  -1   0   50.82    2.02
   3  -1   0   47.28    1.91
  -3  -1   0   50.67    1.97
   3  -1   0   48.49    1.88
  -3   1   0   54.06    2.05
  -3   1   0   51.25    1.89
   3   1   0   51.07    1.90
   3   1   0   50.02    1.93
  -3   1   0   52.43    1.95
   4  -1   0   13.56    0.67
   4  -1   0   13.92    0.62
  -4  -1   0   14.74    0.74
  -4  -1   0   14.40    0.71
  -4  -1   0   15.57    0.82
  -4   1   0   14.60    0.83
  -4   1   0   13.39    0.74
   4   1   0   13.57    0.68
   4   1   0   14.12    0.65
   5  -1   0   62.55    2.36
   5  -1   0   59.86    2.40
  -5  -1   0   60.62    2.44
  -5  -1   0   65.57    2.61
  -5   1   0   62.76    2.61
   5   1   0   62.46    2.38
   5   1   0   58.57    2.42
   6  -1   0   64.20    2.41
   6   1   0   60.35    2.48
  -6   1   0   61.21    2.71
   6   1   0   60.04    2.42
   7  -1   0   28.52    1.28
   7   1   0   27.05    1.29
  -7   1   0   27.55    1.60
  -8  -1   0    1.42    0.59
   8  -1   0    1.45    0.37
  -8   1   0    2.35    0.53
  -8   1   0    1.55    0.58
   8   1   0    1.34    0.38
   9  -1   0   30.84    1.48
  -9  -1   0   28.30    1.48
  -9  -1   0   29.05    1.64
  -9  -1   0   28.96    1.74
  -9  -1   0   29.49    1.64
  -9  -1   0   25.57    1.33
   9   1   0   26.87    1.46
  -9   1   0   28.44    1.71
  -9   1   0   28.34    1.38
  -9   1   0   26.34    1.59
  -9   1   0   26.77    1.47
   9   1   0   30.14    1.51
  -9   1   0   26.73    1.68
  -9   1   0   29.69    1.67
 -10  -1   0    1.18    0.62
 -10  -1   0    0.25    0.53
 -10  -1   0    0.61    0.55
 -10  -1   0   -0.51    0.53
  10  -1   0    0.28    0.45
 -10  -1   0    0.60    0.34
 -10   1   0    0.27    0.54
 -10   1   0    0.13    0.54
  10   1   0   -0.48    0.47
 -10   1   0    1.30    0.58
 -10   1   0    0.50    0.35
  10   1   0    0.72    0.46
 -10   1   0    0.38    0.60
 -11  -1   0    5.54    0.78
 -11  -1   0    5.73    0.79
 -11  -1   0    6.62    0.95
 -11   1   0    4.70    0.80
 -11   1   0    4.16    0.54
 -11   1   0    5.10    0.82
  11   1   0    4.97    0.64
  11   1   0    5.32    0.63
 -11   1   0    4.88    0.88
 -12  -1   0   -0.06    0.47
 -12  -1   0    0.10    0.47
  12  -1   0   -0.06    0.29
 -12  -1   0    0.73    0.56
 -12   1   0   -0.17    0.53
  12   1   0    0.52    0.34
  12   1   0    0.28    0.43
 -12   1   0    0.04    0.47
 -13  -1   0    3.58    0.58
  13  -1   0    3.70    0.45
 -13  -1   0    3.46    0.65
  13   1   0    3.38    0.45
 -13   1   0    3.04    0.57
 -13   1   0    3.62    0.62
 -14  -1   0    0.88    0.38
  14  -1   0    0.83    0.26
  14   1   0    1.03    0.32
 -14   1   0    0.37    0.34
   0  -2   0   10.90    0.50
   0   2   0   12.98    0.52
  -1  -2   0   70.79    2.74
   1  -2   0   71.90    2.71
  -1   2   0   83.00    2.75
   1   2   0   70.69    2.72
   2  -2   0  176.23    6.61
  -2  -2   0  177.79    6.65
   2  -2   0  169.63    6.59
   2   2   0  188.27    6.62
  -2   2   0  200.87    6.69
   3  -2   0  250.92    9.45
  -3  -2   0  270.37    9.54
   3  -2   0  265.12    9.46
   3  -2   0  262.50    9.42
  -3   2   0  251.14    9.46
  -3   2   0  281.43    9.60
   3   2   0  263.58    9.48
   3   2   0  251.34    9.45
   4  -2   0    1.16    0.17
   4  -2   0    1.25    0.21
  -4  -2   0    1.21    0.25
  -4  -2   0    1.04    0.25
  -4   2   0    1.17    0.32
  -4   2   0    1.34    0.24
   4   2   0    1.01    0.20
   4   2   0    1.02    0.21
   5  -2   0   55.92    2.10
   5  -2   0   53.36    2.14
  -5  -2   0   53.30    2.23
  -5   2   0   55.11    2.37
   5   2   0   55.86    2.14
   5   2   0   51.93    2.17
   6  -2   0   22.60    0.96
   6   2   0   19.62    0.99
  -6   2   0   19.99    1.25
   6   2   0   18.37    1.03
   7  -2   0    3.10    0.40
  -7   2   0    2.83    0.59
   7   2   0    2.82    0.42
   8  -2   0    2.85    0.43
  -8  -2   0    4.09    0.63
  -8  -2   0    2.95    0.59
  -8   2   0    2.90    0.66
  -8   2   0    4.05    0.64
   8   2   0    2.94    0.47
  -8   2   0    3.25    0.45
  -8   2   0    3.39    0.61
  -9  -2   0    1.75    0.68
  -9  -2   0    2.16    0.40
  -9  -2   0    2.00    0.58
  -9  -2   0    1.79    0.56
   9  -2   0    1.96    0.46
  -9  -2   0    2.08    0.53
  -9   2   0    1.58    0.61
   9   2   0    1.45    0.51
  -9   2   0    1.60    0.58
  -9   2   0    1.68    0.39
   9   2   0    1.68    0.48
  -9   2   0    1.95    0.63
  10  -2   0   32.89    1.66
 -10  -2   0   32.15    1.92
 -10  -2   0   31.61    1.78
 -10  -2   0   31.88    1.67
 -10  -2   0   30.71    1.82
 -10   2   0   32.21    1.56
  10   2   0   30.87    1.60
 -10   2   0   30.84    1.81
  10   2   0   31.71    1.70
 -10   2   0   31.70    1.85
  10   2   0   33.85    1.52
 -10   2   0   32.07    1.95
 -11  -2   0    1.04    0.53
 -11  -2   0   -0.08    0.53
 -11  -2   0    0.15    0.58
 -11   2   0    0.21    0.35
 -11   2   0    0.28    0.59
 -11   2   0    1.07    0.61
 -11   2   0   -0.34    0.50
  11   2   0    0.86    0.42
  11   2   0    0.24    0.33
 -12  -2   0    2.50    0.66
 -12  -2   0    2.11    0.59
 -12  -2   0    2.81    0.62
 -12   2   0    2.98    0.73
 -12   2   0    1.75    0.59
  12   2   0    2.39    0.51
  12   2   0    2.39    0.44
 -12   2   0    2.32    0.64
  13  -2   0    1.73    0.34
 -13  -2   0    0.79    0.48
 -13  -2   0    2.08    0.59
 -13  -2   0    2.08    0.48
 -13   2   0    2.60    0.55
  13   2   0    1.57    0.35
  13   2   0    2.33    0.47
  14  -2   0    0.54    0.26
 -14   2   0    0.56    0.33
   0  -3   0    0.02    0.10
   0   3   0    0.05    0.10
   1  -3   0  138.33    4.93
  -1  -3   0  133.88    4.96
   1   3   0  133.31    4.93
  -1   3   0  135.94    4.93
   2  -3   0   14.40    0.61
  -2  -3   0   15.16    0.74
   2  -3   0   13.95    0.65
  -2   3   0   14.04    0.65
   2   3   0   13.70    0.68
  -2   3   0   16.14    0.76
  -3  -3   0   22.98    1.00
   3  -3   0   22.94    0.85
   3  -3   0   21.51    0.90
  -3   3   0   19.18    0.89
  -3   3   0   21.04    1.03
   3   3   0   19.69    0.93
   3   3   0   19.87    0.90
  -4  -3   0  130.97    4.88
   4  -3   0  126.20    4.72
   4  -3   0  123.63    4.77
   4   3   0  128.47    4.82
   4   3   0  131.05    4.78
  -4   3   0  135.11    4.98
  -5  -3   0  115.14    4.47
   5  -3   0  106.93    4.29
   5  -3   0  115.32    4.25
   5   3   0  118.21    4.32
   5   3   0  114.24    4.35
  -5   3   0  118.41    4.56
   6  -3   0   24.73    1.08
  -6   3   0   24.04    1.43
   6   3   0   22.72    1.19
   6   3   0   24.26    1.16
   7  -3   0   20.40    1.01
  -7  -3   0   19.50    1.15
   7   3   0   19.96    1.28
  -7   3   0   21.96    1.43
   7   3   0   19.96    1.09
  -8  -3   0   11.00    1.24
  -8  -3   0    8.86    0.84
   8  -3   0   10.58    0.74
  -8  -3   0    8.62    0.86
  -8   3   0    8.82    0.93
   8   3   0    8.93    0.80
  -8   3   0    8.01    0.69
  -8   3   0   10.54    1.33
  -8   3   0    9.54    0.89
  -9  -3   0    6.02    0.78
  -9  -3   0    5.72    0.76
  -9  -3   0    4.84    0.87
  -9  -3   0    4.47    0.71
   9  -3   0    5.40    0.64
   9   3   0    4.81    0.62
  -9   3   0    5.60    0.60
   9   3   0    4.49    0.63
  -9   3   0    7.03    0.95
   9   3   0    5.58    0.61
  -9   3   0    6.63    0.85
 -10  -3   0   19.94    1.52
  10  -3   0   19.06    1.24
 -10  -3   0   21.26    1.32
 -10  -3   0   21.15    1.39
 -10  -3   0   21.14    1.48
  10   3   0   21.15    1.22
 -10   3   0   20.77    1.18
 -10   3   0   19.00    1.44
 -10   3   0   22.36    1.57
  10   3   0   19.33    1.30
  10   3   0   20.88    1.14
 -11  -3   0   21.79    1.56
 -11  -3   0   19.14    1.45
 -11  -3   0   22.04    1.44
 -11   3   0   20.04    1.46
 -11   3   0   20.87    1.18
  11   3   0   23.00    1.21
  11   3   0   21.02    1.25
 -11   3   0   20.26    1.54
 -12  -3   0    0.94    0.53
 -12  -3   0    0.67    0.56
 -12  -3   0    1.86    0.55
  12   3   0    0.98    0.38
  12   3   0    0.85    0.45
 -12   3   0    0.99    0.36
 -12   3   0    1.42    0.62
 -12   3   0    0.71    0.53
 -13  -3   0    0.11    0.43
 -13  -3   0    1.07    0.42
 -13  -3   0    3.42    0.67
  13   3   0    1.24    0.40
 -13   3   0    0.83    0.46
  13   3   0    0.36    0.30
  14  -3   0    0.30    0.35
 -14   3   0    0.75    0.46
   0  -4   0  138.24    5.10
   0   4   0  139.65    5.11
  -1  -4   0  107.84    4.04
   1  -4   0  109.40    4.02
   1  -4   0  107.13    3.96
  -1   4   0  110.13    4.02
   2  -4   0   36.23    1.39
   2  -4   0   36.35    1.44
  -2  -4   0   35.96    1.51
   2   4   0   35.33    1.46
   2   4   0   34.33    1.43
  -2   4   0   38.97    1.54
  -2   4   0   36.11    1.44
   3  -4   0    5.68    0.32
   3  -4   0    4.67    0.35
  -3  -4   0    4.52    0.45
  -3   4   0    4.54    0.50
   3   4   0    4.54    0.39
   3   4   0    4.66    0.40
  -3   4   0    4.49    0.36
   4  -4   0   63.54    2.61
  -4  -4   0   67.42    2.74
   4  -4   0   69.16    2.57
   4   4   0   68.36    2.68
  -4   4   0   71.45    2.84
   4   4   0   69.13    2.64
   5  -4   0   26.37    1.31
   5  -4   0   28.44    1.18
  -5  -4   0   27.98    1.39
  -5  -4   0   26.93    1.41
   5   4   0   28.00    1.26
  -5   4   0   28.03    1.50
   5   4   0   28.79    1.32
   6  -4   0   27.68    1.28
  -6   4   0   29.80    1.67
   6   4   0   30.30    1.45
   6   4   0   32.00    1.40
   7  -4   0    8.44    0.60
  -7  -4   0    7.86    0.68
   7   4   0    7.22    0.75
  -7   4   0    7.57    0.95
   7   4   0    8.03    0.70
  -8  -4   0   15.52    1.15
   8  -4   0   19.38    1.03
  -8  -4   0   17.70    1.17
  -8  -4   0   16.21    1.14
   8   4   0   16.81    1.10
  -8   4   0   17.75    1.25
   8   4   0   18.00    1.11
   8   4   0   17.77    0.96
  -8   4   0   18.01    1.40
  -8   4   0   18.41    1.22
  -8   4   0   18.35    1.02
   9  -4   0    0.85    0.43
  -9  -4   0    1.20    0.52
  -9  -4   0    1.24    0.50
  -9  -4   0    0.94    0.64
  -9  -4   0    2.08    0.57
  -9   4   0    1.37    0.39
  -9   4   0    2.02    0.70
   9   4   0    1.36    0.34
   9   4   0    1.77    0.46
   9   4   0    1.03    0.46
  -9   4   0    1.70    0.59
  -9   4   0    1.16    0.60
 -10  -4   0    8.24    1.01
 -10  -4   0    9.82    0.96
  10  -4   0    8.25    0.84
 -10  -4   0    8.97    1.28
 -10  -4   0    8.13    1.01
 -10  -4   0    9.70    0.93
  10   4   0    7.47    0.88
 -10   4   0    8.69    0.97
 -10   4   0    7.81    0.76
  10   4   0    7.41    0.75
  10   4   0    7.64    0.76
 -10   4   0    8.64    1.13
 -11  -4   0   12.45    1.23
 -11  -4   0   12.64    1.17
 -11  -4   0   11.38    1.05
 -11   4   0   11.18    1.11
  11   4   0   11.64    0.97
 -11   4   0   11.84    0.87
  11   4   0   12.59    0.90
 -11   4   0   11.16    1.22
 -12  -4   0    5.02    0.86
 -12  -4   0    4.98    0.75
 -12  -4   0    5.81    0.74
  12   4   0    6.51    0.64
 -12   4   0    6.27    0.64
  12   4   0    6.41    0.66
 -12   4   0    5.87    0.79
 -12   4   0    6.19    0.92
 -13  -4   0    0.93    0.42
 -13  -4   0    1.22    0.54
 -13  -4   0    0.67    0.45
  13  -4   0    0.76    0.30
  13   4   0    0.31    0.37
  13   4   0    0.49    0.29
 -13   4   0    0.32    0.41
 -13   4   0    0.39    0.47
   0  -5   0   -0.17    0.15
   0  -5   0   -0.01    0.12
   0   5   0    0.08    0.16
   1  -5   0   12.97    0.65
   1  -5   0   13.11    0.59
  -1  -5   0   13.57    0.68
  -1   5   0   10.95    0.62
   1   5   0   12.78    0.70
  -2  -5   0   19.79    0.94
   2  -5   0   19.07    0.89
   2  -5   0   19.91    0.83
  -2  -5   0   19.75    0.96
  -2   5   0   19.79    0.88
  -2   5   0   20.58    0.99
   2   5   0   19.08    0.88
   2   5   0   19.75    0.91
   3  -5   0   13.26    0.58
   3  -5   0   12.08    0.62
  -3  -5   0   12.98    0.74
   3   5   0   11.44    0.64
  -3   5   0   10.56    0.61
   3   5   0   10.83    0.67
  -3   5   0   11.60    0.76
   4  -5   0   61.43    2.58
  -4  -5   0   69.17    2.74
   4  -5   0   68.57    2.54
  -4   5   0   67.94    2.82
   4   5   0   66.67    2.65
   4   5   0   66.53    2.61
  -5  -5   0    3.67    0.58
   5  -5   0    3.53    0.37
  -5  -5   0    3.93    0.53
  -5   5   0    4.42    0.65
   5   5   0    3.74    0.44
   5   5   0    4.10    0.48
   6  -5   0   31.52    1.37
  -6  -5   0   31.55    1.51
  -6   5   0   30.89    1.76
   6   5   0   31.10    1.46
   6   5   0   32.05    1.52
  -7  -5   0   31.71    1.52
   7  -5   0   30.76    1.40
   7   5   0   30.07    1.55
  -7   5   0   29.72    1.86
   7   5   0   31.13    1.51
  -8  -5   0   17.33    1.15
   8  -5   0   17.56    1.01
  -8  -5   0   18.31    1.22
  -8  -5   0   16.27    1.09
   8   5   0   17.08    0.97
  -8   5   0   18.03    1.28
   8   5   0   17.83    1.12
   8   5   0   17.99    1.06
  -8   5   0   16.28    0.99
  -8   5   0   16.25    1.39
  -8   5   0   17.83    1.18
  -9  -5   0    5.17    0.74
  -9  -5   0    6.49    0.79
  -9  -5   0    5.57    0.92
   9  -5   0    5.27    0.61
  -9  -5   0    5.15    0.68
   9   5   0    4.28    0.65
  -9   5   0    4.82    0.76
  -9   5   0    4.91    0.57
  -9   5   0    4.07    0.71
   9   5   0    4.50    0.53
   9   5   0    4.39    0.62
  -9   5   0    4.77    0.89
 -10  -5   0   15.44    1.37
 -10  -5   0   16.92    1.20
  10  -5   0   15.62    1.09
 -10  -5   0   18.16    1.33
 -10   5   0   17.37    1.05
  10   5   0   15.30    1.14
  10   5   0   17.39    1.04
 -10   5   0   15.83    1.29
 -10   5   0   14.69    1.38
 -11  -5   0    0.98    0.50
 -11  -5   0    1.02    0.55
 -11  -5   0    1.59    0.84
 -11  -5   0    1.59    0.65
  11   5   0    1.43    0.51
  11   5   0    0.59    0.37
 -11   5   0    0.90    0.66
 -11   5   0    1.27    0.57
 -11   5   0    0.86    0.38
 -12  -5   0    5.31    0.82
 -12  -5   0    5.52    0.76
 -12  -5   0    5.18    0.65
  12   5   0    5.53    0.61
 -12   5   0    5.26    0.55
 -12   5   0    4.74    0.79
 -12   5   0    5.71    0.77
  12   5   0    6.40    0.62
 -13  -5   0    1.59    0.48
 -13  -5   0    1.68    0.58
 -13  -5   0    1.88    0.43
  13  -5   0    1.80    0.33
  13   5   0    2.20    0.35
  13   5   0    2.08    0.42
  13   5   0    2.74    0.48
 -13   5   0    1.84    0.46
 -13   5   0    3.00    0.57
   0  -6   0    2.27    0.31
   0  -6   0    1.85    0.24
   0   6   0    2.83    0.34
  -1  -6   0   75.04    2.93
  -1  -6   0   77.37    3.02
   1  -6   0   76.84    2.99
   1  -6   0   79.75    2.92
  -1   6   0   78.13    3.00
   1   6   0   81.15    3.06
   2  -6   0   19.88    0.98
  -2  -6   0   20.67    1.04
   2  -6   0   20.43    0.92
  -2   6   0   22.93    1.00
   2   6   0   20.81    0.97
  -2   6   0   23.70    1.11
   2   6   0   24.79    1.12
   3  -6   0   17.77    0.79
  -3  -6   0   17.73    0.94
   3  -6   0   16.83    0.85
  -3   6   0   17.00    1.00
   3   6   0   17.36    0.91
   4  -6   0  102.32    4.30
   4  -6   0  112.84    4.24
  -4  -6   0  109.96    4.45
  -4  -6   0  119.52    4.43
   4   6   0  119.57    4.39
   4   6   0  117.05    4.33
  -4   6   0  118.25    4.56
  -5  -6   0   40.24    1.76
   5  -6   0   39.10    1.57
  -5  -6   0   36.66    1.80
  -5   6   0   35.33    1.90
   5   6   0   37.01    1.66
   5   6   0   37.62    1.72
   6  -6   0   21.86    1.04
  -6  -6   0   21.86    1.20
  -6   6   0   20.99    1.42
   6   6   0   21.89    1.20
   6   6   0   19.94    1.12
   7  -6   0   17.31    0.94
  -7  -6   0   17.16    1.09
   7   6   0   16.71    1.05
   7   6   0   18.21    1.14
  -7   6   0   14.91    1.42
  -7   6   0   17.59    1.36
  -7   6   0   16.79    1.39
  -8  -6   0   16.02    1.18
   8  -6   0   18.17    1.02
  -8  -6   0   17.02    1.18
  -8   6   0   17.31    1.32
   8   6   0   16.08    1.11
   8   6   0   16.70    1.09
  -8   6   0   19.11    1.48
  -8   6   0   17.25    1.20
  -8   6   0   17.00    1.03
   8   6   0   16.38    0.96
  -9  -6   0   29.77    1.71
  -9  -6   0   27.73    1.77
  -9  -6   0   27.50    1.57
   9  -6   0   29.04    1.50
   9   6   0   31.00    1.45
  -9   6   0   29.72    1.81
   9   6   0   28.52    1.54
  -9   6   0   29.51    1.49
  -9   6   0   30.99    1.73
  -9   6   0   28.18    1.93
 -10  -6   0    3.72    0.63
 -10  -6   0    4.55    0.75
 -10  -6   0    3.75    0.81
  10  -6   0    3.70    0.62
  10   6   0    4.57    0.54
 -10   6   0    4.42    0.86
 -10   6   0    3.73    0.74
  10   6   0    5.17    0.67
 -10   6   0    3.46    0.52
 -11  -6   0    1.10    0.65
 -11  -6   0    1.81    0.83
 -11  -6   0    1.14    0.55
 -11  -6   0    1.43    0.52
  11   6   0    1.82    0.51
  11   6   0    0.87    0.35
 -11   6   0    0.57    0.54
 -11   6   0    1.31    0.69
 -11   6   0    0.92    0.38
 -12  -6   0   -0.13    0.51
 -12  -6   0    0.51    0.47
  12   6   0    0.27    0.32
 -12   6   0    0.33    0.33
  12   6   0    0.01    0.41
 -12   6   0    0.61    0.49
  12   6   0   -0.02    0.42
 -12   6   0   -0.40    0.49
  13  -6   0   13.11    0.73
 -13  -6   0   12.95    0.95
 -13  -6   0   13.13    1.01
 -13   6   0   11.82    0.88
 -13   6   0   12.11    0.96
  13   6   0   13.27    0.83
   0  -7   0   -0.05    0.13
   0  -7   0    0.04    0.18
   0   7   0   -0.04    0.17
  -1  -7   0  128.69    4.73
  -1  -7   0  118.75    4.61
   1  -7   0  126.12    4.61
   1  -7   0  124.08    4.69
  -1   7   0  122.63    4.70
   1   7   0  126.86    4.75
   2  -7   0    8.83    0.57
  -2  -7   0    9.17    0.63
   2  -7   0    8.96    0.51
  -2   7   0    8.95    0.57
  -2   7   0    9.35    0.68
   2   7   0    7.08    0.71
   2   7   0    8.50    0.68
   3  -7   0   21.32    1.02
   3  -7   0   21.86    0.95
  -3  -7   0   21.90    1.10
  -3   7   0   21.37    1.18
   3   7   0   17.66    0.98
  -4  -7   0   19.34    1.07
   4  -7   0   17.58    0.95
   4  -7   0   19.06    0.89
   4   7   0   19.23    1.05
  -4   7   0   19.41    1.18
   4   7   0   18.11    0.98
   5  -7   0   22.21    1.01
  -5  -7   0   22.70    1.20
   5   7   0   19.60    1.16
  -5   7   0   18.92    1.31
  -6  -7   0    2.56    0.48
   6  -7   0    3.35    0.41
  -6   7   0    3.23    0.70
   6   7   0    3.09    0.48
   6   7   0    3.85    0.58
   7  -7   0    6.83    0.61
  -7  -7   0    6.86    0.78
  -7  -7   0    7.86    0.79
  -7  -7   0    7.45    0.85
   7   7   0    5.61    0.57
   7   7   0    7.09    0.69
   7   7   0    6.96    0.79
  -7   7   0    5.04    0.66
  -7   7   0    5.02    0.76
  -7   7   0    5.63    0.59
   7   7   0    6.25    0.71
  -7   7   0    8.76    1.11
  -8  -7   0    4.09    0.80
  -8  -7   0    3.15    0.63
   8  -7   0    3.78    0.52
  -8   7   0    3.14    0.49
   8   7   0    2.90    0.42
  -8   7   0    2.61    0.77
   8   7   0    3.79    0.58
  -8   7   0    2.84    0.65
  -8   7   0    3.53    0.66
  -9  -7   0    5.73    0.84
  -9  -7   0    7.30    1.00
   9  -7   0    7.08    0.74
  -9   7   0    6.38    0.87
  -9   7   0    7.29    0.87
   9   7   0    7.43    0.80
  -9   7   0    7.63    1.19
  -9   7   0    8.17    0.76
   9   7   0    6.36    0.67
  10  -7   0   10.05    0.82
 -10  -7   0   10.46    1.09
 -10  -7   0   10.38    1.11
 -10   7   0   11.74    0.86
  10   7   0   11.03    0.82
  10   7   0   11.36    0.98
 -10   7   0    8.91    1.02
 -10   7   0   11.39    1.32
 -10   7   0   12.99    1.13
 -11  -7   0    1.48    0.59
 -11  -7   0    1.34    0.62
 -11  -7   0    1.97    0.82
 -11   7   0    1.23    0.64
  11   7   0    1.42    0.38
 -11   7   0    1.32    0.55
  11   7   0    1.63    0.52
 -11   7   0    1.52    0.41
 -12  -7   0   -0.18    0.65
 -12  -7   0    0.30    0.50
 -12  -7   0    0.08    0.46
 -12   7   0    0.26    0.49
  12   7   0    0.95    0.46
  12   7   0    0.35    0.30
 -12   7   0    0.08    0.30
 -12   7   0    0.15    0.46
  12   7   0    0.08    0.41
 -13  -7   0    0.43    0.40
 -13  -7   0    0.61    0.45
 -13   7   0    1.09    0.36
 -13   7   0    0.36    0.40
  13   7   0    1.28    0.37
   0  -8   0   17.23    0.86
   0  -8   0   18.83    0.98
   0   8   0   20.01    1.00
  -1  -8   0  258.23    9.69
  -1  -8   0  276.39    9.83
   1  -8   0  261.58    9.78
   1  -8   0  266.15    9.68
  -1   8   0  268.58    9.80
   2  -8   0   69.73    2.81
  -2  -8   0   71.15    2.96
   2  -8   0   69.47    2.90
  -2   8   0   76.14    3.04
  -2   8   0   77.53    2.99
   2   8   0   76.10    3.03
  -3  -8   0   26.88    1.36
   3  -8   0   27.55    1.18
   3  -8   0   25.40    1.26
   3   8   0   26.99    1.42
  -3   8   0   26.60    1.44
  -4  -8   0   32.41    1.59
   4  -8   0   30.93    1.39
   4  -8   0   31.27    1.49
   4   8   0   33.90    1.69
  -4   8   0   34.24    1.74
  -5  -8   0   57.68    2.48
   5  -8   0   55.57    2.25
  -5   8   0   51.56    2.63
   5   8   0   58.15    2.45
   6  -8   0    7.29    0.61
  -6  -8   0    6.63    0.77
   6   8   0    7.84    0.81
  -6   8   0    5.78    0.87
   7  -8   0    4.10    0.49
  -7  -8   0    3.35    0.61
  -7  -8   0    3.86    0.61
  -7   8   0    3.46    0.48
   7   8   0    4.76    0.70
  -7   8   0    4.48    0.56
  -7   8   0    3.91    0.62
   7   8   0    4.69    0.61
  -7   8   0    4.45    0.73
  -7   8   0    4.59    0.91
   7   8   0    2.68    0.38
  -8  -8   0   22.75    1.46
  -8  -8   0   20.75    1.48
   8  -8   0   21.64    1.24
  -8   8   0   24.25    1.56
   8   8   0   24.05    1.18
  -8   8   0   23.03    1.73
   8   8   0   23.38    1.34
   8   8   0   22.00    1.54
  -8   8   0   23.47    1.26
  -9  -8   0   14.38    1.28
   9  -8   0   14.36    1.02
  -9  -8   0   13.02    1.20
  -9   8   0   14.29    1.18
   9   8   0   14.87    1.09
  -9   8   0   14.38    1.47
   9   8   0   15.08    0.94
  -9   8   0   16.36    1.02
  -9   8   0   13.90    1.32
  10  -8   0   -0.18    0.34
 -10  -8   0    0.04    0.55
 -10  -8   0   -0.08    0.49
 -10   8   0    0.49    0.57
  10   8   0    0.19    0.50
 -10   8   0    0.11    0.53
  10   8   0    1.04    0.47
 -10   8   0    0.25    0.35
  10   8   0    0.18    0.32
 -11  -8   0   13.27    1.10
 -11  -8   0   13.96    1.54
 -11  -8   0   13.20    1.17
  11   8   0   12.97    0.99
  11   8   0   14.13    1.01
 -11   8   0   13.06    1.09
  11   8   0   13.00    0.84
 -11   8   0   10.57    1.20
 -11   8   0   15.25    0.92
 -12  -8   0    2.48    0.55
 -12  -8   0    3.71    0.87
 -12  -8   0    2.60    0.61
 -12   8   0    2.34    0.41
 -12   8   0    1.61    0.48
 -12   8   0    2.24    0.61
  12   8   0    2.13    0.47
 -13  -8   0    2.50    0.52
 -13  -8   0    1.33    0.39
 -13   8   0    2.29    0.46
  13   8   0    2.16    0.40
   0  -9   0   -0.08    0.18
   0  -9   0   -0.10    0.23
   0   9   0    0.26    0.24
   1  -9   0   30.12    1.43
  -1  -9   0   30.64    1.47
   1  -9   0   29.45    1.32
   1   9   0   31.71    1.50
  -1   9   0   29.74    1.43
  -2  -9   0  144.79    5.54
   2  -9   0  141.05    5.36
   2  -9   0  135.46    5.46
   2   9   0  149.67    5.60
  -2   9   0  148.04    5.60
   3  -9   0   24.18    1.24
  -3  -9   0   27.41    1.36
   3  -9   0   26.16    1.15
   3   9   0   23.54    1.38
  -3   9   0   22.79    1.38
   4  -9   0    8.37    0.59
  -4  -9   0    9.19    0.81
   4   9   0    7.97    0.86
  -4   9   0    9.05    0.90
   5  -9   0    6.38    0.56
  -5  -9   0    6.19    0.74
  -5   9   0    6.53    0.85
   5   9   0    7.77    0.90
  -6  -9   0    5.32    0.85
  -6  -9   0    5.12    0.65
   6  -9   0    4.23    0.49
  -6  -9   0    4.51    0.66
   6   9   0    4.44    0.72
   6   9   0    4.90    0.63
   6   9   0    5.01    0.52
  -6   9   0    3.84    0.64
  -6   9   0    5.59    0.94
  -6   9   0    3.59    0.46
   6   9   0    4.11    0.54
  -6   9   0    4.43    0.67
  -7  -9   0    5.15    0.72
  -7  -9   0    5.20    0.71
   7  -9   0    5.33    0.58
  -7  -9   0    7.02    0.86
   7   9   0    5.65    0.83
  -7   9   0    5.50    0.96
   7   9   0    4.73    0.62
   7   9   0    5.39    0.68
  -7   9   0    6.91    0.69
   7   9   0    5.21    0.58
  -7   9   0    5.55    0.75
  -7   9   0    6.31    0.64
  -7   9   0    5.85    0.82
  -8  -9   0    5.47    0.84
   8  -9   0    5.01    0.60
  -8  -9   0    5.69    0.77
   8   9   0    6.39    0.75
   8   9   0    5.75    0.61
   8   9   0    7.50    0.78
  -8   9   0    5.90    0.64
  -8   9   0    6.78    1.07
  -8   9   0    5.75    0.89
  -9  -9   0   11.96    1.13
   9  -9   0   11.86    0.98
  -9  -9   0   13.81    1.22
  -9   9   0   14.60    1.31
   9   9   0   13.48    0.88
  -9   9   0   13.15    1.44
  -9   9   0   13.67    0.96
   9   9   0   14.55    1.07
   9   9   0   13.79    1.09
  10  -9   0    5.55    0.60
 -10  -9   0    6.97    0.91
 -10  -9   0    7.70    0.86
 -10   9   0    7.49    0.94
  10   9   0    6.30    0.66
 -10   9   0    7.48    0.71
 -10   9   0    6.82    1.05
  10   9   0    7.01    0.77
  10   9   0    7.14    0.77
 -11  -9   0    3.95    0.74
 -11  -9   0    4.57    0.68
 -11  -9   0    4.33    0.97
  11  -9   0    4.15    0.53
  11   9   0    3.82    0.44
  11   9   0    5.40    0.62
 -11   9   0    3.46    0.72
 -11   9   0    3.64    0.48
 -12  -9   0    0.60    0.47
 -12  -9   0    0.24    0.66
 -12  -9   0    0.79    0.42
  12   9   0    1.19    0.42
 -12   9   0    1.03    0.50
 -12   9   0    0.61    0.31
   0 -10   0    7.43    0.56
   0 -10   0    8.16    0.69
   0  10   0    6.92    0.66
   1 -10   0   20.54    1.13
   1 -10   0   20.00    1.02
  -1 -10   0   20.41    1.18
   1  10   0   22.04    1.21
  -1  10   0   21.65    1.22
   2 -10   0   61.48    2.54
   2 -10   0   62.75    2.66
  -2 -10   0   65.61    2.74
  -2  10   0   63.92    2.78
   2  10   0   64.44    2.78
   3 -10   0   28.76    1.32
   3 -10   0   28.43    1.44
  -3 -10   0   30.47    1.55
  -3  10   0   28.34    1.60
   3  10   0   29.97    1.61
  -4 -10   0    0.51    0.37
   4 -10   0    1.03    0.29
   4  10   0    1.08    0.48
  -4  10   0    1.23    0.46
  -5 -10   0   -0.01    0.61
   5 -10   0    0.42    0.28
  -5 -10   0    0.05    0.39
  -5  10   0    0.60    0.45
   5  10   0    0.51    0.36
  -5  10   0    0.24    0.38
   5  10   0   -0.13    0.44
  -6 -10   0    5.21    0.72
  -6 -10   0    5.50    0.69
   6 -10   0    6.01    0.61
   6 -10   0    5.03    0.56
  -6 -10   0    6.20    0.75
  -6  10   0    5.39    0.57
  -6  10   0    6.58    0.69
  -6  10   0    4.31    0.90
   6  10   0    4.91    0.54
  -6  10   0    4.47    0.68
  -6  10   0    5.50    0.76
   6  10   0    5.18    0.68
   6  10   0    5.46    0.89
   6  10   0    4.63    0.58
  -7 -10   0    3.36    0.67
  -7 -10   0    3.22    0.64
  -7 -10   0    4.37    0.64
   7 -10   0    3.75    0.56
   7 -10   0    3.72    0.63
  -7  10   0    3.37    0.65
  -7  10   0    3.52    0.86
   7  10   0    2.87    0.41
   7  10   0    3.02    0.55
   7  10   0    3.55    0.63
  -7  10   0    3.55    0.48
  -7  10   0    3.35    0.54
   7  10   0    3.00    0.80
  -7  10   0    3.98    0.75
   8 -10   0    6.94    0.77
  -8 -10   0    8.96    0.96
  -8 -10   0    8.22    0.88
   8  10   0    7.88    0.69
  -8  10   0    8.29    0.77
   8  10   0    6.71    0.75
  -8  10   0    9.31    1.05
   8  10   0    7.03    0.82
  -8  10   0    6.94    1.09
  -9 -10   0    1.49    0.56
  -9 -10   0    1.54    0.60
   9  10   0    1.09    0.49
   9  10   0    0.87    0.33
  -9  10   0    0.08    0.70
  -9  10   0    1.31    0.40
  -9  10   0    0.61    0.59
 -10 -10   0    5.55    1.16
 -10 -10   0    5.46    0.74
  10 -10   0    3.65    0.51
 -10 -10   0    5.13    0.78
 -10  10   0    5.01    0.89
  10  10   0    4.79    0.63
  10  10   0    3.62    0.51
 -10  10   0    4.38    0.52
 -10  10   0    3.44    0.68
  11 -10   0    7.56    0.66
 -11 -10   0    8.28    0.86
 -11 -10   0    7.36    0.82
 -11 -10   0    8.01    1.15
  11  10   0    9.00    0.78
 -11  10   0    4.85    0.81
 -11  10   0    8.22    0.67
 -12 -10   0    2.19    0.49
 -12 -10   0    1.41    0.48
 -12 -10   0    1.27    0.70
  12  10   0    1.12    0.43
 -12  10   0    2.66    0.37
 -12  10   0    1.78    0.51
   0 -11   0   -0.23    0.26
   0  11   0    0.08    0.27
   1 -11   0  122.94    4.81
   1 -11   0  121.28    4.66
  -1 -11   0  124.28    4.85
   1  11   0  118.99    4.85
  -1  11   0  123.02    4.88
  -2 -11   0    6.86    0.74
   2 -11   0    5.86    0.55
   2 -11   0    7.05    0.68
  -2  11   0    6.11    0.75
   2  11   0    7.48    0.78
  -3 -11   0    2.32    0.51
   3 -11   0    2.23    0.35
   3 -11   0    2.54    0.48
  -3  11   0    3.53    0.64
   3  11   0    3.61    0.64
   4 -11   0   14.32    0.87
  -4 -11   0   13.82    1.08
  -4 -11   0   12.56    0.97
   4  11   0   14.06    1.15
   4  11   0   13.69    0.95
  -4  11   0   15.08    1.62
  -4  11   0   12.25    1.17
  -4  11   0   13.93    1.11
  -5 -11   0   44.88    2.14
   5 -11   0   39.86    1.85
  -5 -11   0   42.37    1.99
  -5 -11   0   38.38    1.90
   5 -11   0   43.92    1.87
  -5  11   0   41.66    2.07
  -5  11   0   39.74    2.04
   5  11   0   43.43    1.93
  -5  11   0   45.45    2.26
  -5  11   0   36.29    1.81
  -5  11   0   41.20    1.89
  -6 -11   0    9.95    1.02
   6 -11   0   10.73    0.83
   6 -11   0   10.49    0.84
  -6 -11   0   11.56    0.99
  -6  11   0   11.35    1.07
  -6  11   0   12.77    1.14
  -6  11   0   10.33    0.87
   6  11   0    9.74    0.69
   6  11   0   11.45    0.94
  -6  11   0   11.14    1.23
   6  11   0   10.92    1.20
  -6  11   0   11.36    0.77
  -7 -11   0    9.26    1.46
  -7 -11   0    9.63    0.99
   7 -11   0   10.19    0.85
   7 -11   0    8.92    0.92
  -7 -11   0   10.83    0.99
   7 -11   0   10.70    0.89
  -7  11   0   10.73    1.11
  -7  11   0   10.11    0.89
   7  11   0   10.06    0.70
  -7  11   0    9.28    1.16
   7  11   0   10.36    0.93
  -7  11   0    9.73    0.80
  -7  11   0    6.60    0.84
  -8 -11   0   13.08    1.13
   8 -11   0   13.16    1.00
  -8  11   0   16.11    1.32
   8  11   0   13.71    1.06
  -8  11   0   13.52    1.44
   8  11   0   14.03    0.99
  -8  11   0   15.14    0.98
  -9 -11   0    9.56    0.98
  -9 -11   0    9.38    0.92
   9  11   0    6.50    0.74
  -9  11   0    9.10    1.21
  -9  11   0    7.90    0.74
  -9  11   0    9.04    1.05
 -10 -11   0    4.05    0.70
 -10 -11   0    3.54    0.63
 -10 -11   0    4.60    1.05
  10 -11   0    3.65    0.52
 -10  11   0    3.56    0.68
  10  11   0    3.33    0.57
 -10  11   0    2.91    0.44
 -10  11   0    3.29    0.76
 -11 -11   0    0.46    0.42
 -11 -11   0    0.45    0.47
 -11 -11   0    0.14    0.71
  11 -11   0    0.32    0.32
 -11  11   0    0.09    0.46
 -11  11   0    0.56    0.27
  11  11   0    0.38    0.43
 -12 -11   0   -0.28    0.34
 -12 -11   0   -0.17    0.57
 -12  11   0    0.66    0.26
 -12  11   0    0.23    0.36
  12  11   0   -0.30    0.32
   0 -12   0    1.29    0.41
  -1 -12   0    8.20    0.81
   1 -12   0    8.06    0.77
   1 -12   0    7.48    0.68
   1  12   0    8.29    0.81
  -1  12   0    6.93    0.82
   2 -12   0    8.13    0.76
  -2 -12   0    8.03    0.85
   2 -12   0    7.95    0.65
   2  12   0    7.05    0.84
  -3 -12   0    2.96    0.59
   3 -12   0    3.05    0.69
   3 -12   0    3.86    0.50
  -3 -12   0    3.18    0.54
  -3 -12   0    3.15    0.59
   3 -12   0    3.43    0.57
   3 -12   0    3.73    0.45
  -3  12   0    3.56    0.53
  -3  12   0    2.29    0.50
   3  12   0    2.81    0.51
   3  12   0    2.50    0.57
  -3  12   0    2.05    0.52
   4 -12   0    0.72    0.35
  -4 -12   0    1.01    0.47
   4 -12   0    1.07    0.35
  -4 -12   0    0.89    0.39
   4 -12   0    1.20    0.38
  -4 -12   0    1.79    0.51
   4  12   0    1.04    0.46
  -4  12   0    1.64    0.51
  -4  12   0    1.83    0.53
   4  12   0    1.18    0.47
   4  12   0    1.68    0.56
   4  12   0    1.12    0.47
  -4  12   0    2.15    0.47
   5 -12   0    3.22    0.51
   5 -12   0    2.94    0.49
  -5 -12   0    2.46    0.58
  -5 -12   0    2.89    0.50
  -5 -12   0    2.07    0.57
  -5  12   0    2.65    0.47
   5  12   0    3.16    0.70
   5  12   0    3.01    0.55
  -5  12   0    1.97    0.57
   5  12   0    1.76    0.68
   5  12   0    2.43    0.50
  -5  12   0    2.35    0.58
  -5  12   0    2.40    0.47
  -5  12   0    1.83    0.76
   6 -12   0   11.24    0.88
  -6 -12   0   13.14    1.10
  -6 -12   0    9.91    1.08
   6 -12   0   11.55    0.89
   6  12   0    9.52    1.18
   6  12   0   11.99    0.90
  -6  12   0   11.70    1.16
  -6  12   0   11.49    1.25
  -6  12   0   10.99    0.81
  -6  12   0   10.56    1.10
  -6  12   0    9.39    0.87
   6  12   0   10.94    1.00
  -7 -12   0   10.08    1.19
   7 -12   0    8.74    0.84
   7 -12   0    9.26    0.87
   7 -12   0    9.32    0.93
  -7 -12   0    9.80    0.98
   7  12   0    9.01    0.88
  -7  12   0    8.96    0.97
  -7  12   0   10.03    1.09
  -7  12   0   10.27    1.23
  -7  12   0    9.37    0.80
   7  12   0    8.58    0.85
  -8 -12   0   14.66    1.12
   8 -12   0   13.26    1.06
  -8 -12   0   13.75    1.16
   8 -12   0   13.29    1.11
   8  12   0   11.98    1.06
  -8  12   0   12.22    0.90
   8  12   0   12.63    0.98
  -8  12   0   13.69    1.46
  -8  12   0   13.15    1.27
  -9 -12   0    0.87    0.52
  -9  12   0    0.77    0.57
   9  12   0    0.70    0.49
  -9  12   0    0.46    0.55
  -9  12   0    1.27    0.34
 -10 -12   0    3.92    0.60
 -10 -12   0    6.78    1.14
  10 -12   0    4.73    0.55
 -10  12   0    4.98    0.52
 -10  12   0    3.08    0.67
  10  12   0    4.75    0.64
 -10  12   0    3.27    0.64
 -11 -12   0    0.86    0.72
  11 -12   0    1.36    0.36
 -11 -12   0    1.21    0.42
 -11  12   0    0.49    0.47
 -11  12   0    1.06    0.28
  11  12   0    0.67    0.41
   0 -13   0   -0.09    0.33
   0 -13   0   -0.22    0.34
   0 -13   0   -0.24    0.32
   0 -13   0    0.28    0.49
   0  13   0   -0.14    0.32
   0  13   0    0.40    0.38
   0  13   0   -0.45    0.39
   1 -13   0   22.88    1.34
   1 -13   0   21.10    1.18
  -1 -13   0   20.65    1.18
  -1 -13   0   22.46    1.38
  -1 -13   0   21.49    1.19
  -1 -13   0   19.98    1.17
   1 -13   0   21.11    1.19
   1 -13   0   21.32    1.11
   1  13   0   19.56    1.16
   1  13   0   19.78    1.20
   1  13   0   20.11    1.27
  -1  13   0   19.63    1.26
  -1  13   0   21.07    1.25
  -1  13   0   20.60    1.21
   2 -13   0    7.46    0.73
   2 -13   0    7.70    0.94
  -2 -13   0    6.71    0.69
   2 -13   0    5.55    0.59
   2 -13   0    6.89    0.81
   2 -13   0    5.43    0.61
  -2 -13   0    6.31    0.64
  -2 -13   0    5.78    0.79
  -2 -13   0    7.32    0.73
   2  13   0    5.91    0.70
   2  13   0    5.63    0.79
  -2  13   0    6.68    0.68
  -2  13   0    7.65    0.77
  -2  13   0    6.86    0.79
   2  13   0    4.77    0.59
   2  13   0    6.88    0.72
  -3 -13   0    8.76    0.99
   3 -13   0    8.73    0.77
  -3 -13   0    9.20    0.85
   3 -13   0    9.36    0.81
  -3 -13   0    9.67    0.83
   3 -13   0    9.73    0.81
  -3 -13   0   10.19    0.91
  -3  13   0   10.63    0.95
   3  13   0   11.96    0.88
   3  13   0    8.84    0.99
  -3  13   0   11.19    0.86
   3  13   0   10.69    1.06
   3  13   0   12.02    0.83
  -3  13   0   10.68    0.95
   4 -13   0   10.52    0.85
   4 -13   0   11.63    0.84
  -4 -13   0   10.90    1.06
  -4 -13   0   10.57    0.96
   4 -13   0   11.11    0.87
  -4 -13   0   12.92    0.93
  -4  13   0   11.06    1.04
   4  13   0   10.29    0.88
   4  13   0   11.43    0.91
   4  13   0   11.22    1.11
  -4  13   0   10.57    0.88
   4  13   0    8.89    0.96
  -4  13   0   11.51    1.08
  -5 -13   0    6.18    0.79
   5 -13   0    6.20    0.67
   5 -13   0    6.72    0.68
  -5 -13   0    5.59    0.82
  -5 -13   0    5.13    0.63
  -5  13   0    4.65    0.96
  -5  13   0    5.07    0.77
   5  13   0    4.30    0.63
   5  13   0    3.85    0.80
   5  13   0    4.95    0.78
  -5  13   0    5.23    0.76
  -5  13   0    5.21    0.65
   5  13   0    6.03    0.75
   6 -13   0    0.91    0.44
   6 -13   0    1.74    0.46
  -6 -13   0    1.45    0.57
  -6  13   0    1.34    0.61
   6  13   0    1.34    0.52
  -6  13   0    1.47    0.40
  -6  13   0    1.24    0.45
  -6  13   0    1.22    0.57
   6  13   0    1.84    0.57
  -6  13   0    1.36    0.75
   7 -13   0   14.36    1.00
  -7 -13   0   14.63    1.17
   7 -13   0   16.55    1.08
   7 -13   0   14.62    1.08
   7  13   0   11.90    0.99
  -7  13   0   13.70    1.30
   7  13   0   12.36    1.07
  -7  13   0   13.60    0.93
  -7  13   0   14.70    1.26
  -7  13   0   12.51    1.34
   8 -13   0    8.14    0.80
   8 -13   0    8.66    0.84
  -8 -13   0    6.43    0.81
  -8  13   0    6.67    0.89
   8  13   0    8.44    0.85
  -8  13   0    8.39    1.13
  -8  13   0    8.16    0.70
  -9 -13   0    3.22    0.60
   9  13   0    4.10    0.64
  -9  13   0    3.45    0.71
  -9  13   0    3.78    0.70
  -9  13   0    4.19    0.48
 -10 -13   0    0.79    0.68
  10 -13   0    0.31    0.29
 -10 -13   0    1.60    0.44
 -10  13   0    0.49    0.48
 -10  13   0    0.44    0.27
  10  13   0    0.63    0.43
 -10  13   0    0.20    0.46
 -11 -13   0    2.03    0.49
  11 -13   0    1.98    0.35
 -11 -13   0    3.02    0.75
  11  13   0    2.32    0.42
 -11  13   0    2.42    0.48
 -11  13   0    3.11    0.35
   0 -14   0   10.61    0.88
   0 -14   0   10.02    0.89
   0 -14   0   10.16    1.01
   0 -14   0   12.03    0.92
   0  14   0   12.69    0.98
   0  14   0   14.76    1.06
   0  14   0   12.89    0.94
   1 -14   0    4.30    0.56
  -1 -14   0    3.12    0.53
  -1 -14   0    3.87    0.59
   1 -14   0    4.51    0.63
   1 -14   0    4.75    0.71
  -1 -14   0    4.55    0.59
  -1 -14   0    3.98    0.72
  -1  14   0    3.44    0.56
  -1  14   0    4.03    0.68
  -1  14   0    5.03    0.67
   1  14   0    4.76    0.69
   1  14   0    3.87    0.59
   1  14   0    3.86    0.62
   2 -14   0   39.67    1.84
  -2 -14   0   40.64    2.10
   2 -14   0   38.71    1.83
  -2 -14   0   38.38    1.88
  -2 -14   0   40.16    1.88
   2 -14   0   37.96    2.00
  -2 -14   0   40.53    1.88
   2  14   0   38.57    1.88
   2  14   0   36.26    1.94
  -2  14   0   38.59    1.88
  -2  14   0   38.14    1.89
  -2  14   0   37.29    1.93
   2  14   0   36.64    1.79
  -3 -14   0   18.62    1.18
   3 -14   0   15.78    1.05
  -3 -14   0   16.63    1.19
   3 -14   0   16.76    1.06
  -3 -14   0   16.05    1.11
  -3 -14   0   17.28    1.32
   3  14   0   15.53    1.18
   3  14   0   15.28    1.03
  -3  14   0   16.29    1.20
  -3  14   0   17.27    1.11
   3  14   0   15.02    1.29
   3  14   0   16.96    1.12
  -3  14   0   17.13    1.23
   4 -14   0    1.15    0.46
   4 -14   0    0.94    0.45
  -4 -14   0    0.37    0.47
  -4 -14   0    0.62    0.56
   4 -14   0    1.45    0.43
  -4 -14   0    0.42    0.50
  -4 -14   0    1.05    0.43
   4  14   0    2.37    0.61
   4  14   0    1.64    0.46
   4  14   0    1.39    0.61
  -4  14   0    1.96    0.57
  -4  14   0    1.48    0.55
  -4  14   0    1.72    0.45
   4  14   0    1.64    0.50
   5 -14   0    1.22    0.46
   5 -14   0    1.56    0.44
  -5 -14   0    1.39    0.56
  -5 -14   0    0.71    0.48
   5  14   0    0.95    0.45
   5  14   0    1.61    0.52
   5  14   0    1.62    0.63
  -5  14   0    1.10    0.58
  -5  14   0    1.08    0.40
  -5  14   0    1.37    0.58
   6 -14   0   10.39    0.95
   6 -14   0   11.77    0.95
   6 -14   0   11.45    1.04
  -6 -14   0   12.17    1.11
  -6  14   0   10.98    1.18
  -6  14   0   14.85    1.29
   6  14   0   13.40    1.05
   6  14   0   10.42    0.92
  -6  14   0   12.89    1.21
  -6  14   0   13.09    0.94
   7 -14   0    4.16    0.57
  -7 -14   0    4.89    0.74
   7 -14   0    4.95    0.70
  -7  14   0    4.99    0.92
  -7  14   0    4.50    0.80
  -7  14   0    5.79    0.83
  -7  14   0    4.07    0.53
   7  14   0    3.88    0.65
   8 -14   0    4.61    0.66
   8 -14   0    3.37    0.51
  -8 -14   0    3.64    0.64
  -8  14   0    2.63    0.70
   8  14   0    2.76    0.57
  -8  14   0    2.91    0.69
  -8  14   0    2.61    0.41
   9 -14   0    2.78    0.47
  -9 -14   0    2.78    0.83
   9  14   0    1.93    0.48
  -9  14   0    1.65    0.57
  -9  14   0    1.73    0.56
  -9  14   0    1.36    0.31
 -10 -14   0    3.59    0.81
  10 -14   0    4.97    0.48
 -10  14   0    3.08    0.55
 -10  14   0    2.90    0.35
 -10  14   0    3.18    0.62
  10  14   0    3.63    0.52
   0 -15   0    0.02    0.35
   0 -15   0   -0.11    0.41
   0 -15   0    0.30    0.40
   0 -15   0    0.26    0.40
   0  15   0   -0.05    0.39
   0  15   0   -0.41    0.44
   0  15   0   -0.11    0.38
   1 -15   0    9.59    1.03
  -1 -15   0   10.15    0.95
   1 -15   0   10.63    0.90
   1 -15   0   10.27    0.90
  -1 -15   0    9.70    0.89
  -1 -15   0    9.41    0.89
  -1 -15   0   10.16    1.08
   1  15   0    9.40    0.95
  -1  15   0   10.42    1.01
  -1  15   0   10.65    0.94
  -1  15   0    8.40    0.88
   1  15   0    9.69    0.95
   1  15   0    8.71    0.92
  -2 -15   0    4.49    0.82
  -2 -15   0    5.98    0.78
   2 -15   0    5.48    0.66
  -2 -15   0    5.09    0.71
   2 -15   0    5.92    0.86
   2 -15   0    5.88    0.72
  -2 -15   0    4.30    0.61
   2  15   0    5.40    0.68
  -2  15   0    3.95    0.66
   2  15   0    4.60    0.71
  -2  15   0    4.97    0.74
   2  15   0    4.06    0.67
  -2  15   0    5.04    0.71
   3 -15   0  125.48    4.81
  -3 -15   0  125.64    4.86
   3 -15   0  124.13    4.85
  -3 -15   0  118.68    4.89
  -3 -15   0  124.25    4.90
  -3  15   0  119.17    4.95
   3  15   0  117.00    4.74
   3  15   0  122.60    4.86
  -3  15   0  124.31    4.88
  -3  15   0  120.52    4.92
   3  15   0  119.18    4.99
   4 -15   0    4.64    0.64
  -4 -15   0    5.16    0.68
   4 -15   0    3.55    0.62
  -4 -15   0    5.02    0.73
  -4 -15   0    5.01    0.75
  -4  15   0    5.66    0.79
   4  15   0    3.83    0.65
   4  15   0    4.74    0.80
  -4  15   0    3.90    0.73
   4  15   0    4.61    0.64
  -4  15   0    4.93    0.63
  -5 -15   0   16.45    1.20
   5 -15   0   17.32    1.23
   5 -15   0   15.90    1.06
  -5 -15   0   15.74    1.23
  -5  15   0   16.74    1.08
   5  15   0   15.90    1.18
   5  15   0   17.61    1.33
   5  15   0   16.38    1.06
  -5  15   0   16.33    1.33
  -5  15   0   17.59    1.34
   6 -15   0    2.53    0.53
  -6 -15   0    2.26    0.59
   6 -15   0    3.34    0.63
   6  15   0    2.37    0.55
  -6  15   0    2.41    0.69
  -6  15   0    3.04    0.54
  -6  15   0    2.09    0.61
   6  15   0    2.67    0.71
   7 -15   0    8.59    0.85
  -7 -15   0    6.60    0.82
   7 -15   0    8.04    0.73
  -7  15   0    7.66    0.98
  -7  15   0    5.69    0.86
   7  15   0    4.99    0.66
  -7  15   0    9.12    0.98
  -8 -15   0    0.00    0.63
  -8 -15   0    0.85    0.45
   8 -15   0    1.40    0.39
   8 -15   0    0.99    0.49
  -8  15   0    0.35    0.49
   8  15   0    0.36    0.42
  -8  15   0    1.66    0.56
  -9 -15   0    2.75    0.77
   9 -15   0    1.73    0.39
  -9  15   0    1.45    0.51
  -9  15   0    2.07    0.55
   9  15   0    1.95    0.45
  10 -15   0    1.82    0.32
 -10 -15   0    1.65    0.66
  10  15   0    1.85    0.39
 -10  15   0    1.93    0.46
 -10  15   0    1.77    0.40
   0 -16   0    0.49    0.49
   0 -16   0    0.46    0.41
   0 -16   0   -0.10    0.36
   0  16   0    0.07    0.50
   0  16   0    0.42    0.43
   0  16   0   -0.16    0.43
  -1 -16   0   18.76    1.31
   1 -16   0   19.13    1.21
  -1 -16   0   18.38    1.20
  -1 -16   0   19.65    1.22
   1 -16   0   18.83    1.29
   1  16   0   18.25    1.32
  -1  16   0   17.90    1.33
  -1  16   0   18.38    1.26
   1  16   0   20.14    1.32
   1  16   0   17.60    1.21
  -1  16   0   18.16    1.23
  -2 -16   0    2.09    0.53
   2 -16   0    3.91    0.69
  -2 -16   0    3.02    0.63
   2 -16   0    3.21    0.56
  -2 -16   0    2.62    0.55
   2  16   0    2.05    0.55
  -2  16   0    2.00    0.61
   2  16   0    0.91    0.56
  -2  16   0    1.66    0.48
  -2  16   0    1.48    0.55
   2  16   0    1.99    0.59
   3 -16   0   15.90    1.09
  -3 -16   0   16.65    1.21
  -3 -16   0   17.08    1.22
   3 -16   0   15.60    1.16
  -3 -16   0   17.90    1.19
  -3  16   0   15.10    1.30
   3  16   0   18.10    1.29
  -3  16   0   15.32    1.10
   3  16   0   17.05    1.27
   3  16   0   16.86    1.12
  -3  16   0   16.62    1.26
  -4 -16   0    4.27    0.67
   4 -16   0    4.72    0.71
   4 -16   0    5.18    0.69
  -4 -16   0    5.29    0.77
  -4 -16   0    4.78    0.74
   4 -16   0    5.26    0.63
  -4  16   0    4.54    0.76
   4  16   0    5.11    0.78
   4  16   0    6.67    0.82
   4  16   0    5.83    0.68
  -4  16   0    5.86    0.68
  -4  16   0    6.87    0.88
  -5 -16   0    2.13    0.61
   5 -16   0    2.58    0.48
   5 -16   0    4.18    0.68
  -5 -16   0    3.30    0.60
  -5  16   0    3.10    0.53
  -5  16   0    2.80    0.68
  -5  16   0    2.49    0.68
   5  16   0    2.24    0.58
   5  16   0    2.89    0.70
   6 -16   0    0.59    0.46
   6 -16   0    0.75    0.41
  -6 -16   0    1.16    0.51
  -6  16   0    0.81    0.51
   6  16   0   -0.15    0.49
   6  16   0    0.15    0.48
  -6  16   0    0.87    0.44
  -6  16   0    0.82    0.55
  -7 -16   0    3.82    0.63
   7 -16   0    4.47    0.67
   7 -16   0    5.19    0.59
  -7  16   0    3.69    0.73
   7  16   0    2.82    0.56
  -7  16   0    4.34    0.70
   8 -16   0    4.59    0.51
  -8 -16   0    3.16    0.56
  -8 -16   0    3.26    0.77
   8 -16   0    5.80    0.73
   8  16   0    3.13    0.53
  -8  16   0    4.04    0.67
  -8  16   0    3.52    0.62
  -9 -16   0    0.84    0.55
   9 -16   0    0.66    0.29
   9  16   0    0.12    0.38
  -9  16   0    1.41    0.50
  -9  16   0    0.62    0.40
   0 -17   0   -0.31    0.46
   0 -17   0   -0.38    0.35
   0 -17   0   -0.02    0.43
   0 -17   0    0.26    0.42
   0  17   0    0.26    0.50
   0  17   0   -0.18    0.39
   0  17   0    0.61    0.49
   1 -17   0   31.98    1.66
  -1 -17   0   29.38    1.67
  -1 -17   0   32.50    1.70
   1 -17   0   29.14    1.67
   1 -17   0   31.67    1.77
  -1 -17   0   31.37    1.76
   1  17   0   34.07    1.83
   1  17   0   34.23    1.69
  -1  17   0   36.60    1.79
   1  17   0   32.85    1.80
  -1  17   0   34.13    1.84
  -1  17   0   32.97    1.76
  -2 -17   0   12.51    1.09
  -2 -17   0   10.80    0.97
   2 -17   0   11.95    1.05
   2 -17   0   12.41    1.03
   2 -17   0   11.85    0.97
  -2 -17   0   12.06    1.04
  -2  17   0   13.01    1.16
   2  17   0   11.81    0.99
   2  17   0   12.10    1.09
   2  17   0   11.43    1.10
  -2  17   0   12.20    1.10
  -2  17   0   13.08    1.01
  -3 -17   0    0.34    0.46
  -3 -17   0    0.94    0.50
   3 -17   0    1.47    0.46
   3 -17   0    1.38    0.58
   3 -17   0    1.25    0.47
  -3 -17   0    0.68    0.43
  -3  17   0    1.06    0.45
   3  17   0    0.82    0.47
  -3  17   0    0.75    0.50
   3  17   0    0.76    0.51
  -3  17   0    0.99    0.54
   3  17   0    0.30    0.50
  -4 -17   0    5.64    0.79
   4 -17   0    7.33    0.73
   4 -17   0    5.59    0.71
   4 -17   0    5.40    0.74
  -4 -17   0    8.87    0.89
  -4 -17   0    6.03    0.73
   4  17   0    6.93    0.86
  -4  17   0    6.38    0.70
  -4  17   0    7.60    0.91
  -4  17   0    7.65    0.91
   4  17   0    6.96    1.10
   4  17   0    5.20    0.75
   5 -17   0    1.24    0.48
   5 -17   0    2.05    0.48
  -5 -17   0    0.94    0.47
   5  17   0    0.55    0.47
  -5  17   0    0.77    0.54
  -5  17   0    1.19    0.57
  -5  17   0    0.13    0.38
   5  17   0    0.77    0.49
  -6 -17   0    0.77    0.45
   6 -17   0    0.10    0.42
   6 -17   0   -0.17    0.38
   6  17   0    0.18    0.40
  -6  17   0    0.24    0.51
   6  17   0   -0.28    0.41
  -6  17   0    0.14    0.47
   7 -17   0    0.63    0.41
  -7 -17   0    1.34    0.61
  -7 -17   0    1.96    0.49
   7 -17   0    1.61    0.49
  -7  17   0    1.47    0.53
   7  17   0    1.23    0.45
  -7  17   0    1.55    0.54
  -8 -17   0    0.35    0.37
  -8 -17   0    0.44    0.49
   8 -17   0    0.18    0.41
   8 -17   0    0.50    0.31
   8 -17   0   -0.09    0.27
  -8  17   0   -0.53    0.39
   8  17   0    0.11    0.38
  -9  17   0    0.70    0.43
   9  17   0   -0.06    0.34
   0 -18   0   16.61    1.14
   0 -18   0   15.51    1.07
   0 -18   0   14.76    1.04
   0 -18   0   14.36    1.14
   0  18   0   14.57    1.21
   0  18   0   14.36    1.11
   0  18   0   13.99    1.12
   1 -18   0    5.86    0.74
   1 -18   0    6.44    0.81
  -1 -18   0    4.53    0.61
  -1 -18   0    5.08    0.67
   1 -18   0    5.53    0.66
  -1 -18   0    4.76    0.71
  -1  18   0    4.54    0.71
  -1  18   0    5.54    0.74
   1  18   0    4.14    0.65
  -1  18   0    5.17    0.74
   1  18   0    5.23    0.70
   1  18   0    4.65    0.71
  -2 -18   0    2.96    0.56
   2 -18   0    2.99    0.58
   2 -18   0    2.66    0.51
  -2 -18   0    2.44    0.56
   2 -18   0    3.62    0.64
  -2 -18   0    1.91    0.56
   2  18   0    2.26    0.57
   2  18   0    2.19    0.60
  -2  18   0    3.04    0.54
   2  18   0    2.75    0.56
  -2  18   0    2.68    0.62
  -2  18   0    3.04    0.66
   3 -18   0    5.27    0.68
  -3 -18   0    7.24    0.77
   3 -18   0    5.42    0.70
   3 -18   0    6.36    0.67
  -3 -18   0    5.79    0.71
  -3 -18   0    7.37    0.83
   3  18   0    5.93    0.78
  -3  18   0    5.85    0.79
  -3  18   0    6.55    0.85
   3  18   0    6.05    0.78
  -3  18   0    7.50    0.74
   4 -18   0    1.29    0.41
  -4 -18   0   -0.04    0.47
   4 -18   0    2.08    0.53
  -4 -18   0    1.82    0.50
   4 -18   0    1.86    0.47
  -4 -18   0    1.03    0.48
  -4  18   0    1.16    0.39
   4  18   0    1.83    0.54
  -4  18   0    1.27    0.57
  -4  18   0    1.09    0.51
   4  18   0    1.10    0.50
   5 -18   0    2.53    0.55
  -5 -18   0    1.86    0.53
   5 -18   0    3.19    0.55
  -5  18   0    2.03    0.58
   5  18   0    1.58    0.47
  -5  18   0    2.43    0.62
  -5  18   0    2.76    0.45
   5  18   0    1.36    0.51
   6 -18   0    1.08    0.42
   6 -18   0    1.14    0.41
  -6 -18   0    1.20    0.46
  -6  18   0    0.92    0.52
   6  18   0    1.16    0.48
  -6  18   0    2.32    0.57
   6  18   0    2.04    0.53
   7 -18   0    1.99    0.46
   7 -18   0    3.18    0.42
   7 -18   0    2.44    0.43
  -7 -18   0    2.31    0.47
   7  18   0    2.18    0.48
  -7  18   0    1.81    0.51
   8 -18   0    1.42    0.30
  -8  18   0    1.52    0.42
   8  18   0    0.84    0.36
   0 -19   0   -0.01    0.44
   0 -19   0    0.43    0.37
   0  19   0    0.29    0.47
   0  19   0   -0.24    0.45
   0  19   0   -0.24    0.33
   1 -19   0    0.55    0.46
  -1 -19   0    1.68    0.48
   1 -19   0    1.09    0.45
   1 -19   0    0.79    0.40
  -1 -19   0    1.09    0.52
  -1 -19   0    0.86    0.43
   1  19   0    1.33    0.51
  -1  19   0    1.90    0.55
   1  19   0    1.05    0.46
  -1  19   0    1.13    0.44
  -1  19   0    0.91    0.53
   1  19   0    0.80    0.52
  -2 -19   0    2.14    0.49
   2 -19   0    3.09    0.52
   2 -19   0    2.53    0.54
  -2 -19   0    2.91    0.57
  -2 -19   0    3.68    0.63
   2 -19   0    3.16    0.58
  -2  19   0    3.48    0.57
  -2  19   0    2.73    0.60
  -2  19   0    3.08    0.62
   2  19   0    2.70    0.58
   2  19   0    2.48    0.51
  -3 -19   0    7.30    0.72
   3 -19   0    8.18    0.74
  -3 -19   0    7.24    0.77
   3 -19   0    6.18    0.69
   3 -19   0    6.49    0.72
  -3 -19   0    5.87    0.76
   3  19   0    8.71    0.87
  -3  19   0    8.09    0.74
  -3  19   0    9.54    0.94
   3  19   0    7.60    0.80
  -3  19   0    9.19    0.91
   4 -19   0    2.23    0.52
  -4 -19   0    1.17    0.48
   4 -19   0    1.79    0.43
  -4 -19   0    1.24    0.48
   4 -19   0    1.17    0.42
  -4 -19   0    2.03    0.55
  -4  19   0    2.47    0.57
  -4  19   0    1.06    0.50
   4  19   0    1.46    0.50
  -4  19   0    1.52    0.40
   4  19   0    0.80    0.42
  -5 -19   0    3.86    0.60
   5 -19   0    3.92    0.56
   5 -19   0    4.84    0.55
  -5  19   0    4.88    0.68
  -5  19   0    5.88    0.70
   5  19   0    4.32    0.64
   5  19   0    2.62    0.50
   6 -19   0    1.24    0.31
  -6 -19   0    1.15    0.42
   6 -19   0    0.50    0.36
   6 -19   0    1.10    0.38
   6  19   0    0.81    0.39
  -6  19   0    1.51    0.45
  -6  19   0    1.31    0.45
   6  19   0    0.86    0.42
  -7 -19   0    0.01    0.31
   7 -19   0   -0.36    0.30
   7 -19   0    0.38    0.25
   7  19   0   -0.08    0.34
  -7  19   0    0.04    0.44
   0 -20   0    4.58    0.59
   0 -20   0    3.68    0.60
   0  20   0    3.03    0.59
   0  20   0    3.30    0.53
   0  20   0    2.66    0.56
   1 -20   0    0.89    0.41
  -1 -20   0    1.29    0.48
   1 -20   0    1.16    0.42
  -1 -20   0    1.23    0.47
   1 -20   0    1.08    0.44
  -1 -20   0    1.63    0.45
   1  20   0    0.97    0.46
  -1  20   0    0.52    0.45
  -1  20   0    0.90    0.49
   1  20   0    1.27    0.42
  -1  20   0    0.95    0.40
  -2 -20   0    0.85    0.45
   2 -20   0    0.74    0.39
   2 -20   0    0.63    0.36
  -2 -20   0    0.54    0.46
   2 -20   0    0.77    0.40
  -2 -20   0    0.54    0.39
   2  20   0    1.38    0.49
  -2  20   0    1.20    0.37
  -2  20   0    1.29    0.48
   2  20   0    0.54    0.36
  -2  20   0    1.18    0.47
  -3 -20   0    1.26    0.41
   3 -20   0    1.94    0.39
  -3 -20   0    1.52    0.48
  -3 -20   0    2.07    0.49
   3 -20   0    1.33    0.43
   3 -20   0    2.34    0.48
   3  20   0    1.90    0.49
  -3  20   0    1.89    0.39
  -3  20   0    1.48    0.51
  -3  20   0    0.87    0.46
   3  20   0    1.73    0.46
  -4 -20   0    3.39    0.51
   4 -20   0    2.00    0.45
   4 -20   0    4.38    0.52
   4 -20   0    3.36    0.48
  -4  20   0    4.23    0.49
   4  20   0    4.11    0.57
   4  20   0    3.29    0.47
  -4  20   0    4.31    0.66
  -4  20   0    3.77    0.56
   5 -20   0    1.95    0.43
   5 -20   0    2.31    0.41
  -5 -20   0    1.58    0.41
   5  20   0    1.21    0.31
  -5  20   0    1.78    0.46
   5  20   0    1.45    0.43
  -5  20   0    1.46    0.44
   6 -20   0    1.45    0.36
  -6 -20   0    1.09    0.35
  -6  20   0    1.25    0.53
   6  20   0    1.13    0.40
   0 -21   0   -0.06    0.38
   0 -21   0    0.08    0.32
   0  21   0   -0.51    0.41
   0  21   0    0.07    0.31
  -1 -21   0    1.19    0.43
  -1 -21   0    0.93    0.37
   1 -21   0    1.26    0.40
   1 -21   0    1.61    0.37
   1  21   0    0.71    0.44
  -1  21   0    1.61    0.36
   1  21   0    1.52    0.38
  -1  21   0    1.11    0.45
   2 -21   0    1.55    0.40
   2 -21   0    1.33    0.39
  -2 -21   0    1.18    0.41
  -2 -21   0    2.00    0.44
   2 -21   0    1.80    0.35
  -2 -21   0    2.53    0.47
  -2  21   0    1.37    0.49
   2  21   0    1.98    0.48
   2  21   0    1.77    0.37
  -2  21   0    2.03    0.38
  -3 -21   0   -0.18    0.36
   3 -21   0    0.92    0.33
   3 -21   0    0.82    0.34
  -3 -21   0    0.99    0.39
   3 -21   0    0.27    0.29
  -3 -21   0    0.13    0.32
  -3  21   0    0.44    0.29
  -3  21   0    1.47    0.43
   3  21   0    0.35    0.30
   3  21   0    0.53    0.41
  -3  21   0    0.62    0.43
   4 -21   0    3.04    0.42
   4 -21   0    4.26    0.42
  -4 -21   0    2.53    0.43
   4  21   0    2.83    0.39
  -4  21   0    3.95    0.51
   4  21   0    4.25    0.50
   0 -22   0    1.08    0.35
   0 -22   0    1.70    0.31
   0  22   0    1.16    0.29
   0  22   0    1.27    0.40
  -1 -22   0   -0.01    0.31
   1 -22   0    0.93    0.33
  -1 -22   0    0.36    0.30
   1 -22   0   -0.07    0.24
   1  22   0    0.36    0.37
  -1  22   0    0.64    0.40
  -1  22   0    0.18    0.31
   1  22   0    0.16    0.26
   2 -22   0    1.10    0.26
   2  22   0    0.86    0.27
 -14   0   1   -0.40    0.59
 -14   0   1    0.26    0.37
  13   0  -1    2.15    0.45
  13   0  -1    2.12    0.40
 -13   0   1    2.04    0.59
 -13   0   1    2.50    0.59
 -12   0   1    4.95    0.73
 -12   0   1    4.74    0.74
  12   0  -1    4.64    0.62
 -12   0   1    3.74    0.76
  12   0  -1    4.64    0.54
  11   0  -1    0.38    0.48
 -11   0   1   -0.88    0.51
 -11   0   1   -0.32    0.53
 -11   0   1   -0.03    0.52
  11   0  -1   -0.26    0.46
 -11   0   1    0.14    0.55
 -10   0   1    8.55    0.87
 -10   0   1    9.28    0.99
 -10   0   1    8.79    0.96
  10   0  -1    9.00    0.91
  10   0  -1    8.87    0.86
 -10   0   1    9.27    0.74
   9   0  -1   30.00    1.51
  -9   0   1   26.07    1.35
  -9   0   1   29.32    1.54
  -9   0   1   28.33    1.59
   9   0  -1   26.84    1.41
  -9   0   1   30.44    1.65
   8   0  -1    0.98    0.35
   7   0  -1   33.19    1.55
   7   0  -1   34.30    1.50
  -7   0   1   32.62    1.73
   6   0  -1   97.81    3.83
  -6   0   1   99.88    4.01
   6   0  -1  102.22    3.80
   5   0  -1    1.20    0.23
  -5   0   1    1.51    0.34
   5   0  -1    1.10    0.24
  -5   0   1    1.15    0.36
   4   0  -1   11.33    0.61
   4   0  -1   11.99    0.58
  -4   0   1   12.07    0.69
  -4   0   1   12.46    0.70
   3   0  -1   37.77    1.48
  -3   0   1   39.17    1.56
  -3   0   1   39.06    1.55
   3   0  -1   38.03    1.51
  -2   0   1  221.78    7.97
   2   0  -1  214.61    7.95
  -2   0   1  225.12    7.96
   1   0  -1    0.19    0.06
  -1   0   1    0.19    0.05
  -1   0   1    0.15    0.05
  -1   0   1    0.21    0.06
   1   0  -1    0.20    0.05
   0   0   1   21.44    0.80
   0   0  -1   21.77    0.84
   0   0   1   19.85    0.83
   1   0   1   72.60    2.80
  -1   0  -1   72.15    2.73
  -1   0  -1   75.71    2.75
  -2   0  -1    0.16    0.14
  -2   0  -1    0.05    0.19
   3   0   1  296.57   11.24
  -3   0  -1  330.02   11.37
   3   0   1  303.48   11.20
  -3   0  -1  320.72   11.42
   4   0   1   93.35    3.68
  -4   0  -1  102.77    3.79
   4   0   1   98.10    3.64
  -4   0  -1  103.43    3.90
  -5   0  -1   -0.13    0.29
   5   0   1    0.20    0.17
  -6   0  -1    8.84    0.87
   6   0   1    9.89    0.60
   7   0   1    3.36    0.40
  -8   0  -1   51.50    2.31
   8   0   1   50.31    2.12
  -8   0  -1   49.53    2.34
  -8   0  -1   46.06    2.06
  -8   0  -1   49.41    2.27
  -9   0  -1   16.58    1.27
  -9   0  -1   17.22    1.30
  -9   0  -1   16.17    1.19
  -9   0  -1   15.20    1.19
  -9   0  -1   15.16    0.96
   9   0   1   16.57    1.06
 -10   0  -1   10.13    0.78
 -10   0  -1   10.42    1.12
 -10   0  -1    9.77    0.98
 -10   0  -1   11.02    1.06
  10   0   1    9.29    0.91
 -11   0  -1    8.55    0.96
 -11   0  -1    8.06    1.00
 -11   0  -1    9.47    0.96
 -12   0  -1    0.39    0.53
  12   0   1    0.30    0.31
 -12   0  -1    0.53    0.44
 -13   0  -1    0.53    0.44
  13   0   1    0.37    0.29
 -13   0  -1    0.05    0.37
 -14  -1   1    0.35    0.30
  14  -1  -1   -0.30    0.25
 -14  -1   1   -0.08    0.40
 -14   1   1   -0.01    0.35
  14   1  -1    0.44    0.25
  14   1  -1    0.64    0.34
 -13  -1   1    2.06    0.53
  13  -1  -1    2.90    0.44
 -13  -1   1    2.21    0.62
 -13  -1   1    2.05    0.51
 -13   1   1    1.86    0.56
  13   1  -1    1.33    0.38
 -13   1   1    1.05    0.51
  13   1  -1    0.68    0.43
 -12  -1   1    1.49    0.58
 -12  -1   1    1.18    0.56
  12  -1  -1    1.32    0.37
 -12  -1   1    1.78    0.64
  12  -1  -1    1.73    0.49
 -12   1   1    1.40    0.61
 -12   1   1    1.93    0.61
  12   1  -1    0.98    0.37
  12   1  -1    1.98    0.46
 -11  -1   1    0.97    0.61
 -11  -1   1    1.89    0.71
  11  -1  -1    1.71    0.52
  11  -1  -1    1.41    0.55
 -11  -1   1    1.05    0.59
 -11  -1   1    0.80    0.59
 -11   1   1    1.90    0.42
  11   1  -1    1.16    0.60
  11   1  -1    1.28    0.50
 -11   1   1    1.16    0.86
 -11   1   1    1.56    0.59
  11   1  -1    1.43    0.39
 -11   1   1    1.77    0.64
 -11   1   1    1.05    0.63
 -10  -1   1   10.04    1.02
  10  -1  -1   10.16    0.93
 -10  -1   1   11.21    0.99
  10  -1  -1   10.79    0.97
 -10  -1   1   10.92    0.81
 -10  -1   1   12.14    1.11
  10   1  -1   12.16    1.01
 -10   1   1   10.99    0.82
 -10   1   1    9.84    1.00
  10   1  -1   10.32    0.98
 -10   1   1   11.75    1.07
 -10   1   1   11.43    1.19
 -10   1   1   11.63    1.30
 -10   1   1   12.46    1.12
   9  -1  -1    8.96    0.80
  -9  -1   1    8.28    0.68
   9  -1  -1    8.47    0.84
  -9  -1   1    6.89    0.83
  -9  -1   1    9.07    0.93
  -9  -1   1   10.52    0.98
  -9   1   1    8.13    0.88
  -9   1   1    7.76    0.71
  -9   1   1    9.94    1.01
  -9   1   1   10.18    0.96
   9   1  -1    8.83    0.84
   9   1  -1    8.90    0.82
  -9   1   1   10.47    1.01
   8  -1  -1    1.06    0.34
  -8   1   1    1.11    0.49
   8   1  -1    0.71    0.35
   7  -1  -1   18.30    1.06
   7  -1  -1   19.57    1.01
  -7   1   1   20.28    1.28
   7   1  -1   20.68    1.04
   7   1  -1   19.43    1.08
   6  -1  -1   19.08    1.01
  -6  -1   1   19.39    1.13
   6  -1  -1   20.10    0.96
   6   1  -1   20.64    0.99
   6   1  -1   20.64    1.04
  -6   1   1   20.43    1.19
   5  -1  -1   42.76    1.70
  -5  -1   1   43.03    1.81
   5  -1  -1   44.73    1.66
  -5  -1   1   42.93    1.81
  -5   1   1   39.76    1.82
   5   1  -1   40.16    1.67
   5   1  -1   39.05    1.69
  -5   1   1   38.96    1.76
   4  -1  -1   17.50    0.76
  -4  -1   1   17.28    0.92
  -4  -1   1   17.37    0.76
   4  -1  -1   18.02    0.80
  -4  -1   1   17.79    0.87
   4   1  -1   16.86    0.78
   4   1  -1   16.38    0.80
  -4   1   1   17.36    0.84
  -4   1   1   17.00    0.89
   3  -1  -1  103.39    3.80
  -3  -1   1  103.73    3.87
   3  -1  -1   96.98    3.76
  -3  -1   1  100.37    3.83
   3   1  -1  101.65    3.78
   3   1  -1  102.82    3.80
  -3   1   1  109.73    3.87
  -3   1   1  106.24    3.83
  -2  -1   1   20.40    0.82
   2  -1  -1   19.56    0.82
  -2  -1   1   20.63    0.87
   2   1  -1   20.02    0.82
  -2   1   1   20.99    0.84
   2   1  -1   18.93    0.81
  -2   1   1   22.01    0.86
   1  -1  -1    7.79    0.36
   1  -1  -1    7.28    0.36
  -1  -1   1    7.68    0.38
  -1   1   1    9.57    0.38
   1   1  -1    9.19    0.37
   0  -1   1   15.30    0.60
   0  -1  -1   15.97    0.60
   0  -1  -1   16.35    0.66
   0  -1   1   15.11    0.65
   0   1  -1   14.53    0.60
   0   1   1   14.20    0.60
   0   1  -1   16.17    0.65
  -1  -1  -1   80.50    3.03
  -1  -1  -1   82.78    3.12
  -1   1  -1   82.76    3.09
  -1   1  -1   87.37    3.10
  -2  -1  -1  348.86   12.71
  -2  -1  -1  360.58   12.83
  -2  -1  -1  353.36   12.82
   2   1   1  338.96   12.71
  -2   1  -1  360.28   12.83
  -2   1  -1  363.77   12.79
   3  -1   1  116.66    4.21
  -3  -1  -1  123.80    4.44
   3  -1   1  109.98    4.25
  -3  -1  -1  123.83    4.42
   3   1   1  109.40    4.28
  -3   1  -1  117.75    4.44
  -3   1  -1  117.37    4.35
   3   1   1  115.17    4.24
   4  -1   1   16.61    0.78
   4  -1   1   17.97    0.73
  -4  -1  -1   18.62    0.99
  -4  -1  -1   18.62    0.92
   4   1   1   16.97    0.81
   4   1   1   17.61    0.76
  -4   1  -1   18.54    1.01
  -4   1  -1   17.54    0.85
  -5  -1  -1   56.62    2.08
  -5  -1  -1   54.70    2.26
   5  -1   1   56.61    2.08
  -5   1  -1   54.38    2.40
   5   1   1   53.44    2.10
   5   1   1   49.25    2.15
   6  -1   1   38.55    1.60
   6   1   1   41.33    1.64
  -6   1  -1   37.02    1.95
   7  -1   1   13.49    0.75
  -7   1  -1   11.81    1.09
   7   1   1   12.17    0.76
  -8  -1  -1    4.61    0.66
  -8  -1  -1    5.92    0.72
  -8  -1  -1    4.74    0.54
   8  -1   1    3.96    0.49
  -8   1  -1    6.09    0.81
  -8   1  -1    4.69    0.68
   8   1   1    5.40    0.61
  -8   1  -1    5.09    0.53
  -8   1  -1    5.18    0.73
  -9  -1  -1    4.68    0.68
   9  -1   1    4.22    0.55
  -9  -1  -1    4.56    0.53
  -9  -1  -1    5.80    0.76
  -9  -1  -1    4.53    0.78
  -9   1  -1    4.95    0.83
  -9   1  -1    5.83    0.76
  -9   1  -1    3.49    0.50
   9   1   1    3.61    0.55
  -9   1  -1    4.40    0.74
  -9   1  -1    4.30    0.74
 -10  -1  -1    0.99    0.36
  10  -1   1    0.54    0.44
 -10  -1  -1    0.56    0.49
 -10  -1  -1   -0.09    0.50
 -10  -1  -1    0.45    0.57
 -10   1  -1   -0.06    0.32
 -10   1  -1    0.18    0.50
  10   1   1    0.35    0.44
 -10   1  -1    0.23    0.55
 -10   1  -1   -0.10    0.58
 -11  -1  -1   11.26    1.08
 -11  -1  -1   13.53    1.13
 -11  -1  -1   12.63    1.18
 -11   1  -1   10.70    1.08
 -11   1  -1   10.23    1.08
  11   1   1   12.39    0.84
 -11   1  -1   11.28    1.17
 -11   1  -1   10.60    0.81
 -12  -1  -1    2.56    0.61
 -12  -1  -1    2.40    0.64
  12  -1   1    2.35    0.39
 -12  -1  -1    2.27    0.57
 -12   1  -1    2.98    0.64
 -12   1  -1    3.04    0.58
  12   1   1    2.46    0.43
 -13  -1  -1   -0.11    0.35
 -13  -1  -1    0.63    0.49
  13  -1   1   -0.05    0.29
 -13   1  -1    0.41    0.40
  13   1   1   -0.19    0.27
 -14  -2   1    2.10    0.49
 -14  -2   1    2.43    0.43
  14  -2  -1    2.39    0.34
  14   2  -1    1.46    0.30
  14   2  -1    2.05    0.39
 -14   2   1    2.92    0.49
 -13  -2   1    0.94    0.46
  13  -2  -1    1.34    0.43
 -13  -2   1    1.39    0.48
  13  -2  -1    0.63    0.31
 -13  -2   1    1.27    0.57
  13   2  -1    0.18    0.42
  13   2  -1    0.26    0.32
 -13   2   1    0.30    0.44
 -12  -2   1    0.11    0.56
  12  -2  -1    0.39    0.44
 -12  -2   1    0.74    0.50
 -12  -2   1    0.27    0.52
  12   2  -1    0.72    0.42
  12   2  -1   -0.12    0.33
 -12   2   1   -0.34    0.50
 -12   2   1    0.38    0.57
 -11  -2   1    1.17    0.60
 -11  -2   1    1.99    0.60
  11  -2  -1    1.54    0.53
 -11  -2   1    1.71    0.61
 -11  -2   1    1.88    0.68
  11  -2  -1    2.08    0.50
 -11   2   1    1.67    0.66
 -11   2   1    1.70    0.43
  11   2  -1    1.75    0.40
 -11   2   1    1.64    0.63
  11   2  -1    2.11    0.55
 -11   2   1    2.88    0.76
 -10  -2   1   11.81    1.11
 -10  -2   1   11.14    1.09
 -10  -2   1   11.40    1.06
  10  -2  -1   11.55    0.98
  10  -2  -1   10.10    0.96
  10   2  -1   11.51    1.04
 -10   2   1   12.61    0.88
  10   2  -1   11.53    1.00
  10   2  -1   13.51    0.85
 -10   2   1   11.53    1.03
 -10   2   1   11.60    1.16
 -10   2   1   13.06    1.21
 -10   2   1   10.64    1.09
   9  -2  -1   40.53    1.90
  -9  -2   1   42.37    2.09
  -9  -2   1   39.92    1.98
  -9  -2   1   43.21    2.10
   9  -2  -1   44.47    1.96
  -9  -2   1   37.99    1.81
   9   2  -1   42.50    1.92
  -9   2   1   44.41    2.12
  -9   2   1   42.09    2.24
  -9   2   1   41.32    1.86
   9   2  -1   44.04    2.01
  -9   2   1   42.93    2.02
   8  -2  -1    6.78    0.64
  -8   2   1    5.55    0.86
   8   2  -1    5.95    0.66
   7  -2  -1   10.09    0.68
  -7   2   1   10.04    0.93
   7   2  -1    9.47    0.72
   7   2  -1   10.20    0.76
   6  -2  -1   12.17    0.76
   6  -2  -1   13.25    0.71
   6   2  -1   12.87    0.76
  -6   2   1   11.50    0.92
   6   2  -1   12.57    0.78
   5  -2  -1  216.54    7.92
  -5  -2   1  214.38    7.94
   5  -2  -1  213.42    7.87
  -5  -2   1  221.48    8.03
   5   2  -1  212.07    7.90
   5   2  -1  220.28    7.95
  -5   2   1  221.69    8.10
  -5   2   1  208.93    8.04
   4  -2  -1    6.31    0.45
   4  -2  -1    6.72    0.41
  -4  -2   1    6.98    0.54
   4   2  -1    8.09    0.47
  -4   2   1    8.02    0.59
  -4   2   1    8.10    0.50
   4   2  -1    8.11    0.49
   3  -2  -1  106.81    4.07
   3  -2  -1  108.10    4.03
  -3  -2   1  113.28    4.15
   3   2  -1  109.10    4.08
  -3   2   1  110.17    4.09
   3   2  -1  108.70    4.06
  -3   2   1  115.10    4.15
   2  -2  -1  190.20    7.06
  -2  -2   1  204.35    7.11
  -2   2   1  202.49    7.09
  -2   2   1  189.47    7.07
   2   2  -1  186.88    7.05
  -1  -2   1  310.14   11.12
   1  -2  -1  308.81   11.11
  -1   2   1  314.16   11.11
   1   2  -1  302.69   11.09
   0  -2  -1  159.63    5.94
   0  -2   1  156.62    5.92
   0   2  -1  178.67    5.93
   0   2   1  160.24    5.94
  -1  -2  -1   37.48    1.39
  -1   2  -1   37.73    1.43
   1   2   1   33.41    1.37
  -2  -2  -1   87.01    3.21
  -2  -2  -1   80.43    3.23
  -2  -2  -1   89.08    3.33
   2   2   1   81.78    3.21
   2   2   1   87.81    3.18
  -2   2  -1   95.52    3.33
  -3  -2  -1  131.56    4.84
  -3  -2  -1  130.91    4.69
   3  -2   1  125.24    4.59
   3  -2   1  116.97    4.64
  -3  -2  -1  124.15    4.72
   3   2   1  129.10    4.66
  -3   2  -1  135.24    4.85
   3   2   1  127.79    4.69
  -4  -2  -1    2.68    0.39
  -4  -2  -1    2.66    0.31
   4  -2   1    2.54    0.22
   4  -2   1    2.19    0.25
   4   2   1    3.03    0.34
  -4   2  -1    2.34    0.40
   4   2   1    3.01    0.29
  -5  -2  -1   45.76    1.99
  -5  -2  -1   46.76    1.80
   5  -2   1   44.86    1.74
   5   2   1   45.62    1.81
   5   2   1   42.71    1.85
  -5   2  -1   43.92    2.08
   6  -2   1   28.37    1.17
  -6   2  -1   24.47    1.51
   6   2   1   26.72    1.22
   7  -2   1    3.34    0.40
  -7   2  -1    3.69    0.73
   7   2   1    2.88    0.42
  -8  -2  -1   18.26    1.17
  -8  -2  -1   16.61    1.24
   8  -2   1   19.47    1.02
  -8  -2  -1   18.69    1.20
  -8  -2  -1   16.86    1.17
  -8   2  -1   17.44    1.28
  -8   2  -1   15.48    1.18
  -8   2  -1   17.09    1.00
  -8   2  -1   19.51    1.23
   8   2   1   18.95    1.08
  -9  -2  -1   31.85    1.82
  -9  -2  -1   34.69    1.97
  -9  -2  -1   35.48    1.87
  -9  -2  -1   34.41    1.88
  -9  -2  -1   35.07    1.96
   9  -2   1   34.68    1.68
  -9   2  -1   39.56    1.95
   9   2   1   37.12    1.77
  -9   2  -1   34.12    1.87
  -9   2  -1   32.43    1.62
  -9   2  -1   38.11    2.05
 -10  -2  -1    9.04    0.97
 -10  -2  -1    9.14    1.00
 -10  -2  -1    8.85    1.01
  10  -2   1    7.15    0.82
  10   2   1    7.43    0.83
 -10   2  -1    7.73    1.02
 -10   2  -1    8.09    0.96
 -10   2  -1    9.99    1.01
 -10   2  -1    7.52    0.74
  10   2   1    7.69    0.69
 -11  -2  -1    0.65    0.56
 -11  -2  -1   -0.10    0.50
 -11  -2  -1    0.28    0.52
  11   2   1    0.36    0.33
 -11   2  -1   -0.20    0.48
 -11   2  -1    0.61    0.56
 -11   2  -1    0.62    0.34
 -11   2  -1    0.34    0.59
 -12  -2  -1   -0.16    0.47
 -12  -2  -1    0.60    0.46
 -12   2  -1   -0.07    0.52
 -12   2  -1    0.72    0.50
  12   2   1    0.67    0.35
 -13  -2  -1    1.47    0.53
 -13  -2  -1    1.59    0.45
 -13  -2  -1    1.74    0.45
  13  -2   1    1.12    0.32
 -13   2  -1    1.59    0.44
  13   2   1    1.52    0.33
 -14  -3   1    0.53    0.69
 -14  -3   1    0.99    0.45
 -14  -3   1    0.51    0.39
  14  -3  -1    1.00    0.28
 -14   3   1    1.34    0.41
  14   3  -1    1.15    0.39
  14   3  -1    0.89    0.37
 -13  -3   1    2.26    0.64
 -13  -3   1    2.41    0.53
  13  -3  -1    1.86    0.37
 -13  -3   1    1.82    0.50
 -13   3   1    1.65    0.53
  13   3  -1    2.40    0.38
  13   3  -1    1.68    0.45
  12  -3  -1    2.16    0.50
 -12  -3   1    2.76    0.61
 -12  -3   1    2.33    0.70
 -12  -3   1    2.16    0.62
 -12   3   1    2.02    0.44
 -12   3   1    2.83    0.72
 -12   3   1    2.48    0.64
  12   3  -1    1.36    0.39
  12   3  -1    1.11    0.48
 -11  -3   1    4.26    0.79
 -11  -3   1    2.77    0.78
 -11  -3   1    5.58    0.76
  11  -3  -1    4.28    0.60
  11  -3  -1    3.69    0.77
 -11   3   1    3.55    0.75
  11   3  -1    3.37    0.50
 -11   3   1    3.14    0.78
 -11   3   1    3.97    0.56
  11   3  -1    4.92    0.60
 -10  -3   1   11.02    1.08
 -10  -3   1   11.07    1.06
  10  -3  -1   10.89    0.99
 -10  -3   1   11.65    1.16
  10  -3  -1   10.91    0.97
 -10   3   1   13.27    1.25
  10   3  -1   10.85    0.99
  10   3  -1   12.57    0.85
  10   3  -1    9.13    1.01
 -10   3   1   12.21    0.88
 -10   3   1   16.01    1.07
 -10   3   1   12.89    1.20
  -9  -3   1   20.52    1.20
  -9  -3   1   15.38    1.20
  -9  -3   1   15.01    1.13
   9  -3  -1   16.86    1.06
   9  -3  -1   15.46    1.03
   9   3  -1   16.46    0.93
   9   3  -1   15.70    1.07
  -9   3   1   17.70    1.24
  -9   3   1   15.26    1.34
   9   3  -1   17.08    1.13
  -9   3   1   17.10    1.22
  -9   3   1   15.87    0.98
  -9   3   1   13.46    1.16
   8  -3  -1   21.19    1.10
  -8  -3   1   19.40    1.61
  -8   3   1   20.17    1.43
   8   3  -1   19.61    1.15
  -8   3   1   19.15    1.43
   8   3  -1   18.62    1.20
   7  -3  -1   34.27    1.43
  -7   3   1   29.21    1.73
   7   3  -1   31.72    1.48
   7   3  -1   29.82    1.51
   6  -3  -1    3.34    0.36
   6  -3  -1    3.51    0.42
   6   3  -1    3.29    0.44
   6   3  -1    3.09    0.41
  -6   3   1    3.67    0.58
   5  -3  -1  258.53    9.57
  -5  -3   1  268.23    9.70
   5  -3  -1  268.39    9.52
  -5   3   1  260.61    9.76
   5   3  -1  259.48    9.57
   5   3  -1  257.48    9.60
  -4  -3   1  134.35    4.97
   4  -3  -1  125.86    4.86
   4  -3  -1  134.06    4.82
  -4   3   1  127.50    4.88
   4   3  -1  129.44    4.86
  -4   3   1  138.04    5.01
   4   3  -1  129.84    4.89
  -3  -3   1   60.99    2.43
   3  -3  -1   59.38    2.35
   3  -3  -1   56.98    2.30
  -3   3   1   66.22    2.45
   3   3  -1   62.11    2.37
  -3   3   1   63.68    2.38
   3   3  -1   62.30    2.35
   2  -3  -1   67.86    2.69
  -2  -3   1   68.57    2.74
   2  -3  -1   69.41    2.70
  -2   3   1   72.27    2.71
  -2   3   1   81.66    2.76
   2   3  -1   71.01    2.70
   1  -3  -1  213.57    7.73
  -1  -3   1  209.53    7.75
  -1   3   1  219.16    7.74
   1   3  -1  211.35    7.71
   0  -3   1    4.46    0.30
   0  -3  -1    4.92    0.33
   0   3   1    4.78    0.34
   0   3  -1    4.81    0.31
  -1  -3  -1  507.75   18.26
   1  -3   1  489.02   18.22
  -1   3  -1  538.00   18.29
   1   3   1  498.86   18.28
   2  -3   1  113.93    4.38
   2  -3   1  116.52    4.32
  -2  -3  -1  122.79    4.44
   2   3   1  122.08    4.43
  -2   3  -1  127.45    4.53
   2   3   1  119.35    4.40
  -3  -3  -1   39.50    1.48
   3  -3   1   37.30    1.35
  -3  -3  -1   36.65    1.51
  -3  -3  -1   39.75    1.64
   3  -3   1   33.68    1.40
  -3   3  -1   35.71    1.60
   3   3   1   31.06    1.45
   3   3   1   35.16    1.43
  -4  -3  -1   43.18    1.72
  -4  -3  -1   44.42    1.91
   4  -3   1   42.03    1.61
  -4  -3  -1   43.38    1.83
   4   3   1   40.76    1.68
   4   3   1   41.23    1.73
  -4   3  -1   41.48    1.91
  -5  -3  -1   61.30    2.70
   5  -3   1   63.36    2.40
  -5  -3  -1   65.16    2.49
  -5   3  -1   61.36    2.76
   5   3   1   62.60    2.54
   5   3   1   66.05    2.49
   6  -3   1   11.94    0.66
  -6   3  -1   14.05    1.08
   6   3   1   12.44    0.76
   7  -3   1   24.13    1.15
   7   3   1   25.09    1.24
  -7   3  -1   24.15    1.60
  -8  -3  -1   17.92    1.18
  -8  -3  -1   14.10    1.07
  -8  -3  -1   14.95    1.19
  -8  -3  -1   14.74    1.02
   8  -3   1   16.20    0.93
  -8   3  -1   14.70    1.11
  -8   3  -1   16.05    1.17
   8   3   1   13.71    1.19
  -8   3  -1   15.04    0.92
  -8   3  -1   15.37    1.21
   8   3   1   16.64    1.01
  -9  -3  -1   50.34    2.39
  -9  -3  -1   47.77    2.44
  -9  -3  -1   45.74    2.30
  -9  -3  -1   44.25    2.71
   9  -3   1   50.97    2.18
  -9  -3  -1   47.26    2.21
  -9   3  -1   51.52    2.56
   9   3   1   48.68    2.07
  -9   3  -1   48.21    2.13
   9   3   1   51.11    2.27
  -9   3  -1   51.56    2.40
   9   3   1   48.54    2.14
  10  -3   1   37.81    1.78
 -10  -3  -1   35.82    1.98
 -10  -3  -1   38.49    2.09
 -10  -3  -1   35.60    1.92
 -10   3  -1   34.66    1.97
  10   3   1   36.49    1.67
 -10   3  -1   36.28    1.71
  10   3   1   36.84    1.76
 -10   3  -1   33.07    2.09
  10   3   1   34.60    1.84
 -11  -3  -1    1.47    0.58
 -11  -3  -1    1.00    0.60
 -11  -3  -1    1.97    0.56
  11   3   1    1.50    0.54
  11   3   1    1.61    0.43
 -11   3  -1    2.07    0.60
 -11   3  -1    2.25    0.45
 -11   3  -1    0.88    0.66
 -12  -3  -1    0.88    0.46
 -12  -3  -1    1.85    0.62
 -12  -3  -1    0.13    0.48
  12   3   1    0.48    0.33
 -12   3  -1    0.52    0.51
 -12   3  -1    0.74    0.33
 -12   3  -1    0.92    0.55
  13  -3   1    0.36    0.26
 -13  -3  -1    0.46    0.47
 -13  -3  -1    0.28    0.40
 -13  -3  -1    0.18    0.38
  13   3   1    0.21    0.28
 -13   3  -1    0.80    0.38
 -14  -4   1    1.34    0.44
  14  -4  -1    1.32    0.29
 -14  -4   1    0.50    0.56
 -14   4   1    1.41    0.40
  14   4  -1    1.94    0.53
  13  -4  -1    0.57    0.30
 -13  -4   1    0.21    0.43
 -13  -4   1    0.52    0.40
 -13  -4   1   -0.26    0.53
  13   4  -1    0.71    0.39
  13   4  -1    0.37    0.30
 -13   4   1    0.31    0.47
 -13   4   1    0.54    0.46
 -12  -4   1   -0.01    0.49
  12  -4  -1    0.32    0.44
 -12  -4   1    0.23    0.48
 -12  -4   1    0.67    0.55
 -12   4   1    0.53    0.53
 -12   4   1    0.81    0.36
  12   4  -1    0.35    0.33
 -12   4   1    0.53    0.56
  12   4  -1    0.69    0.45
  11  -4  -1    2.18    0.51
 -11  -4   1    1.79    0.59
 -11  -4   1    1.47    0.65
 -11  -4   1    1.42    0.65
 -11  -4   1    2.75    0.77
  11   4  -1    1.63    0.42
 -11   4   1    1.49    0.42
 -11   4   1    2.16    0.73
  11   4  -1    1.40    0.52
 -11   4   1    1.22    0.59
  10  -4  -1    0.50    0.47
 -10  -4   1    0.69    0.58
  10  -4  -1    0.34    0.44
 -10  -4   1    0.94    0.55
 -10  -4   1    0.53    0.52
  10   4  -1    0.20    0.35
  10   4  -1    1.03    0.44
 -10   4   1    0.74    0.38
 -10   4   1    0.67    0.62
 -10   4   1    0.20    0.59
 -10   4   1    1.21    0.54
   9  -4  -1   44.07    2.05
  -9  -4   1   49.61    2.34
  -9  -4   1   47.88    2.25
  -9  -4   1   49.95    2.28
   9  -4  -1   52.36    2.19
  -9   4   1   47.73    2.53
  -9   4   1   46.65    2.08
   9   4  -1   44.02    2.11
   9   4  -1   48.31    2.23
  -9   4   1   43.41    2.22
  -9   4   1   48.78    2.34
  -9   4   1   50.12    2.36
   9   4  -1   49.25    2.04
  -8  -4   1   27.15    1.52
  -8  -4   1   26.99    1.51
   8  -4  -1   30.65    1.42
   8   4  -1   28.71    1.35
  -8   4   1   29.09    1.62
  -8   4   1   27.51    1.37
   8   4  -1   30.83    1.51
  -8   4   1   28.12    1.82
   8   4  -1   28.98    1.56
   7  -4  -1    0.93    0.29
   7   4  -1    0.91    0.35
   7   4  -1    0.83    0.38
  -7   4   1    0.99    0.48
   6  -4  -1   92.19    3.43
   6  -4  -1   86.09    3.48
  -6   4   1   87.86    3.75
   6   4  -1   91.12    3.50
   6   4  -1   89.36    3.54
   5  -4  -1   38.16    1.65
  -5  -4   1   41.55    1.81
   5  -4  -1   40.68    1.60
   5   4  -1   37.89    1.65
  -5   4   1   37.90    1.84
   5   4  -1   39.13    1.70
   4  -4  -1   58.85    2.38
   4  -4  -1   63.72    2.33
  -4  -4   1   61.41    2.49
   4   4  -1   60.09    2.38
  -4   4   1   58.77    2.40
  -4   4   1   60.86    2.52
   4   4  -1   62.58    2.42
  -3  -4   1   10.49    0.64
   3  -4  -1   10.78    0.51
   3  -4  -1    9.73    0.55
   3   4  -1    9.53    0.56
  -3   4   1   10.14    0.66
  -3   4   1    9.78    0.57
   3   4  -1    9.84    0.58
   2  -4  -1   81.67    3.03
   2  -4  -1   77.26    2.97
  -2  -4   1   80.26    3.08
   2   4  -1   77.26    3.02
  -2   4   1   87.67    3.09
  -2   4   1   76.38    3.02
  -1  -4   1   50.87    2.00
   1  -4  -1   52.83    1.99
  -1   4   1   49.43    1.98
   0  -4   1   96.02    3.44
   0  -4  -1   97.54    3.52
   0   4   1   94.75    3.53
   0   4  -1   88.23    3.49
  -1  -4  -1  184.72    6.65
   1  -4   1  173.16    6.59
   1  -4   1  184.15    6.55
   1   4   1  186.57    6.68
  -1   4  -1  179.11    6.59
   1   4   1  167.60    6.62
  -1   4  -1  195.12    6.67
   2  -4   1   75.01    3.07
  -2  -4  -1   81.45    3.13
   2  -4   1   80.87    3.01
  -2   4  -1   91.86    3.23
   2   4   1   82.46    3.09
   2   4   1   84.99    3.12
  -3  -4  -1  173.26    6.00
   3  -4   1  169.38    5.86
   3  -4   1  150.12    5.91
   3   4   1  163.01    5.94
  -3   4  -1  166.63    6.12
   3   4   1  149.54    5.96
  -4  -4  -1   16.78    1.04
   4  -4   1   16.39    0.74
  -4  -4  -1   16.91    0.87
  -4   4  -1   17.97    1.06
   4   4   1   18.77    0.86
   4   4   1   18.49    0.90
  -5  -4  -1   28.73    1.31
   5  -4   1   27.88    1.18
  -5  -4  -1   28.19    1.52
  -5   4  -1   29.08    1.57
   5   4   1   28.33    1.34
   5   4   1   30.89    1.31
  -6  -4  -1    0.74    0.28
   6  -4   1    0.98    0.24
   6   4   1    1.30    0.40
   6   4   1    1.43    0.33
  -6   4  -1    1.18    0.48
   7  -4   1   14.80    0.79
   7   4   1   13.15    0.89
  -7   4  -1   13.96    1.25
  -8  -4  -1    8.39    0.93
  -8  -4  -1    9.05    0.84
  -8  -4  -1    8.17    0.79
   8  -4   1    7.81    0.68
  -8  -4  -1    8.46    0.90
   8   4   1    8.43    0.81
  -8   4  -1    7.60    0.69
   8   4   1    8.29    0.66
  -8   4  -1    9.63    1.03
   8   4   1    9.16    0.78
  -8   4  -1    8.53    0.86
  -8   4  -1    9.25    0.95
  -9  -4  -1    1.29    0.59
  -9  -4  -1    1.35    0.55
   9  -4   1    1.07    0.40
  -9  -4  -1    1.04    0.80
  -9  -4  -1    1.07    0.49
  -9   4  -1    1.20    0.39
  -9   4  -1    1.13    0.57
  -9   4  -1    1.09    0.65
   9   4   1    1.81    0.52
   9   4   1    1.30    0.50
   9   4   1    1.54    0.35
  10  -4   1   24.86    1.37
 -10  -4  -1   22.47    1.48
 -10  -4  -1   27.38    1.71
 -10  -4  -1   25.04    1.99
 -10  -4  -1   26.03    1.60
 -10   4  -1   24.70    1.58
  10   4   1   23.04    1.44
 -10   4  -1   24.31    1.75
  10   4   1   22.73    1.36
 -10   4  -1   25.03    1.32
  10   4   1   25.97    1.31
 -11  -4  -1    0.06    0.49
 -11  -4  -1   -0.67    0.50
 -11  -4  -1   -0.06    0.45
 -11   4  -1    0.11    0.57
  11   4   1    0.33    0.45
 -11   4  -1    0.09    0.32
  11   4   1    0.04    0.34
 -11   4  -1    0.02    0.49
 -12  -4  -1    7.36    0.77
 -12  -4  -1    7.56    0.83
 -12  -4  -1    9.19    0.98
 -12   4  -1    9.18    0.69
 -12   4  -1    8.48    0.95
 -12   4  -1    7.69    0.84
  12   4   1    7.14    0.68
  12   4   1    9.13    0.70
 -13  -4  -1    1.34    0.51
  13  -4   1    1.15    0.30
 -13  -4  -1    1.02    0.43
 -13  -4  -1    1.23    0.37
  13   4   1    1.60    0.33
 -13   4  -1    1.16    0.46
 -13   4  -1    1.88    0.45
 -14  -5   1    0.14    0.41
 -13  -5   1   -0.05    0.51
 -13  -5   1    0.06    0.41
  13  -5  -1   -0.27    0.26
 -13  -5   1   -0.12    0.39
  13   5  -1   -0.37    0.37
 -13   5   1    0.34    0.45
 -13   5   1    0.29    0.45
  13   5  -1    0.10    0.40
  13   5  -1    0.03    0.28
 -12  -5   1    2.04    0.58
 -12  -5   1    2.45    0.71
  12  -5  -1    2.89    0.74
 -12  -5   1    2.09    0.54
 -12   5   1    1.56    0.64
 -12   5   1    2.30    0.61
  12   5  -1    1.95    0.39
  12   5  -1    1.95    0.52
 -12   5   1    2.25    0.42
 -11  -5   1    0.18    0.50
 -11  -5   1    0.48    0.63
 -11  -5   1    0.73    0.58
  11  -5  -1    0.25    0.46
 -11  -5   1    1.36    0.80
 -11   5   1   -0.10    0.60
 -11   5   1    0.05    0.54
  11   5  -1    0.93    0.50
  11   5  -1    0.48    0.34
 -11   5   1    1.03    0.39
  10  -5  -1    1.38    0.46
 -10  -5   1    0.53    0.57
 -10  -5   1    1.07    0.54
  10  -5  -1    0.59    0.45
 -10  -5   1    1.29    0.71
 -10  -5   1    1.05    0.57
 -10   5   1    0.73    0.37
  10   5  -1    0.36    0.47
  10   5  -1    0.55    0.37
 -10   5   1   -0.06    0.65
 -10   5   1    0.69    0.58
 -10   5   1    0.04    0.57
   9  -5  -1   15.73    1.02
  -9  -5   1   13.56    1.16
  -9  -5   1   13.21    1.07
   9  -5  -1   13.23    0.94
   9  -5  -1   13.90    0.94
  -9  -5   1   14.48    1.16
   9   5  -1   15.76    1.02
  -9   5   1   14.56    1.37
  -9   5   1   15.35    0.93
  -9   5   1   13.70    1.24
  -9   5   1   14.42    1.15
  -9   5   1   13.67    1.13
   9   5  -1   14.78    0.91
  -8  -5   1    1.17    0.45
  -8  -5   1    1.55    0.54
  -8  -5   1    1.18    0.45
   8  -5  -1    0.67    0.34
   8   5  -1    1.46    0.44
  -8   5   1    1.33    0.52
   8   5  -1    1.34    0.45
  -8   5   1    1.54    0.37
   8   5  -1    0.57    0.31
  -8   5   1    1.68    0.50
  -8   5   1    0.92    0.66
   8   5  -1    1.51    0.42
   7  -5  -1   22.57    1.15
  -7   5   1   23.01    1.54
   7   5  -1   25.82    1.32
   7   5  -1   22.90    1.24
   6  -5  -1   27.38    1.22
   6  -5  -1   26.77    1.32
  -6   5   1   25.61    1.52
   6   5  -1   25.62    1.28
   6   5  -1   27.16    1.35
   5  -5  -1   59.83    2.53
  -5  -5   1   64.04    2.70
   5  -5  -1   64.48    2.48
  -5   5   1   64.60    2.77
   5   5  -1   66.01    2.60
   5   5  -1   62.44    2.54
   4  -5  -1   10.03    0.62
   4  -5  -1    9.79    0.56
  -4  -5   1   10.53    0.74
   4   5  -1    9.51    0.62
  -4   5   1   10.31    0.77
   4   5  -1   10.24    0.66
  -4   5   1   10.35    0.63
  -3  -5   1   68.25    2.79
   3  -5  -1   66.43    2.63
   3  -5  -1   63.35    2.68
   3   5  -1   75.08    2.73
  -3   5   1   74.94    2.82
  -3   5   1   71.26    2.71
  -2  -5   1   62.13    2.44
   2  -5  -1   60.54    2.36
   2  -5  -1   61.47    2.43
  -2  -5   1   61.96    2.49
  -2   5   1   64.31    2.44
   2   5  -1   65.80    2.43
   1  -5  -1    2.35    0.24
  -1  -5   1    2.44    0.31
   1  -5  -1    2.03    0.27
  -1  -5   1    2.06    0.23
   1   5  -1    2.57    0.31
  -1   5   1    1.97    0.26
   0  -5   1  116.14    4.15
   0  -5   1  112.89    4.21
   0  -5  -1  115.83    4.24
   0   5   1  111.80    4.25
   0   5  -1  109.74    4.22
   1  -5   1  332.61   11.64
   1  -5   1  304.10   11.70
  -1  -5  -1  329.31   11.75
   1   5   1  329.84   11.78
  -1   5  -1  338.24   11.77
  -1   5  -1  320.41   11.70
   1   5   1  312.22   11.68
   2  -5   1    6.66    0.42
  -2  -5  -1    7.35    0.50
   2  -5   1    7.04    0.36
  -2   5  -1    6.02    0.40
  -2   5  -1    7.21    0.56
   2   5   1    6.94    0.45
   2   5   1    6.81    0.54
   3  -5   1  377.81   14.31
   3  -5   1  404.47   14.25
  -3  -5  -1  422.45   14.40
   3   5   1  404.39   14.34
   3   5   1  373.35   14.35
  -4  -5  -1    6.52    0.70
   4  -5   1    6.26    0.39
  -4  -5  -1    5.69    0.53
  -4   5  -1    5.52    0.67
   4   5   1    5.79    0.55
   4   5   1    6.59    0.52
  -5  -5  -1   99.11    4.13
   5  -5   1  102.43    3.70
  -5  -5  -1  100.58    3.84
   5   5   1   98.08    3.80
  -5   5  -1   94.66    4.10
   5   5   1   97.12    3.86
   6  -5   1   27.98    1.21
  -6  -5  -1   28.61    1.33
   6   5   1   28.15    1.34
  -6   5  -1   25.43    1.64
   6   5   1   26.70    1.38
  -7  -5  -1   21.79    1.74
  -7  -5  -1   21.68    1.27
   7  -5   1   22.52    1.05
   7   5   1   21.55    1.18
  -7   5  -1   21.75    1.72
  -7   5  -1   18.02    1.29
  -7   5  -1   18.44    1.11
   8  -5   1   18.18    1.00
  -8  -5  -1   19.01    1.25
  -8  -5  -1   16.92    1.11
  -8  -5  -1   16.48    1.28
  -8   5  -1   17.49    1.03
   8   5   1   17.16    1.12
   8   5   1   13.76    1.07
  -8   5  -1   17.87    1.22
  -8   5  -1   16.80    1.37
   8   5   1   16.43    0.96
  -8   5  -1   17.21    1.27
  -9  -5  -1    0.33    0.48
  -9  -5  -1    0.28    0.57
  -9  -5  -1   -0.03    0.74
   9  -5   1    0.26    0.36
  -9  -5  -1    0.01    0.43
  -9   5  -1   -0.37    0.48
   9   5   1   -0.98    0.44
  -9   5  -1    0.43    0.57
   9   5   1   -0.51    0.41
  -9   5  -1   -0.16    0.48
   9   5   1   -0.05    0.31
  -9   5  -1    0.06    0.33
 -10  -5  -1    4.56    0.69
  10  -5   1    4.95    0.64
 -10  -5  -1    5.13    1.07
 -10  -5  -1    4.56    0.75
 -10  -5  -1    4.53    0.83
  10   5   1    3.66    0.51
  10   5   1    3.59    0.62
 -10   5  -1    3.48    0.86
 -10   5  -1    4.06    0.71
 -10   5  -1    4.30    0.57
 -11  -5  -1    6.22    0.82
 -11  -5  -1    4.59    1.05
 -11  -5  -1    6.12    0.89
 -11  -5  -1    6.34    0.73
 -11   5  -1    4.40    0.81
  11   5   1    5.19    0.61
 -11   5  -1    4.24    0.59
 -11   5  -1    4.86    0.76
  11   5   1    5.21    0.65
 -12  -5  -1    1.61    0.48
 -12  -5  -1    1.76    0.61
 -12  -5  -1    1.92    0.56
  12   5   1    1.79    0.45
 -12   5  -1    1.69    0.39
  12   5   1    2.22    0.40
 -12   5  -1    2.42    0.55
 -12   5  -1    1.63    0.56
 -13  -5  -1    1.58    0.43
  13  -5   1    2.94    0.35
 -13  -5  -1    1.86    0.46
 -13  -5  -1    3.37    0.59
 -13   5  -1    1.89    0.47
  13   5   1    2.74    0.34
 -13   5  -1    2.62    0.44
  13   5   1    2.78    0.45
 -13  -6   1    3.92    0.61
  13  -6  -1    4.54    0.50
 -13  -6   1    4.68    0.73
 -13   6   1    3.91    0.69
  13   6  -1    4.66    0.56
  13   6  -1    5.33    0.54
 -13   6   1    3.95    0.61
 -12  -6   1    0.36    0.55
 -12  -6   1    0.50    0.49
  12   6  -1    0.46    0.40
  12   6  -1    0.15    0.31
 -12   6   1    0.21    0.33
 -12   6   1    0.23    0.55
 -12   6   1    0.80    0.51
 -11  -6   1    9.49    1.30
  11  -6  -1    6.96    0.74
 -11  -6   1    8.29    1.02
 -11  -6   1    8.33    0.96
 -11   6   1    9.58    0.78
 -11   6   1   10.79    1.24
  11   6  -1    7.32    0.71
  11   6  -1    9.23    0.90
 -11   6   1    8.18    0.95
 -10  -6   1   20.95    1.45
 -10  -6   1   21.43    1.47
 -10  -6   1   21.88    1.61
  10  -6  -1   22.27    1.24
  10  -6  -1   22.58    1.32
  10  -6  -1   19.46    1.15
 -10   6   1   19.13    1.45
  10   6  -1   20.47    1.31
  10   6  -1   21.56    1.16
 -10   6   1   23.08    1.55
 -10   6   1   22.21    1.22
 -10   6   1   18.40    1.64
   9  -6  -1    9.18    0.85
  -9  -6   1    9.54    1.02
  -9  -6   1   10.28    1.00
   9  -6  -1    8.39    0.79
  -9   6   1    9.38    0.97
   9   6  -1    9.74    0.86
  -9   6   1    9.48    0.95
  -9   6   1    8.47    0.74
  -9   6   1   10.86    1.29
   9   6  -1    8.68    0.75
  -9   6   1    7.75    0.94
  -8  -6   1   12.87    1.07
  -8  -6   1   13.18    1.03
  -8  -6   1   14.03    1.08
   8  -6  -1   13.56    0.92
   8  -6  -1   14.33    0.89
  -8   6   1   14.04    1.14
   8   6  -1   12.95    1.07
  -8   6   1   14.40    0.88
  -8   6   1   15.65    1.36
   8   6  -1   13.53    0.86
   8   6  -1   13.02    0.97
  -8   6   1   14.93    1.01
   7  -6  -1   24.50    1.21
  -7  -6   1   25.13    1.40
  -7   6   1   23.50    1.61
   7   6  -1   24.51    1.36
   6  -6  -1   60.18    2.44
  -6   6   1   57.44    2.79
   6   6  -1   61.82    2.52
   6   6  -1   62.98    2.59
   5  -6  -1   17.30    0.85
  -5  -6   1   16.63    1.07
   5  -6  -1   15.79    0.90
  -5   6   1   16.06    1.10
   5   6  -1   15.31    0.91
   5   6  -1   17.88    0.99
   4  -6  -1   24.88    1.20
   4  -6  -1   25.68    1.14
  -4  -6   1   25.74    1.34
   4   6  -1   28.58    1.28
   4   6  -1   26.18    1.21
  -4   6   1   27.80    1.41
   3  -6  -1   74.50    2.79
   3  -6  -1   71.64    2.86
  -3  -6   1   75.68    2.97
   3   6  -1   75.30    2.88
  -3   6   1   75.43    2.98
   3   6  -1   66.78    2.81
  -3   6   1   74.26    2.87
   2  -6  -1   86.71    3.26
  -2  -6   1   87.67    3.40
   2  -6  -1   86.44    3.33
  -2  -6   1   87.87    3.28
  -2   6   1   86.61    3.34
   1  -6  -1  145.37    5.40
   1  -6  -1  143.95    5.32
  -1  -6   1  144.60    5.32
   1   6  -1  144.29    5.43
  -1   6   1  146.86    5.41
   0  -6   1   20.31    0.84
   0  -6  -1   19.52    0.93
   0  -6   1   20.27    0.91
   0  -6  -1   19.48    0.86
   0   6  -1   18.40    0.91
   0   6   1   17.75    0.94
   1  -6   1   26.89    1.21
  -1  -6  -1   28.50    1.27
   1  -6   1   28.69    1.14
  -1   6  -1   27.71    1.20
  -1   6  -1   29.33    1.28
   1   6   1   29.60    1.30
   1   6   1   27.07    1.18
   2  -6   1   59.76    2.22
   2  -6   1   55.91    2.29
  -2  -6  -1   61.04    2.37
  -2   6  -1   58.97    2.42
   2   6   1   57.80    2.41
   3  -6   1   51.95    2.13
   3  -6   1   56.37    2.06
  -3  -6  -1   57.06    2.23
  -3   6  -1   52.88    2.33
   3   6   1   50.51    2.18
   4  -6   1   35.97    1.47
  -4  -6  -1   38.88    1.66
  -4  -6  -1   35.59    1.87
  -4   6  -1   36.06    1.82
   4   6   1   37.91    1.59
   4   6   1   35.20    1.64
  -5  -6  -1   32.69    1.84
  -5  -6  -1   35.32    1.58
   5  -6   1   33.97    1.40
   5   6   1   32.87    1.58
   5   6   1   34.31    1.53
  -5   6  -1   31.83    1.79
   6  -6   1   14.05    0.77
  -6  -6  -1   13.53    0.91
  -6   6  -1   14.25    1.21
   6   6   1   16.07    1.01
   6   6   1   15.33    0.92
  -7  -6  -1   14.12    1.14
  -7  -6  -1   15.18    1.08
   7  -6   1   15.52    0.84
   7   6   1   13.55    0.95
  -7   6  -1   13.08    1.12
   7   6   1   12.16    1.25
   7   6   1   13.88    0.84
  -7   6  -1   13.92    1.25
  -7   6  -1   12.84    0.87
  -8  -6  -1   21.82    1.33
  -8  -6  -1   24.87    1.47
  -8  -6  -1   21.48    1.49
   8  -6   1   24.47    1.22
   8   6   1   24.74    1.37
  -8   6  -1   22.49    1.24
  -8   6  -1   22.40    1.50
  -8   6  -1   23.27    1.41
  -8   6  -1   21.81    1.66
   8   6   1   21.79    1.31
   8   6   1   24.30    1.21
  -9  -6  -1    2.24    0.63
   9  -6   1    3.31    0.53
  -9  -6  -1    2.58    0.58
  -9  -6  -1    2.57    0.70
  -9   6  -1    3.08    0.67
  -9   6  -1    2.89    0.74
   9   6   1    2.79    0.60
   9   6   1    2.88    0.59
  -9   6  -1    2.83    0.67
  -9   6  -1    2.99    0.49
   9   6   1    2.75    0.45
 -10  -6  -1   15.88    1.18
 -10  -6  -1   16.18    1.71
 -10  -6  -1   16.68    1.31
 -10  -6  -1   15.88    1.36
 -10   6  -1   15.91    1.48
  10   6   1   19.04    1.17
 -10   6  -1   18.39    1.09
 -10   6  -1   17.94    1.29
  10   6   1   17.62    1.05
 -11  -6  -1    7.35    0.87
 -11  -6  -1    7.75    1.01
 -11  -6  -1    6.20    0.73
 -11  -6  -1    6.06    1.15
 -11   6  -1    6.77    0.84
 -11   6  -1    8.27    0.72
  11   6   1    8.28    0.70
 -11   6  -1    5.44    0.85
 -12  -6  -1    2.53    0.48
 -12  -6  -1    3.64    0.70
 -12  -6  -1    2.64    0.57
 -12   6  -1    2.93    0.43
 -12   6  -1    2.87    0.62
  12   6   1    3.53    0.53
  12   6   1    2.93    0.41
 -12   6  -1    2.66    0.56
 -13  -6  -1    0.40    0.40
 -13  -6  -1    0.27    0.36
  13  -6   1    0.81    0.26
 -13   6  -1    0.70    0.41
 -13   6  -1    0.61    0.38
  13   6   1    0.60    0.44
  13   6   1    0.61    0.34
 -13  -7   1    9.85    0.87
 -13  -7   1    7.92    0.78
  13   7  -1    8.86    0.69
 -13   7   1    8.02    0.72
 -13   7   1    6.43    0.77
 -12  -7   1    0.62    0.51
 -12  -7   1    1.96    0.56
 -12  -7   1    0.67    0.74
  12   7  -1    0.73    0.33
 -12   7   1    0.96    0.58
 -12   7   1    1.04    0.36
 -12   7   1    1.09    0.50
  12   7  -1    1.13    0.45
  12   7  -1    1.26    0.47
  11  -7  -1    0.47    0.51
  11  -7  -1    0.25    0.45
 -11  -7   1    1.23    0.68
 -11  -7   1    1.36    0.58
 -11   7   1    1.16    0.40
 -11   7   1    1.03    0.63
  11   7  -1    0.86    0.35
  11   7  -1    1.35    0.50
 -11   7   1    0.91    0.58
  10  -7  -1    4.36    0.55
 -10  -7   1    4.33    0.85
 -10  -7   1    3.95    0.74
  10  -7  -1    4.45    0.66
  10  -7  -1    4.32    0.57
  10   7  -1    3.54    0.48
 -10   7   1    5.12    0.62
  10   7  -1    4.74    0.68
 -10   7   1    3.73    0.90
 -10   7   1    3.87    0.75
 -10   7   1    4.54    0.82
  -9  -7   1    6.98    0.90
   9  -7  -1    6.15    0.60
   9  -7  -1    5.77    0.66
  -9  -7   1    5.68    0.82
   9   7  -1    6.70    0.73
  -9   7   1    5.13    0.73
  -9   7   1    4.11    0.55
   9   7  -1    4.22    0.96
  -9   7   1    4.79    0.94
  -9   7   1    5.44    0.86
  -9   7   1    6.21    0.80
   9   7  -1    4.02    0.49
  -8  -7   1    8.46    0.88
  -8  -7   1    8.03    0.89
  -8  -7   1    7.65    0.85
   8  -7  -1    8.79    0.75
   8  -7  -1    7.68    0.76
   8   7  -1    7.81    0.89
   8   7  -1    7.24    0.66
  -8   7   1    8.01    0.70
   8   7  -1    8.34    0.78
  -8   7   1    8.21    1.13
  -8   7   1    7.69    0.78
  -8   7   1    9.50    1.00
  -7  -7   1    2.93    0.54
  -7  -7   1    3.35    0.65
  -7  -7   1    3.44    0.61
   7  -7  -1    3.17    0.46
  -7   7   1    1.82    1.04
   7   7  -1    3.08    0.73
   7   7  -1    2.20    0.52
  -7   7   1    1.80    0.40
   7   7  -1    2.09    0.51
  -7   7   1    2.34    0.56
  -7   7   1    2.36    0.73
  -6  -7   1   26.40    1.45
   6  -7  -1   25.87    1.24
   6   7  -1   26.09    1.40
  -6   7   1   25.58    1.61
  -5  -7   1   79.42    3.28
   5  -7  -1   80.75    3.02
   5  -7  -1   74.24    3.09
  -5   7   1   74.54    3.33
   5   7  -1   77.72    3.15
   4  -7  -1   15.75    0.89
   4  -7  -1   16.46    0.83
  -4  -7   1   15.87    1.03
  -4   7   1   16.54    1.08
   4   7  -1   17.40    0.98
   3  -7  -1   67.16    2.67
  -3  -7   1   69.61    2.78
   3  -7  -1   66.22    2.58
  -3   7   1   66.13    2.78
   3   7  -1   67.23    2.67
  -3   7   1   64.36    2.66
  -2  -7   1  174.38    6.49
  -2  -7   1  165.78    6.37
   2  -7  -1  169.98    6.44
   2  -7  -1  174.71    6.36
  -2   7   1  176.36    6.45
   2   7  -1  178.06    6.53
   1  -7  -1   57.73    2.36
  -1  -7   1   57.79    2.27
   1  -7  -1   58.11    2.27
  -1  -7   1   57.84    2.37
   1   7  -1   59.34    2.40
  -1   7   1   61.51    2.38
   0  -7   1  406.60   14.36
   0  -7   1  393.24   14.44
   0  -7  -1  392.65   14.37
   0  -7  -1  410.58   14.47
   0   7  -1  387.61   14.45
   0   7   1  397.58   14.49
  -1  -7  -1    2.81    0.38
   1  -7   1    2.82    0.35
   1  -7   1    2.51    0.28
  -1   7  -1    1.93    0.30
  -1   7  -1    1.65    0.34
   1   7   1    1.79    0.33
   2  -7   1   14.80    0.71
  -2  -7  -1   15.47    0.87
   2  -7   1   14.46    0.78
  -2   7  -1   15.66    0.92
   2   7   1   16.34    0.93
   2   7   1   14.00    0.77
   3  -7   1    8.59    0.65
   3  -7   1   10.11    0.57
  -3  -7  -1    9.96    0.72
   3   7   1   11.84    0.85
   3   7   1   11.34    0.69
  -3   7  -1   11.85    0.86
   4  -7   1   19.75    0.92
  -4  -7  -1   19.76    1.10
   4   7   1   21.04    1.05
   4   7   1   19.29    1.19
  -4   7  -1   20.19    1.26
  -5  -7  -1    1.26    0.48
   5  -7   1    1.42    0.26
  -5  -7  -1    1.47    0.39
   5   7   1    1.33    0.39
  -5   7  -1    1.05    0.44
   6  -7   1    6.50    0.53
  -6  -7  -1    7.79    0.72
  -6   7  -1    5.64    0.83
   6   7   1    7.68    0.79
   7  -7   1   12.51    0.76
  -7  -7  -1    9.65    0.97
  -7  -7  -1    9.38    1.02
  -7   7  -1   10.81    0.80
   7   7   1   10.42    0.92
  -7   7  -1   11.27    1.18
  -7   7  -1   10.97    1.07
  -7   7  -1   10.48    0.99
   7   7   1   10.94    0.76
   7   7   1   11.25    0.89
  -8  -7  -1    3.00    0.61
   8  -7   1    3.01    0.47
  -8  -7  -1    2.34    0.65
   8   7   1    2.01    0.39
  -8   7  -1    2.32    0.60
   8   7   1    2.88    0.70
  -8   7  -1    2.21    0.79
  -8   7  -1    3.33    0.73
   8   7   1    4.12    0.62
  -8   7  -1    2.47    0.46
   9  -7   1    8.76    0.81
  -9  -7  -1    7.83    0.93
  -9  -7  -1    9.17    1.03
  -9   7  -1   13.68    1.29
   9   7   1    9.86    0.94
  -9   7  -1    8.64    0.77
   9   7   1    8.65    0.76
  -9   7  -1    9.22    0.97
  -9   7  -1    6.18    0.88
 -10  -7  -1    2.67    0.96
 -10  -7  -1    2.16    0.66
 -10  -7  -1    2.39    0.70
  10   7   1    1.86    0.56
 -10   7  -1    2.47    0.63
 -10   7  -1    2.46    0.47
 -10   7  -1    2.16    0.73
  10   7   1    2.53    0.45
 -11  -7  -1    6.33    0.85
 -11  -7  -1    5.92    1.12
 -11  -7  -1    6.35    0.83
 -11   7  -1    7.04    0.81
 -11   7  -1    7.19    0.70
  11   7   1    6.82    0.66
  11   7   1    6.69    0.75
  11   7   1    7.12    0.71
 -11   7  -1    6.50    0.97
 -12  -7  -1    3.92    0.63
 -12  -7  -1    4.34    0.67
 -12  -7  -1    4.81    0.87
 -12   7  -1    3.61    0.67
  12   7   1    4.00    0.55
 -12   7  -1    5.45    0.56
  12   7   1    4.04    0.52
 -12   7  -1    3.81    0.56
 -13  -7  -1    2.14    0.43
 -13  -7  -1    2.38    0.49
  13  -7   1    2.06    0.30
  13   7   1    2.55    0.39
 -13   7  -1    1.20    0.64
 -13  -8   1    0.20    0.43
 -13  -8   1    0.38    0.36
 -13   8   1   -0.10    0.41
  13   8  -1    0.27    0.35
 -13   8   1    0.29    0.38
 -12  -8   1   10.07    1.31
 -12  -8   1   10.52    0.94
 -12  -8   1    9.86    1.00
 -12   8   1   11.07    0.74
  12   8  -1    9.58    0.80
 -12   8   1    7.47    0.92
  12   8  -1    9.58    0.80
 -12   8   1    9.15    0.88
 -11  -8   1   19.75    1.33
 -11  -8   1   20.18    1.40
  11  -8  -1   19.18    1.52
  11  -8  -1   17.28    1.07
  11   8  -1   20.34    1.19
 -11   8   1   20.05    1.33
  11   8  -1   18.20    1.01
  11   8  -1   19.57    1.18
 -11   8   1   19.50    1.09
 -11   8   1   16.85    1.46
 -10  -8   1    3.27    0.69
  10  -8  -1    2.98    0.52
  10  -8  -1    2.71    0.48
 -10  -8   1    3.56    0.80
 -10   8   1    1.74    0.77
  10   8  -1    3.01    0.44
 -10   8   1    3.13    0.68
 -10   8   1    3.11    0.51
  10   8  -1    3.37    0.60
 -10   8   1    3.15    0.73
  10   8  -1    4.41    0.63
   9  -8  -1   15.70    1.01
  -9  -8   1   17.03    1.26
   9  -8  -1   15.73    1.09
  -9  -8   1   16.21    1.36
  -9   8   1   18.03    1.40
  -9   8   1   14.40    1.16
   9   8  -1   16.79    0.97
   9   8  -1   16.17    1.14
  -9   8   1   16.38    1.01
  -9   8   1   13.86    1.23
  -9   8   1   15.89    1.54
  -8  -8   1    1.77    0.63
  -8  -8   1    1.68    0.54
  -8  -8   1    1.38    0.53
   8  -8  -1    1.64    0.45
   8  -8  -1    2.08    0.45
  -8   8   1    1.66    0.77
  -8   8   1    1.66    0.49
  -8   8   1    1.49    0.58
  -8   8   1    0.98    0.57
   8   8  -1    1.54    0.36
  -8   8   1    1.48    0.39
   8   8  -1    0.44    0.55
   8   8  -1    1.14    0.50
  -7  -8   1   24.52    1.43
  -7  -8   1   25.43    1.50
  -7  -8   1   28.15    1.53
   7  -8  -1   27.18    1.32
   7  -8  -1   21.85    1.47
  -7   8   1   24.85    1.36
  -7   8   1   24.55    1.46
   7   8  -1   26.79    1.23
   7   8  -1   24.65    1.36
   7   8  -1   26.68    1.53
  -7   8   1   23.77    1.27
  -7   8   1   26.74    1.54
  -7   8   1   25.81    1.73
   6  -8  -1   18.93    1.04
  -6  -8   1   20.36    1.25
  -6   8   1   18.40    1.39
   6   8  -1   20.05    1.23
  -5  -8   1   60.53    2.53
   5  -8  -1   51.37    2.36
   5  -8  -1   56.91    2.28
   5   8  -1   57.63    2.44
  -5   8   1   54.83    2.63
  -4  -8   1   33.30    1.60
   4  -8  -1   30.84    1.38
   4  -8  -1   30.90    1.48
  -4   8   1   32.20    1.68
   3  -8  -1   53.22    2.25
   3  -8  -1   52.54    2.14
  -3  -8   1   54.12    2.32
  -3   8   1   56.95    2.38
   3   8  -1   53.47    2.37
  -3   8   1   52.67    2.37
   2  -8  -1   79.49    3.19
  -2  -8   1   79.20    3.23
  -2  -8   1   76.78    3.09
   2  -8  -1   77.85    3.08
   2   8  -1   87.03    3.30
  -2   8   1   83.83    3.20
   1  -8  -1   10.16    0.67
   1  -8  -1    9.68    0.58
  -1  -8   1    9.26    0.57
  -1  -8   1   10.44    0.69
   1   8  -1   10.04    0.70
  -1   8   1    9.26    0.66
   0  -8   1   31.65    1.30
   0  -8   1   29.90    1.39
   0  -8  -1   30.94    1.42
   0  -8  -1   29.53    1.31
   0   8   1   30.75    1.44
   0   8  -1   31.24    1.41
   1  -8   1  122.17    4.48
   1  -8   1  115.01    4.56
  -1  -8  -1  121.04    4.62
   1   8   1  117.44    4.65
  -1   8  -1  124.87    4.66
   2  -8   1    4.94    0.50
   2  -8   1    6.04    0.45
  -2  -8  -1    6.01    0.62
  -2   8  -1    6.97    0.66
   2   8   1    7.58    0.69
  -3  -8  -1   10.36    0.79
   3  -8   1   10.86    0.61
   3   8   1   11.00    0.87
   3   8   1    9.47    0.69
  -3   8  -1   10.38    0.88
   4  -8   1   18.56    0.85
  -4  -8  -1   19.93    1.08
   4   8   1   14.78    1.11
   4   8   1   15.11    0.93
  -4   8  -1   16.23    1.16
   5  -8   1   42.05    1.69
  -5  -8  -1   42.31    1.90
  -5  -8  -1   35.50    2.17
  -5   8  -1   38.78    2.13
   5   8   1   39.52    1.80
   5   8   1   40.34    2.04
   6  -8   1   13.00    0.78
  -6  -8  -1   11.73    1.07
  -6  -8  -1   12.42    0.94
   6   8   1   15.37    1.29
   6   8   1   12.78    0.78
  -6   8  -1   12.32    0.83
   6   8   1   14.02    1.16
   6   8   1   12.97    0.93
  -6   8  -1   14.65    1.06
  -6   8  -1   13.75    1.08
  -6   8  -1   18.02    1.58
  -7  -8  -1    4.90    0.77
  -7  -8  -1    5.53    0.72
   7  -8   1    4.79    0.53
   7   8   1    4.43    0.79
  -7   8  -1    4.33    0.53
   7   8   1    4.22    0.63
  -7   8  -1    4.71    0.90
  -7   8  -1    4.65    0.73
  -7   8  -1    4.92    0.73
   7   8   1    4.13    0.48
   7   8   1    4.24    0.92
  -8  -8  -1    0.94    0.58
   8  -8   1    1.47    0.41
  -8  -8  -1    1.20    0.54
  -8   8  -1    0.28    0.53
  -8   8  -1    0.19    0.69
   8   8   1    1.19    0.35
   8   8   1    1.23    0.57
   8   8   1    1.48    0.73
  -9  -8  -1    5.53    0.81
   9  -8   1    5.47    0.65
  -9  -8  -1    5.50    0.83
  -9   8  -1    5.13    0.62
  -9   8  -1    5.04    1.01
  -9   8  -1    4.44    0.82
   9   8   1    4.84    0.62
   9   8   1    5.00    0.70
  -9   8  -1    5.33    0.98
  10  -8   1    2.81    0.63
 -10  -8  -1    3.83    0.75
 -10  -8  -1    3.26    0.99
 -10  -8  -1    3.86    0.70
  10   8   1    3.10    0.46
  10   8   1    4.03    0.63
 -10   8  -1    3.93    0.68
 -10   8  -1    2.38    0.74
  10   8   1    3.76    0.63
 -10   8  -1    3.50    0.51
 -11  -8  -1    3.07    0.63
 -11  -8  -1    3.38    1.00
 -11  -8  -1    4.44    0.72
  11   8   1    3.27    0.56
  11   8   1    3.21    0.44
 -11   8  -1    3.63    0.50
 -11   8  -1    4.07    0.77
 -11   8  -1    3.38    0.61
 -12  -8  -1    4.38    0.64
 -12  -8  -1    4.85    0.84
 -12  -8  -1    4.79    0.64
  12   8   1    5.97    0.51
 -12   8  -1    6.03    0.57
  12   8   1    5.51    0.57
 -12   8  -1    4.58    0.71
  13  -9  -1    0.24    0.22
 -13  -9   1    0.15    0.38
 -13  -9   1   -0.45    0.36
  13   9  -1    0.10    0.34
 -13   9   1   -0.08    0.38
 -12  -9   1    1.23    0.48
 -12  -9   1    1.74    0.76
 -12  -9   1    1.69    0.58
  12   9  -1    1.57    0.45
 -12   9   1    1.86    0.36
 -12   9   1    1.51    0.55
  11  -9  -1    1.99    0.73
 -11  -9   1    2.26    0.89
 -11  -9   1    2.80    0.69
  11  -9  -1    2.50    0.47
 -11  -9   1    2.38    0.61
 -11   9   1    1.44    0.61
 -11   9   1    2.01    0.68
  11   9  -1    2.42    0.55
  11   9  -1    2.69    0.52
 -11   9   1    2.78    0.46
  10  -9  -1    1.70    0.46
 -10  -9   1    2.93    0.70
  10  -9  -1    3.11    0.49
 -10  -9   1    1.52    0.57
  10   9  -1    1.86    0.38
 -10   9   1    3.22    0.50
 -10   9   1    2.68    0.84
 -10   9   1    2.20    0.68
 -10   9   1    2.40    0.85
  10   9  -1    2.40    0.61
  10   9  -1    1.95    0.53
  -9  -9   1    1.89    0.71
   9  -9  -1    2.35    0.47
  -9  -9   1    1.65    0.61
   9  -9  -1    2.30    0.54
   9   9  -1    1.64    0.37
  -9   9   1    1.26    0.63
  -9   9   1    2.36    0.80
   9   9  -1    2.78    0.59
   9   9  -1    1.58    0.59
  -9   9   1    2.20    0.44
  -9   9   1    2.21    0.91
  -8  -9   1    3.97    0.67
   8  -9  -1    4.54    0.62
   8  -9  -1    5.21    0.62
  -8  -9   1    3.22    0.67
  -8   9   1    4.10    0.54
   8   9  -1    4.75    0.57
  -8   9   1    4.73    0.98
   8   9  -1    3.94    0.62
  -8   9   1    4.64    0.63
  -8   9   1    4.00    0.80
   8   9  -1    4.91    0.67
   7  -9  -1   18.99    1.19
  -7  -9   1   18.86    1.59
  -7  -9   1   19.01    1.28
   7  -9  -1   19.03    1.15
   7  -9  -1   22.03    1.18
  -7  -9   1   20.58    1.37
   7   9  -1   20.96    1.22
  -7   9   1   21.13    1.34
  -7   9   1   22.89    1.45
  -7   9   1   22.32    1.63
   7   9  -1   21.16    1.05
  -7   9   1   19.57    1.11
   7   9  -1   20.68    1.20
  -7   9   1   21.00    1.21
  -6  -9   1    6.26    0.76
   6  -9  -1    6.86    0.64
   6   9  -1    7.30    0.75
   6   9  -1    4.99    0.58
  -6   9   1    6.74    0.79
  -6   9   1    4.91    0.76
   5  -9  -1   10.34    0.82
  -5  -9   1   10.97    0.91
   5  -9  -1   10.29    0.70
   5   9  -1    9.01    0.95
  -5   9   1   10.34    1.01
  -4  -9   1    4.72    0.59
   4  -9  -1    5.24    0.58
   4  -9  -1    4.97    0.50
  -4   9   1    4.92    0.69
   4   9  -1    4.79    0.68
   3  -9  -1   33.75    1.58
  -3  -9   1   33.50    1.64
   3  -9  -1   33.48    1.46
   3   9  -1   34.88    1.72
  -3   9   1   32.77    1.70
   2  -9  -1    0.62    0.23
  -2  -9   1    0.44    0.29
   2  -9  -1    0.92    0.30
   2   9  -1    0.50    0.33
  -2   9   1    0.55    0.37
  -2   9   1    0.84    0.29
   1  -9  -1   13.17    0.82
  -1  -9   1   13.30    0.83
  -1  -9   1   13.54    0.72
   1  -9  -1   13.44    0.72
   1   9  -1   11.13    0.82
  -1   9   1   11.16    0.79
   0  -9  -1   67.43    2.79
   0  -9   1   68.97    2.66
   0  -9   1   66.52    2.77
   0   9  -1   67.22    2.77
   0   9   1   69.14    2.82
   1  -9   1   13.22    0.82
   1  -9   1   14.09    0.74
  -1  -9  -1   13.25    0.88
   1   9   1   15.71    0.96
  -1   9  -1   13.75    0.91
   2  -9   1   22.19    1.17
   2  -9   1   23.70    1.08
  -2  -9  -1   23.49    1.26
   2   9   1   25.24    1.34
  -2   9  -1   24.47    1.33
   3  -9   1   12.17    0.69
  -3  -9  -1   12.61    0.88
  -3   9  -1   10.87    0.93
   3   9   1   11.85    0.94
   4  -9   1    0.48    0.22
  -4  -9  -1    0.16    0.33
   4   9   1    0.15    0.38
  -4   9  -1    0.52    0.40
  -5  -9  -1    1.22    0.41
  -5  -9  -1    1.09    0.54
   5  -9   1    1.85    0.33
   5   9   1    1.35    0.51
  -5   9  -1    1.56    0.53
  -6  -9  -1    2.30    0.57
   6  -9   1    2.82    0.40
  -6  -9  -1    2.93    0.55
  -6  -9  -1    2.30    0.61
  -6  -9  -1    2.35    0.53
   6   9   1    2.88    0.40
   6   9   1    2.46    0.65
  -6   9  -1    3.65    0.77
   6   9   1    2.15    0.47
  -6   9  -1    2.54    0.55
  -6   9  -1    2.39    0.59
   6   9   1    2.71    0.58
  -6   9  -1    2.95    0.45
  -7  -9  -1    2.48    0.58
   7  -9   1    3.22    0.49
  -7  -9  -1    3.23    0.67
  -7   9  -1    4.09    0.92
   7   9   1    4.17    0.63
  -7   9  -1    3.55    0.65
  -7   9  -1    2.36    0.63
  -7   9  -1    3.04    0.45
   7   9   1    5.26    0.67
   7   9   1    3.10    0.44
   7   9   1    3.17    0.78
  -8  -9  -1   17.22    1.29
   8  -9   1   17.62    1.06
  -8  -9  -1   17.20    1.26
   8   9   1   17.94    1.20
  -8   9  -1   15.47    1.06
  -8   9  -1   17.09    1.39
   8   9   1   17.02    1.17
   8   9   1   16.63    1.01
  -8   9  -1   19.47    1.57
  -9  -9  -1    1.62    0.56
  -9  -9  -1    1.06    0.60
   9   9   1    0.96    0.36
  -9   9  -1    1.04    0.67
   9   9   1    1.62    0.53
  -9   9  -1    1.54    0.63
  -9   9  -1    1.21    0.41
 -10  -9  -1    1.56    0.87
  10  -9   1    0.69    0.38
 -10  -9  -1    0.66    0.53
 -10  -9  -1    1.18    0.62
 -10   9  -1    1.17    0.39
  10   9   1    1.34    0.36
 -10   9  -1    0.59    0.61
  10   9   1    2.01    0.53
 -11  -9  -1    5.33    0.78
 -11  -9  -1    4.98    0.71
 -11  -9  -1    3.82    0.96
 -11   9  -1    4.77    0.81
  11   9   1    4.52    0.58
 -11   9  -1    4.41    0.52
  11   9   1    6.13    0.57
 -12  -9  -1    0.85    0.58
 -12  -9  -1    0.34    0.38
 -12  -9  -1   -0.10    0.40
 -12   9  -1    0.16    0.40
  12   9   1    0.15    0.36
 -12   9  -1    0.09    0.28
 -12 -10   1   10.91    1.26
  12 -10  -1   12.23    0.87
 -12 -10   1    9.52    0.86
 -12 -10   1   12.26    0.96
 -12  10   1   12.72    0.72
 -12  10   1    9.85    0.94
  12  10  -1   10.24    0.83
  11 -10  -1    1.65    0.43
 -11 -10   1    2.92    0.92
 -11 -10   1    2.10    0.62
 -11 -10   1    1.13    0.49
 -11  10   1    1.36    0.61
 -11  10   1    1.27    0.53
 -11  10   1    1.90    0.39
  11  10  -1    1.88    0.50
  10 -10  -1    0.54    0.39
  10 -10  -1    0.74    0.38
 -10 -10   1    0.90    0.58
 -10 -10   1    0.62    0.50
 -10  10   1    0.93    0.36
  10  10  -1    1.39    0.46
 -10  10   1    0.42    0.62
 -10  10   1    0.53    0.57
  -9 -10   1    8.08    0.97
   9 -10  -1    7.02    0.80
   9 -10  -1    8.63    0.78
  -9 -10   1    8.51    0.91
  -9  10   1    6.81    1.09
  -9  10   1    7.53    0.71
   9  10  -1    7.97    0.82
   9  10  -1    9.16    0.89
  -9  10   1    6.63    0.90
  -8 -10   1    3.58    0.76
   8 -10  -1    3.76    0.58
   8 -10  -1    3.49    0.54
  -8 -10   1    3.06    0.64
  -8  10   1    3.94    0.78
   8  10  -1    3.33    0.62
  -8  10   1    3.30    0.47
   8  10  -1    3.01    0.45
  -8  10   1    3.50    0.58
  -8  10   1    2.51    0.61
  -8  10   1    2.92    0.84
   8  10  -1    3.05    0.59
   7 -10  -1    0.70    0.38
  -7 -10   1    0.95    0.48
  -7 -10   1    0.93    0.52
   7 -10  -1    0.31    0.46
  -7 -10   1    0.85    0.48
   7 -10  -1    0.77    0.39
  -7  10   1    0.40    0.32
   7  10  -1    1.22    0.45
  -7  10   1    0.71    0.74
   7  10  -1    1.13    0.59
   7  10  -1    0.60    0.50
  -7  10   1    0.87    0.46
  -7  10   1    1.00    0.41
   7  10  -1    0.57    0.30
  -7  10   1    0.77    0.55
   6 -10  -1    4.84    0.56
  -6 -10   1    5.74    0.67
  -6 -10   1    6.59    0.75
   6 -10  -1    6.29    0.66
  -6 -10   1    4.86    0.71
  -6 -10   1    6.20    0.64
  -6  10   1    5.78    0.91
   6  10  -1    4.84    0.57
  -6  10   1    5.50    0.75
   6  10  -1    4.81    0.80
  -6  10   1    4.66    0.66
   6  10  -1    6.26    0.68
  -6  10   1    4.78    0.54
  -6  10   1    6.08    0.69
   5 -10  -1    8.55    0.67
  -5 -10   1    7.58    0.87
   5  10  -1    8.66    0.98
  -5  10   1    9.75    1.02
  -4 -10   1   21.48    1.29
   4 -10  -1   21.86    1.08
   4 -10  -1   21.25    1.18
   4  10  -1   20.36    1.35
  -4  10   1   18.47    1.33
   3 -10  -1    3.75    0.44
  -3 -10   1    4.33    0.59
   3 -10  -1    3.17    0.46
  -3  10   1    2.45    0.51
   3  10  -1    2.80    0.54
   2 -10  -1    5.22    0.58
   2 -10  -1    3.87    0.43
  -2 -10   1    3.38    0.50
  -2  10   1    3.96    0.75
   2  10  -1    2.36    0.48
  -2  10   1    2.51    0.50
  -1 -10   1   14.75    0.81
   1 -10  -1   15.52    0.93
  -1 -10   1   14.56    0.94
   1 -10  -1   13.77    0.79
   1  10  -1   14.02    0.94
  -1  10   1   13.22    0.90
   0 -10  -1   74.66    3.08
   0 -10   1   72.59    3.06
   0 -10   1   74.53    2.93
   0  10   1   71.43    3.09
   0  10  -1   79.91    3.11
   1 -10   1   17.37    1.01
   1 -10   1   19.31    0.92
  -1 -10  -1   17.31    1.06
   1  10   1   17.74    1.11
  -1  10  -1   17.71    1.10
  -2 -10  -1   51.11    2.21
   2 -10   1   45.55    2.10
   2 -10   1   49.00    2.01
   2  10   1   52.07    2.30
  -2  10  -1   46.69    2.26
  -3 -10  -1   55.26    2.39
   3 -10   1   53.39    2.17
   3  10   1   54.62    2.48
  -3  10  -1   48.40    2.48
  -4 -10  -1    7.18    0.78
   4 -10   1    7.53    0.56
   4  10   1    5.27    0.74
  -4  10  -1    5.51    0.83
   5 -10   1    6.85    0.60
  -5 -10  -1    9.31    0.85
  -5 -10  -1    6.14    0.77
  -5  10  -1    5.56    0.74
   5  10   1    7.23    0.59
  -5  10  -1    8.11    0.82
  -5  10  -1    9.72    1.21
   5  10   1    6.81    0.89
  -5  10  -1    7.19    0.65
   5  10   1    7.72    0.77
  -6 -10  -1   24.01    1.37
  -6 -10  -1   20.07    1.28
   6 -10   1   22.65    1.15
  -6 -10  -1   20.88    1.33
  -6  10  -1   21.33    1.57
   6  10   1   21.78    1.25
   6  10   1   20.90    1.08
   6  10   1   22.20    1.58
  -6  10  -1   21.04    1.41
  -6  10  -1   20.14    1.39
  -6  10  -1   19.03    1.14
  -7 -10  -1    9.60    1.02
  -7 -10  -1    8.32    0.91
   7 -10   1    9.30    0.78
  -7 -10  -1    8.95    0.87
  -7  10  -1    8.14    0.74
  -7  10  -1    7.31    0.93
   7  10   1    8.62    0.85
  -7  10  -1    8.17    0.90
   7  10   1    7.43    1.07
  -7  10  -1    8.60    1.17
   7  10   1    8.51    0.69
  -8 -10  -1   10.44    1.01
  -8 -10  -1   11.14    1.09
   8 -10   1    9.49    0.83
   8  10   1   10.64    0.97
  -8  10  -1   11.66    1.21
  -8  10  -1    9.46    1.19
  -8  10  -1   11.19    0.87
   8  10   1   11.23    0.79
  -9 -10  -1    2.22    0.69
  -9 -10  -1    2.26    0.98
  -9 -10  -1    3.08    0.67
   9  10   1    1.91    0.40
  -9  10  -1    1.89    0.66
   9  10   1    2.22    0.53
  -9  10  -1    2.20    0.44
  -9  10  -1    3.08    0.75
  10 -10   1    9.39    0.77
 -10 -10  -1   10.95    1.03
 -10 -10  -1   11.36    1.05
 -10 -10  -1   12.42    1.51
  10  10   1   11.31    0.90
  10  10   1   12.08    0.76
 -10  10  -1   13.17    1.17
 -10  10  -1   12.11    0.83
 -10  10  -1    7.35    0.98
 -11 -10  -1    1.88    0.51
 -11 -10  -1    1.28    0.77
 -11 -10  -1    1.22    0.53
  11  10   1    1.61    0.44
 -11  10  -1    2.00    0.38
 -11  10  -1    1.31    0.54
 -12 -10  -1    2.60    0.68
 -12 -10  -1    1.13    0.52
 -12 -10  -1    1.45    0.40
 -12  10  -1    1.92    0.33
 -12  10  -1    1.45    0.42
  12  10   1    2.19    0.40
  12 -11  -1    4.66    0.44
 -12 -11   1    4.44    0.87
 -12 -11   1    4.53    0.60
 -12 -11   1    3.64    0.51
 -12  11   1    4.27    0.64
  12  11  -1    4.13    0.53
 -12  11   1    5.83    0.49
  11 -11  -1    3.05    0.46
 -11 -11   1    3.07    0.62
 -11 -11   1    3.87    0.93
 -11 -11   1    3.30    0.58
 -11  11   1    3.65    0.63
  11  11  -1    2.07    0.51
 -11  11   1    3.83    0.46
 -11  11   1    2.22    0.61
 -10 -11   1    1.37    0.58
 -10 -11   1    0.62    0.49
  10 -11  -1    0.86    0.39
  10 -11  -1    0.37    0.37
 -10  11   1    1.13    0.57
  10  11  -1    1.11    0.51
 -10  11   1    0.67    0.33
 -10  11   1    0.31    0.54
  -9 -11   1    2.70    0.61
   9 -11  -1    3.30    0.49
  -9 -11   1    2.28    0.66
  -9  11   1    2.43    0.79
  -9  11   1    3.52    0.49
   9  11  -1    2.74    0.57
  -9  11   1    2.60    0.69
  -8 -11   1   25.97    1.59
   8 -11  -1   28.87    1.55
   8 -11  -1   28.48    1.55
   8 -11  -1   28.76    1.50
  -8  11   1   30.26    1.46
   8  11  -1   28.89    1.55
  -8  11   1   29.24    1.82
  -8  11   1   29.33    1.73
  -8  11   1   29.34    1.53
  -8  11   1   33.80    2.05
   7 -11  -1   28.31    1.51
   7 -11  -1   30.13    1.49
  -7 -11   1   28.58    1.62
  -7 -11   1   30.26    1.64
  -7 -11   1   28.68    1.76
   7 -11  -1   28.44    1.51
  -7  11   1   29.54    1.53
   7  11  -1   31.69    1.55
  -7  11   1   29.39    1.67
  -7  11   1   29.09    1.77
   7  11  -1   26.47    1.88
  -7  11   1   27.84    1.98
  -7  11   1   29.00    1.44
  -6 -11   1    9.67    0.88
   6 -11  -1    9.06    0.87
   6 -11  -1    8.36    0.77
   6 -11  -1    9.79    0.81
  -6 -11   1    9.19    0.88
  -6 -11   1    9.24    1.03
   6  11  -1    9.74    0.91
  -6  11   1    9.37    0.75
  -6  11   1    8.82    0.83
  -6  11   1    9.38    1.01
  -6  11   1   13.03    1.29
  -6  11   1   10.01    0.97
  -5 -11   1    5.71    0.64
  -5 -11   1    5.32    0.75
   5 -11  -1    6.71    0.64
   5 -11  -1    7.17    0.66
  -5 -11   1    6.03    0.69
  -5  11   1    5.48    0.69
   5  11  -1    5.57    0.76
  -5  11   1    7.16    0.74
  -5  11   1    5.66    0.71
   5  11  -1    5.43    0.67
   5  11  -1    7.41    0.95
   4 -11  -1    1.94    0.46
   4 -11  -1    1.76    0.36
  -4 -11   1    1.10    0.44
   4  11  -1    0.99    0.45
  -4  11   1    1.77    0.54
   3 -11  -1   21.03    1.18
   3 -11  -1   19.14    1.05
  -3 -11   1   19.45    1.24
  -3  11   1   19.19    1.29
   3  11  -1   19.92    1.28
  -2 -11   1   30.42    1.57
   2 -11  -1   28.01    1.36
   2 -11  -1   30.66    1.51
   2  11  -1   29.49    1.58
  -2  11   1   28.08    1.59
   1 -11  -1   10.40    0.82
  -1 -11   1   10.21    0.84
   1  11  -1   11.39    0.94
  -1  11   1   11.39    0.85
   0 -11   1  100.07    4.15
   0 -11  -1  104.00    4.18
   0 -11   1   99.32    4.00
   0  11   1  105.79    4.21
   0  11  -1  110.33    4.21
   1 -11   1   35.02    1.53
  -1 -11  -1   33.73    1.70
   1 -11   1   34.12    1.66
  -1  11  -1   31.91    1.71
   1  11   1   35.35    1.75
   2 -11   1    6.76    0.55
   2 -11   1    6.24    0.65
  -2 -11  -1    5.33    0.66
  -2  11  -1    6.35    0.75
   2  11   1    6.11    0.77
   3 -11   1    3.47    0.44
  -3 -11  -1    3.71    0.62
  -3  11  -1    3.37    0.63
   3  11   1    4.29    0.69
   4 -11   1    4.04    0.47
  -4 -11  -1    4.46    0.65
  -4 -11  -1    4.46    0.69
  -4  11  -1    4.03    0.63
  -4  11  -1    4.60    0.70
   4  11   1    3.87    0.70
   4  11   1    4.29    0.60
  -5 -11  -1   24.15    1.40
  -5 -11  -1   24.35    1.46
   5 -11   1   24.75    1.23
   5 -11   1   23.04    1.19
  -5  11  -1   24.22    1.64
  -5  11  -1   23.46    1.49
   5  11   1   24.89    1.34
  -5  11  -1   23.41    1.24
  -5  11  -1   22.80    1.48
   5  11   1   24.21    1.14
  -5  11  -1   23.22    1.23
   5  11   1   25.60    1.63
  -6 -11  -1   20.50    1.29
  -6 -11  -1   18.92    1.33
   6 -11   1   22.64    1.17
  -6 -11  -1   20.79    1.33
  -6  11  -1   20.13    1.44
  -6  11  -1   20.62    1.44
   6  11   1   19.99    1.05
   6  11   1   21.54    1.25
  -6  11  -1   23.04    1.61
   6  11   1   22.78    1.60
  -6  11  -1   18.36    1.13
   7 -11   1    1.88    0.47
  -7 -11  -1    2.51    0.65
  -7 -11  -1    2.17    0.56
  -7  11  -1    1.73    0.65
   7  11   1    2.35    0.53
   7  11   1    2.05    0.37
  -7  11  -1    1.97    0.82
  -7  11  -1    2.38    0.49
  -7  11  -1    2.25    0.64
  -8 -11  -1    4.04    0.67
   8 -11   1    4.40    0.67
   8  11   1    3.52    0.45
  -8  11  -1    4.89    0.59
   8  11   1    5.01    0.69
  -8  11  -1    4.99    0.91
  -8  11  -1    4.15    0.77
  -9 -11  -1   10.83    1.01
  -9 -11  -1   10.54    0.99
  -9 -11  -1   10.83    1.51
  -9  11  -1   12.28    1.20
   9  11   1    9.54    0.70
   9  11   1    9.76    0.91
  -9  11  -1   10.42    0.81
  -9  11  -1    8.79    1.02
 -10 -11  -1    0.23    0.47
 -10 -11  -1    1.21    0.82
 -10 -11  -1    0.84    0.52
  10 -11   1    0.70    0.33
 -10  11  -1    0.35    0.29
 -10  11  -1    0.63    0.52
 -10  11  -1    0.33    0.54
  10  11   1    0.51    0.45
 -11 -11  -1    0.55    0.40
 -11 -11  -1    0.71    0.45
 -11 -11  -1    0.30    0.69
  11 -11   1    0.14    0.38
  11  11   1    0.54    0.40
 -11  11  -1    0.05    0.27
 -11  11  -1    0.12    0.44
 -12  11  -1    2.22    0.53
 -12 -12   1   -0.10    0.56
 -12  12   1    0.58    0.36
  12  12  -1    0.12    0.35
 -11 -12   1    3.25    0.87
  11 -12  -1    2.26    0.41
 -11 -12   1    2.11    0.48
 -11  12   1    3.07    0.59
 -11  12   1    1.97    0.56
 -11  12   1    2.51    0.37
  11  12  -1    1.78    0.47
  10 -12  -1    2.66    0.49
  10 -12  -1    2.19    0.43
 -10 -12   1    2.02    0.54
 -10  12   1    3.02    0.67
 -10  12   1    1.89    0.36
 -10  12   1    3.86    0.77
  10  12  -1    1.96    0.51
   9 -12  -1    2.62    0.45
  -9 -12   1    2.70    0.61
  -9  12   1    1.59    0.37
  -9  12   1    1.68    0.76
  -9  12   1    1.92    0.61
   9  12  -1    1.93    0.57
  -8 -12   1    4.25    0.69
   8 -12  -1    4.96    0.70
   8 -12  -1    5.38    0.63
  -8 -12   1    4.29    0.72
   8 -12  -1    4.49    0.66
  -8  12   1    4.89    0.75
  -8  12   1    5.48    0.68
  -8  12   1    5.09    0.60
   8  12  -1    5.43    0.72
  -8  12   1    4.09    0.90
  -8  12   1    5.65    0.89
   7 -12  -1   10.21    0.91
  -7 -12   1   10.11    1.02
   7 -12  -1    9.54    0.89
   7 -12  -1   11.35    0.91
   7  12  -1    8.01    0.84
  -7  12   1    9.54    0.88
  -7  12   1   10.68    1.08
  -7  12   1    9.23    0.80
  -7  12   1   11.63    1.35
  -7  12   1    9.59    1.05
   6 -12  -1   17.19    1.18
  -6 -12   1   16.54    1.14
   6 -12  -1   17.48    1.12
   6 -12  -1   16.63    1.07
  -6 -12   1   14.83    1.22
  -6 -12   1   17.91    1.38
  -6  12   1   17.13    1.33
   6  12  -1   20.15    1.34
  -6  12   1   17.48    1.13
  -6  12   1   17.25    1.26
   6  12  -1   21.44    1.21
  -6  12   1   19.49    1.53
   6  12  -1   16.69    1.42
   5 -12  -1    7.55    0.74
  -5 -12   1    7.28    0.75
  -5 -12   1    6.67    0.85
  -5 -12   1    7.59    0.81
   5 -12  -1    7.54    0.69
   5  12  -1    9.07    1.03
  -5  12   1   10.00    1.12
   5  12  -1    8.98    0.88
  -5  12   1    8.03    0.78
  -5  12   1    9.30    0.94
   5  12  -1    9.64    1.01
  -5  12   1    9.46    0.93
   4 -12  -1   14.58    0.94
  -4 -12   1   16.51    1.20
  -4 -12   1   15.04    1.01
   4 -12  -1   14.54    1.05
   4 -12  -1   15.04    0.95
  -4 -12   1   13.86    1.02
   4 -12  -1   13.92    0.97
   4  12  -1   14.17    1.20
  -4  12   1   14.46    0.99
  -4  12   1   12.78    1.08
  -4  12   1   14.48    1.09
   4  12  -1   13.93    0.99
   4  12  -1   13.25    1.09
  -3 -12   1   27.14    1.55
   3 -12  -1   25.83    1.43
   3 -12  -1   25.78    1.31
  -3 -12   1   24.12    1.35
  -3 -12   1   24.12    1.43
  -3  12   1   26.13    1.40
   3  12  -1   26.56    1.57
   3  12  -1   25.30    1.34
  -3  12   1   25.69    1.36
  -3  12   1   26.51    1.43
  -2 -12   1   21.06    1.29
   2 -12  -1   18.97    1.20
  -2  12   1   18.35    1.30
   2  12  -1   20.24    1.31
   1 -12  -1   11.85    0.91
  -1 -12   1   11.76    0.94
   0 -12   1    1.17    0.38
   0 -12   1    1.19    0.32
   0 -12  -1    1.11    0.42
   0  12  -1    0.28    0.39
   0  12   1    0.98    0.39
  -1 -12  -1   17.57    1.14
   1 -12   1   15.70    0.91
   1 -12   1   14.58    1.03
  -1  12  -1   14.45    1.09
   1  12   1   16.09    1.12
   2 -12   1   10.41    0.75
  -2 -12  -1    9.87    0.94
  -2 -12  -1   10.00    1.01
  -2  12  -1   11.14    0.99
   2  12   1   12.20    0.92
  -2  12  -1   11.26    1.03
   2  12   1   11.48    1.00
   3 -12   1    8.53    0.64
  -3 -12  -1    9.85    0.93
   3 -12   1    9.66    0.70
  -3 -12  -1    9.24    0.88
   3 -12   1    9.11    1.04
  -3 -12  -1    9.14    0.87
   3  12   1    8.71    0.96
  -3  12  -1    6.92    0.77
  -3  12  -1    8.61    0.89
   3  12   1    7.54    0.78
   3  12   1    8.49    0.81
  -3  12  -1    8.53    0.74
  -4 -12  -1    7.80    0.91
   4 -12   1    8.90    0.69
   4 -12   1    8.40    0.64
   4 -12   1    8.21    0.71
   4 -12   1    9.20    0.94
  -4 -12  -1    7.69    0.80
  -4 -12  -1    7.33    0.70
   4  12   1    6.86    0.92
   4  12   1    8.58    0.79
   4  12   1    8.29    0.79
  -4  12  -1    6.28    0.79
  -4  12  -1    6.51    0.69
  -4  12  -1    6.96    0.80
  -4  12  -1    6.94    0.68
  -5 -12  -1   36.43    2.01
   5 -12   1   38.16    1.89
   5 -12   1   37.42    1.77
  -5 -12  -1   39.13    1.96
  -5  12  -1   37.81    2.04
   5  12   1   39.34    2.21
   5  12   1   41.11    1.81
  -5  12  -1   40.80    2.06
  -5  12  -1   35.05    1.76
   5  12   1   40.35    1.87
  -5  12  -1   41.51    2.18
  -5  12  -1   38.15    1.77
  -6 -12  -1   17.05    1.17
   6 -12   1   14.71    1.00
  -6  12  -1   15.72    1.39
  -6  12  -1   14.12    0.96
  -6  12  -1   15.01    1.30
   6  12   1   16.01    1.15
   6  12   1   12.79    1.00
  -6  12  -1   15.64    1.28
  -7 -12  -1   29.97    1.72
   7 -12   1   30.52    1.61
  -7 -12  -1   29.20    1.66
   7 -12   1   31.15    1.55
  -7  12  -1   28.39    1.95
   7  12   1   28.80    1.61
  -7  12  -1   30.49    1.82
  -7  12  -1   29.07    1.84
   7  12   1   30.91    1.64
  -7  12  -1   31.67    1.54
  -8 -12  -1    2.99    0.65
  -8 -12  -1    3.25    0.68
  -8  12  -1    3.70    0.82
   8  12   1    2.83    0.61
  -8  12  -1    3.13    0.70
  -8  12  -1    2.38    0.45
  -9 -12  -1    7.45    0.81
  -9 -12  -1    8.21    1.31
  -9  12  -1    5.72    0.82
   9  12   1    6.40    0.68
  -9  12  -1    6.22    0.91
  -9  12  -1    6.87    0.66
   9  12   1    7.37    0.79
 -10 -12  -1   -0.53    0.66
 -10 -12  -1   -0.25    0.37
  10 -12   1    0.12    0.29
 -10  12  -1   -0.29    0.46
  10  12   1    0.39    0.41
 -10  12  -1    0.12    0.50
  10  12   1   -0.36    0.33
 -10  12  -1    0.02    0.27
 -11 -12  -1    0.18    0.33
  11 -12   1   -0.01    0.28
 -11 -12  -1    0.06    0.62
 -11  12  -1    0.21    0.40
 -11  12  -1    0.08    0.23
  11  12   1    0.23    0.36
 -11 -13   1    0.84    0.39
 -11 -13   1    0.64    0.62
  11 -13  -1    0.60    0.30
  11  13  -1    0.95    0.38
 -11  13   1    0.43    0.42
 -11  13   1    0.62    0.25
  10 -13  -1    7.57    0.68
  10 -13  -1    7.71    0.63
 -10 -13   1    5.38    0.66
  10  13  -1    6.38    0.68
 -10  13   1    6.52    0.77
 -10  13   1    8.22    0.96
 -10  13   1    7.46    0.59
   9 -13  -1    0.40    0.38
   9 -13  -1    0.83    0.37
  -9 -13   1   -0.13    0.61
  -9  13   1    0.68    0.31
  -9  13   1    0.34    0.60
   9  13  -1    0.20    0.46
  -9  13   1    0.29    0.47
  -8 -13   1    1.69    0.58
   8 -13  -1    2.26    0.50
   8 -13  -1    1.77    0.54
   8  13  -1    1.13    0.55
  -8  13   1    1.20    0.69
  -8  13   1    1.96    0.41
  -8  13   1    1.96    0.53
  -8  13   1    1.35    0.62
  -8  13   1    2.16    0.61
   7 -13  -1    0.67    0.48
   7 -13  -1    2.06    0.48
  -7 -13   1    1.02    0.55
  -7  13   1    0.74    0.57
   7  13  -1    0.88    0.52
  -7  13   1    1.07    0.75
  -7  13   1    1.04    0.53
  -7  13   1    0.97    0.42
   6 -13  -1    0.95    0.51
   6 -13  -1    0.14    0.40
  -6 -13   1    0.13    0.50
  -6 -13   1    0.95    0.44
   6 -13  -1    0.40    0.50
   6  13  -1    0.07    0.48
  -6  13   1    0.00    0.50
   6  13  -1    0.20    0.50
  -6  13   1   -0.18    0.46
  -6  13   1    0.68    0.41
  -6  13   1    0.17    0.70
   5 -13  -1    9.01    1.13
  -5 -13   1    6.98    0.84
  -5 -13   1    7.42    0.80
  -5 -13   1    5.97    0.84
   5 -13  -1    7.38    0.71
  -5  13   1    8.00    0.79
  -5  13   1   11.22    1.06
   5  13  -1    7.72    0.89
   5  13  -1    7.28    1.02
   5  13  -1    8.99    0.87
  -5  13   1    7.27    0.82
  -5  13   1   10.18    1.11
  -4 -13   1   28.54    1.58
  -4 -13   1   32.11    1.63
  -4 -13   1   34.04    1.68
   4 -13  -1   29.37    1.57
  -4 -13   1   32.68    1.85
   4 -13  -1   31.84    1.57
   4  13  -1   30.96    1.88
  -4  13   1   31.77    1.72
   4  13  -1   33.75    1.76
  -4  13   1   31.78    1.63
  -4  13   1   32.28    1.74
   4  13  -1   31.33    1.60
   3 -13  -1    7.93    0.75
   3 -13  -1    8.88    0.89
  -3 -13   1    8.71    0.82
  -3 -13   1    7.37    0.76
  -3 -13   1    7.96    0.94
   3 -13  -1    7.97    0.76
  -3 -13   1    8.03    0.80
  -3  13   1    8.60    0.88
  -3  13   1    8.27    0.80
  -3  13   1    8.35    0.89
   3  13  -1    9.39    1.47
   3  13  -1    8.72    0.85
   3  13  -1    7.32    0.79
  -2 -13   1    2.65    0.53
  -2 -13   1    3.16    0.56
  -2 -13   1    2.93    0.41
  -2 -13   1    2.43    0.47
   2 -13  -1    2.76    0.48
   2 -13  -1    3.06    0.61
   2 -13  -1    2.71    0.47
  -2 -13   1    3.14    0.62
   2  13  -1    2.10    0.49
  -2  13   1    3.03    0.53
   2  13  -1    3.20    0.61
   2  13  -1    2.44    0.67
  -2  13   1    3.19    0.57
  -2  13   1    3.36    0.54
  -1 -13   1    9.03    0.77
  -1 -13   1    9.30    0.90
   1 -13  -1    9.23    0.78
  -1 -13   1   10.16    0.69
   1 -13  -1    9.13    0.78
   1 -13  -1    9.99    0.89
  -1 -13   1    9.63    0.83
  -1 -13   1    9.18    0.79
   1  13  -1    8.45    0.84
  -1  13   1    9.08    0.83
  -1  13   1    8.60    0.83
  -1  13   1    7.67    0.80
   1  13  -1    8.18    0.86
   0 -13  -1   22.05    1.22
   0 -13  -1   21.43    1.23
   0 -13   1   23.27    1.38
   0 -13  -1   23.78    1.39
   0 -13   1   16.33    1.34
   0 -13  -1   22.52    1.23
   0 -13   1   22.76    1.13
   0 -13   1   22.83    1.21
   0  13   1   22.33    1.29
   0  13   1   21.17    1.24
   0  13   1   23.50    1.24
   0  13  -1   22.12    1.25
   0  13  -1   18.61    1.53
   0  13  -1   20.98    1.29
   1 -13   1   11.85    0.89
   1 -13   1   12.53    0.80
   1 -13   1   14.10    0.87
  -1 -13  -1   12.53    1.04
  -1 -13  -1   12.83    0.91
  -1 -13  -1   12.87    0.93
   1 -13   1   13.61    1.01
  -1 -13  -1   13.37    0.95
   1  13   1   11.81    0.98
   1  13   1   11.42    0.87
  -1  13  -1   11.50    0.90
   1  13   1   12.68    1.04
   1  13   1   10.14    0.92
  -1  13  -1   10.56    0.98
  -1  13  -1   12.16    0.94
   2 -13   1   36.73    1.79
   2 -13   1   39.47    1.86
  -2 -13  -1   39.23    2.06
   2 -13   1   37.74    1.76
   2 -13   1   38.63    1.83
  -2 -13  -1   39.17    1.88
  -2 -13  -1   40.44    1.92
  -2 -13  -1   39.18    1.91
   2  13   1   42.49    2.03
  -2  13  -1   40.07    1.96
   2  13   1   42.47    1.82
   2  13   1   42.43    2.12
  -2  13  -1   41.43    1.88
   2  13   1   41.42    1.87
  -2  13  -1   39.22    1.93
   3 -13   1   31.85    1.62
  -3 -13  -1   34.71    1.89
  -3 -13  -1   33.33    1.73
  -3 -13  -1   33.71    1.69
  -3 -13  -1   35.50    1.77
   3 -13   1   33.69    1.57
   3 -13   1   33.37    1.61
   3 -13   1   34.29    1.64
   3  13   1   34.14    1.95
  -3  13  -1   36.08    1.68
   3  13   1   33.12    1.82
  -3  13  -1   35.08    1.83
   3  13   1   36.20    1.66
   3  13   1   34.67    1.68
  -3  13  -1   35.23    1.81
   4 -13   1    2.14    0.47
   4 -13   1    1.91    0.43
  -4 -13  -1    2.64    0.51
   4 -13   1    2.17    0.46
  -4 -13  -1    2.44    0.56
  -4 -13  -1    1.23    0.55
   4 -13   1    2.53    0.41
   4  13   1    2.95    0.66
  -4  13  -1    3.06    0.48
  -4  13  -1    2.72    0.62
   4  13   1    2.69    0.53
   4  13   1    2.77    0.68
  -4  13  -1    2.35    0.61
   4  13   1    1.84    0.51
   5 -13   1    6.57    0.71
   5 -13   1    8.33    0.78
  -5 -13  -1    7.37    0.87
  -5  13  -1    7.02    1.10
  -5  13  -1    6.47    0.85
   5  13   1    5.56    0.70
   5  13   1    5.95    0.74
  -5  13  -1    6.22    0.89
  -5  13  -1    7.02    0.69
  -5  13  -1    6.48    0.72
  -6 -13  -1   15.33    1.20
   6 -13   1   10.89    1.32
   6 -13   1   14.80    1.02
   6  13   1   14.44    1.03
  -6  13  -1   15.25    1.40
  -6  13  -1   14.33    1.28
  -6  13  -1   14.89    0.96
  -6  13  -1   16.19    1.31
   6  13   1   14.90    1.11
  -7 -13  -1    6.22    0.84
   7 -13   1    7.34    0.80
   7  13   1    5.43    0.72
  -7  13  -1    5.78    0.95
  -7  13  -1    5.75    0.63
   7  13   1    5.29    0.65
  -7  13  -1    6.98    0.96
  -7  13  -1    5.89    0.84
  -8 -13  -1    1.36    0.56
  -8 -13  -1    0.85    0.81
  -8 -13  -1    0.93    0.48
   8  13   1    2.12    0.50
  -8  13  -1    1.01    0.60
  -8  13  -1    0.72    0.33
   8  13   1    0.62    0.49
  -8  13  -1    2.06    0.65
  -9 -13  -1   16.46    1.52
  -9 -13  -1   12.39    0.95
   9  13   1   10.67    0.88
   9  13   1   13.50    0.98
  -9  13  -1   15.37    1.21
  -9  13  -1   12.82    1.17
  -9  13  -1   15.54    0.86
 -10 -13  -1    0.38    0.69
 -10 -13  -1   -0.14    0.34
  10 -13   1   -0.31    0.23
 -10  13  -1    0.05    0.41
 -10  13  -1    0.12    0.24
  10  13   1   -0.15    0.37
 -11 -13  -1    1.77    0.58
 -11  13  -1    0.62    0.35
  11  13   1    0.83    0.33
  11 -14  -1    1.39    0.30
 -11 -14   1    1.19    0.59
  11  14  -1    2.21    0.38
 -11  14   1    1.60    0.42
  10 -14  -1    0.71    0.35
 -10 -14   1    0.79    0.65
  10 -14  -1    0.45    0.29
 -10  14   1    0.25    0.43
  10  14  -1    0.38    0.38
 -10  14   1    0.74    0.48
 -10  14   1    0.62    0.32
   9 -14  -1    1.14    0.37
   9 -14  -1    0.03    0.34
  -9  14   1    0.05    0.44
   9  14  -1    0.03    0.43
  -9  14   1    0.02    0.51
   8 -14  -1    3.76    0.63
   8 -14  -1    3.51    0.56
  -8 -14   1    2.50    0.61
   8  14  -1    2.80    0.57
  -8  14   1    3.49    0.84
  -8  14   1    3.15    0.70
  -8  14   1    3.92    0.69
   7 -14  -1    0.35    0.45
   7 -14  -1    0.07    0.38
  -7 -14   1    0.58    0.53
   7  14  -1   -0.31    0.53
  -7  14   1   -0.30    0.49
   7  14  -1    0.96    0.51
  -7  14   1    0.92    0.51
  -7  14   1    0.84    0.67
  -7  14   1    0.55    0.40
  -6 -14   1    0.73    0.51
  -6 -14   1    0.32    0.45
   6 -14  -1    0.67    0.46
   6 -14  -1   -0.20    0.38
  -6  14   1    0.56    0.55
  -6  14   1    0.72    0.54
  -6  14   1    0.50    0.43
  -6  14   1    0.55    0.71
   6  14  -1    0.04    0.50
   6  14  -1    1.09    0.50
  -5 -14   1   23.89    1.36
   5 -14  -1   22.35    1.27
   5 -14  -1   21.80    1.36
  -5 -14   1   21.99    1.42
   5  14  -1   21.90    1.50
  -5  14   1   20.54    1.48
   5  14  -1   23.76    1.36
  -5  14   1   21.85    1.61
  -5  14   1   21.77    1.46
  -5  14   1   22.57    1.32
   4 -14  -1   15.89    1.10
  -4 -14   1   17.17    1.19
  -4 -14   1   16.76    1.34
   4 -14  -1   16.97    1.11
  -4 -14   1   16.12    1.17
  -4 -14   1   19.64    1.17
  -4  14   1   15.67    1.23
  -4  14   1   15.36    1.12
   4  14  -1   15.92    1.17
  -4  14   1   15.55    1.25
   4  14  -1   16.62    1.26
  -3 -14   1   18.81    1.21
  -3 -14   1   18.14    1.39
  -3 -14   1   19.04    1.18
  -3 -14   1   19.71    1.19
   3 -14  -1   17.92    1.29
   3 -14  -1   18.24    1.14
   3 -14  -1   18.67    1.21
  -3  14   1   18.58    1.18
  -3  14   1   18.07    1.26
  -3  14   1   19.15    1.28
   3  14  -1   18.73    1.23
   3  14  -1   19.97    1.33
   2 -14  -1   13.99    1.11
  -2 -14   1   12.93    0.96
   2 -14  -1   13.17    0.95
  -2 -14   1   13.41    1.00
   2 -14  -1   12.73    0.99
  -2 -14   1   12.95    0.97
  -2 -14   1   14.40    1.19
  -2  14   1   15.20    1.04
   2  14  -1   14.61    1.08
   2  14  -1   14.95    1.09
  -2  14   1   12.82    1.04
  -2  14   1   12.48    1.04
  -1 -14   1   45.66    2.11
   1 -14  -1   45.02    2.14
   1 -14  -1   41.75    2.23
  -1 -14   1   45.21    2.31
  -1 -14   1   48.39    2.12
  -1 -14   1   45.87    2.00
   1 -14  -1   45.33    2.10
  -1 -14   1   43.90    2.07
   1  14  -1   46.79    2.09
  -1  14   1   46.56    2.16
  -1  14   1   48.63    2.13
  -1  14   1   46.91    2.21
   1  14  -1   46.32    2.14
   1  14  -1   50.04    2.23
   0 -14   1    0.11    0.43
   0 -14  -1   -0.02    0.37
   0 -14  -1    0.17    0.41
   0 -14   1    0.24    0.35
   0 -14   1    0.43    0.29
   0 -14   1    0.21    0.41
   0 -14   1    0.85    0.36
   0 -14  -1    0.23    0.34
   0 -14  -1    0.71    0.44
   0  14  -1    1.13    0.44
   0  14   1    0.12    0.38
   0  14   1    0.32    0.43
   0  14  -1    0.21    0.36
   0  14  -1    0.31    0.47
   0  14   1    0.26    0.40
   1 -14   1    9.62    0.82
  -1 -14  -1    9.87    1.01
   1 -14   1   10.00    0.85
   1 -14   1    8.56    0.71
  -1 -14  -1    8.64    0.85
   1 -14   1   10.17    0.96
  -1 -14  -1    9.28    0.90
  -1 -14  -1    8.38    0.82
  -1  14  -1    9.20    0.85
  -1  14  -1    9.31    0.95
   1  14   1    8.93    0.87
  -1  14  -1    8.96    0.89
   1  14   1    8.86    0.82
   1  14   1    9.20    0.92
  -2 -14  -1   31.29    1.59
  -2 -14  -1   29.79    1.56
   2 -14   1   26.89    1.46
   2 -14   1   29.27    1.45
  -2 -14  -1   31.08    1.76
   2 -14   1   29.10    1.51
  -2 -14  -1   30.31    1.61
   2 -14   1   28.34    1.51
  -2  14  -1   30.53    1.67
   2  14   1   29.29    1.65
  -2  14  -1   30.09    1.54
  -2  14  -1   30.53    1.63
   2  14   1   28.05    1.74
   2  14   1   28.76    1.55
   2  14   1   30.97    1.50
  -3 -14  -1    0.05    0.38
   3 -14   1    0.60    0.36
   3 -14   1    0.97    0.41
  -3 -14  -1    0.85    0.48
   3 -14   1    0.70    0.33
   3 -14   1    1.07    0.38
  -3 -14  -1    0.46    0.48
  -3 -14  -1    0.36    0.46
   3  14   1   -0.10    0.44
   3  14   1    0.66    0.45
  -3  14  -1    0.65    0.51
   3  14   1    0.52    0.45
  -3  14  -1    1.70    0.54
  -3  14  -1    0.89    0.39
   3  14   1    0.52    0.40
  -4 -14  -1    5.20    0.72
   4 -14   1    4.80    0.60
   4 -14   1    4.57    0.59
  -4 -14  -1    4.90    0.67
   4 -14   1    4.35    0.57
  -4  14  -1    4.72    0.75
   4  14   1    5.46    0.83
  -4  14  -1    6.97    0.87
   4  14   1    6.70    0.76
  -4  14  -1    6.59    0.69
   4  14   1    5.45    0.65
  -5 -14  -1    0.98    0.54
   5 -14   1    1.50    0.46
   5 -14   1    1.39    0.41
   5  14   1    1.31    0.50
  -5  14  -1    0.96    0.52
  -5  14  -1    0.82    0.58
   5  14   1    0.84    0.49
  -5  14  -1    0.67    0.57
  -5  14  -1    1.80    0.46
   6 -14   1   -0.06    0.42
   6 -14   1    0.34    0.57
  -6 -14  -1    1.22    0.54
   6  14   1    0.09    0.45
  -6  14  -1    0.09    0.54
  -6  14  -1    0.29    0.63
   6  14   1    0.49    0.48
  -6  14  -1    0.28    0.36
  -6  14  -1    0.20    0.51
  -7 -14  -1    0.14    0.49
   7 -14   1    0.76    0.48
  -7  14  -1    1.63    0.61
   7  14   1    0.49    0.46
   7  14   1    0.73    0.49
  -7  14  -1    0.36    0.52
  -7  14  -1    0.45    0.56
  -7  14  -1    0.93    0.35
   8 -14   1    9.79    0.88
  -8 -14  -1    9.49    0.97
  -8 -14  -1    8.81    1.23
   8  14   1    9.33    0.88
   8  14   1    7.09    0.78
  -8  14  -1    9.58    1.02
  -8  14  -1   10.02    0.71
  -8  14  -1   10.28    1.06
  -9 -14  -1    0.90    0.68
   9  14   1    1.13    0.42
  -9  14  -1    1.00    0.50
  -9  14  -1    0.75    0.55
  -9  14  -1    0.64    0.26
 -10 -14  -1    0.93    0.60
  10 -14   1    1.05    0.28
 -10  14  -1    1.01    0.42
 -10  14  -1    1.24    0.27
  10  14   1    1.35    0.38
  10 -15  -1    0.46    0.29
  10 -15  -1    0.72    0.38
 -10 -15   1    0.99    0.58
 -10  15   1    0.25    0.38
  10  15  -1    0.17    0.35
 -10  15   1    0.40    0.42
   9 -15  -1    1.66    0.79
   9 -15  -1    2.28    0.43
   9 -15  -1    2.32    0.42
   9  15  -1    2.00    0.47
  -9  15   1    1.86    0.54
  -9  15   1    2.57    0.60
   8 -15  -1    4.09    0.64
   8 -15  -1    3.82    0.54
  -8 -15   1    3.16    0.58
  -8  15   1    4.15    0.78
   8  15  -1    3.05    0.55
  -8  15   1    3.48    0.66
   7 -15  -1    1.10    0.50
  -7 -15   1    0.74    0.49
   7 -15  -1    1.06    0.43
   7  15  -1    0.96    0.48
  -7  15   1    0.51    0.56
  -7  15   1    0.76    0.43
   7  15  -1    0.85    0.52
  -7  15   1    1.26    0.54
  -7  15   1    1.03    0.64
   6 -15  -1    8.14    0.74
   6 -15  -1    8.29    0.91
  -6 -15   1    7.97    0.82
  -6  15   1    7.21    1.00
   6  15  -1    6.39    0.82
  -6  15   1    8.16    0.95
   6  15  -1    6.12    0.75
  -6  15   1    6.53    0.90
  -6  15   1    7.85    0.79
   5 -15  -1    4.06    0.70
  -5 -15   1    3.06    0.64
   5 -15  -1    3.56    0.56
  -5 -15   1    3.49    0.61
  -5  15   1    1.87    0.49
   5  15  -1    3.09    0.69
  -5  15   1    2.62    0.63
   5  15  -1    2.34    0.57
  -5  15   1    2.77    0.68
   4 -15  -1   23.79    1.39
  -4 -15   1   25.64    1.47
  -4 -15   1   23.69    1.46
  -4 -15   1   23.35    1.40
   4 -15  -1   25.27    1.48
   4 -15  -1   23.10    1.36
   4  15  -1   25.14    1.54
  -4  15   1   24.59    1.54
  -4  15   1   22.44    1.38
   4  15  -1   23.87    1.46
  -4  15   1   24.75    1.53
   3 -15  -1   23.54    1.41
  -3 -15   1   21.40    1.37
  -3 -15   1   24.07    1.43
   3 -15  -1   22.26    1.37
  -3 -15   1   22.78    1.36
   3 -15  -1   22.96    1.33
  -3  15   1   22.68    1.46
  -3  15   1   23.20    1.48
   3  15  -1   23.31    1.49
   3  15  -1   24.39    1.44
  -3  15   1   24.05    1.40
  -2 -15   1   10.30    0.93
   2 -15  -1   11.44    0.92
   2 -15  -1   11.62    1.07
   2 -15  -1   10.73    1.00
  -2 -15   1   10.83    1.16
  -2 -15   1   11.48    0.96
  -2 -15   1   11.36    0.95
   2  15  -1   11.22    1.06
  -2  15   1   10.49    0.95
  -2  15   1   11.79    1.01
  -2  15   1   10.83    1.06
   2  15  -1   12.59    1.06
  -1 -15   1    8.98    0.89
  -1 -15   1   11.01    0.90
  -1 -15   1   10.19    1.10
   1 -15  -1   10.58    0.98
   1 -15  -1    9.21    1.05
   1 -15  -1   10.30    0.89
  -1 -15   1   10.23    0.93
   1  15  -1   10.99    0.93
  -1  15   1   11.12    0.94
   1  15  -1   11.30    0.95
   1  15  -1   11.22    1.01
  -1  15   1   12.00    0.97
  -1  15   1   10.30    1.01
   0 -15  -1    3.02    0.58
   0 -15   1    2.67    0.52
   0 -15  -1    3.14    0.54
   0 -15  -1    2.36    0.53
   0 -15   1    3.51    0.58
   0 -15   1    2.52    0.52
   0 -15  -1    3.36    0.67
   0 -15   1    2.50    0.63
   0 -15  -1    2.76    0.60
   0  15  -1    3.38    0.59
   0  15   1    2.08    0.58
   0  15  -1    2.82    0.64
   0  15   1    3.69    0.61
   0  15  -1    2.79    0.56
   0  15   1    3.98    0.68
  -1 -15  -1   10.05    0.89
   1 -15   1    9.17    0.89
  -1 -15  -1   10.69    0.98
   1 -15   1   13.48    1.85
  -1 -15  -1   10.52    1.06
  -1 -15  -1   10.16    0.89
   1 -15   1    8.88    0.87
   1  15   1    9.32    0.98
   1  15   1    9.29    0.96
  -1  15  -1    9.22    0.93
  -1  15  -1    9.12    0.90
  -1  15  -1   11.18    1.04
   1  15   1    9.84    0.87
  -2 -15  -1    1.87    0.46
  -2 -15  -1    2.22    0.55
  -2 -15  -1    1.67    0.54
   2 -15   1    2.03    0.49
   2 -15   1    1.19    0.44
  -2  15  -1    2.11    0.48
   2  15   1    2.02    0.56
  -2  15  -1    2.24    0.55
   2  15   1    1.50    0.51
   2  15   1    2.55    0.52
  -2  15  -1    2.06    0.58
   3 -15   1    4.29    0.59
  -3 -15  -1    4.79    0.71
   3 -15   1    5.41    0.64
  -3 -15  -1    4.61    0.71
  -3 -15  -1    4.81    0.63
   3  15   1    3.81    0.66
   3  15   1    4.12    0.62
  -3  15  -1    5.09    0.77
  -3  15  -1    3.06    0.66
  -3  15  -1    5.62    0.69
   3  15   1    4.75    0.77
   4 -15   1    7.79    0.81
  -4 -15  -1    9.02    1.12
   4 -15   1    8.39    0.86
   4 -15   1   10.37    0.88
  -4 -15  -1    8.22    0.91
  -4 -15  -1    9.55    0.90
  -4  15  -1    7.83    0.89
   4  15   1    7.91    0.94
  -4  15  -1    9.66    1.01
   4  15   1    9.17    0.96
   4  15   1    9.53    0.85
  -4  15  -1    9.32    0.81
   5 -15   1    7.74    0.75
  -5 -15  -1    8.74    0.94
  -5  15  -1    8.05    0.97
   5  15   1    7.65    0.76
  -5  15  -1    7.67    0.75
  -5  15  -1    6.70    0.87
   5  15   1    6.87    0.82
   6 -15   1    1.59    0.47
   6 -15   1    1.33    0.54
  -6 -15  -1    1.26    0.55
   6  15   1    0.99    0.49
  -6  15  -1    1.30    0.57
   6  15   1    1.35    0.46
  -6  15  -1    1.49    0.63
   7 -15   1    3.11    0.60
  -7 -15  -1    2.02    0.78
  -7 -15  -1    2.85    0.59
  -7  15  -1    3.09    0.65
   7  15   1    2.76    0.49
  -7  15  -1    3.05    0.69
  -7  15  -1    2.89    0.44
  -7  15  -1    3.21    0.67
   7  15   1    2.00    0.55
   8 -15   1    0.74    0.48
  -8 -15  -1    1.07    0.63
  -8 -15  -1    0.27    0.43
   8  15   1    0.54    0.40
  -8  15  -1    1.17    0.51
   8  15   1    1.02    0.48
  -8  15  -1    0.54    0.26
  -8  15  -1    0.10    0.51
  -9 -15  -1   -0.22    0.57
   9 -15   1    0.40    0.31
   9  15   1    0.52    0.36
  -9  15  -1    0.82    0.42
  -9  15  -1    0.42    0.44
  -9  15  -1    0.29    0.24
  10 -15   1    0.92    0.36
 -10 -15  -1    0.45    0.55
  10  15   1    0.23    0.32
 -10 -16   1    0.00    0.62
  10 -16  -1    0.29    0.26
  10  16  -1    0.89    0.58
 -10  16   1    0.49    0.35
  -9 -16   1   -0.23    0.51
   9 -16  -1    0.40    0.32
   9 -16  -1    0.69    0.29
   9 -16  -1    0.50    0.51
  -9  16   1    0.29    0.40
   9  16  -1    0.17    0.39
  -9  16   1    0.79    0.43
   8 -16  -1    1.16    0.38
   8 -16  -1    0.77    0.48
   8 -16  -1    0.98    0.37
  -8 -16   1    0.90    0.44
  -8  16   1    0.90    0.52
   8  16  -1    0.14    0.43
  -8  16   1    0.76    0.48
   7 -16  -1    1.15    0.47
   7 -16  -1    1.51    0.43
  -7 -16   1    1.48    0.52
   7  16  -1    0.71    0.47
   7  16  -1    1.43    0.51
  -7  16   1    0.97    0.62
  -7  16   1    1.95    0.60
  -7  16   1    2.06    0.61
  -7  16   1    1.78    0.44
  -6 -16   1    6.61    0.84
  -6 -16   1    5.63    0.79
   6 -16  -1    8.36    0.88
   6 -16  -1    5.20    0.62
  -6  16   1    5.55    0.76
   6  16  -1    4.69    0.69
   6  16  -1    4.55    0.78
  -6  16   1    5.64    0.81
  -6  16   1    6.32    0.68
  -5 -16   1    0.77    0.49
  -5 -16   1    0.28    0.44
   5 -16  -1    0.29    0.55
   5 -16  -1    0.97    0.41
   5 -16  -1    0.92    0.48
  -5  16   1    0.38    0.37
   5  16  -1    0.75    0.51
   5  16  -1    0.76    0.51
  -5  16   1   -0.02    0.51
  -5  16   1    0.66    0.51
  -4 -16   1    0.69    0.52
   4 -16  -1    1.03    0.50
  -4 -16   1    0.79    0.53
   4 -16  -1    0.31    0.44
  -4 -16   1    0.56    0.46
   4 -16  -1    1.10    0.43
   4  16  -1    1.32    0.56
  -4  16   1    0.96    0.53
  -4  16   1    1.20    0.55
  -4  16   1    1.05    0.44
   4  16  -1    1.18    0.51
   3 -16  -1   38.35    1.89
   3 -16  -1   42.43    2.00
   3 -16  -1   37.02    1.94
  -3 -16   1   39.77    2.01
  -3 -16   1   38.25    1.94
  -3 -16   1   37.83    1.97
  -3  16   1   39.24    2.01
  -3  16   1   39.40    2.06
  -3  16   1   38.61    1.96
   3  16  -1   41.42    2.09
   3  16  -1   41.74    2.04
   2 -16  -1   16.46    1.20
   2 -16  -1   16.00    1.13
  -2 -16   1   16.81    1.18
  -2 -16   1   15.54    1.15
  -2 -16   1   16.93    1.21
   2 -16  -1   17.47    1.22
   2  16  -1   18.32    1.26
   2  16  -1   18.55    1.27
  -2  16   1   17.42    1.28
  -2  16   1   16.84    1.19
  -2  16   1   18.26    1.23
   1 -16  -1    2.89    0.63
   1 -16  -1    3.05    0.56
   1 -16  -1    2.96    0.64
  -1 -16   1    2.00    0.52
  -1 -16   1    2.90    0.56
  -1 -16   1    2.15    0.56
   1  16  -1    2.33    0.63
   1  16  -1    1.48    0.50
  -1  16   1    2.65    0.61
  -1  16   1    2.84    0.60
  -1  16   1    3.36    0.62
   1  16  -1    1.56    0.56
   0 -16   1    2.45    0.53
   0 -16  -1    2.74    0.53
   0 -16  -1    1.95    0.55
   0 -16   1    3.00    0.58
   0 -16  -1    2.44    0.53
   0 -16  -1    3.12    0.62
   0 -16   1    2.11    0.51
   0  16   1    2.10    0.59
   0  16  -1    2.35    0.60
   0  16  -1    2.70    0.57
   0  16  -1    2.24    0.58
   0  16   1    2.48    0.64
   0  16   1    2.78    0.59
  -1 -16  -1    7.28    0.79
  -1 -16  -1    6.64    0.78
   1 -16   1    6.09    0.73
   1 -16   1    6.60    0.76
  -1 -16  -1    7.00    0.85
   1  16   1    6.42    0.79
   1  16   1    5.33    0.73
   1  16   1    4.77    0.78
  -1  16  -1    5.78    0.79
  -1  16  -1    6.30    0.75
  -1  16  -1    4.45    0.75
  -2 -16  -1   20.77    1.30
   2 -16   1   21.65    1.29
  -2 -16  -1   19.87    1.32
   2 -16   1   21.63    1.25
  -2 -16  -1   18.97    1.34
   2  16   1   21.23    1.28
   2  16   1   20.39    1.35
  -2  16  -1   22.26    1.40
  -2  16  -1   20.66    1.42
  -2  16  -1   19.87    1.25
   2  16   1   20.77    1.42
  -3 -16  -1    7.24    0.86
   3 -16   1    7.58    0.75
  -3 -16  -1    6.67    0.85
   3 -16   1    8.60    0.86
  -3 -16  -1    7.14    0.80
   3  16   1    7.37    0.86
   3  16   1    4.95    0.75
   3  16   1    7.64    0.80
  -3  16  -1    5.31    0.77
  -3  16  -1    7.08    0.91
  -3  16  -1    7.78    0.82
   4 -16   1   11.63    0.95
  -4 -16  -1   11.21    1.11
   4 -16   1   12.67    1.00
  -4 -16  -1   13.42    1.09
  -4 -16  -1   11.20    1.04
  -4  16  -1   10.85    1.12
  -4  16  -1   12.31    1.17
   4  16   1   11.22    1.10
   4  16   1   11.28    0.95
   4  16   1   11.07    1.05
  -4  16  -1   12.15    0.90
   5 -16   1    9.64    0.83
   5 -16   1   10.21    0.98
  -5 -16  -1   11.34    1.04
  -5  16  -1    9.77    1.03
   5  16   1   10.00    0.98
  -5  16  -1   10.42    1.12
   5  16   1    9.03    0.85
   5  16   1   12.54    1.14
   6 -16   1    0.80    0.46
   6 -16   1    1.19    0.44
  -6 -16  -1    0.56    0.50
  -6 -16  -1    1.10    0.67
  -6  16  -1    0.12    0.47
   6  16   1    0.43    0.42
   6  16   1    0.52    0.47
  -6  16  -1    0.07    0.54
   7 -16   1   -0.98    0.48
  -7 -16  -1    0.17    0.43
  -7 -16  -1    0.33    0.56
   7 -16   1    0.40    0.43
  -7  16  -1    0.36    0.49
   7  16   1   -0.42    0.39
  -7  16  -1   -0.42    0.50
   7  16   1   -0.15    0.39
   8 -16   1   -0.08    0.44
  -8 -16  -1   -0.07    0.50
  -8 -16  -1    0.42    0.42
   8  16   1   -0.04    0.37
  -8  16  -1    0.26    0.46
   9 -16   1    0.15    0.26
  -9 -16  -1    0.18    0.48
  -9  16  -1    0.47    0.38
   9  16   1    0.16    0.32
  -9 -17   1    0.65    0.51
   9 -17  -1    0.44    0.26
  -9  17   1    0.45    0.37
   9  17  -1   -0.29    0.34
   8 -17  -1   -0.12    0.28
  -8 -17   1    0.52    0.40
   8 -17  -1   -0.59    0.38
  -8 -17   1    0.30    0.50
   8 -17  -1    0.10    0.32
   8  17  -1   -0.13    0.39
  -8  17   1    0.11    0.42
  -7 -17   1    0.59    0.43
   7 -17  -1   -0.15    0.38
   7 -17  -1    0.88    0.45
  -7  17   1    1.12    0.51
   7  17  -1    0.40    0.38
  -7  17   1    0.69    0.52
   7  17  -1   -0.04    0.42
  -6 -17   1    0.21    0.41
   6 -17  -1    0.02    0.41
   6 -17  -1   -0.03    0.37
   6  17  -1   -0.01    0.41
  -6  17   1    0.25    0.35
  -6  17   1    0.18    0.49
   6  17  -1   -0.30    0.44
  -6  17   1    0.02    0.49
   5 -17  -1    5.24    0.66
   5 -17  -1    5.73    0.72
   5 -17  -1    4.72    0.92
  -5 -17   1    4.40    0.68
  -5 -17   1    5.64    0.71
  -5  17   1    5.24    0.64
   5  17  -1    4.26    0.70
  -5  17   1    5.41    0.78
   5  17  -1    3.93    0.64
  -5  17   1    3.77    0.68
  -4 -17   1    0.83    0.50
  -4 -17   1    0.36    0.46
   4 -17  -1    1.04    0.47
   4 -17  -1    0.77    0.41
  -4 -17   1    0.75    0.47
   4 -17  -1    0.87    0.47
  -4  17   1    0.32    0.48
   4  17  -1    0.85    0.46
   4  17  -1    0.36    0.51
  -4  17   1    1.04    0.42
  -4  17   1    0.27    0.54
  -3 -17   1    0.73    0.51
   3 -17  -1    1.13    0.48
  -3 -17   1    0.37    0.42
  -3 -17   1   -0.44    0.40
   3 -17  -1    0.70    0.45
   3 -17  -1   -0.41    0.37
  -3  17   1    0.31    0.49
   3  17  -1    0.06    0.46
   3  17  -1    0.80    0.46
  -3  17   1    0.07    0.38
  -3  17   1   -0.65    0.47
   2 -17  -1    5.52    0.72
  -2 -17   1    6.22    0.83
  -2 -17   1    5.19    0.73
   2 -17  -1    4.55    0.71
   2 -17  -1    5.20    0.65
  -2 -17   1    4.19    0.66
  -2  17   1    5.83    0.74
   2  17  -1    5.12    0.77
   2  17  -1    5.53    0.74
  -2  17   1    5.06    0.73
  -2  17   1    6.16    0.82
   1 -17  -1    1.33    0.47
   1 -17  -1    1.94    0.59
  -1 -17   1    0.83    0.47
   1 -17  -1    1.28    0.48
  -1 -17   1    1.82    0.48
  -1 -17   1    1.41    0.57
  -1  17   1    2.73    0.58
   1  17  -1    0.86    0.56
  -1  17   1    1.48    0.55
  -1  17   1    1.32    0.56
   1  17  -1    1.64    0.51
   0 -17   1    1.55    0.49
   0 -17   1    0.93    0.45
   0 -17  -1    1.36    0.46
   0 -17  -1    1.17    0.53
   0 -17   1    1.41    0.55
   0 -17  -1    1.85    0.49
   0  17   1    2.43    0.56
   0  17   1    3.42    0.64
   0  17  -1    2.10    0.64
   0  17   1    2.10    0.54
   0  17  -1    1.41    0.56
   0  17  -1    1.50    0.49
   1 -17   1    5.59    0.75
  -1 -17  -1    5.33    0.65
  -1 -17  -1    5.95    0.83
  -1 -17  -1    5.39    0.68
   1 -17   1    6.36    0.69
   1  17   1    5.80    0.77
  -1  17  -1    6.09    0.75
   1  17   1    5.17    0.74
  -1  17  -1    5.02    0.75
   1  17   1    5.93    0.78
  -1  17  -1    5.09    0.67
   2 -17   1   11.00    1.01
  -2 -17  -1   10.68    0.96
  -2 -17  -1   10.09    0.98
   2 -17   1   10.79    0.91
  -2 -17  -1   10.66    1.02
  -2  17  -1   10.72    0.90
   2  17   1    9.14    0.97
   2  17   1   11.24    1.10
  -2  17  -1   11.20    1.14
  -2  17  -1   10.39    1.05
   2  17   1   10.65    1.01
  -3 -17  -1    4.88    0.75
   3 -17   1    3.35    0.59
  -3 -17  -1    4.75    0.67
   3 -17   1    4.96    0.64
  -3 -17  -1    5.09    0.73
   3  17   1    4.63    0.74
   3  17   1    4.08    0.73
  -3  17  -1    3.93    0.70
  -3  17  -1    4.40    0.62
   3  17   1    4.15    0.63
   4 -17   1    1.35    0.43
  -4 -17  -1    1.27    0.52
  -4 -17  -1    1.58    0.59
   4 -17   1    1.95    0.49
   4 -17   1    1.20    0.52
  -4 -17  -1    1.50    0.78
   4  17   1    1.73    0.50
   4  17   1    0.81    0.54
  -4  17  -1    1.51    0.41
  -4  17  -1    0.81    0.52
  -4  17  -1    1.03    0.60
   4  17   1    2.58    0.65
   5 -17   1   10.61    0.88
   5 -17   1   11.57    0.98
  -5 -17  -1   12.42    1.04
  -5  17  -1   10.94    1.09
   5  17   1   11.20    0.87
   5  17   1   10.39    0.98
   5  17   1   12.44    1.12
  -5  17  -1   13.64    1.12
  -6 -17  -1    0.60    0.45
   6 -17   1   -0.03    0.37
   6 -17   1    0.45    0.43
   6  17   1    0.35    0.44
   6  17   1   -0.17    0.37
  -6  17  -1    0.62    0.50
  -6  17  -1    0.87    0.56
   7 -17   1    2.00    0.50
  -7 -17  -1    1.56    0.49
   7 -17   1    3.26    0.61
   7  17   1    2.24    0.47
  -7  17  -1    2.19    0.55
  -7  17  -1    2.31    0.55
   8 -17   1    0.45    0.28
  -8 -17  -1    0.60    0.36
   8 -17   1    0.73    0.41
  -8 -17  -1    0.43    0.49
   8  17   1    0.21    0.33
  -8  17  -1    0.39    0.42
   8 -18  -1    0.43    0.36
  -8 -18   1   -0.58    0.33
   8 -18  -1    0.62    0.28
   8 -18  -1    0.47    0.25
   8  18  -1    0.08    0.35
  -8  18   1    0.57    0.38
   7 -18  -1    1.47    0.44
  -7 -18   1    1.18    0.43
   7 -18  -1    0.96    0.39
   7 -18  -1    0.88    0.31
   7  18  -1    0.47    0.41
  -7  18   1    1.10    0.49
  -7  18   1    1.47    0.49
   7  18  -1    0.96    0.37
   6 -18  -1    1.78    0.50
  -6 -18   1    1.41    0.48
   6 -18  -1    1.70    0.42
  -6  18   1    1.93    0.40
   6  18  -1    1.66    0.49
   6  18  -1    1.81    0.51
  -6  18   1    2.10    0.59
  -6  18   1    1.89    0.54
   5 -18  -1    5.56    0.72
   5 -18  -1    5.49    0.61
  -5 -18   1    4.71    0.67
  -5 -18   1    5.46    0.71
  -5  18   1    4.64    0.72
  -5  18   1    6.38    0.68
   5  18  -1    5.69    0.69
  -5  18   1    6.21    0.81
   5  18  -1    6.10    0.79
  -4 -18   1    1.32    0.51
   4 -18  -1    0.99    0.43
  -4 -18   1    1.21    0.51
  -4 -18   1    1.59    0.51
   4 -18  -1    1.41    0.50
   4 -18  -1    1.65    0.42
   4  18  -1    0.99    0.50
  -4  18   1    0.89    0.52
  -4  18   1    1.52    0.47
   4  18  -1    1.41    0.50
  -4  18   1    1.20    0.53
  -3 -18   1    0.87    0.51
   3 -18  -1    0.98    0.40
   3 -18  -1    0.68    0.45
  -3 -18   1    1.11    0.48
   3 -18  -1    0.72    0.44
  -3 -18   1    1.02    0.45
   3  18  -1    0.69    0.52
   3  18  -1    1.12    0.49
  -3  18   1    1.10    0.54
  -3  18   1    1.58    0.46
  -3  18   1    0.67    0.48
  -2 -18   1    7.76    0.87
   2 -18  -1    7.24    0.84
   2 -18  -1    8.51    0.81
  -2 -18   1    7.28    0.76
   2 -18  -1    7.31    0.81
  -2 -18   1    8.73    0.87
   2  18  -1    7.63    0.88
  -2  18   1    9.00    0.91
  -2  18   1    5.68    0.78
   2  18  -1    7.10    0.84
  -2  18   1    7.89    0.85
   1 -18  -1   14.57    1.09
  -1 -18   1   14.29    1.08
   1 -18  -1   15.83    1.18
   1 -18  -1   16.67    1.09
  -1 -18   1   15.06    1.09
  -1 -18   1   16.04    1.19
   1  18  -1   15.46    1.14
  -1  18   1   15.36    1.21
   1  18  -1   16.78    1.22
  -1  18   1   13.96    1.14
  -1  18   1   14.38    1.12
   0 -18   1    4.90    0.62
   0 -18   1    3.59    0.60
   0 -18  -1    4.54    0.66
   0 -18   1    6.36    0.83
   0 -18  -1    4.33    0.66
   0 -18  -1    4.49    0.69
   0 -18   1    5.83    0.80
   0  18   1    4.00    0.67
   0  18  -1    3.13    0.58
   0  18   1    4.24    0.66
   0  18  -1    3.29    1.02
   0  18   1    3.16    0.68
   0  18  -1    4.27    0.73
  -1 -18  -1    7.97    0.80
   1 -18   1    8.41    0.89
  -1 -18  -1    8.28    0.86
   1 -18   1    9.84    0.98
  -1 -18  -1    9.06    0.94
   1 -18   1    8.38    0.79
  -1  18  -1    9.28    0.84
   1  18   1    8.57    0.90
  -1  18  -1    9.23    0.91
   1  18   1    8.89    0.92
   1  18   1    8.25    0.83
  -1  18  -1    6.96    0.82
   2 -18   1    1.83    0.55
   2 -18   1    1.51    0.50
   2 -18   1    1.74    0.47
  -2 -18  -1    1.26    0.51
  -2 -18  -1    2.00    0.51
  -2 -18  -1    1.76    0.54
   2  18   1    1.44    0.55
  -2  18  -1    0.55    0.51
  -2  18  -1    1.38    0.60
   2  18   1    2.18    0.53
  -2  18  -1    1.44    0.44
   2  18   1    0.85    0.54
   3 -18   1    0.53    0.50
   3 -18   1    0.28    0.39
   3 -18   1    0.27    0.38
  -3 -18  -1    0.26    0.47
  -3 -18  -1   -0.37    0.44
  -3 -18  -1    0.39    0.45
  -3  18  -1    0.40    0.46
   3  18   1    0.08    0.45
   3  18   1    0.76    0.49
  -3  18  -1    0.18    0.34
  -3  18  -1    0.45    0.51
   3  18   1   -0.07    0.43
   4 -18   1    9.19    0.89
   4 -18   1   11.02    0.85
  -4 -18  -1   10.88    0.98
   4 -18   1    9.79    0.87
   4  18   1    9.59    0.88
  -4  18  -1   10.66    0.78
  -4  18  -1   11.27    1.04
  -4  18  -1   11.85    1.05
   4  18   1   12.76    0.98
   4  18   1   11.81    1.04
  -5 -18  -1    0.33    0.46
   5 -18   1    0.03    0.38
   5 -18   1    0.85    0.43
   5  18   1    0.85    0.48
   5  18   1   -0.50    0.42
  -5  18  -1    0.94    0.50
  -5  18  -1    0.62    0.51
   5  18   1    0.09    0.45
   6 -18   1    0.07    0.35
   6 -18   1    0.05    0.37
  -6 -18  -1    0.15    0.41
   6  18   1   -0.29    0.40
  -6  18  -1   -0.19    0.42
  -6  18  -1    0.19    0.46
   7 -18   1    1.36    0.44
  -7 -18  -1    0.49    0.36
  -7  18  -1    0.49    0.42
   7  18   1   -0.05    0.32
   7 -19  -1    2.34    0.42
   7 -19  -1    2.94    0.34
   7 -19  -1    3.41    0.41
  -7 -19   1    2.32    0.41
   7  19  -1    2.62    0.47
   7  19  -1    1.15    0.33
  -7  19   1    2.53    0.46
   6 -19  -1    1.27    0.39
   6 -19  -1    1.66    0.40
   6 -19  -1    0.80    0.28
  -6 -19   1    0.65    0.38
   6  19  -1    0.77    0.44
  -6  19   1   -0.29    0.40
   6  19  -1    0.68    0.37
  -6  19   1    1.54    0.47
   5 -19  -1    0.41    0.37
  -5 -19   1    1.00    0.42
  -5 -19   1    0.53    0.42
   5 -19  -1    0.68    0.40
   5 -19  -1    0.49    0.48
   5  19  -1    0.79    0.40
  -5  19   1    1.19    0.51
  -5  19   1    0.54    0.47
  -5  19   1    0.93    0.35
   5  19  -1    0.51    0.46
   4 -19  -1    7.34    0.75
  -4 -19   1    7.56    0.76
   4 -19  -1    7.35    0.79
  -4 -19   1    6.48    0.72
  -4 -19   1    8.18    0.80
   4 -19  -1    8.50    0.76
  -4  19   1    6.54    0.69
  -4  19   1    7.91    0.82
  -4  19   1    8.38    0.85
   4  19  -1    5.60    0.69
   4  19  -1    6.37    0.75
   3 -19  -1    3.08    0.57
  -3 -19   1    3.59    0.56
   3 -19  -1    5.34    0.61
  -3 -19   1    3.72    0.66
   3 -19  -1    4.05    0.60
  -3 -19   1    3.79    0.61
  -3  19   1    4.42    0.61
   3  19  -1    4.15    0.68
  -3  19   1    4.54    0.70
   3  19  -1    2.89    0.53
  -3  19   1    5.29    0.74
  -2 -19   1    2.94    0.57
   2 -19  -1    2.46    0.54
   2 -19  -1    2.72    0.56
  -2 -19   1    2.72    0.60
  -2 -19   1    3.20    0.54
   2 -19  -1    2.38    0.47
   2  19  -1    1.92    0.50
  -2  19   1    2.04    0.60
  -2  19   1    3.54    0.57
   2  19  -1    2.62    0.58
  -2  19   1    2.88    0.61
   1 -19  -1    3.34    0.58
  -1 -19   1    3.90    0.67
   1 -19  -1    3.96    0.59
  -1 -19   1    3.62    0.54
   1 -19  -1    3.82    0.64
  -1 -19   1    4.52    0.62
  -1  19   1    4.35    0.65
  -1  19   1    4.33    0.64
  -1  19   1    4.23    0.65
   1  19  -1    3.77    0.61
   1  19  -1    4.00    0.69
   0 -19   1    2.20    0.49
   0 -19  -1    2.58    0.51
   0 -19  -1    2.91    0.59
   0 -19   1    2.25    0.49
   0 -19   1    3.14    0.62
   0  19   1    2.45    0.57
   0  19  -1    2.03    0.59
   0  19   1    2.36    0.54
   0  19  -1    2.50    0.51
   0  19   1    1.48    0.56
   1 -19   1    1.27    0.46
  -1 -19  -1    1.35    0.51
   1 -19   1    1.31    0.50
   1 -19   1    1.85    0.45
  -1 -19  -1    1.61    0.46
  -1 -19  -1    0.92    0.49
  -1  19  -1    1.36    0.45
  -1  19  -1    2.12    0.59
   1  19   1    1.74    0.50
   1  19   1    1.50    0.48
   1  19   1    1.44    0.55
  -2 -19  -1    4.30    0.64
   2 -19   1    4.44    0.59
   2 -19   1    4.59    0.63
   2 -19   1    5.29    0.68
  -2 -19  -1    4.98    0.73
  -2 -19  -1    4.52    0.67
   2  19   1    3.86    0.59
  -2  19  -1    3.04    0.59
  -2  19  -1    5.02    0.60
   2  19   1    3.56    0.60
   2  19   1    4.10    0.65
  -2  19  -1    5.40    0.70
   3 -19   1    1.01    0.39
  -3 -19  -1    1.99    0.49
   3 -19   1    0.67    0.39
  -3 -19  -1    1.54    0.50
  -3 -19  -1    1.69    0.52
   3  19   1    1.21    0.50
  -3  19  -1    1.50    0.55
   3  19   1    1.34    0.43
  -3  19  -1    1.20    0.51
  -3  19  -1    1.43    0.40
   3  19   1    2.16    0.47
   4 -19   1    6.10    0.69
   4 -19   1    5.05    0.57
  -4 -19  -1    5.40    0.68
   4 -19   1    5.90    0.60
   4  19   1    3.96    0.62
   4  19   1    4.35    0.67
  -4  19  -1    5.59    0.71
  -4  19  -1    4.87    0.68
  -5 -19  -1    1.48    0.46
   5 -19   1    1.10    0.41
   5 -19   1    1.20    0.40
   5  19   1    0.14    0.34
   5  19   1    1.18    0.46
  -5  19  -1    1.43    0.51
  -5  19  -1    1.41    0.49
  -6 -19  -1   -0.12    0.34
   6 -19   1   -0.73    0.33
   6 -19   1   -0.12    0.32
   6  19   1   -0.19    0.34
  -6  19  -1    0.52    0.38
  -6  19  -1   -0.32    0.37
   6 -20  -1    0.54    0.31
   6 -20  -1    0.16    0.32
  -6 -20   1    0.77    0.35
  -6  20   1    1.05    0.42
   6  20  -1    0.35    0.36
   6  20  -1    0.02    0.27
  -6  20   1    0.47    0.46
  -5 -20   1    0.08    0.36
   5 -20  -1   -0.13    0.29
   5 -20  -1   -0.21    0.31
  -5  20   1   -0.04    0.36
   5  20  -1    0.17    0.37
   5  20  -1    0.01    0.30
  -5  20   1    0.10    0.39
   4 -20  -1    0.34    0.32
   4 -20  -1    0.86    0.36
  -4 -20   1   -0.45    0.35
  -4 -20   1    0.03    0.38
  -4 -20   1    0.30    0.43
   4 -20  -1    0.53    0.36
   4  20  -1    0.38    0.34
  -4  20   1   -0.23    0.43
  -4  20   1    0.60    0.42
  -4  20   1    0.85    0.37
   4  20  -1    0.72    0.43
   3 -20  -1    1.75    0.44
   3 -20  -1    2.70    0.45
  -3 -20   1    1.70    0.50
  -3 -20   1    1.27    0.43
   3 -20  -1    1.54    0.45
  -3 -20   1    0.98    0.46
  -3  20   1    2.01    0.43
  -3  20   1    1.72    0.49
   3  20  -1    1.60    0.40
   3  20  -1    1.95    0.50
  -3  20   1    1.93    0.54
  -2 -20   1    8.41    0.83
   2 -20  -1    7.76    0.79
   2 -20  -1    6.05    0.71
   2 -20  -1    7.84    0.72
  -2 -20   1    8.17    0.75
  -2 -20   1    8.06    0.82
   2  20  -1    8.04    0.77
  -2  20   1    8.12    0.73
  -2  20   1    8.78    0.86
  -2  20   1    7.45    0.78
   2  20  -1    8.24    0.86
  -1 -20   1    2.93    0.50
  -1 -20   1    3.32    0.61
   1 -20  -1    2.19    0.49
   1 -20  -1    3.86    0.84
   1 -20  -1    2.70    0.48
  -1 -20   1    2.48    0.53
  -1  20   1    1.85    0.51
  -1  20   1    2.23    0.57
   1  20  -1    2.60    0.49
   1  20  -1    2.15    0.53
  -1  20   1    3.32    0.53
   0 -20  -1    1.07    0.47
   0 -20   1    0.94    0.38
   0 -20   1    1.22    0.46
   0 -20  -1    0.65    0.40
   0  20   1    0.52    0.37
   0  20  -1    0.94    0.39
   0  20   1    1.42    0.51
   0  20   1    1.35    0.44
   0  20  -1    0.79    0.47
  -1 -20  -1    0.75    0.47
   1 -20   1   -0.25    0.34
   1 -20   1   -0.52    0.31
  -1 -20  -1    0.72    0.44
  -1 -20  -1   -0.54    0.39
   1 -20   1   -0.09    0.35
   1  20   1    0.11    0.34
   1  20   1    0.18    0.42
  -1  20  -1    0.23    0.41
   1  20   1    0.09    0.46
  -1  20  -1   -0.06    0.34
  -2 -20  -1    4.48    0.60
   2 -20   1    3.43    0.53
   2 -20   1    4.47    0.54
  -2 -20  -1    3.68    0.60
  -2 -20  -1    3.75    0.57
   2 -20   1    3.41    0.51
   2  20   1    4.71    0.57
   2  20   1    4.05    0.61
  -2  20  -1    4.89    0.67
  -2  20  -1    3.88    0.51
   2  20   1    4.46    0.61
  -3 -20  -1    1.38    0.50
   3 -20   1    1.94    0.43
   3 -20   1    1.99    0.43
  -3 -20  -1    2.69    0.52
   3 -20   1    2.90    0.43
   3  20   1    1.81    0.47
   3  20   1    2.10    0.45
  -3  20  -1    2.70    0.57
  -3  20  -1    2.55    0.44
   4 -20   1    4.55    0.52
   4 -20   1    4.79    0.53
  -4 -20  -1    4.49    0.59
   4 -20   1    3.59    0.51
   4  20   1    3.93    0.55
   4  20   1    4.53    0.56
  -4  20  -1    5.53    0.68
  -5 -20  -1    0.59    0.35
   5 -20   1    0.34    0.38
   5 -20   1    1.11    0.35
   5 -20   1    0.71    0.34
   5  20   1    0.83    0.38
  -5  20  -1    0.37    0.41
   5  20   1    0.43    0.37
   4 -21  -1    1.90    0.36
   4 -21  -1    1.74    0.38
  -4 -21   1    1.79    0.38
  -4  21   1    2.16    0.47
   4  21  -1    2.37    0.47
   4  21  -1    1.62    0.36
  -4  21   1    2.16    0.43
  -3 -21   1    0.59    0.36
   3 -21  -1   -0.69    0.28
   3 -21  -1   -0.05    0.26
  -3 -21   1   -0.12    0.32
  -3 -21   1    0.05    0.36
   3 -21  -1   -0.29    0.30
   3  21  -1    0.04    0.38
  -3  21   1    0.11    0.35
   3  21  -1    0.34    0.29
  -3  21   1    0.07    0.27
  -3  21   1   -0.19    0.39
  -2 -21   1   -0.27    0.35
   2 -21  -1    0.30    0.32
   2 -21  -1   -0.20    0.32
   2 -21  -1    0.20    0.31
  -2 -21   1    0.28    0.33
  -2 -21   1    0.16    0.38
  -2  21   1    0.06    0.30
  -2  21   1    0.10    0.39
   2  21  -1    0.26    0.38
   2  21  -1   -0.12    0.28
  -2  21   1    0.29    0.36
  -1 -21   1    0.40    0.39
   1 -21  -1    0.81    0.37
  -1 -21   1    0.49    0.35
   1 -21  -1    0.25    0.32
  -1  21   1    0.48    0.41
  -1  21   1   -0.17    0.38
   1  21  -1    0.06    0.31
   1  21  -1    0.43    0.42
  -1  21   1    0.44    0.30
   0 -21   1    0.85    0.41
   0 -21  -1    0.84    0.40
   0 -21   1   -0.41    0.31
   0 -21  -1    0.73    0.33
   0  21  -1    0.73    0.44
   0  21   1    0.44    0.38
   0  21  -1    0.38    0.33
   0  21   1    0.52    0.43
   0  21   1    0.72    0.35
   1 -21   1    0.72    0.37
  -1 -21  -1    1.13    0.43
   1 -21   1    0.21    0.34
   1 -21   1    0.84    0.32
  -1 -21  -1    0.54    0.34
   1  21   1    1.31    0.44
  -1  21  -1    0.82    0.32
   1  21   1    0.81    0.42
  -1  21  -1    1.24    0.44
   1  21   1    0.66    0.33
  -2 -21  -1    5.58    0.59
  -2 -21  -1    4.25    0.48
   2 -21   1    5.05    0.57
   2 -21   1    4.57    0.53
   2 -21   1    5.75    0.52
  -2 -21  -1    4.84    0.59
   2  21   1    5.12    0.59
  -2  21  -1    5.97    0.66
   2  21   1    4.96    0.57
  -2  21  -1    5.05    0.48
   3 -21   1    1.02    0.35
  -3 -21  -1   -0.14    0.44
  -3 -21  -1    0.45    0.37
   3 -21   1    0.62    0.32
   3 -21   1    0.44    0.31
   3  21   1    0.18    0.37
   3  21   1    0.39    0.28
  -3  21  -1    0.43    0.42
   4 -21   1    2.90    0.45
   4 -21   1    3.38    0.47
  -4 -21  -1    2.65    0.49
  -4  21  -1    3.38    0.50
   4  21   1    2.03    0.44
   4  21   1    2.82    0.46
   2 -22  -1    1.19    0.28
   2  22  -1    0.98    0.50
   2  22  -1    1.15    0.27
   1 -22  -1    0.36    0.28
  -1 -22   1    0.64    0.28
  -1 -22   1    0.80    0.34
   1 -22  -1    0.49    0.35
   1  22  -1    0.53    0.27
  -1  22   1    1.07    0.56
  -1  22   1    0.35    0.26
   1  22  -1    1.38    0.40
   0 -22  -1   -0.15    0.31
   0 -22   1    0.12    0.24
   0 -22  -1   -0.14    0.31
   0 -22   1    0.34    0.33
   0  22  -1    0.54    0.36
   0  22   1    0.27    0.38
   0  22  -1    0.12    0.29
   0  22   1    0.66    0.26
  -1 -22  -1    1.55    0.41
   1 -22   1    1.45    0.37
   1 -22   1    1.68    0.30
  -1  22  -1    1.71    0.45
   1  22   1    1.44    0.49
   1  22   1    1.00    0.28
 -14   0   2    4.00    0.56
  14   0  -2    4.58    0.46
 -14   0   2    5.60    0.65
  14   0  -2    3.25    0.46
 -13   0   2    6.72    0.84
 -13   0   2    6.20    0.81
  13   0  -2    7.63    0.68
  13   0  -2    8.82    0.73
  12   0  -2    1.43    0.38
 -12   0   2    1.29    0.63
 -12   0   2    1.02    0.60
  12   0  -2    1.31    0.50
 -12   0   2    1.27    0.63
 -12   0   2    1.95    0.63
  11   0  -2   22.05    1.26
 -11   0   2   19.53    1.34
 -11   0   2   19.70    1.45
  11   0  -2   17.94    1.07
 -11   0   2   19.25    1.44
 -10   0   2   25.23    1.51
 -10   0   2   25.71    1.55
  10   0  -2   25.25    1.36
  10   0  -2   24.38    1.46
 -10   0   2   24.84    1.28
 -10   0   2   24.09    1.52
  -9   0   2    9.35    0.73
  -9   0   2   10.13    0.95
  -9   0   2   10.67    0.97
   9   0  -2   10.10    0.87
   9   0  -2    8.19    0.82
   8   0  -2    3.79    0.54
   8   0  -2    3.80    0.51
   7   0  -2    8.35    0.68
  -7   0   2    7.98    0.75
   7   0  -2    7.85    0.64
  -6   0   2  117.45    4.59
  -6   0   2  115.52    4.63
   6   0  -2  119.58    4.45
   6   0  -2  119.35    4.49
  -5   0   2   72.27    2.88
   5   0  -2   73.13    2.79
  -5   0   2   74.31    2.91
   5   0  -2   71.62    2.83
   4   0  -2  136.29    5.00
  -4   0   2  134.01    5.04
  -4   0   2  136.88    5.02
   4   0  -2  132.84    4.96
  -3   0   2   15.10    0.66
  -3   0   2   16.36    0.72
  -3   0   2   16.63    0.78
   3   0  -2   16.66    0.74
  -2   0   2   39.87    1.48
  -2   0   2   37.26    1.52
  -2   0   2   38.91    1.53
   2   0  -2   41.75    1.52
   2   0  -2   39.68    1.51
  -1   0   2  154.49    5.44
   1   0  -2  143.01    5.42
   1   0  -2  152.03    5.50
   0   0  -2    7.26    0.43
   0   0   2    6.54    0.30
  -1   0  -2  791.89   28.46
  -1   0  -2  791.86   28.41
  -2   0  -2    5.10    0.48
  -2   0  -2    5.69    0.47
   3   0   2   83.55    3.42
  -3   0  -2   96.77    3.66
  -3   0  -2  100.18    3.65
  -4   0  -2    8.00    0.61
   4   0   2    7.32    0.38
  -4   0  -2    7.84    0.69
  -5   0  -2    3.43    0.58
   5   0   2    2.97    0.31
   6   0   2    6.27    0.47
   7   0   2    2.97    0.39
  -8   0  -2    8.11    0.88
  -8   0  -2    6.26    0.83
  -8   0  -2    7.46    0.77
  -8   0  -2    8.26    0.86
  -8   0  -2    6.34    0.61
   8   0   2    6.47    0.65
  -9   0  -2    3.32    0.51
  -9   0  -2    2.86    0.63
  -9   0  -2    4.41    0.76
  -9   0  -2    4.19    0.77
   9   0   2    3.47    0.54
  -9   0  -2    3.45    0.67
 -10   0  -2   21.46    1.39
 -10   0  -2   20.16    1.42
  10   0   2   19.41    1.25
 -10   0  -2   19.50    1.43
 -10   0  -2   21.28    1.49
 -10   0  -2   19.54    1.10
 -11   0  -2    1.04    0.60
  11   0   2    0.77    0.32
 -11   0  -2    1.26    0.60
 -11   0  -2    0.66    0.52
 -11   0  -2    0.34    0.87
 -12   0  -2    1.37    0.47
 -12   0  -2    0.05    0.48
  12   0   2    0.52    0.31
 -13   0  -2   -0.21    0.36
  13   0   2   -0.02    0.26
 -13   0  -2    0.14    0.43
  14  -1  -2    1.00    0.30
 -14  -1   2    2.65    0.55
  14  -1  -2    0.69    0.38
 -14  -1   2    1.54    0.43
  14   1  -2    1.72    0.39
 -14   1   2    1.14    0.44
  14   1  -2    1.13    0.33
  13  -1  -2    2.88    0.51
 -13  -1   2    3.44    0.69
 -13  -1   2    2.59    0.57
 -13  -1   2    3.37    0.62
  13  -1  -2    2.15    0.42
 -13   1   2    1.68    0.59
 -13   1   2    2.28    0.58
  13   1  -2    2.55    0.42
  13   1  -2    3.20    0.50
  12  -1  -2    2.48    0.56
 -12  -1   2    2.03    0.64
 -12  -1   2    3.30    0.75
  12  -1  -2    2.37    0.42
 -12  -1   2    1.79    0.63
 -12  -1   2    3.24    0.65
  12   1  -2    1.97    0.55
 -12   1   2    3.52    0.73
  12   1  -2    2.64    0.46
 -12   1   2    2.66    0.70
 -12   1   2    3.14    0.64
 -11  -1   2   24.08    1.52
  11  -1  -2   25.52    1.41
 -11  -1   2   23.10    1.59
 -11  -1   2   23.93    1.62
 -11   1   2   24.06    1.69
  11   1  -2   26.16    1.31
 -11   1   2   26.48    1.69
 -11   1   2   24.26    1.58
  11   1  -2   28.59    1.46
 -11   1   2   25.47    1.54
  10  -1  -2    9.13    0.90
 -10  -1   2   10.24    1.00
 -10  -1   2   10.86    1.03
  10  -1  -2    8.98    0.95
 -10  -1   2    8.70    0.97
 -10   1   2    8.51    0.76
  10   1  -2    8.96    0.98
 -10   1   2    9.38    0.98
  10   1  -2    8.93    0.81
 -10   1   2    9.20    0.97
 -10   1   2   10.03    0.98
  -9  -1   2    4.63    0.52
   9  -1  -2    3.85    0.57
  -9  -1   2    5.36    0.70
  -9  -1   2    5.53    0.75
   9  -1  -2    4.58    0.61
   9   1  -2    4.27    0.56
  -9   1   2    4.39    0.67
  -9   1   2    3.69    0.67
   9   1  -2    5.27    0.67
  -9   1   2    3.98    0.50
   8  -1  -2    4.56    0.54
   8  -1  -2    4.60    0.58
   8   1  -2    4.96    0.62
  -8   1   2    3.92    0.66
   8   1  -2    4.97    0.56
   7  -1  -2   21.73    1.08
   7  -1  -2   21.48    1.12
   7   1  -2   20.38    1.07
  -7   1   2   20.01    1.24
   7   1  -2   20.64    1.13
  -6  -1   2   50.13    2.34
   6  -1  -2   53.49    2.21
  -6  -1   2   51.75    2.26
   6  -1  -2   52.78    2.15
  -6   1   2   56.95    2.35
   6   1  -2   52.02    2.16
  -6   1   2   55.52    2.33
   6   1  -2   55.54    2.22
  -5  -1   2   33.27    1.48
   5  -1  -2   32.10    1.44
  -5  -1   2   34.02    1.58
   5  -1  -2   31.05    1.39
  -5   1   2   33.82    1.52
   5   1  -2   36.15    1.46
  -5   1   2   34.28    1.50
   5   1  -2   35.74    1.42
   4  -1  -2  161.73    6.04
  -4  -1   2  169.41    6.16
  -4  -1   2  164.36    6.08
   4  -1  -2  169.41    6.08
  -4   1   2  169.73    6.13
   4   1  -2  160.90    6.07
  -4   1   2  170.07    6.12
   4   1  -2  157.08    6.04
   3  -1  -2  109.64    4.04
  -3  -1   2  108.71    4.09
  -3  -1   2  104.68    4.01
  -3   1   2  112.97    4.05
   3   1  -2  107.50    4.04
  -3   1   2  112.60    4.08
   2  -1  -2  103.52    3.93
   2  -1  -2  109.74    3.93
  -2  -1   2  103.69    3.95
  -2   1   2  113.85    3.96
  -2   1   2  104.48    3.92
   2   1  -2  107.44    3.92
   1  -1  -2  188.84    6.69
  -1  -1   2  179.14    6.62
   1  -1  -2  182.89    6.61
   1   1  -2  172.76    6.60
  -1   1   2  182.91    6.63
   1   1  -2  192.41    6.69
   0  -1   2    1.42    0.12
   0  -1   2    1.45    0.19
   0  -1  -2    1.60    0.25
   0  -1  -2    1.52    0.14
   0   1   2    1.25    0.15
   0   1  -2    1.27    0.17
   0   1  -2    1.63    0.23
  -1  -1  -2    4.96    0.44
  -1  -1  -2    4.85    0.23
  -1   1  -2    4.03    0.38
  -1   1  -2    4.48    0.41
   1   1   2    4.18    0.29
  -2  -1  -2  101.05    3.87
  -2   1  -2  104.11    3.84
  -2   1  -2  108.47    3.85
   2   1   2   99.32    3.62
   2   1   2   90.81    3.69
  -3  -1  -2   10.85    0.67
   3   1   2    8.31    0.46
   3   1   2    8.29    0.40
  -3   1  -2    9.14    0.60
  -3   1  -2    9.32    0.66
   4  -1   2   69.60    2.53
  -4  -1  -2   74.03    2.87
  -4   1  -2   67.72    2.77
  -4   1  -2   68.05    2.88
   4   1   2   66.05    2.57
   5  -1   2    9.20    0.47
  -5  -1  -2    8.35    0.71
   5   1   2    8.53    0.51
  -5   1  -2    8.09    0.81
   6  -1   2   26.93    1.18
   6   1   2   27.79    1.22
  -6   1  -2   27.47    1.60
   7  -1   2    1.85    0.33
   7   1   2    1.57    0.33
  -8  -1  -2   34.01    1.73
  -8  -1  -2   32.44    1.78
  -8  -1  -2   31.92    1.81
   8  -1   2   33.74    1.52
  -8  -1  -2   35.41    1.76
  -8   1  -2   32.91    1.84
  -8   1  -2   30.52    1.73
  -8   1  -2   29.39    1.50
  -8   1  -2   32.95    1.76
  -8   1  -2   31.27    1.71
   8   1   2   33.06    1.56
  -9  -1  -2    0.53    0.53
  -9  -1  -2    0.68    0.51
  -9  -1  -2    0.64    0.49
   9  -1   2    0.38    0.39
  -9  -1  -2    0.65    0.57
  -9   1  -2    0.45    0.34
   9   1   2    0.73    0.40
  -9   1  -2   -0.33    0.52
  -9   1  -2    0.09    0.49
  -9   1  -2    0.98    0.53
 -10  -1  -2    2.68    0.64
 -10  -1  -2    1.65    0.66
 -10  -1  -2    2.78    0.65
  10  -1   2    2.55    0.55
 -10  -1  -2    3.16    0.75
 -10   1  -2    3.02    0.74
  10   1   2    1.70    0.51
 -10   1  -2    2.87    0.66
 -10   1  -2    2.66    0.68
 -10   1  -2    2.07    0.45
 -11  -1  -2    2.70    0.63
 -11  -1  -2    2.56    0.68
 -11  -1  -2    1.79    0.62
 -11   1  -2    2.73    0.44
  11   1   2    1.96    0.40
 -11   1  -2    2.09    0.61
 -11   1  -2    1.86    0.66
 -11   1  -2    2.66    0.64
 -12  -1  -2    0.15    0.41
 -12  -1  -2    0.50    0.51
 -12  -1  -2    1.01    0.53
  12  -1   2    0.39    0.30
 -12   1  -2    0.79    0.50
 -12   1  -2    0.40    0.66
  12   1   2    0.69    0.33
 -12   1  -2    1.07    0.46
  13  -1   2    3.77    0.48
 -13  -1  -2    4.05    0.57
 -13  -1  -2    3.10    0.49
  13   1   2    3.57    0.46
 -13   1  -2    2.92    0.52
 -14  -2   2    5.02    0.67
 -14  -2   2    3.55    0.52
  14  -2  -2    4.04    0.48
 -14  -2   2    2.71    0.49
  14  -2  -2    3.34    0.44
  14   2  -2    3.21    0.45
 -14   2   2    2.93    0.53
 -13  -2   2    1.97    0.54
  13  -2  -2    2.33    0.47
 -13  -2   2    1.83    0.62
 -13  -2   2    1.53    0.51
  13  -2  -2    1.41    0.35
  13   2  -2    1.39    0.48
  13   2  -2    1.72    0.37
 -13   2   2    2.45    0.56
 -12  -2   2    5.72    0.80
 -12  -2   2    5.07    0.86
 -12  -2   2    5.60    0.85
  12  -2  -2    6.31    0.67
  12  -2  -2    6.19    0.63
 -12  -2   2    6.27    0.78
 -12   2   2    7.89    0.85
 -12   2   2    6.21    0.86
 -12   2   2    8.66    0.95
  12   2  -2    6.43    0.68
  12   2  -2    6.73    0.67
  11  -2  -2   17.70    1.16
 -11  -2   2   19.41    1.42
 -11  -2   2   18.32    1.35
 -11  -2   2   17.39    1.27
  11   2  -2   18.63    1.19
 -11   2   2   15.34    1.36
 -11   2   2   16.91    1.04
  11   2  -2   19.00    1.06
 -11   2   2   16.03    1.38
 -11   2   2   15.13    1.26
 -10  -2   2    6.26    0.81
 -10  -2   2    7.21    0.88
 -10  -2   2    4.56    0.76
  10  -2  -2    5.91    0.68
  10  -2  -2    4.97    0.67
 -10   2   2    6.30    0.93
 -10   2   2    6.82    0.87
  10   2  -2    6.45    0.66
 -10   2   2    5.58    0.60
 -10   2   2    6.93    0.83
  10   2  -2    4.98    0.67
   9  -2  -2   17.75    1.09
  -9  -2   2   18.53    1.25
  -9  -2   2   19.04    1.27
  -9  -2   2   18.58    1.20
   9  -2  -2   19.22    1.13
  -9   2   2   16.80    1.23
  -9   2   2   16.72    1.35
   9   2  -2   18.20    1.27
  -9   2   2   14.84    1.23
  -9   2   2   17.67    1.00
   9   2  -2   16.37    1.13
   9   2  -2   17.44    1.09
   8  -2  -2   22.02    1.14
   8  -2  -2   19.35    1.19
   8   2  -2   21.13    1.20
  -8   2   2   19.70    1.36
   8   2  -2   19.66    1.15
   7  -2  -2    8.03    0.70
   7  -2  -2    8.30    0.64
   7   2  -2    8.99    0.74
   7   2  -2    9.49    0.71
  -7   2   2    9.70    0.87
   6  -2  -2    2.48    0.39
   6  -2  -2    2.99    0.37
  -6  -2   2    2.95    0.49
   6   2  -2    3.13    0.41
  -6   2   2    4.08    0.57
   6   2  -2    3.74    0.46
   5  -2  -2   11.60    0.66
  -5  -2   2   11.90    0.85
   5  -2  -2   11.81    0.70
   5   2  -2   12.85    0.71
  -5   2   2   14.09    0.83
   5   2  -2   13.56    0.74
  -5   2   2   13.40    0.77
   4  -2  -2   87.53    3.29
   4  -2  -2   79.74    3.24
  -4  -2   2   84.39    3.39
  -4   2   2   91.41    3.36
   4   2  -2   87.09    3.27
  -4   2   2   89.53    3.33
   4   2  -2   88.61    3.30
   3  -2  -2   30.66    1.27
   3  -2  -2   29.46    1.23
   3  -2  -2   30.17    1.18
  -3  -2   2   31.52    1.37
  -3   2   2   33.18    1.31
  -3   2   2   33.08    1.31
   3   2  -2   30.17    1.27
   2  -2  -2  118.19    4.29
   2  -2  -2  112.92    4.28
  -2  -2   2  115.78    4.33
   2   2  -2  113.34    4.27
  -2   2   2  121.17    4.31
   1  -2  -2  113.31    3.94
   1  -2  -2  104.19    3.85
  -1  -2   2  108.08    3.87
  -1   2   2  100.99    3.86
   1   2  -2  103.17    3.83
   1   2  -2  101.48    3.79
   0  -2  -2   85.81    3.08
   0  -2  -2   80.87    2.95
   0  -2   2   80.22    2.93
   0   2   2   75.87    2.96
   0   2  -2   77.53    2.96
  -1  -2  -2  288.86   10.60
  -1  -2  -2  309.20   10.79
  -1   2  -2  310.40   10.74
  -1   2  -2  291.28   10.68
   1   2   2  280.40   10.58
   1   2   2  289.03   10.63
  -2  -2  -2  114.64    4.22
  -2  -2  -2  110.52    3.98
  -2   2  -2  109.95    4.14
   2   2   2  102.04    3.99
   2   2   2  104.01    3.96
  -2   2  -2  112.68    4.13
  -3  -2  -2   22.18    1.10
  -3  -2  -2   21.41    0.82
  -3   2  -2   19.97    1.05
   3   2   2   19.57    0.82
   3   2   2   16.61    0.86
  -3   2  -2   20.26    0.98
   4  -2   2    7.94    0.37
  -4  -2  -2    7.11    0.41
  -4  -2  -2    7.97    0.68
  -4   2  -2    9.38    0.75
  -4   2  -2    9.14    0.62
   4   2   2    9.03    0.48
   4   2   2    8.51    0.55
   5  -2   2   84.95    3.22
  -5  -2  -2   83.20    3.56
   5   2   2   90.63    3.30
  -5   2  -2   88.93    3.66
   6  -2   2   57.57    2.24
  -6   2  -2   56.08    2.70
   6   2   2   58.57    2.31
   7  -2   2    8.49    0.58
  -7   2  -2    5.90    0.87
   7   2   2    8.08    0.64
   8  -2   2    8.02    0.66
  -8  -2  -2    7.69    0.83
  -8  -2  -2    9.00    1.01
  -8  -2  -2    8.09    0.94
  -8  -2  -2    8.84    1.15
  -8  -2  -2    6.28    0.74
  -8   2  -2    7.97    0.87
  -8   2  -2    7.30    0.84
  -8   2  -2    7.73    0.97
   8   2   2    8.66    0.74
  -8   2  -2    6.41    0.67
   9  -2   2    6.65    0.71
  -9  -2  -2    8.00    0.88
  -9  -2  -2    6.64    0.91
  -9  -2  -2    7.39    0.85
  -9   2  -2    8.24    0.90
  -9   2  -2    6.15    0.63
   9   2   2    6.22    0.71
  -9   2  -2    7.69    1.02
  -9   2  -2    5.89    0.83
 -10  -2  -2    7.79    0.90
 -10  -2  -2    7.00    0.97
  10  -2   2    6.63    0.74
 -10  -2  -2    8.47    0.93
 -10   2  -2    6.84    0.71
  10   2   2    6.64    0.79
 -10   2  -2    6.92    0.99
 -10   2  -2    6.75    0.91
  10   2   2    7.72    0.69
 -10   2  -2    6.03    0.82
 -11  -2  -2    5.94    0.77
 -11  -2  -2    6.49    0.90
 -11  -2  -2    5.17    0.79
 -11   2  -2    6.42    0.80
  11   2   2    7.35    0.69
 -11   2  -2    7.76    0.67
 -11   2  -2    7.78    0.88
 -11   2  -2    7.24    0.95
 -12  -2  -2    4.82    0.69
 -12  -2  -2    4.56    0.64
 -12  -2  -2    5.29    0.77
  12  -2   2    5.71    0.55
  12   2   2    4.98    0.59
 -12   2  -2    3.82    0.67
 -12   2  -2    5.12    0.69
 -13  -2  -2    0.49    0.41
  13  -2   2    0.39    0.27
 -13  -2  -2    0.72    0.37
  13   2   2    0.68    0.27
 -13   2  -2   -0.07    0.35
  14  -3  -2    3.95    0.48
 -14  -3   2    3.43    0.51
 -14  -3   2    4.10    0.50
  14  -3  -2    5.69    0.55
 -14  -3   2    3.26    0.58
  14   3  -2    3.32    0.47
  14   3  -2    3.26    0.42
 -14   3   2    2.94    0.53
 -13  -3   2    1.31    0.59
 -13  -3   2    1.43    0.51
  13  -3  -2    1.16    0.46
  13  -3  -2    1.55    0.36
 -13  -3   2    1.96    0.55
  13   3  -2    2.01    0.49
 -13   3   2    1.49    0.54
  13   3  -2    1.79    0.36
 -12  -3   2    8.07    1.01
 -12  -3   2    7.37    0.88
 -12  -3   2    8.38    0.85
 -12  -3   2    5.87    0.85
  12  -3  -2    6.06    0.66
 -12   3   2    9.24    0.99
  12   3  -2    6.76    0.70
 -12   3   2    5.58    0.90
  12   3  -2    8.63    0.83
 -11  -3   2   15.04    1.23
 -11  -3   2   15.68    1.33
 -11  -3   2   13.69    1.21
  11  -3  -2   16.28    1.07
  11  -3  -2   15.02    1.39
 -11   3   2   13.86    0.96
 -11   3   2   13.21    1.29
 -11   3   2   14.49    1.17
 -11   3   2   13.48    1.30
  11   3  -2   16.00    1.12
  11   3  -2   16.63    1.00
  10  -3  -2   11.71    1.01
 -10  -3   2   11.86    1.18
 -10  -3   2   13.94    1.12
  10  -3  -2   11.87    1.00
 -10  -3   2   12.76    1.11
  10   3  -2   12.23    0.85
 -10   3   2   11.95    1.12
  10   3  -2   13.51    1.04
 -10   3   2   11.77    1.28
 -10   3   2   12.34    0.87
 -10   3   2   12.92    1.16
   9  -3  -2    1.52    0.44
  -9  -3   2    1.53    0.55
  -9  -3   2    1.35    0.55
  -9  -3   2    1.62    0.54
   9  -3  -2    1.39    0.45
   9   3  -2    1.37    0.48
   9   3  -2    1.02    0.34
   9   3  -2    0.82    0.65
   9   3  -2    1.52    0.52
  -9   3   2    1.03    0.56
  -9   3   2    1.30    0.50
  -9   3   2    1.22    0.66
  -9   3   2    1.04    0.38
   8  -3  -2    9.11    0.73
   8   3  -2    7.91    0.76
   8   3  -2    8.79    0.82
  -8   3   2    7.89    0.93
   7  -3  -2   22.01    1.07
   7  -3  -2   20.16    1.12
   7   3  -2   20.04    1.10
   7   3  -2   20.73    1.16
  -7   3   2   19.60    1.30
   6  -3  -2   61.08    2.40
   6  -3  -2   60.25    2.46
  -6  -3   2   61.89    2.61
   6   3  -2   58.09    2.44
  -6   3   2   60.55    2.64
   6   3  -2   60.61    2.48
  -5  -3   2   24.00    1.17
   5  -3  -2   21.36    1.02
   5  -3  -2   21.19    0.97
   5   3  -2   19.82    1.01
  -5   3   2   21.37    1.15
   5   3  -2   21.34    1.04
  -5   3   2   20.18    1.05
   4  -3  -2   12.91    0.64
  -4  -3   2   15.61    0.82
   4  -3  -2   14.10    0.69
   4   3  -2   11.38    0.67
   4   3  -2   11.92    0.68
  -4   3   2   12.26    0.76
  -4   3   2   12.30    0.71
  -3  -3   2  200.21    7.27
   3  -3  -2  191.52    7.14
   3  -3  -2  184.44    7.15
   3  -3  -2  190.12    7.19
  -3   3   2  202.45    7.23
   3   3  -2  196.80    7.19
  -3   3   2  213.36    7.25
  -2  -3   2   80.66    3.09
   2  -3  -2   80.00    3.06
   2  -3  -2   77.58    3.04
   2   3  -2   83.05    3.03
  -2   3   2   83.80    3.06
   1  -3  -2  229.94    8.28
   1  -3  -2  228.60    8.21
  -1  -3   2  225.27    8.21
  -1  -3   2  220.16    8.15
  -1   3   2  219.28    8.21
   1   3  -2  221.09    8.16
   1   3  -2  235.98    8.14
   0  -3  -2  167.69    6.03
   0  -3  -2  168.24    6.15
   0  -3   2  159.28    6.00
   0   3  -2  167.35    6.02
   0   3   2  164.77    6.04
  -1  -3  -2  166.85    5.89
  -1  -3  -2  164.05    6.06
  -1   3  -2  161.45    5.95
   1   3   2  153.20    5.91
  -2  -3  -2   10.84    0.75
  -2  -3  -2   11.11    0.57
   2   3   2   11.86    0.59
   2   3   2   11.85    0.55
  -2   3  -2   12.95    0.72
  -3  -3  -2   65.35    2.60
  -3  -3  -2   63.71    2.31
  -3   3  -2   60.88    2.52
   3   3   2   53.78    2.32
   3   3   2   59.17    2.30
  -4  -3  -2   14.90    0.68
   4  -3   2   14.60    0.58
  -4  -3  -2   14.78    0.96
   4   3   2   13.08    0.69
  -4   3  -2   13.60    0.94
   4   3   2   12.28    0.74
   5  -3   2    2.39    0.26
  -5  -3  -2    1.90    0.45
  -5   3  -2    1.75    0.47
   5   3   2    2.08    0.31
   6  -3   2    1.95    0.27
  -6   3  -2    1.57    0.52
   6   3   2    1.54    0.32
  -7  -3  -2   20.87    1.34
  -7  -3  -2   17.16    1.44
   7  -3   2   22.38    1.04
  -7   3  -2   22.19    1.34
   7   3   2   22.36    1.15
  -7   3  -2   22.00    2.09
   8  -3   2   27.52    1.29
  -8  -3  -2   24.75    1.57
  -8  -3  -2   25.23    1.47
  -8  -3  -2   23.17    1.84
  -8  -3  -2   27.72    1.54
  -8   3  -2   26.83    1.52
   8   3   2   25.84    1.38
  -8   3  -2   27.05    1.35
  -8   3  -2   26.79    1.68
  -9  -3  -2   40.00    2.54
   9  -3   2   41.60    1.90
  -9  -3  -2   40.19    2.07
  -9  -3  -2   43.06    2.14
  -9  -3  -2   43.57    2.23
  -9   3  -2   42.26    2.14
  -9   3  -2   40.50    1.89
   9   3   2   42.21    2.00
   9   3   2   40.26    1.81
  -9   3  -2   43.05    2.32
 -10  -3  -2    9.85    0.99
 -10  -3  -2    9.38    0.96
 -10  -3  -2    8.21    1.07
  10  -3   2    8.59    0.90
 -10   3  -2   10.56    1.21
 -10   3  -2   10.31    1.01
 -10   3  -2    9.90    0.81
  10   3   2   10.07    0.76
  10   3   2    9.63    1.17
 -11  -3  -2    5.95    0.88
 -11  -3  -2    5.54    0.71
 -11  -3  -2    4.75    0.78
  11   3   2    4.11    0.52
 -11   3  -2    4.95    0.73
 -11   3  -2    4.50    0.80
 -11   3  -2    4.59    0.56
 -12  -3  -2    2.54    0.54
 -12  -3  -2    3.43    0.68
 -12  -3  -2    2.88    0.56
  12   3   2    2.51    0.41
 -12   3  -2    2.81    0.56
 -12   3  -2    2.38    0.58
 -13  -3  -2   -0.49    0.31
 -13  -3  -2   -0.14    0.37
  13  -3   2   -0.16    0.24
  13   3   2    0.33    0.25
 -13   3  -2   -0.36    0.32
 -14  -4   2    1.39    0.48
 -14  -4   2    1.15    0.41
  14  -4  -2    1.92    0.44
 -14  -4   2    0.80    0.53
  14  -4  -2    1.14    0.29
  14   4  -2    0.37    0.34
 -14   4   2    0.72    0.40
  14   4  -2    1.13    0.38
  13  -4  -2    3.82    0.54
 -13  -4   2    4.45    0.68
 -13  -4   2    3.71    0.58
  13  -4  -2    4.29    0.54
 -13  -4   2    5.08    0.79
  13   4  -2    3.69    0.43
  13   4  -2    4.97    0.60
 -13   4   2    4.58    0.68
 -12  -4   2    5.93    0.78
  12  -4  -2    5.69    0.63
 -12  -4   2    5.34    0.84
 -12  -4   2    4.77    0.74
 -12  -4   2    4.88    0.81
 -12   4   2    4.60    0.78
  12   4  -2    5.13    0.60
 -12   4   2    4.01    0.81
 -11  -4   2   10.61    1.08
 -11  -4   2   10.87    1.03
  11  -4  -2   10.59    0.94
 -11  -4   2   12.45    1.12
 -11   4   2   11.18    1.21
  11   4  -2   10.85    0.94
 -11   4   2   11.76    0.86
  11   4  -2   10.61    0.82
 -11   4   2   11.43    1.05
 -11   4   2   10.90    1.11
  10  -4  -2    9.86    0.96
 -10  -4   2   11.90    1.17
  10  -4  -2   10.65    0.94
 -10  -4   2   11.56    1.04
 -10  -4   2   10.87    1.08
 -10   4   2   11.76    1.12
 -10   4   2   11.75    0.86
  10   4  -2   11.61    0.98
 -10   4   2   10.43    1.11
 -10   4   2    9.76    1.20
 -10   4   2   10.16    1.09
  10   4  -2   10.36    0.81
  -9  -4   2    0.79    0.51
   9  -4  -2    1.16    0.42
  -9  -4   2    0.49    0.48
   9  -4  -2    0.68    0.41
  -9  -4   2    1.24    0.50
   9  -4  -2    0.32    0.35
   9   4  -2    0.39    0.31
   9   4  -2    0.22    0.50
  -9   4   2    0.61    0.67
  -9   4   2    0.41    0.33
   9   4  -2    0.78    0.42
  -9   4   2    0.67    0.53
  -9   4   2    0.98    0.52
   8  -4  -2    5.76    0.65
  -8  -4   2    4.92    0.73
  -8   4   2    5.25    0.79
   8   4  -2    4.86    0.63
  -8   4   2    5.30    0.66
   8   4  -2    5.72    0.96
   7  -4  -2    3.26    0.46
   7  -4  -2    2.97    0.42
   7   4  -2    3.15    0.52
   7   4  -2    2.95    0.46
  -7   4   2    2.80    0.59
   6  -4  -2  158.82    5.83
   6  -4  -2  161.74    5.90
  -6  -4   2  161.11    6.06
   6   4  -2  150.75    5.86
   6   4  -2  153.59    5.91
  -6   4   2  151.68    6.08
   5  -4  -2   26.46    1.22
  -5  -4   2   27.88    1.36
   5  -4  -2   26.86    1.17
   5   4  -2   24.86    1.20
   5   4  -2   25.80    1.24
  -5   4   2   26.48    1.26
  -5   4   2   25.92    1.36
   4  -4  -2  204.50    7.19
   4  -4  -2  185.90    7.11
  -4  -4   2  200.42    7.35
   4  -4  -2  194.98    7.24
  -4   4   2  196.15    7.27
   4   4  -2  185.66    7.21
  -4   4   2  201.73    7.34
   4   4  -2  204.84    7.26
  -3  -4   2  151.45    5.53
   3  -4  -2  144.11    5.40
   3  -4  -2  149.94    5.46
  -3  -4   2  145.75    5.42
  -3   4   2  156.49    5.52
   3   4  -2  143.77    5.45
  -3   4   2  140.04    5.46
  -2  -4   2   35.28    1.42
  -2  -4   2   35.84    1.51
   2  -4  -2   34.49    1.46
  -2   4   2   36.80    1.48
   2   4  -2   36.62    1.45
  -1  -4   2   74.65    2.79
  -1  -4   2   75.18    2.87
   1  -4  -2   75.49    2.86
  -1   4   2   75.84    2.87
   0  -4  -2  300.21   10.41
   0  -4   2  293.86   10.39
   0  -4   2  288.46   10.32
   0   4  -2  301.52   10.40
   0   4   2  283.18   10.35
   0   4   2  286.85   10.42
   0   4  -2  254.81   10.37
   1  -4   2   13.76    0.64
   1  -4   2   15.52    0.58
  -1  -4  -2   15.72    0.72
  -1   4  -2   14.38    0.75
   1   4   2   14.15    0.74
   1   4   2   14.28    0.67
  -2  -4  -2   29.71    1.43
  -2  -4  -2   29.67    1.23
   2  -4   2   25.47    1.14
   2   4   2   29.15    1.19
   2   4   2   29.49    1.28
  -2   4  -2   30.99    1.34
   3  -4   2   16.61    0.66
  -3  -4  -2   17.78    1.07
  -3  -4  -2   17.86    0.82
  -3   4  -2   16.47    0.98
   3   4   2   16.29    0.83
   3   4   2   16.47    0.79
  -4  -4  -2   20.49    1.24
   4  -4   2   20.38    0.84
  -4  -4  -2   20.16    0.96
  -4   4  -2   22.13    1.24
   4   4   2   19.41    1.01
   4   4   2   22.81    0.99
   5  -4   2    0.84    0.19
  -5  -4  -2    0.73    0.37
   5   4   2    0.33    0.24
  -5   4  -2    1.02    0.42
   6  -4   2    7.75    0.51
   6   4   2    8.46    0.66
  -6   4  -2    9.09    0.97
   7  -4   2   33.43    1.39
  -7  -4  -2   30.30    1.60
  -7  -4  -2   31.04    1.70
  -7  -4  -2   31.92    1.61
  -7   4  -2   31.54    1.78
  -7   4  -2   31.70    1.65
   7   4   2   32.61    1.53
  -7   4  -2   28.65    1.47
  -7   4  -2   29.69    1.66
  -8  -4  -2    9.83    1.05
   8  -4   2   10.84    0.75
  -8  -4  -2    9.83    0.95
  -8  -4  -2    8.71    0.86
  -8  -4  -2   10.17    1.34
   8   4   2   11.13    0.89
  -8   4  -2   10.33    0.95
  -8   4  -2   10.49    0.81
   8   4   2   10.51    0.75
  -8   4  -2   11.13    1.12
  -9  -4  -2   53.95    2.67
  -9  -4  -2   56.24    3.06
   9  -4   2   54.58    2.36
  -9  -4  -2   55.86    2.61
  -9  -4  -2   54.75    2.54
   9   4   2   54.48    2.47
  -9   4  -2   53.30    2.37
  -9   4  -2   55.10    2.58
  -9   4  -2   59.20    2.87
   9   4   2   51.14    2.28
 -10  -4  -2    5.96    0.88
 -10  -4  -2    7.43    0.92
 -10  -4  -2    5.70    1.13
 -10  -4  -2    5.48    0.73
  10   4   2    5.43    0.68
 -10   4  -2    5.91    0.66
 -10   4  -2    5.45    0.78
 -11  -4  -2    0.37    0.52
 -11  -4  -2    0.96    0.47
 -11  -4  -2   -0.09    0.50
 -11   4  -2    0.55    0.34
 -11   4  -2    0.28    0.49
 -11   4  -2    0.28    0.53
  11   4   2    0.76    0.36
 -12  -4  -2    0.41    0.39
 -12  -4  -2    0.41    0.51
 -12  -4  -2    0.54    0.44
 -12   4  -2   -0.40    0.43
 -12   4  -2    0.23    0.30
 -12   4  -2    0.71    0.44
  12   4   2    0.30    0.31
 -13  -4  -2   -0.15    0.37
  13  -4   2    0.54    0.24
 -13   4  -2   -0.11    0.34
  13   4   2    0.78    0.35
  13   4   2   -0.03    0.23
 -14  -5   2    0.49    0.43
 -14  -5   2   -0.08    0.35
  14  -5  -2    0.33    0.26
 -14   5   2    0.16    0.34
  14   5  -2    0.78    0.32
 -13  -5   2    1.62    0.60
  13  -5  -2    1.17    0.45
  13  -5  -2    1.54    0.34
 -13  -5   2    1.54    0.51
 -13   5   2    1.28    0.53
 -13   5   2    2.16    0.56
  13   5  -2    1.23    0.47
  13   5  -2    2.28    0.45
 -12  -5   2    1.28    0.53
 -12  -5   2    1.37    0.63
 -12  -5   2    0.51    0.54
  12  -5  -2    0.62    0.42
 -12   5   2    0.57    0.55
  12   5  -2    0.84    0.34
 -12   5   2    1.12    0.62
 -12   5   2    0.69    0.36
  12   5  -2    1.05    0.48
 -11  -5   2    3.91    0.74
 -11  -5   2    3.09    0.74
 -11  -5   2    2.06    0.77
  11  -5  -2    2.66    0.55
 -11  -5   2    3.01    0.64
 -11   5   2    2.70    0.47
  11   5  -2    2.77    0.44
 -11   5   2    3.08    0.78
 -11   5   2    2.96    0.62
  11   5  -2    2.47    0.58
 -11   5   2    2.60    0.70
  10  -5  -2   17.96    1.22
  10  -5  -2   17.89    1.14
 -10  -5   2   19.07    1.41
 -10  -5   2   16.02    1.26
  10  -5  -2   17.32    1.10
 -10  -5   2   18.33    1.36
 -10   5   2   18.77    1.39
 -10   5   2   19.43    1.41
 -10   5   2   20.63    1.43
 -10   5   2   19.90    1.12
  10   5  -2   20.01    1.20
 -10   5   2   19.56    1.60
  10   5  -2   20.27    1.10
  -9  -5   2    4.67    0.73
  -9  -5   2    4.92    0.73
   9  -5  -2    4.46    0.51
   9  -5  -2    5.10    0.61
   9  -5  -2    4.96    0.61
  -9  -5   2    4.34    0.72
   9   5  -2    3.37    0.65
  -9   5   2    5.87    1.00
   9   5  -2    3.62    0.46
  -9   5   2    4.11    0.53
  -9   5   2    4.56    0.72
   9   5  -2    4.39    0.57
  -9   5   2    4.45    0.70
  -8  -5   2   13.58    1.06
  -8  -5   2   14.40    1.06
   8  -5  -2   15.78    0.97
   8   5  -2   13.98    1.00
  -8   5   2   14.58    0.89
  -8   5   2   16.40    1.36
  -8   5   2   14.54    1.13
   8   5  -2   15.10    1.09
  -8   5   2   14.64    1.33
   8   5  -2   16.02    0.88
  -8   5   2   14.87    1.10
   7  -5  -2   28.65    1.45
   7  -5  -2   29.06    1.38
  -7   5   2   28.43    1.70
   7   5  -2   30.87    1.53
   6  -5  -2   59.40    2.35
  -6  -5   2   57.68    2.57
   6  -5  -2   55.94    2.40
   6   5  -2   59.16    2.46
  -6   5   2   57.17    2.63
   5  -5  -2   28.45    1.28
   5  -5  -2   27.99    1.34
  -5  -5   2   28.30    1.47
  -5   5   2   29.79    1.41
  -5   5   2   30.38    1.52
   5   5  -2   28.40    1.33
   5   5  -2   30.80    1.40
  -4  -5   2   59.24    2.41
   4  -5  -2   60.79    2.24
   4  -5  -2   57.17    2.23
   4  -5  -2   57.16    2.30
   4   5  -2   58.18    2.31
   4   5  -2   49.91    2.30
  -4   5   2   56.00    2.32
  -4   5   2   58.29    2.41
   3  -5  -2   10.19    0.62
  -3  -5   2   10.21    0.69
   3  -5  -2    9.50    0.55
  -3  -5   2    9.47    0.57
  -3   5   2   11.04    0.64
  -3   5   2   12.86    0.72
   3   5  -2   11.45    0.64
  -2  -5   2    0.22    0.19
  -2  -5   2    0.05    0.14
   2  -5  -2   -0.03    0.16
   2  -5  -2   -0.04    0.15
   2   5  -2    0.13    0.18
  -2   5   2    0.08    0.17
  -1  -5   2   56.66    2.20
   1  -5  -2   56.47    2.18
  -1  -5   2   56.24    2.10
  -1   5   2   51.96    2.18
   0  -5   2    8.61    0.51
   0  -5   2    9.67    0.44
   0  -5  -2    9.52    0.55
   0   5  -2    8.19    0.49
   0   5  -2    8.53    0.51
   0   5   2    7.66    0.54
   0   5   2    8.12    0.47
  -1  -5  -2   54.11    2.13
   1  -5   2   47.83    2.06
   1  -5   2   54.26    2.01
   1   5   2   54.75    2.17
   1   5   2   55.47    2.08
  -1   5  -2   56.88    2.18
   2  -5   2  113.59    4.15
   2  -5   2  105.74    4.21
  -2  -5  -2  115.95    4.29
  -2  -5  -2  120.26    4.55
   2   5   2  117.55    4.36
  -2   5  -2  113.36    4.39
   2   5   2  113.06    4.25
  -3  -5  -2   15.29    0.79
  -3  -5  -2   16.69    1.05
   3  -5   2   15.47    0.62
   3   5   2   13.56    0.79
   3   5   2   13.43    0.75
   3   5   2   14.39    0.87
  -3   5  -2   13.18    0.91
   4  -5   2   53.88    2.03
  -4  -5  -2   54.14    2.52
  -4  -5  -2   55.67    2.17
   4   5   2   47.78    2.19
   4   5   2   55.76    2.17
  -4   5  -2   53.34    2.43
   5  -5   2   13.49    0.61
  -5  -5  -2   10.92    0.70
  -5  -5  -2   11.20    1.02
   5   5   2   11.86    0.75
   5   5   2   11.66    0.82
  -5   5  -2   10.56    0.98
   6  -5   2   12.08    0.67
  -6   5  -2   13.00    1.15
   6   5   2   12.48    0.83
  -7  -5  -2   69.28    3.06
   7  -5   2   76.65    2.77
  -7  -5  -2   68.73    2.99
  -7  -5  -2   67.06    2.92
  -7   5  -2   71.42    3.07
   7   5   2   60.05    2.92
  -7   5  -2   67.25    2.85
  -7   5  -2   69.56    2.99
   7   5   2   73.69    2.92
  -7   5  -2   72.35    3.22
   8  -5   2    1.96    0.39
  -8  -5  -2    2.12    0.63
  -8  -5  -2    2.42    0.58
  -8  -5  -2    2.45    0.88
  -8  -5  -2    2.29    0.53
  -8   5  -2    1.07    0.53
  -8   5  -2    2.11    0.56
   8   5   2    2.67    0.57
  -8   5  -2    2.30    0.69
   8   5   2    2.11    0.51
  -8   5  -2    1.82    0.42
   8   5   2    1.69    0.38
  -9  -5  -2    5.97    1.12
  -9  -5  -2    5.51    0.74
   9  -5   2    4.89    0.60
  -9  -5  -2    6.88    0.96
  -9   5  -2    5.74    0.77
   9   5   2    5.87    0.68
   9   5   2    4.71    0.69
   9   5   2    6.76    0.73
  -9   5  -2    3.99    0.83
  -9   5  -2    5.51    0.64
 -10  -5  -2    0.95    0.56
 -10  -5  -2    1.39    0.67
 -10  -5  -2    2.32    0.56
 -10  -5  -2    1.39    0.82
 -10   5  -2    0.93    0.67
 -10   5  -2    1.20    0.40
  10   5   2    1.86    0.50
 -10   5  -2    1.72    0.58
  10   5   2    0.91    0.39
 -11  -5  -2    0.93    0.57
 -11  -5  -2    1.70    0.76
 -11  -5  -2    0.67    0.53
 -11  -5  -2    1.32    0.50
 -11   5  -2    1.22    0.52
 -11   5  -2    0.75    0.40
  11   5   2    1.68    0.39
 -11   5  -2    2.09    0.68
  11   5   2    0.80    0.56
 -12  -5  -2    0.67    0.40
 -12  -5  -2    0.82    0.50
 -12  -5  -2    0.83    0.46
 -12   5  -2    0.53    0.50
  12   5   2    1.00    0.32
 -12   5  -2    0.94    0.42
 -12   5  -2    1.52    0.37
  13  -5   2    1.18    0.26
 -13  -5  -2    0.17    0.38
  13   5   2    0.96    0.36
 -14  -6   2    1.73    0.53
 -14  -6   2    1.22    0.39
 -14   6   2    1.36    0.43
  13  -6  -2    2.43    0.37
 -13  -6   2    3.27    0.59
 -13  -6   2    3.08    0.66
  13  -6  -2    3.00    0.48
  13   6  -2    2.35    0.45
 -13   6   2    2.34    0.58
 -13   6   2    2.71    0.57
  13   6  -2    3.01    0.50
 -12  -6   2    6.59    0.94
 -12  -6   2    6.32    0.80
  12  -6  -2    6.07    0.62
 -12   6   2    5.60    0.79
  12   6  -2    4.07    0.60
  12   6  -2    5.82    0.68
  12   6  -2    5.36    0.59
 -12   6   2    5.79    0.59
 -12   6   2    4.79    0.81
  11  -6  -2    5.35    0.65
 -11  -6   2    5.57    0.99
  11  -6  -2    3.92    0.55
 -11  -6   2    4.44    0.77
 -11  -6   2    5.63    0.86
 -11   6   2    4.34    0.55
  11   6  -2    5.46    0.70
 -11   6   2    5.77    0.83
 -11   6   2    6.42    1.01
 -11   6   2    6.55    0.88
  11   6  -2    3.66    0.48
 -10  -6   2   18.92    1.42
  10  -6  -2   18.30    1.11
  10  -6  -2   18.21    1.14
 -10  -6   2   20.07    1.40
  10  -6  -2   18.60    1.25
 -10   6   2   20.49    1.15
  10   6  -2   19.81    1.08
 -10   6   2   18.49    1.62
 -10   6   2   18.51    1.44
 -10   6   2   21.46    1.43
 -10   6   2   17.98    1.36
  10   6  -2   20.56    1.27
  -9  -6   2    6.13    0.83
   9  -6  -2    8.04    0.74
  -9  -6   2    8.61    0.94
   9  -6  -2    8.27    0.82
  -9  -6   2    6.76    0.86
   9  -6  -2    7.34    0.70
  -9   6   2    8.14    0.94
   9   6  -2    7.72    0.67
  -9   6   2    7.65    1.11
   9   6  -2    7.97    0.74
   9   6  -2    6.34    0.82
  -9   6   2    7.48    0.83
  -9   6   2    8.07    0.71
   8  -6  -2    3.37    0.46
  -8  -6   2    2.64    0.60
  -8  -6   2    3.04    0.60
   8  -6  -2    3.50    0.53
   8   6  -2    2.42    0.39
  -8   6   2    3.76    0.85
  -8   6   2    2.43    0.43
  -8   6   2    2.44    0.59
   8   6  -2    3.30    0.60
   8   6  -2    3.44    0.50
  -8   6   2    2.58    0.55
   7  -6  -2    5.96    0.70
   7  -6  -2    5.99    0.61
  -7   6   2    5.52    0.80
   7   6  -2    6.51    0.75
   6  -6  -2   39.63    1.65
   6  -6  -2   35.72    1.70
  -6  -6   2   38.65    1.89
   6   6  -2   37.08    1.74
  -6   6   2   35.79    1.92
   5  -6  -2   13.73    0.76
  -5  -6   2   13.49    0.96
   5  -6  -2   13.99    0.83
   5   6  -2   13.32    0.87
  -5   6   2   11.39    0.96
   4  -6  -2   58.95    2.35
   4  -6  -2   59.76    2.44
  -4  -6   2   61.01    2.56
  -4   6   2   59.75    2.56
   4   6  -2   61.51    2.45
  -4   6   2   59.25    2.45
   3  -6  -2  128.06    4.86
  -3  -6   2  123.59    4.87
   3  -6  -2  129.50    4.94
  -3  -6   2  131.74    5.03
  -3   6   2  128.54    4.95
   3   6  -2  133.97    4.93
  -3   6   2  142.50    5.04
  -2  -6   2   49.88    2.00
   2  -6  -2   47.18    1.94
   2  -6  -2   45.70    1.86
  -2  -6   2   47.24    1.87
  -2   6   2   46.33    1.94
   1  -6  -2  156.83    5.73
  -1  -6   2  152.62    5.74
  -1  -6   2  158.09    5.64
   1  -6  -2  150.68    5.69
   1   6  -2  148.57    5.73
  -1   6   2  156.40    5.75
   0  -6  -2  168.38    6.04
   0  -6   2  169.91    5.92
   0   6  -2  166.27    6.01
   0   6   2  162.26    6.05
   0   6  -2  152.72    5.98
   0   6   2  154.02    5.93
  -1  -6  -2   27.86    1.20
   1  -6   2   25.51    1.12
   1  -6   2   26.97    1.06
   1   6   2   24.65    1.11
   1   6   2   25.74    1.23
  -1   6  -2   25.79    1.21
  -2  -6  -2   72.48    2.87
   2  -6   2   70.66    2.71
  -2   6  -2   75.81    2.98
   2   6   2   74.61    2.94
   2   6   2   72.07    2.81
   3  -6   2  319.79   11.64
  -3  -6  -2  316.83   11.80
  -3  -6  -2  322.79   12.14
  -3   6  -2  319.10   11.99
   3   6   2  324.57   11.76
   3   6   2  336.58   11.93
   4  -6   2    6.34    0.40
  -4  -6  -2    5.63    0.80
  -4  -6  -2    6.85    0.57
   4   6   2    5.66    0.68
  -4   6  -2    5.73    0.73
   4   6   2    4.74    0.53
   5  -6   2   42.12    1.65
  -5  -6  -2   40.50    1.77
  -5  -6  -2   40.23    2.19
   5   6   2   40.00    1.86
   5   6   2   42.84    1.81
  -5   6  -2   39.80    2.12
   6  -6   2   53.45    2.15
   6   6   2   54.28    2.32
  -7  -6  -2   18.70    1.22
  -7  -6  -2   18.05    1.27
   7  -6   2   19.65    0.97
  -7  -6  -2   17.69    1.13
  -7   6  -2   18.00    1.31
  -7   6  -2   17.70    1.19
   7   6   2   17.88    0.99
   7   6   2   20.59    1.36
   7   6   2   15.64    1.14
   7   6   2   18.28    1.14
  -7   6  -2   19.59    1.39
  -7   6  -2   17.44    1.04
   8  -6   2    3.66    0.49
  -8  -6  -2    4.65    0.63
  -8  -6  -2    3.90    0.69
  -8  -6  -2    4.44    1.02
  -8  -6  -2    3.96    0.73
  -8   6  -2    4.24    0.82
   8   6   2    3.61    0.47
  -8   6  -2    2.52    0.62
  -8   6  -2    3.26    0.53
   8   6   2    3.34    0.72
   8   6   2    3.71    0.58
   8   6   2    4.95    0.66
  -8   6  -2    3.49    0.62
  -9  -6  -2    8.15    1.27
  -9  -6  -2    7.19    0.77
   9  -6   2    8.88    0.77
  -9  -6  -2    8.82    1.08
  -9  -6  -2    7.86    0.90
   9   6   2    9.09    0.80
   9   6   2    8.74    0.77
  -9   6  -2    8.81    0.80
  -9   6  -2    6.77    1.00
  -9   6  -2    8.72    0.90
 -10  -6  -2    6.07    0.81
 -10  -6  -2    4.75    1.09
 -10  -6  -2    4.85    0.70
 -10  -6  -2    6.29    0.91
 -10   6  -2    5.78    0.79
  10   6   2    6.00    0.68
  10   6   2    4.99    0.65
 -10   6  -2    6.24    1.00
 -10   6  -2    5.53    0.63
 -11  -6  -2    7.84    1.13
 -11  -6  -2    7.04    0.82
 -11  -6  -2    6.72    0.72
 -11  -6  -2    8.24    0.98
 -11   6  -2    7.07    0.98
 -11   6  -2    7.34    0.69
  11   6   2    7.52    0.67
 -11   6  -2    7.63    0.81
 -12  -6  -2    0.13    0.42
 -12  -6  -2    0.46    0.50
 -12  -6  -2    1.15    0.39
  12   6   2    0.71    0.41
 -12   6  -2    0.53    0.33
 -12   6  -2    1.19    0.42
  12   6   2    0.65    0.30
 -12   6  -2    0.33    0.45
 -13  -7   2    1.08    0.45
  13  -7  -2    1.36    0.31
 -13  -7   2    0.73    0.52
 -13   7   2    0.18    0.39
  13   7  -2    1.23    0.41
 -13   7   2    0.50    0.47
  13   7  -2    0.42    0.38
  12  -7  -2    1.06    0.44
 -12  -7   2    1.21    0.56
 -12  -7   2    2.42    0.82
 -12  -7   2    1.58    0.64
  12   7  -2    1.12    0.48
  12   7  -2    0.88    0.43
 -12   7   2    1.52    0.62
 -12   7   2    1.58    0.39
 -12   7   2    1.43    0.59
  11  -7  -2    0.80    0.45
 -11  -7   2    0.82    0.58
  11  -7  -2    1.25    0.44
 -11  -7   2    1.24    0.67
 -11   7   2    0.98    0.39
  11   7  -2    0.83    0.34
 -11   7   2    0.85    0.60
 -11   7   2    1.23    0.57
  11   7  -2    0.40    0.49
  11   7  -2    1.35    0.52
 -11   7   2    0.88    0.67
  10  -7  -2   13.32    0.94
  10  -7  -2   12.69    1.08
 -10  -7   2   12.32    1.21
  10  -7  -2   13.67    0.93
 -10  -7   2   13.17    1.23
 -10   7   2   14.60    1.30
  10   7  -2   13.13    0.87
 -10   7   2   14.30    1.19
 -10   7   2   14.39    0.95
 -10   7   2   10.76    1.29
 -10   7   2   13.04    1.17
  10   7  -2   14.85    1.10
   9  -7  -2    3.33    0.60
   9  -7  -2    3.67    0.51
   9  -7  -2    4.50    0.60
  -9  -7   2    4.99    0.81
  -9  -7   2    2.29    0.63
  -9  -7   2    4.35    0.72
  -9   7   2    5.76    0.83
   9   7  -2    4.05    0.47
  -9   7   2    4.40    0.53
   9   7  -2    4.33    0.64
  -9   7   2    4.65    0.69
   9   7  -2    3.62    0.77
  -9   7   2    4.49    1.01
  -8  -7   2    5.65    0.79
   8  -7  -2    7.06    0.74
  -8  -7   2    8.76    0.97
   8  -7  -2    6.47    0.63
  -8  -7   2    7.97    0.83
  -8   7   2    7.73    0.80
   8   7  -2    7.27    0.83
  -8   7   2    6.76    0.84
  -8   7   2    8.20    0.68
  -8   7   2    7.63    1.09
   8   7  -2    8.59    0.84
   8   7  -2    7.68    0.63
   7  -7  -2    3.67    0.50
  -7   7   2    4.29    0.75
   7   7  -2    4.10    0.60
   6  -7  -2   25.91    1.26
   6  -7  -2   24.36    1.30
  -6  -7   2   25.37    1.50
  -6   7   2   25.29    1.56
   6   7  -2   28.38    1.41
   5  -7  -2   49.03    2.09
   5  -7  -2   49.35    2.01
  -5  -7   2   48.92    2.25
  -5   7   2   45.33    2.26
   5   7  -2   48.99    2.12
   4  -7  -2   18.16    0.92
  -4  -7   2   18.92    1.13
   4  -7  -2   18.93    1.01
  -4   7   2   18.48    1.03
   4   7  -2   19.69    1.04
  -4   7   2   19.45    1.16
   3  -7  -2   32.03    1.46
  -3  -7   2   33.18    1.56
  -3  -7   2   32.29    1.39
   3  -7  -2   32.80    1.38
  -3   7   2   30.53    1.46
  -3   7   2   33.76    1.56
   3   7  -2   31.59    1.45
  -2  -7   2   41.36    1.69
  -2  -7   2   41.67    1.83
   2  -7  -2   42.16    1.78
   2  -7  -2   38.44    1.67
  -2   7   2   42.40    1.78
   2   7  -2   43.61    1.84
  -1  -7   2   40.28    1.57
   1  -7  -2   41.05    1.67
   1  -7  -2   36.66    1.55
   1   7  -2   35.63    1.65
  -1   7   2   38.96    1.67
   0  -7   2  125.00    4.55
   0  -7   2  115.01    4.62
   0  -7  -2  128.87    4.69
   0   7  -2  119.22    4.63
   0   7   2  117.65    4.56
   0   7   2  123.53    4.70
   0   7  -2  132.12    4.67
   1  -7   2   20.14    0.98
   1  -7   2   22.36    0.91
  -1  -7  -2   21.53    1.05
  -1   7  -2   20.83    1.08
   1   7   2   20.70    1.09
   1   7   2   19.81    0.96
   2  -7   2   55.67    2.07
  -2  -7  -2   57.49    2.25
   2   7   2   53.47    2.30
   2   7   2   51.14    2.15
  -2   7  -2   51.48    2.31
  -3  -7  -2   11.68    0.77
  -3  -7  -2   11.64    1.03
   3  -7   2   11.36    0.59
   3   7   2   11.48    0.73
   3   7   2   12.44    0.88
  -3   7  -2   11.91    0.90
  -4  -7  -2   21.01    1.46
  -4  -7  -2   19.95    1.11
   4  -7   2   21.67    0.96
  -4   7  -2   20.66    1.34
   4   7   2   22.78    1.29
   4   7   2   22.16    1.11
  -5  -7  -2   48.30    2.62
  -5  -7  -2   50.84    2.17
   5  -7   2   51.18    2.02
   5   7   2   51.94    2.40
  -5   7  -2   50.89    2.54
   6  -7   2   11.24    0.66
  -6  -7  -2   10.13    0.89
   6   7   2   11.45    1.06
  -6   7  -2   11.17    0.98
  -6   7  -2   11.38    0.98
  -6   7  -2   11.37    1.17
  -6   7  -2    9.86    0.75
  -7  -7  -2    8.09    0.88
   7  -7   2    7.95    0.61
  -7  -7  -2    8.28    0.87
  -7   7  -2    7.98    0.99
   7   7   2    6.21    0.64
  -7   7  -2    6.43    0.67
   7   7   2    6.69    0.90
  -7   7  -2    4.83    0.76
   7   7   2    7.34    0.75
  -8  -7  -2   10.58    1.48
  -8  -7  -2   10.56    1.03
   8  -7   2    9.38    0.75
  -8  -7  -2   11.25    1.09
  -8  -7  -2    8.92    0.94
   8   7   2   10.28    0.78
  -8   7  -2   10.05    0.95
  -8   7  -2   11.07    0.87
  -8   7  -2    9.34    1.02
  -8   7  -2   10.50    1.22
   8   7   2   10.71    0.92
   9  -7   2    0.35    0.37
  -9  -7  -2    0.33    0.47
  -9  -7  -2    0.16    0.49
  -9  -7  -2   -0.18    0.73
  -9  -7  -2    0.03    0.57
  -9   7  -2    0.25    0.50
  -9   7  -2    0.24    0.35
  -9   7  -2   -0.13    0.61
   9   7   2   -0.53    0.49
   9   7   2    0.48    0.34
   9   7   2    0.10    0.47
 -10  -7  -2    9.43    0.95
 -10  -7  -2   11.54    1.15
 -10  -7  -2   11.85    1.58
 -10  -7  -2   12.49    1.13
  10   7   2   13.41    0.86
 -10   7  -2   12.97    0.90
 -10   7  -2   12.82    1.08
 -11  -7  -2    1.13    0.73
 -11  -7  -2   -0.20    0.45
 -11  -7  -2    0.86    0.55
 -11   7  -2    0.53    0.36
  11   7   2    0.43    0.43
 -11   7  -2    0.95    0.47
 -11   7  -2   -0.05    0.51
  11   7   2    0.44    0.31
 -12  -7  -2   -0.18    0.40
 -12  -7  -2   -0.09    0.61
 -12  -7  -2   -0.13    0.42
 -12   7  -2   -0.94    0.33
 -12   7  -2    0.34    0.30
  12   7   2    0.64    0.37
  12   7   2    0.25    0.28
 -12   7  -2    0.25    0.41
 -13  -8   2    8.11    0.87
 -13  -8   2    7.34    0.75
  13  -8  -2    8.51    0.79
  13  -8  -2    8.92    0.58
 -13   8   2    7.85    0.72
  13   8  -2    6.51    0.68
 -13   8   2    7.23    0.78
  12  -8  -2    4.00    0.51
 -12  -8   2    4.71    0.91
 -12  -8   2    3.71    0.74
  12  -8  -2    3.27    0.51
 -12  -8   2    3.26    0.61
 -12   8   2    4.57    0.80
  12   8  -2    3.98    0.57
 -12   8   2    3.50    0.63
  12   8  -2    4.52    0.59
 -12   8   2    4.21    0.50
  11  -8  -2    0.18    0.38
  11  -8  -2    0.32    0.41
 -11  -8   2   -0.28    0.50
 -11  -8   2    0.38    0.58
  11   8  -2   -0.20    0.44
 -11   8   2    0.24    0.53
 -11   8   2   -0.32    0.47
  11   8  -2    0.11    0.43
 -11   8   2    0.00    0.32
 -11   8   2    0.14    0.61
  10  -8  -2    4.97    0.73
 -10  -8   2    5.74    0.92
  10  -8  -2    5.74    0.61
 -10  -8   2    7.25    0.86
  10  -8  -2    7.33    0.70
  10   8  -2    6.96    0.78
  10   8  -2    6.46    0.65
  10   8  -2    5.02    0.67
 -10   8   2    6.24    0.82
 -10   8   2    4.38    0.94
 -10   8   2    5.94    0.85
 -10   8   2    7.09    0.85
 -10   8   2    5.22    0.59
   9  -8  -2   15.25    1.02
   9  -8  -2   15.90    1.13
  -9  -8   2   16.82    1.30
  -9  -8   2   14.04    1.22
   9  -8  -2   17.74    1.08
  -9   8   2   17.37    1.38
  -9   8   2   16.50    1.00
   9   8  -2   13.99    1.13
  -9   8   2   16.93    1.18
   9   8  -2   14.89    1.12
  -9   8   2   17.90    1.59
   9   8  -2   16.84    0.94
   8  -8  -2    1.59    0.44
  -8  -8   2    1.41    0.58
  -8  -8   2    2.24    0.55
  -8  -8   2    2.12    0.57
   8  -8  -2    1.91    0.45
  -8   8   2    1.38    0.77
  -8   8   2    1.03    0.35
   8   8  -2    0.92    0.57
  -8   8   2    2.44    0.64
   8   8  -2    1.41    0.34
   8   8  -2    1.22    0.48
   8   8  -2    0.94    0.47
  -8   8   2    0.90    0.45
  -7  -8   2    2.18    0.54
   7  -8  -2    2.01    0.43
  -7  -8   2    1.43    0.53
   7  -8  -2    1.80    0.43
  -7  -8   2    2.89    0.62
   7   8  -2    2.25    0.51
   7   8  -2    2.09    0.47
  -7   8   2    2.37    0.42
  -7   8   2    2.67    0.60
   7   8  -2    2.46    0.58
  -7   8   2    2.36    0.48
  -7   8   2    2.02    0.49
   7   8  -2    3.51    0.53
   6  -8  -2    2.26    0.40
   6  -8  -2    1.73    0.41
  -6  -8   2    1.91    0.52
  -6   8   2    2.40    0.62
   6   8  -2    2.14    0.51
   5  -8  -2    5.44    0.54
  -5  -8   2    5.44    0.70
   5  -8  -2    5.29    0.60
   5   8  -2    4.62    0.60
  -5   8   2    3.73    0.65
  -4  -8   2  111.49    4.38
   4  -8  -2  106.27    4.13
   4  -8  -2  107.92    4.23
   4   8  -2  111.20    4.23
  -4   8   2  105.79    4.38
  -3  -8   2   32.81    1.63
   3  -8  -2   36.98    1.65
   3  -8  -2   33.97    1.53
  -3  -8   2   36.69    1.74
  -3   8   2   39.18    1.77
  -3   8   2   37.84    1.66
  -2  -8   2    7.64    0.53
   2  -8  -2    7.67    0.63
   2  -8  -2    6.78    0.53
   2   8  -2    8.04    0.69
  -2   8   2    8.32    0.63
  -1  -8   2   72.61    2.94
  -1  -8   2   74.99    2.83
   1  -8  -2   77.85    2.96
   1   8  -2   68.69    2.93
  -1   8   2   72.80    2.96
   0  -8  -2   10.98    0.75
   0  -8   2   11.46    0.64
   0  -8   2   11.07    0.71
   0   8   2   12.46    0.80
   0   8  -2   13.23    0.77
   1  -8   2   21.78    0.95
   1  -8   2   20.00    1.03
  -1  -8  -2   22.49    1.11
   1   8   2   20.29    0.99
   1   8   2   20.90    1.14
  -1   8  -2   20.98    1.13
   2  -8   2  113.76    4.22
  -2  -8  -2  119.67    4.41
  -2   8  -2  112.98    4.50
   2   8   2  113.95    4.47
   2   8   2  106.05    4.28
  -3  -8  -2   22.80    1.51
  -3  -8  -2   23.12    1.19
   3  -8   2   23.60    1.01
  -3   8  -2   21.01    1.31
   3   8   2   21.74    1.11
   3   8   2   22.18    1.28
   4  -8   2    1.76    0.28
  -4  -8  -2    1.88    0.39
  -4  -8  -2    2.44    0.65
   4   8   2    1.32    0.47
  -4   8  -2    1.64    0.50
   4   8   2    1.43    0.36
  -5  -8  -2   24.59    1.24
   5  -8   2   24.44    1.07
  -5  -8  -2   20.43    1.62
  -5   8  -2   20.38    1.50
   5   8   2   21.74    1.43
  -6  -8  -2    2.08    0.48
  -6  -8  -2    1.82    0.51
  -6  -8  -2    1.39    0.52
   6  -8   2    1.66    0.31
  -6   8  -2    1.61    0.38
   6   8   2    1.21    0.31
  -6   8  -2    1.18    0.52
  -6   8  -2    1.44    0.51
   6   8   2    1.35    0.42
   6   8   2    1.55    0.52
  -6   8  -2    1.46    0.65
   6   8   2    1.23    0.56
  -7  -8  -2    5.92    0.73
   7  -8   2    5.75    0.58
  -7  -8  -2    5.57    0.78
  -7   8  -2    6.15    0.83
   7   8   2    4.10    0.79
   7   8   2    6.66    0.71
  -7   8  -2    4.60    0.82
   7   8   2    4.39    0.61
   7   8   2    4.69    0.59
  -7   8  -2    4.53    0.54
  -8  -8  -2   -0.10    0.45
  -8  -8  -2    0.55    0.83
  -8  -8  -2    0.05    0.51
   8  -8   2    0.23    0.34
   8   8   2    1.06    0.55
  -8   8  -2    0.64    0.58
   8   8   2    0.56    0.32
   8   8   2    0.97    0.53
  -8   8  -2    0.67    0.62
  -8   8  -2    0.71    0.39
  -9  -8  -2   17.52    1.34
  -9  -8  -2   17.38    1.79
  -9  -8  -2   16.27    1.28
  -9   8  -2   17.09    1.40
  -9   8  -2   16.10    1.08
   9   8   2   17.30    1.02
  -9   8  -2   16.82    1.47
 -10  -8  -2    2.56    0.66
 -10  -8  -2    3.62    0.67
 -10  -8  -2    2.11    0.94
  10   8   2    3.47    0.61
 -10   8  -2    2.58    0.71
  10   8   2    2.48    0.42
 -10   8  -2    3.16    0.51
 -11  -8  -2    3.58    0.88
 -11  -8  -2    3.49    0.65
 -11  -8  -2    3.51    0.61
 -11   8  -2    2.72    0.65
 -11   8  -2    3.24    0.48
  11   8   2    3.26    0.43
  11   8   2    3.09    0.52
 -12  -8  -2    1.53    0.40
 -12  -8  -2    2.10    0.52
 -12  -8  -2    2.32    0.70
  12   8   2    2.87    0.42
 -12   8  -2    2.00    0.52
 -12   8  -2    3.50    0.42
  12   8   2    3.54    0.43
 -13  -9   2    1.33    0.48
  13  -9  -2    0.51    0.25
 -13  -9   2    0.92    1.00
 -13  -9   2    0.41    0.39
 -13   9   2    0.12    0.39
  13   9  -2    1.14    0.36
 -12  -9   2    2.93    0.83
  12  -9  -2    2.60    0.41
 -12  -9   2    2.38    0.55
  12  -9  -2    2.18    0.46
 -12  -9   2    3.41    0.64
  12   9  -2    2.44    0.50
 -12   9   2    2.52    0.40
 -12   9   2    3.91    0.71
 -12   9   2    2.36    0.53
  11  -9  -2    2.79    0.50
  11  -9  -2    2.15    0.47
 -11  -9   2    2.62    0.62
 -11  -9   2    2.75    0.67
  11   9  -2    2.57    0.52
 -11   9   2    1.64    0.66
 -11   9   2    1.83    0.56
 -11   9   2    2.39    0.41
  11   9  -2    2.94    0.59
 -11   9   2    1.89    0.62
  10  -9  -2    4.89    0.59
  10  -9  -2    5.97    0.66
 -10  -9   2    4.30    0.75
 -10  -9   2    5.72    0.89
 -10   9   2    5.60    1.03
 -10   9   2    4.59    0.77
 -10   9   2    5.34    0.77
  10   9  -2    4.96    0.68
  10   9  -2    4.20    0.68
 -10   9   2    5.09    0.80
 -10   9   2    4.70    0.58
   9  -9  -2    0.26    0.41
   9  -9  -2    0.21    0.45
  -9  -9   2    0.74    0.53
   9  -9  -2    0.47    0.37
   9   9  -2    0.77    0.49
  -9   9   2    1.38    0.80
  -9   9   2    0.51    0.34
   9   9  -2   -0.11    0.44
  -9   9   2    0.03    0.54
  -9   9   2    0.52    0.53
  -9   9   2    0.73    0.58
  -8  -9   2    3.89    0.67
   8  -9  -2    3.75    0.55
  -8  -9   2    5.20    0.85
  -8  -9   2    5.17    0.79
   8  -9  -2    5.42    0.64
   8   9  -2    4.24    0.63
   8   9  -2    4.80    0.76
  -8   9   2    3.45    0.73
  -8   9   2    5.09    1.04
  -8   9   2    4.19    0.66
   8   9  -2    4.21    0.61
  -8   9   2    5.02    0.66
  -8   9   2    4.72    0.56
   7  -9  -2   11.49    0.86
  -7  -9   2    9.59    1.06
  -7  -9   2   10.26    0.94
  -7  -9   2   12.25    1.08
  -7  -9   2   10.87    0.95
  -7  -9   2   10.31    1.03
   7  -9  -2   10.03    0.88
   7  -9  -2   10.60    0.86
   7   9  -2    8.95    0.85
   7   9  -2   10.92    0.89
  -7   9   2   12.59    1.24
   7   9  -2   12.09    1.06
  -7   9   2   10.77    1.03
  -7   9   2   10.03    0.77
  -7   9   2   10.68    0.88
  -7   9   2   10.46    0.96
   6  -9  -2    9.73    0.86
  -6  -9   2    9.48    0.96
   6  -9  -2    9.73    0.77
  -6   9   2   11.53    1.48
  -6   9   2    9.65    0.93
   6   9  -2    9.05    0.93
  -5  -9   2   16.76    1.20
   5  -9  -2   17.05    0.97
  -5  -9   2   15.93    1.15
   5  -9  -2   17.28    1.05
  -5   9   2   17.75    1.26
   4  -9  -2   18.60    0.99
   4  -9  -2   18.58    1.08
  -4  -9   2   20.11    1.20
   4   9  -2   19.83    1.23
  -4   9   2   18.77    1.24
   3  -9  -2    3.51    0.50
   3  -9  -2    3.09    0.39
  -3  -9   2    1.99    0.43
  -3   9   2    3.08    0.54
  -3   9   2    3.03    0.46
   3   9  -2    3.14    0.52
   2  -9  -2   54.20    2.28
  -2  -9   2   55.61    2.43
  -2  -9   2   54.94    2.29
   2  -9  -2   56.68    2.41
  -2   9   2   62.41    2.44
   2   9  -2   57.32    2.46
   1  -9  -2   38.32    1.75
  -1  -9   2   38.63    1.63
  -1  -9   2   37.52    1.73
   1   9  -2   36.90    1.75
   1   9  -2   41.15    1.73
  -1   9   2   38.88    1.77
   0  -9   2   21.52    0.99
   0  -9   2   20.43    1.09
   0  -9  -2   22.14    1.14
   0   9   2   19.75    1.14
   0   9  -2   20.55    1.11
   1  -9   2    1.84    0.35
  -1  -9  -2    1.84    0.40
   1  -9   2    2.03    0.29
   1   9   2    2.01    0.42
  -1   9  -2    2.27    0.43
   2  -9   2   46.10    1.83
  -2  -9  -2   45.26    2.00
   2   9   2   46.12    2.10
  -2   9  -2   41.21    2.07
  -3  -9  -2   11.56    1.12
   3  -9   2   11.78    0.64
  -3  -9  -2   11.55    0.83
  -3   9  -2    9.51    0.91
   3   9   2   12.06    0.96
   3   9   2    9.53    0.78
  -4  -9  -2   15.50    1.34
   4  -9   2   15.16    0.79
  -4  -9  -2   14.84    0.98
   4   9   2   14.45    0.91
  -4   9  -2   13.39    1.14
   4   9   2   13.54    1.10
  -5  -9  -2   15.00    1.53
  -5  -9  -2   19.34    1.36
   5  -9   2   19.81    0.97
  -5  -9  -2   18.95    1.15
   5   9   2   20.10    1.38
   5   9   2   19.08    1.14
  -5   9  -2   18.72    1.08
  -5   9  -2   19.13    1.26
  -5   9  -2   19.18    1.28
   5   9   2   19.94    1.13
   5   9   2   20.01    0.99
  -6  -9  -2   22.61    1.36
  -6  -9  -2   20.38    1.35
  -6  -9  -2   20.50    1.29
   6  -9   2   23.79    1.11
   6   9   2   21.67    1.55
   6   9   2   21.01    1.11
  -6   9  -2   21.02    1.18
  -6   9  -2   19.48    1.41
  -6   9  -2   22.31    1.56
   6   9   2   22.70    1.26
  -6   9  -2   20.93    1.39
  -7  -9  -2    4.27    0.70
  -7  -9  -2    4.19    0.64
   7  -9   2    4.05    0.50
  -7   9  -2    3.34    0.68
   7   9   2    3.78    0.78
  -7   9  -2    4.06    0.55
  -7   9  -2    3.85    0.71
  -7   9  -2    4.16    0.84
   7   9   2    3.78    0.60
   7   9   2    3.54    0.46
  -8  -9  -2    2.06    0.58
   8  -9   2    1.80    0.42
  -8  -9  -2    1.26    0.91
  -8  -9  -2    1.47    0.62
  -8   9  -2    1.47    0.43
   8   9   2    1.38    0.37
   8   9   2    3.06    0.62
  -8   9  -2    1.50    0.70
  -8   9  -2    1.53    0.63
  -9  -9  -2   14.32    1.18
  -9  -9  -2   12.33    1.16
  -9  -9  -2   13.21    1.65
   9   9   2   13.58    0.88
  -9   9  -2   11.97    1.31
  -9   9  -2   13.33    0.96
   9   9   2   12.69    1.05
  -9   9  -2   13.56    1.26
 -10  -9  -2    1.44    0.92
 -10  -9  -2    1.67    0.61
 -10  -9  -2    1.66    0.56
  10   9   2    2.00    0.51
 -10   9  -2    1.39    0.59
  10   9   2    1.72    0.37
 -10   9  -2    1.55    0.40
 -11  -9  -2    2.84    0.81
 -11  -9  -2    2.55    0.60
 -11  -9  -2    2.18    0.50
 -11   9  -2    2.95    0.44
  11   9   2    3.01    0.48
 -11   9  -2    3.03    0.68
  11   9   2    3.08    0.39
 -12  -9  -2    1.96    0.47
 -12  -9  -2    1.83    0.41
 -12   9  -2    1.87    0.32
 -12   9  -2    1.38    0.45
  12   9   2    1.32    0.37
 -13 -10   2    0.37    0.37
 -13  10   2    0.89    0.40
 -12 -10   2    0.80    0.43
  12 -10  -2    0.55    0.38
  12 -10  -2    0.90    0.33
 -12 -10   2    0.93    0.52
 -12 -10   2    0.91    0.71
 -12  10   2    0.76    0.47
  12  10  -2    0.68    0.42
 -12  10   2    1.11    0.30
  11 -10  -2    8.24    0.78
 -11 -10   2    6.74    0.81
 -11 -10   2    8.72    0.96
  11 -10  -2    7.78    0.74
 -11  10   2    9.87    0.70
  11  10  -2    7.90    0.81
 -11  10   2    7.17    0.97
 -11  10   2    7.84    0.89
 -10 -10   2    7.22    0.91
  10 -10  -2    8.09    0.76
  10 -10  -2    9.20    0.79
 -10 -10   2    7.32    0.87
 -10  10   2   10.02    1.06
  10  10  -2    7.42    0.77
 -10  10   2    8.70    1.02
  10  10  -2    7.56    0.82
 -10  10   2    4.90    0.93
 -10  10   2    7.40    0.70
  -9 -10   2    0.94    0.67
   9 -10  -2    1.11    0.40
  -9 -10   2    0.40    0.51
   9 -10  -2    0.89    0.45
  -9  10   2    0.87    0.75
   9  10  -2    0.85    0.55
   9  10  -2    0.61    0.45
  -9  10   2    0.27    0.50
  -9  10   2    0.53    0.57
  -9  10   2    0.79    0.34
   8 -10  -2   22.53    1.38
   8 -10  -2   23.93    1.38
   8 -10  -2   23.60    1.32
  -8 -10   2   24.26    1.47
  -8  10   2   22.73    1.49
  -8  10   2   25.82    1.86
   8  10  -2   24.65    1.35
  -8  10   2   25.54    1.28
  -8  10   2   24.07    1.41
   8  10  -2   23.61    1.39
  -8  10   2   25.47    1.61
   7 -10  -2   25.19    1.40
   7 -10  -2   28.92    1.38
   7 -10  -2   26.33    1.40
  -7 -10   2   28.81    1.43
  -7 -10   2   27.90    1.66
  -7 -10   2   25.20    1.50
  -7 -10   2   23.94    1.44
  -7  10   2   23.66    1.47
  -7  10   2   27.87    1.81
   7  10  -2   26.54    1.38
  -7  10   2   24.82    1.41
   7  10  -2   23.73    1.39
   7  10  -2   25.21    1.70
  -7  10   2   22.93    1.27
  -7  10   2   25.84    1.61
  -6 -10   2    3.46    0.55
   6 -10  -2    3.71    0.52
   6 -10  -2    3.34    0.52
  -6 -10   2    3.26    0.58
  -6 -10   2    2.71    0.58
   6 -10  -2    4.02    0.63
   6 -10  -2    2.97    0.76
  -6  10   2    3.32    0.62
   6  10  -2    3.65    0.58
  -6  10   2    3.58    0.60
  -6  10   2    2.16    0.45
   6  10  -2    3.06    0.52
   6  10  -2    3.23    0.67
   6  10  -2    3.23    0.64
   5 -10  -2   11.26    0.80
  -5 -10   2   12.13    1.01
   5 -10  -2   11.36    0.90
   5  10  -2   10.44    1.03
  -5  10   2    9.36    1.03
   4 -10  -2    9.50    0.69
  -4 -10   2   10.11    0.89
   4 -10  -2    9.81    0.78
  -4  10   2    7.92    0.90
   4  10  -2    7.52    0.88
   3 -10  -2   15.77    1.02
  -3 -10   2   17.45    1.10
   3 -10  -2   17.80    0.94
  -3  10   2   16.25    1.13
   3  10  -2   16.53    1.12
  -2 -10   2   18.56    1.10
  -2 -10   2   17.77    0.95
   2 -10  -2   18.99    1.09
  -2  10   2   17.86    1.08
   2  10  -2   19.00    1.13
  -1 -10   2   64.65    2.59
  -1 -10   2   61.50    2.71
   1 -10  -2   64.15    2.72
   1  10  -2   67.87    2.70
  -1  10   2   65.35    2.76
   0 -10   2   26.84    1.38
   0 -10   2   28.08    1.26
   0 -10  -2   29.15    1.43
   0  10   2   27.04    1.44
   0  10  -2   27.21    1.40
   1 -10   2   21.92    1.23
  -1 -10  -2   25.49    1.33
   1 -10   2   24.80    1.15
  -1  10  -2   25.43    1.36
   1  10   2   25.72    1.38
  -2 -10  -2    1.79    0.42
   2 -10   2    1.86    0.30
  -2  10  -2    2.14    0.50
   2  10   2    1.78    0.48
   3 -10   2   17.60    0.90
  -3 -10  -2   16.21    1.40
  -3 -10  -2   17.34    1.10
   3  10   2   18.44    1.22
  -3  10  -2   16.17    1.21
  -4 -10  -2   25.56    1.87
  -4 -10  -2   27.86    1.50
   4 -10   2   28.08    1.28
   4  10   2   33.60    1.86
  -4  10  -2   26.96    1.73
  -4  10  -2   27.55    1.57
   4  10   2   27.23    1.64
  -5 -10  -2    2.53    0.54
  -5 -10  -2    3.27    0.56
   5 -10   2    2.33    0.38
  -5 -10  -2    2.15    0.50
   5  10   2    3.76    0.73
  -5  10  -2    3.15    0.62
   5  10   2    2.80    0.51
  -5  10  -2    3.11    0.74
  -5  10  -2    3.05    0.50
   5  10   2    3.02    0.39
  -5  10  -2    2.83    0.60
  -6 -10  -2    9.15    0.88
   6 -10   2    9.29    0.69
  -6 -10  -2    8.79    0.88
  -6  10  -2    7.27    0.87
  -6  10  -2    8.69    1.08
  -6  10  -2    8.00    0.93
  -6  10  -2    8.43    0.76
   6  10   2    8.99    1.09
   6  10   2    7.87    0.68
   6  10   2    8.96    0.87
   7 -10   2    7.77    0.71
  -7 -10  -2    7.39    0.85
  -7 -10  -2    6.06    0.85
  -7 -10  -2    6.11    0.75
  -7  10  -2    7.90    0.98
   7  10   2    8.13    0.83
  -7  10  -2    7.67    0.74
   7  10   2    6.66    0.67
  -7  10  -2    6.76    0.98
  -7  10  -2    5.64    0.83
  -8 -10  -2    2.64    0.62
  -8 -10  -2    3.86    1.05
  -8 -10  -2    3.28    0.67
   8 -10   2    2.60    0.50
  -8  10  -2    2.99    0.71
   8  10   2    3.74    0.62
  -8  10  -2    3.81    0.56
  -8  10  -2    4.76    0.89
   8  10   2    2.62    0.43
  -9 -10  -2    6.83    0.88
  -9 -10  -2    5.41    0.76
  -9 -10  -2    6.96    1.24
  -9  10  -2    7.40    1.04
  -9  10  -2    4.93    0.81
   9  10   2    5.76    0.70
   9  10   2    6.58    0.63
  -9  10  -2    7.16    0.73
  10 -10   2    4.19    0.50
 -10 -10  -2    6.25    0.73
 -10 -10  -2    6.56    0.83
 -10 -10  -2    4.90    1.06
 -10  10  -2    6.92    0.66
 -10  10  -2    3.94    0.74
  10  10   2    6.78    0.68
  10  10   2    6.19    0.61
 -11 -10  -2    5.65    0.93
 -11 -10  -2    4.00    0.60
 -11 -10  -2    4.17    0.61
  11  10   2    4.82    0.57
 -11  10  -2    6.04    0.57
 -11  10  -2    6.30    0.80
  12 -11  -2    4.09    0.48
 -12 -11   2    5.22    0.89
  12 -11  -2    4.71    0.47
 -12 -11   2    3.38    0.51
 -12 -11   2    5.15    0.66
 -12  11   2    3.90    0.66
  12  11  -2    3.84    0.53
  11 -11  -2    4.21    0.54
 -11 -11   2    4.02    0.63
  11 -11  -2    3.36    0.49
 -11 -11   2    4.19    0.67
 -11  11   2    2.56    0.64
 -11  11   2    4.20    0.46
 -11  11   2    4.00    0.65
  11  11  -2    4.83    0.61
 -10 -11   2    4.41    0.74
  10 -11  -2    4.37    0.54
 -10 -11   2    4.50    0.71
  10 -11  -2    6.26    0.64
 -10  11   2    3.12    0.69
 -10  11   2    4.08    0.50
 -10  11   2    2.10    0.74
  10  11  -2    4.01    0.61
   9 -11  -2   28.12    1.39
  -9 -11   2   23.90    1.58
  -9 -11   2   23.09    1.51
   9 -11  -2   25.99    1.33
  -9  11   2   26.11    1.67
  -9  11   2   24.03    1.84
   9  11  -2   23.53    1.41
  -9  11   2   25.62    1.29
  -9  11   2   26.10    1.46
   8 -11  -2    2.74    0.59
  -8 -11   2    1.92    0.57
  -8 -11   2    1.46    0.59
   8 -11  -2    1.57    0.46
  -8  11   2    1.66    0.52
  -8  11   2    0.83    0.81
   8  11  -2    1.84    0.54
  -8  11   2    1.39    0.39
  -8  11   2    2.93    0.65
  -8  11   2    2.92    0.72
  -7 -11   2   14.35    1.01
   7 -11  -2   11.91    0.98
   7 -11  -2   13.61    0.97
  -7 -11   2   12.65    1.28
  -7 -11   2   12.26    1.21
  -7 -11   2   14.85    1.09
   7 -11  -2   13.50    0.99
  -7  11   2   12.25    1.09
  -7  11   2   12.14    0.97
  -7  11   2   13.50    1.01
  -7  11   2   11.86    1.18
   7  11  -2   14.30    1.06
  -7  11   2   12.30    1.36
   7  11  -2   12.53    1.20
   7  11  -2   11.63    1.28
  -6 -11   2   30.60    1.58
  -6 -11   2   31.72    1.57
   6 -11  -2   29.04    1.48
   6 -11  -2   28.19    1.52
  -6 -11   2   30.66    1.77
   6 -11  -2   30.11    1.53
  -6  11   2   30.85    1.56
  -6  11   2   28.36    1.70
   6  11  -2   28.39    1.72
   6  11  -2   29.01    1.53
  -6  11   2   32.30    1.66
   6  11  -2   29.15    1.84
  -5 -11   2    0.20    0.34
  -5 -11   2   -0.43    0.38
   5 -11  -2    0.09    0.34
  -5 -11   2    0.11    0.40
   5 -11  -2    0.21    0.32
   5 -11  -2    0.34    0.42
   5 -11  -2   -0.06    0.31
  -5  11   2    0.24    0.34
  -5  11   2    0.29    0.42
  -5  11   2    0.37    0.41
   5  11  -2    0.14    0.52
   5  11  -2    0.00    0.46
   5  11  -2   -0.21    0.39
  -4 -11   2    1.92    0.50
   4 -11  -2    1.77    0.43
   4 -11  -2    2.33    0.59
  -4  11   2    1.51    0.71
  -4  11   2    1.51    0.53
   4  11  -2    1.98    0.56
   3 -11  -2    3.30    0.51
  -3 -11   2    2.60    0.51
  -3  11   2    2.93    0.59
   3  11  -2    3.55    0.61
  -2 -11   2    1.84    0.46
   2 -11  -2    1.84    0.42
  -2  11   2    1.53    0.42
  -1 -11   2    4.19    0.48
  -1 -11   2    4.53    0.58
   1 -11  -2    4.96    0.60
  -1  11   2    4.78    0.64
   0 -11   2   83.68    3.28
   0 -11  -2   82.28    3.44
   0 -11   2   79.10    3.41
   0  11  -2   82.41    3.44
   0  11   2   87.89    3.51
  -1 -11  -2    5.26    0.67
   1 -11   2    4.71    0.74
   1 -11   2    4.92    0.49
   1  11   2    3.75    0.59
  -1  11  -2    4.74    0.65
  -2 -11  -2    8.47    0.82
   2 -11   2    8.21    0.60
   2  11   2    7.92    0.86
  -2  11  -2    8.04    0.82
  -3 -11  -2   14.21    1.03
  -3 -11  -2   15.38    1.10
   3 -11   2   16.08    0.88
  -3  11  -2   14.74    1.21
  -3  11  -2   15.53    1.13
   3  11   2   17.45    1.27
   3  11   2   15.96    1.20
   3  11   2   15.62    1.29
  -4 -11  -2   24.41    1.41
  -4 -11  -2   22.38    1.34
   4 -11   2   23.52    1.16
  -4  11  -2   23.75    1.42
   4  11   2   21.67    1.51
   4  11   2   22.97    1.29
  -4  11  -2   23.70    1.42
   4  11   2   23.31    1.11
  -4  11  -2   22.16    1.22
  -5 -11  -2    0.83    0.43
  -5 -11  -2    0.67    0.47
   5 -11   2    1.06    0.34
   5  11   2    1.13    0.45
  -5  11  -2    0.24    0.46
  -5  11  -2    0.80    0.34
  -5  11  -2    0.18    0.63
   5  11   2    0.39    0.51
   5  11   2    0.74    0.29
  -5  11  -2    1.57    0.58
   6 -11   2   17.53    1.02
  -6 -11  -2   17.00    1.26
  -6 -11  -2   17.39    1.21
  -6  11  -2   16.36    1.44
  -6  11  -2   17.56    1.37
   6  11   2   17.96    0.98
   6  11   2   17.64    1.14
  -6  11  -2   15.95    1.07
  -6  11  -2   17.76    1.36
   6  11   2   20.82    1.91
   7 -11   2    7.24    0.74
  -7 -11  -2    7.54    0.90
  -7 -11  -2    7.81    0.88
  -7  11  -2    8.89    1.08
  -7  11  -2    8.88    0.79
  -7  11  -2    7.07    0.92
  -7  11  -2    7.63    0.92
   7  11   2    8.13    0.86
   7  11   2    8.57    0.70
  -8 -11  -2   10.96    1.03
  -8 -11  -2    9.48    1.01
  -8 -11  -2   11.95    1.61
  -8  11  -2   13.23    1.26
   8  11   2   10.99    0.97
   8  11   2   11.25    0.78
  -8  11  -2   13.11    0.93
  -8  11  -2   11.70    1.23
  -9 -11  -2    5.91    0.74
  -9 -11  -2    5.80    1.14
  -9 -11  -2    5.92    0.78
   9  11   2    6.96    0.62
   9  11   2    7.75    0.78
  -9  11  -2    7.53    0.69
  -9  11  -2    6.72    0.88
  -9  11  -2    7.13    1.01
  10 -11   2    1.04    0.32
 -10 -11  -2    1.12    0.78
 -10 -11  -2    0.84    0.48
 -10 -11  -2    0.93    0.45
 -10  11  -2    1.28    0.36
  10  11   2    0.98    0.55
  10  11   2    1.12    0.47
 -10  11  -2    1.07    0.54
 -11 -11  -2    0.91    0.65
 -11 -11  -2    0.97    0.37
 -11 -11  -2    0.84    0.43
  11  11   2    0.56    0.37
 -11  11  -2    0.90    0.31
 -11  11  -2    0.55    0.39
  11  11   2    0.52    0.29
 -12 -12   2    0.03    0.58
 -12 -12   2   -0.05    0.34
  12 -12  -2    0.33    0.25
 -12  12   2   -0.12    0.36
  12  12  -2    0.16    0.32
 -11 -12   2    7.02    0.73
  11 -12  -2    6.75    0.64
  11 -12  -2    5.96    0.58
 -11  12   2    8.88    0.87
 -11  12   2    7.53    0.57
 -11  12   2    7.58    0.90
  11  12  -2    5.55    0.63
 -10 -12   2    3.18    0.58
  10 -12  -2    3.64    0.51
  10 -12  -2    3.17    0.49
 -10  12   2    3.11    0.81
 -10  12   2    3.88    0.72
 -10  12   2    2.42    0.38
  10  12  -2    3.18    0.61
   9 -12  -2   11.08    0.89
  -9 -12   2   11.85    1.06
   9 -12  -2   10.99    0.87
   9  12  -2   10.93    0.96
  -9  12   2   11.05    1.23
  -9  12   2   10.87    0.80
  -9  12   2   11.40    0.98
  -9  12   2   12.31    1.19
   8 -12  -2    6.77    0.69
   8 -12  -2    7.46    0.83
  -8 -12   2    8.05    0.90
  -8 -12   2    6.64    0.97
  -8  12   2    9.44    1.27
  -8  12   2    8.58    0.92
  -8  12   2    7.16    0.95
   8  12  -2    6.52    0.77
  -8  12   2    7.55    0.70
  -8  12   2    9.01    0.87
  -7 -12   2   25.88    1.53
  -7 -12   2   24.60    1.45
   7 -12  -2   25.36    1.44
   7 -12  -2   25.61    1.40
  -7  12   2   28.36    1.50
  -7  12   2   26.32    1.87
   7  12  -2   28.32    1.49
  -7  12   2   25.51    1.58
   7  12  -2   26.10    1.65
  -7  12   2   25.43    1.69
  -6 -12   2    0.22    0.46
  -6 -12   2    0.50    0.39
  -6 -12   2   -0.28    0.46
   6 -12  -2    0.47    0.42
   6 -12  -2   -0.59    0.34
  -6  12   2   -0.26    0.48
   6  12  -2    0.46    0.57
   6  12  -2    0.39    0.50
  -6  12   2   -0.03    0.36
  -6  12   2    0.34    0.44
   6  12  -2    0.02    0.46
  -5 -12   2    1.22    0.41
  -5 -12   2    0.98    0.46
  -5 -12   2    0.74    0.50
   5 -12  -2    1.48    0.40
   5 -12  -2    0.89    0.44
   5 -12  -2    1.49    0.53
   5  12  -2    1.31    0.49
   5  12  -2    0.93    0.55
  -5  12   2    1.13    0.49
   5  12  -2    1.11    0.48
  -5  12   2    1.92    0.49
  -5  12   2    1.96    0.47
  -4 -12   2   25.03    1.42
  -4 -12   2   26.52    1.42
   4 -12  -2   27.65    1.44
   4 -12  -2   27.78    1.48
  -4 -12   2   27.43    1.65
   4 -12  -2   29.42    1.56
  -4 -12   2   26.67    1.47
   4 -12  -2   26.51    1.41
  -4  12   2   27.92    1.53
  -4  12   2   28.48    1.54
  -4  12   2   29.96    1.51
   4  12  -2   27.27    1.67
   4  12  -2   29.60    1.57
   4  12  -2   31.01    1.46
   3 -12  -2   31.98    1.62
  -3 -12   2   30.63    1.67
  -3 -12   2   29.58    1.46
   3 -12  -2   28.22    1.45
   3 -12  -2   27.60    1.55
  -3 -12   2   29.62    1.47
   3  12  -2   30.37    1.48
  -3  12   2   29.67    1.52
  -3  12   2   30.07    1.52
   3  12  -2   29.11    1.58
  -3  12   2   26.01    1.88
  -2 -12   2    9.26    0.88
   2 -12  -2    9.83    0.86
  -2  12   2    7.35    0.90
  -1 -12   2    1.84    0.47
  -1 -12   2    1.76    0.36
   1 -12  -2    1.57    0.46
  -1  12   2    2.30    0.50
   0 -12   2    2.88    0.40
   0 -12  -2    3.86    0.60
   0 -12   2    3.71    0.57
   0  12   2    3.64    0.60
   1 -12   2   18.05    0.97
  -1 -12  -2   18.75    1.18
  -1  12  -2   15.73    1.14
  -1  12  -2   16.81    1.51
   1  12   2   16.44    1.17
   2 -12   2   53.71    2.30
  -2 -12  -2   53.32    2.40
  -2 -12  -2   57.00    2.54
  -2 -12  -2   56.61    2.45
  -2  12  -2   55.26    2.48
  -2  12  -2   51.35    2.61
   2  12   2   58.58    2.64
   2  12   2   52.42    2.33
   2  12   2   56.66    2.34
  -3 -12  -2    2.72    0.53
   3 -12   2    2.79    0.41
  -3 -12  -2    3.07    0.58
   3 -12   2    2.51    0.35
   3 -12   2    2.56    0.50
  -3 -12  -2    2.49    0.51
  -3 -12  -2    2.22    0.55
   3  12   2    3.25    0.68
  -3  12  -2    3.99    0.52
  -3  12  -2    3.06    0.47
   3  12   2    2.87    0.52
   3  12   2    3.17    0.55
  -3  12  -2    4.01    0.66
  -3  12  -2    2.58    0.58
   4 -12   2    4.27    0.49
  -4 -12  -2    5.29    0.71
  -4 -12  -2    5.88    0.74
   4 -12   2    5.01    0.54
  -4  12  -2    5.82    0.80
  -4  12  -2    4.85    0.76
   4  12   2    5.21    0.61
   4  12   2    4.26    0.50
   4  12   2    5.95    0.68
  -4  12  -2    3.54    0.65
   4  12   2    3.87    0.75
  -4  12  -2    4.46    0.59
   5 -12   2    3.93    0.52
  -5 -12  -2    5.26    0.76
   5 -12   2    4.59    0.52
  -5 -12  -2    4.27    0.66
   5  12   2    4.10    0.51
  -5  12  -2    4.58    0.58
  -5  12  -2    4.64    0.87
   5  12   2    3.25    0.71
  -5  12  -2    4.05    0.73
   5  12   2    2.97    0.58
  -5  12  -2    2.96    0.64
   5  12   2    2.06    0.52
  -6 -12  -2    5.20    0.80
  -6 -12  -2    6.59    0.85
   6 -12   2    6.30    0.69
   6  12   2    8.74    0.66
  -6  12  -2    7.31    0.93
  -6  12  -2    6.07    0.67
  -6  12  -2    6.30    0.95
   6  12   2    6.99    0.80
  -6  12  -2    6.36    0.92
   7 -12   2    4.93    0.70
  -7 -12  -2    6.08    1.17
  -7 -12  -2    5.50    0.72
  -7 -12  -2    4.39    0.73
  -7  12  -2    6.44    0.94
   7  12   2    5.99    0.60
  -7  12  -2    5.35    0.63
  -7  12  -2    5.75    0.82
  -7  12  -2    5.44    0.83
   7  12   2    5.32    0.72
  -8 -12  -2    3.12    0.60
  -8 -12  -2    3.01    1.00
   8  12   2    3.97    0.63
  -8  12  -2    4.66    0.58
  -8  12  -2    3.21    0.72
  -8  12  -2    2.64    0.73
   8  12   2    3.28    0.42
  -9 -12  -2    2.49    0.92
  -9 -12  -2    2.75    0.56
   9  12   2    2.93    0.57
  -9  12  -2    3.62    0.49
  -9  12  -2    2.66    0.64
   9  12   2    3.18    0.53
  -9  12  -2    2.46    0.69
 -10 -12  -2   -0.75    0.65
 -10 -12  -2   -0.13    0.34
  10 -12   2   -0.19    0.25
  10  12   2    0.12    0.33
  10  12   2    0.34    0.38
 -10  12  -2   -0.32    0.41
 -10  12  -2   -0.18    0.27
 -11 -12  -2    2.37    0.64
 -11  12  -2    0.51    0.34
 -11  12  -2    1.24    0.30
  11  12   2    0.78    0.33
 -12  13   2    1.77    0.49
  11 -13  -2    3.78    0.48
 -11 -13   2    5.77    0.90
  11 -13  -2    4.40    0.49
 -11 -13   2    4.00    0.57
 -11  13   2    4.37    0.70
  11  13  -2    5.05    0.55
 -11  13   2    4.17    0.59
 -11  13   2    6.19    0.52
  10 -13  -2    0.83    0.38
 -10 -13   2    0.68    0.49
  10 -13  -2    1.51    0.39
 -10  13   2    0.76    0.49
 -10  13   2    0.57    0.57
 -10  13   2    0.91    0.31
   9 -13  -2    2.03    0.43
   9 -13  -2    1.55    0.55
   9 -13  -2    1.33    0.44
  -9  13   2    1.56    0.67
   9  13  -2    0.78    0.47
  -9  13   2    0.70    0.54
  -9  13   2    1.50    0.50
   8 -13  -2   19.28    1.26
  -8 -13   2   18.61    1.28
   8 -13  -2   19.85    1.16
  -8  13   2   17.75    1.35
  -8  13   2   17.62    1.54
   8  13  -2   17.53    1.19
   8  13  -2   15.24    1.47
  -8  13   2   18.91    1.42
  -8  13   2   17.10    1.15
  -7 -13   2   80.41    3.41
   7 -13  -2   77.51    3.32
  -7 -13   2   76.55    3.30
   7 -13  -2   77.23    3.23
  -7  13   2   78.54    3.32
  -7  13   2   76.36    3.41
   7  13  -2   81.48    3.51
  -7  13   2   78.40    3.51
   7  13  -2   83.68    3.31
  -7  13   2   75.28    3.70
  -6 -13   2    1.82    0.48
  -6 -13   2    1.40    0.57
   6 -13  -2    1.58    0.45
   6 -13  -2    2.23    0.55
  -6  13   2    1.77    0.76
   6  13  -2    1.04    0.51
  -6  13   2    1.68    0.59
  -6  13   2    1.80    0.48
  -6  13   2    1.70    0.54
   6  13  -2    1.90    0.62
  -5 -13   2    5.47    0.89
  -5 -13   2    5.80    0.68
   5 -13  -2    5.62    0.80
   5 -13  -2    7.69    0.86
   5 -13  -2    6.30    0.66
  -5 -13   2    6.92    0.77
  -5  13   2    6.77    0.81
  -5  13   2    7.86    0.83
   5  13  -2    5.86    0.69
   5  13  -2    6.95    0.87
  -5  13   2    7.59    0.78
   4 -13  -2   27.38    1.59
  -4 -13   2   26.09    1.46
   4 -13  -2   26.03    1.43
   4 -13  -2   26.84    1.49
   4 -13  -2   26.47    1.46
  -4 -13   2   25.80    1.46
  -4 -13   2   26.49    1.50
  -4 -13   2   28.49    1.73
  -4  13   2   29.79    1.59
   4  13  -2   30.33    1.51
  -4  13   2   28.83    1.58
  -4  13   2   29.78    1.54
   4  13  -2   29.69    1.63
  -3 -13   2    4.75    0.60
  -3 -13   2    5.30    0.59
  -3 -13   2    7.08    0.77
   3 -13  -2    4.80    0.58
  -3 -13   2    5.59    0.79
  -3 -13   2    5.14    0.61
   3 -13  -2    4.95    0.66
   3 -13  -2    6.03    0.70
   3 -13  -2    7.07    0.83
   3  13  -2    5.09    0.68
  -3  13   2    5.06    0.66
   3  13  -2    5.54    0.68
  -3  13   2    6.68    0.78
  -3  13   2    5.57    0.69
  -2 -13   2    6.40    0.81
   2 -13  -2    6.95    0.76
   2 -13  -2    6.21    0.74
  -2 -13   2    6.06    0.65
   2 -13  -2    7.44    0.71
   2 -13  -2    6.26    0.70
  -2 -13   2    6.87    0.62
  -2 -13   2    7.03    0.69
   2  13  -2    8.05    0.80
  -2  13   2    6.70    0.74
  -2  13   2    7.90    0.80
   2  13  -2    7.47    0.77
  -2  13   2    6.51    0.70
  -1 -13   2    7.18    0.69
  -1 -13   2    6.86    0.60
   1 -13  -2    6.55    0.72
   1 -13  -2    7.25    0.72
   1 -13  -2    6.83    0.77
  -1 -13   2    7.38    0.69
   1 -13  -2    7.65    0.84
   1 -13  -2    9.30    0.87
  -1 -13   2    7.84    0.87
  -1  13   2    7.74    0.82
   1  13  -2    7.18    0.74
   1  13  -2    6.74    0.71
  -1  13   2    7.39    0.79
  -1  13   2    8.35    0.78
   0 -13   2    0.08    0.25
   0 -13   2   -0.29    0.34
   0 -13   2   -0.07    0.34
   0 -13  -2   -0.05    0.33
   0 -13  -2    0.12    0.71
   0 -13  -2   -0.06    0.35
   0 -13   2    0.11    0.29
   0 -13  -2   -0.35    0.32
   0 -13   2    0.28    0.23
   0  13   2   -0.16    0.39
   0  13   2    0.46    0.39
   0  13   2    0.31    0.37
   0  13   2    0.24    0.40
   0  13  -2   -0.10    0.42
   0  13  -2    0.21    0.31
  -1 -13  -2    7.86    0.79
  -1 -13  -2    7.94    0.87
  -1 -13  -2    8.37    0.78
   1 -13   2    7.61    0.63
   1 -13   2    8.05    0.68
  -1 -13  -2    7.62    0.81
   1 -13   2    7.87    0.72
   1  13   2    8.35    0.88
   1  13   2    7.49    0.89
  -1  13  -2    9.23    0.88
   1  13   2    8.66    0.75
  -1  13  -2    8.95    0.78
   1  13   2    9.58    0.85
  -1  13  -2    6.79    0.93
   2 -13   2   15.77    0.93
   2 -13   2   14.23    1.01
  -2 -13  -2   14.88    1.10
  -2 -13  -2   16.52    1.11
  -2 -13  -2   15.79    1.20
  -2 -13  -2   16.99    1.06
   2 -13   2   16.27    0.98
   2  13   2   19.82    1.06
  -2  13  -2   17.47    1.03
  -2  13  -2   15.96    1.19
  -2  13  -2   17.79    1.17
   2  13   2   16.32    1.08
   2  13   2   17.09    1.27
   2  13   2   16.90    1.21
  -3 -13  -2   16.44    1.20
  -3 -13  -2   17.29    1.07
  -3 -13  -2   16.50    1.14
   3 -13   2   14.61    1.01
  -3 -13  -2   16.69    1.14
   3 -13   2   16.12    0.97
   3 -13   2   15.01    0.92
   3  13   2   15.98    1.04
  -3  13  -2   15.32    1.20
  -3  13  -2   14.83    0.99
   3  13   2   15.54    1.05
  -3  13  -2   17.59    1.25
   3  13   2   15.84    1.27
  -3  13  -2   15.37    0.99
   4 -13   2    7.88    0.65
   4 -13   2    8.09    0.71
  -4 -13  -2    7.86    0.85
   4 -13   2    8.32    0.87
  -4 -13  -2    7.45    0.90
  -4  13  -2    8.30    0.81
   4  13   2    7.23    1.03
  -4  13  -2    6.75    0.82
   4  13   2    8.43    0.88
   4  13   2    8.90    0.87
  -4  13  -2    8.28    0.77
  -4  13  -2    8.52    0.92
   5 -13   2    3.94    0.49
   5 -13   2    5.49    0.63
  -5 -13  -2    3.33    0.68
   5  13   2    3.65    0.64
   5  13   2    4.03    0.60
  -5  13  -2    4.71    0.58
  -5  13  -2    5.56    0.85
  -5  13  -2    4.90    0.80
   6 -13   2    5.94    0.66
  -6 -13  -2    4.68    0.78
  -6  13  -2    3.93    0.79
  -6  13  -2    5.66    0.86
  -6  13  -2    4.71    0.59
   6  13   2    5.57    0.68
   6  13   2    6.07    0.76
  -6  13  -2    4.63    0.79
   7 -13   2    9.98    0.95
  -7 -13  -2    8.44    0.94
  -7 -13  -2   11.08    1.45
   7  13   2    9.34    0.87
  -7  13  -2   10.98    1.16
  -7  13  -2   10.26    1.12
  -7  13  -2    9.42    1.00
  -7  13  -2   11.80    0.86
   7  13   2   10.55    0.98
  -8 -13  -2    2.14    0.83
  -8 -13  -2   -0.09    0.41
  -8 -13  -2    0.17    0.50
  -8  13  -2    0.40    0.57
  -8  13  -2    0.65    0.34
   8  13   2    0.22    0.41
   8  13   2    0.30    0.46
  -8  13  -2    1.24    0.60
  -9 -13  -2    0.27    0.37
  -9 -13  -2    0.63    0.72
  -9  13  -2    0.22    0.24
   9  13   2    0.14    0.37
  -9  13  -2   -0.08    0.46
  -9  13  -2    0.93    0.54
   9  13   2    0.72    0.42
 -10 -13  -2    1.27    0.67
  10 -13   2    0.52    0.25
 -10 -13  -2    1.08    0.39
 -10  13  -2    0.73    0.26
  10  13   2    0.15    0.30
  10  13   2    0.21    0.33
 -10  13  -2    0.20    0.41
  11 -14  -2    1.05    0.35
 -11 -14   2    0.74    0.56
  11 -14  -2    0.25    0.27
 -11  14   2    0.65    0.37
 -11  14   2    0.00    0.33
  10 -14  -2    0.10    0.28
  10 -14  -2    0.34    0.34
  10  14  -2    0.07    0.37
 -10  14   2   -0.38    0.39
 -10  14   2    0.58    0.43
   9 -14  -2    2.38    0.43
   9 -14  -2    2.54    0.47
   9 -14  -2    1.92    0.54
  -9  14   2    0.83    0.64
  -9  14   2    1.14    0.53
   9  14  -2    1.89    0.49
   8 -14  -2   -0.28    0.46
  -8 -14   2   -0.38    0.46
   8 -14  -2   -0.19    0.38
  -8  14   2    0.14    0.41
  -8  14   2   -0.20    0.60
  -8  14   2    0.24    0.50
  -8  14   2   -0.17    0.47
   8  14  -2    0.48    0.50
   8  14  -2    0.37    0.45
   7 -14  -2    2.09    0.57
   7 -14  -2    1.84    0.48
  -7 -14   2    1.75    0.55
  -7 -14   2    2.76    0.58
   7  14  -2    2.34    0.63
  -7  14   2    2.22    0.81
  -7  14   2    2.12    0.59
   7  14  -2    2.47    0.58
  -7  14   2    2.62    0.56
  -7  14   2    2.47    0.66
  -6 -14   2    3.22    0.64
   6 -14  -2    2.54    0.52
   6 -14  -2    4.08    0.69
  -6 -14   2    3.30    0.60
   6  14  -2    1.95    0.55
  -6  14   2    2.58    0.55
  -6  14   2    2.44    0.66
  -6  14   2    2.63    0.65
   6  14  -2    2.36    0.56
  -6  14   2    3.51    0.86
  -5 -14   2    7.04    0.83
   5 -14  -2    6.93    0.83
   5 -14  -2    7.96    0.86
   5 -14  -2    5.10    0.62
  -5 -14   2    4.59    0.67
  -5  14   2    5.47    0.73
   5  14  -2    4.74    0.76
  -5  14   2    5.35    0.75
   5  14  -2    6.03    0.77
  -5  14   2    4.68    0.75
  -4 -14   2   70.98    3.04
   4 -14  -2   71.52    3.02
   4 -14  -2   70.53    3.08
  -4 -14   2   74.69    3.09
  -4 -14   2   72.39    3.11
  -4 -14   2   68.43    3.32
   4 -14  -2   71.37    3.06
  -4  14   2   70.89    3.15
  -4  14   2   73.22    3.17
   4  14  -2   76.23    3.23
  -4  14   2   69.18    3.11
   4  14  -2   76.99    3.10
  -3 -14   2   10.15    1.10
   3 -14  -2   10.90    1.02
  -3 -14   2   10.96    0.93
   3 -14  -2   12.04    0.94
   3 -14  -2   11.69    0.89
  -3 -14   2   11.10    0.91
   3 -14  -2   11.22    0.96
  -3 -14   2   10.76    0.94
  -3  14   2   10.26    0.98
   3  14  -2   11.32    1.04
  -3  14   2   10.76    0.98
   3  14  -2   11.30    1.01
  -3  14   2    9.18    0.91
  -2 -14   2    7.17    0.75
  -2 -14   2    7.01    0.73
   2 -14  -2    6.36    0.67
   2 -14  -2    6.01    0.73
   2 -14  -2    7.14    0.77
  -2 -14   2    7.34    0.79
  -2 -14   2    6.64    0.86
  -2 -14   2    7.66    0.66
   2 -14  -2    6.23    0.79
  -2  14   2    7.43    0.80
   2  14  -2    5.47    0.72
  -2  14   2    6.11    0.72
   2  14  -2    6.65    0.74
  -2  14   2    8.20    0.82
   1 -14  -2    5.37    0.61
  -1 -14   2    3.89    0.69
   1 -14  -2    4.94    0.77
  -1 -14   2    5.52    0.61
  -1 -14   2    5.06    0.56
   1 -14  -2    5.06    0.66
   1 -14  -2    4.23    0.63
   1 -14  -2    4.68    0.65
  -1 -14   2    4.89    0.63
   1  14  -2    3.98    0.62
   1  14  -2    4.15    0.68
  -1  14   2    4.68    0.64
  -1  14   2    4.36    0.64
  -1  14   2    3.38    0.57
   0 -14  -2    0.31    0.41
   0 -14  -2    0.13    0.38
   0 -14   2    0.34    0.33
   0 -14   2   -0.06    0.44
   0 -14  -2   -0.01    0.35
   0 -14   2   -0.16    0.38
   0 -14   2    0.24    0.26
   0 -14  -2    0.04    0.44
   0  14  -2    0.60    0.49
   0  14   2    0.70    0.42
   0  14  -2    0.76    0.35
   0  14   2    0.38    0.40
   0  14   2    0.82    0.43
  -1 -14  -2    0.71    0.47
   1 -14   2    0.94    0.38
   1 -14   2    0.80    0.36
  -1 -14  -2    1.28    0.50
   1 -14   2    0.94    0.30
  -1 -14  -2    0.45    0.40
  -1 -14  -2    0.75    0.42
   1  14   2    1.00    0.48
   1  14   2    0.53    0.46
  -1  14  -2    0.05    0.44
   1  14   2    0.59    0.43
   1  14   2    0.34    0.40
  -1  14  -2   -0.11    0.79
  -1  14  -2    0.41    0.37
  -2 -14  -2    7.17    0.73
  -2 -14  -2    8.14    0.86
  -2 -14  -2    8.07    0.94
   2 -14   2    6.66    0.69
   2 -14   2    7.98    0.75
  -2 -14  -2    9.19    0.94
   2 -14   2    6.73    0.65
  -2  14  -2   10.51    1.00
  -2  14  -2    8.60    0.86
   2  14   2    8.54    0.84
   2  14   2    8.31    0.97
  -2  14  -2    7.75    0.75
   2  14   2    8.79    0.95
   2  14   2    9.47    0.82
   3 -14   2    8.25    0.69
  -3 -14  -2    7.09    0.76
  -3 -14  -2    9.16    0.92
  -3 -14  -2    8.51    0.91
   3 -14   2    8.21    0.79
  -3 -14  -2    6.43    0.84
   3 -14   2    8.06    0.73
   3 -14   2    8.01    0.84
  -3  14  -2    8.19    0.75
   3  14   2    7.79    1.06
   3  14   2    9.30    0.90
  -3  14  -2    9.56    0.98
  -3  14  -2   10.88    1.02
   3  14   2    9.71    0.85
   3  14   2    7.72    0.88
   4 -14   2    9.36    0.81
   4 -14   2    8.70    0.72
   4 -14   2    7.82    0.76
  -4 -14  -2    7.31    0.83
   4 -14   2    9.32    0.85
  -4  14  -2    8.77    0.97
  -4  14  -2    9.13    0.87
  -4  14  -2    7.34    0.89
  -4  14  -2    7.97    0.79
   4  14   2    9.61    0.91
   4  14   2    6.50    0.72
   5 -14   2    6.47    0.75
  -5 -14  -2    8.00    0.92
  -5  14  -2    8.74    1.02
   5  14   2    8.37    0.85
  -5  14  -2    7.19    0.87
   5  14   2    7.40    0.76
  -5  14  -2    8.34    0.79
  -6 -14  -2    3.93    0.94
  -6 -14  -2    3.61    0.69
   6  14   2    3.99    0.64
  -6  14  -2    3.62    0.78
   6  14   2    3.67    0.62
  -6  14  -2    4.27    0.55
  -6  14  -2    4.24    0.76
  -7 -14  -2   10.15    1.02
  -7 -14  -2    9.85    1.36
   7 -14   2   10.50    0.94
  -7  14  -2   11.03    1.08
  -7  14  -2   10.99    1.12
  -7  14  -2    9.70    1.03
   7  14   2    8.89    0.91
   7  14   2    7.97    0.83
  -7  14  -2   10.85    0.80
  -8 -14  -2    0.06    0.63
  -8 -14  -2    0.42    0.46
   8  14   2    0.18    0.40
  -8  14  -2    0.17    0.25
   8  14   2    0.05    0.42
  -8  14  -2    0.60    0.53
  -8  14  -2    0.07    0.49
  -9 -14  -2    1.00    0.62
   9  14   2   -0.07    0.33
   9  14   2    0.90    0.37
  -9  14  -2    1.44    0.49
  -9  14  -2    1.28    0.51
  -9  14  -2    0.83    0.27
 -10 -14  -2    0.29    0.52
  10  14   2   -0.08    0.28
 -10  14  -2    0.69    0.37
 -10  14  -2    0.13    0.23
  10 -15  -2    0.55    0.31
  10 -15  -2    1.21    0.33
 -10 -15   2    1.23    0.63
 -10  15   2    1.12    0.46
  10  15  -2    0.22    0.39
 -10  15   2    0.81    0.41
   9 -15  -2    0.79    0.33
   9 -15  -2    0.83    0.36
  -9 -15   2    0.66    0.47
   9 -15  -2    0.32    0.45
  -9  15   2    0.52    0.47
   9  15  -2    0.44    0.41
  -9  15   2    0.23    0.53
  -8 -15   2    4.84    0.66
   8 -15  -2    7.22    0.81
   8 -15  -2    5.90    0.60
   8 -15  -2    4.78    0.59
  -8  15   2    4.14    0.77
  -8  15   2    4.79    0.74
   8  15  -2    4.59    0.63
  -8  15   2    5.47    0.62
   8  15  -2    3.83    0.64
  -8  15   2    4.63    0.74
  -7 -15   2    7.84    0.86
   7 -15  -2    9.05    0.93
   7 -15  -2    7.53    0.74
  -7 -15   2    5.77    0.73
  -7  15   2    9.31    0.99
  -7  15   2    8.11    0.91
  -7  15   2    7.42    0.79
   7  15  -2    6.31    0.86
  -7  15   2    6.32    0.96
   7  15  -2    6.05    0.72
  -6 -15   2    2.83    0.57
   6 -15  -2    4.04    0.68
   6 -15  -2    2.60    0.51
  -6 -15   2    2.55    0.61
   6  15  -2    2.03    0.59
   6  15  -2    2.13    0.63
  -6  15   2    3.34    0.63
  -6  15   2    1.15    0.74
  -6  15   2    2.46    0.63
  -6  15   2    2.94    0.68
   5 -15  -2    1.65    0.44
   5 -15  -2    1.32    0.52
  -5 -15   2    1.19    0.44
   5 -15  -2    1.40    0.47
  -5 -15   2    0.65    0.49
   5  15  -2    0.76    0.53
  -5  15   2    1.30    0.49
   5  15  -2    0.42    0.52
  -5  15   2    0.83    0.50
  -5  15   2    2.46    1.09
   4 -15  -2   23.04    1.32
   4 -15  -2   23.08    1.38
  -4 -15   2   21.87    1.40
   4 -15  -2   21.87    1.36
  -4 -15   2   20.83    1.35
  -4 -15   2   24.50    1.38
   4  15  -2   24.42    1.45
  -4  15   2   22.88    1.48
   4  15  -2   24.63    1.51
  -4  15   2   22.26    1.39
  -4  15   2   21.60    1.45
  -3 -15   2    7.39    0.80
   3 -15  -2    8.33    0.80
   3 -15  -2    9.13    0.91
  -3 -15   2    8.12    0.84
   3 -15  -2    9.13    0.91
  -3 -15   2    8.80    0.85
   3  15  -2    9.87    0.99
   3  15  -2   10.04    0.97
  -3  15   2    9.84    0.95
  -3  15   2   10.62    0.96
  -3  15   2    9.79    0.97
   2 -15  -2    0.25    0.36
  -2 -15   2   -0.04    0.49
   2 -15  -2    0.34    0.46
   2 -15  -2    0.92    0.48
  -2 -15   2    0.37    0.36
  -2 -15   2    0.17    0.39
   2 -15  -2    0.74    0.52
  -2 -15   2    0.34    0.46
  -2  15   2   -0.20    0.43
   2  15  -2   -0.07    0.44
   2  15  -2   -0.39    0.37
  -2  15   2    0.37    0.37
  -2  15   2    0.16    0.44
   1 -15  -2    0.58    0.38
   1 -15  -2    0.84    0.46
   1 -15  -2    0.63    0.46
  -1 -15   2    0.62    0.32
  -1 -15   2    0.59    0.39
  -1 -15   2   -0.04    0.50
  -1 -15   2    0.93    0.48
   1 -15  -2    0.86    0.51
  -1 -15   2    0.71    0.40
  -1  15   2    1.08    0.47
   1  15  -2    0.34    0.52
  -1  15   2    0.37    0.47
  -1  15   2    0.41    0.45
   1  15  -2    0.96    0.42
   0 -15  -2    3.79    0.60
   0 -15  -2    3.77    0.55
   0 -15   2    2.80    0.52
   0 -15  -2    2.45    0.64
   0 -15  -2    2.77    0.60
   0 -15   2    3.36    0.47
   0 -15   2    3.81    0.63
   0 -15   2    4.23    0.57
   0  15   2    4.32    0.69
   0  15   2    4.20    0.65
   0  15  -2    4.31    0.64
   0  15   2    3.61    0.63
   0  15  -2    4.90    0.75
  -1 -15  -2    3.15    0.56
   1 -15   2    3.52    0.57
  -1 -15  -2    4.53    1.15
   1 -15   2    3.60    0.48
  -1 -15  -2    3.99    0.65
   1 -15   2    5.78    0.72
  -1 -15  -2    3.82    0.65
  -1  15  -2    3.17    0.54
   1  15   2    4.24    0.63
   1  15   2    3.82    0.63
   1  15   2    3.23    0.64
  -1  15  -2    3.50    0.69
  -2 -15  -2    2.00    0.54
  -2 -15  -2    2.42    0.50
   2 -15   2    3.06    0.57
  -2 -15  -2    3.01    0.63
   2 -15   2    2.90    0.49
   2 -15   2    2.59    0.46
   2 -15   2    2.40    0.52
   2  15   2    2.18    0.58
  -2  15  -2    2.76    0.67
  -2  15  -2    2.47    0.51
   2  15   2    2.74    0.61
  -2  15  -2    2.77    0.60
   2  15   2    1.05    0.47
  -3 -15  -2    5.45    0.68
  -3 -15  -2    6.17    0.81
   3 -15   2    5.12    0.65
  -3 -15  -2    5.55    0.77
   3 -15   2    6.02    0.72
   3 -15   2    5.05    0.65
   3 -15   2    6.87    0.71
   3  15   2    6.58    0.73
  -3  15  -2    5.40    0.65
   3  15   2    4.91    0.76
  -3  15  -2    4.85    0.75
  -3  15  -2    5.74    0.82
   3  15   2    6.50    0.80
   4 -15   2    0.99    0.41
   4 -15   2    0.83    0.43
   4 -15   2    0.81    0.39
  -4 -15  -2    0.48    0.49
  -4  15  -2   -0.16    0.48
  -4  15  -2    0.81    0.57
   4  15   2    0.31    0.48
   4  15   2    0.90    0.44
  -5 -15  -2    5.36    0.80
  -5 -15  -2    5.39    1.02
   5 -15   2    6.79    0.77
  -5  15  -2    6.09    0.69
   5  15   2    5.73    0.72
  -5  15  -2    5.52    0.79
  -5  15  -2    6.30    0.87
   5  15   2    5.36    0.64
  -6 -15  -2    3.21    0.87
  -6 -15  -2    4.93    0.72
   6  15   2    2.08    0.50
   6  15   2    3.05    0.57
  -6  15  -2    4.79    0.76
  -6  15  -2    4.23    0.76
  -6  15  -2    3.38    0.50
  -7 -15  -2   10.87    0.99
  -7 -15  -2   11.53    1.31
   7 -15   2   11.37    0.94
  -7  15  -2   11.83    1.11
   7  15   2    9.95    0.82
   7  15   2   11.71    0.92
  -7  15  -2   12.24    0.79
  -7  15  -2   11.91    1.12
  -8 -15  -2    0.86    0.63
  -8 -15  -2    1.78    0.47
  -8 -15  -2    0.62    0.68
   8  15   2    1.35    0.37
   8  15   2    0.56    0.39
  -8  15  -2    0.34    0.23
  -8  15  -2    1.30    0.48
  -8  15  -2    0.79    0.53
  -9 -15  -2    0.63    0.53
   9 -15   2    0.14    0.27
   9  15   2    0.34    0.32
  -9  15  -2    0.20    0.23
  -9  15  -2    0.09    0.37
   9  15   2    0.97    0.31
 -10 -16   2    0.77    0.52
  10 -16  -2    0.26    0.26
 -10  16   2    0.50    0.38
  10  16  -2    0.59    0.36
 -10  16   2    0.64    0.41
   9 -16  -2    3.58    0.44
  -9 -16   2    3.10    0.51
   9 -16  -2    3.88    0.43
   9 -16  -2    3.84    0.58
  -9  16   2    3.74    0.59
   9  16  -2    3.54    0.54
  -9  16   2    3.11    0.54
  -8 -16   2    0.73    0.44
   8 -16  -2    1.04    0.39
   8 -16  -2    1.08    0.49
   8 -16  -2    1.24    0.39
   8  16  -2    1.23    0.45
  -8  16   2    1.69    0.51
  -8  16   2    0.53    0.55
  -8  16   2    1.14    0.53
   8  16  -2    0.88    0.46
   7 -16  -2    0.89    0.47
  -7 -16   2    0.70    0.48
   7 -16  -2    1.40    0.42
  -7  16   2    1.63    0.56
   7  16  -2    1.45    0.50
  -7  16   2    1.48    0.61
   7  16  -2    1.17    0.50
  -7  16   2    1.08    0.55
  -7  16   2    1.25    0.43
   6 -16  -2    7.41    0.70
  -6 -16   2    6.09    0.76
   6 -16  -2    5.91    0.73
  -6 -16   2    6.72    0.77
  -6  16   2    9.62    0.90
  -6  16   2    8.69    0.94
  -6  16   2    6.59    1.09
   6  16  -2    5.84    0.77
   6  16  -2    6.08    0.74
  -6  16   2    7.06    0.91
  -5 -16   2   16.59    1.16
   5 -16  -2   14.29    1.09
  -5 -16   2   14.74    1.18
   5 -16  -2   17.04    1.20
   5 -16  -2   15.29    1.08
  -5  16   2   16.00    1.29
   5  16  -2   18.25    1.27
   5  16  -2   16.51    1.20
  -5  16   2   15.22    1.24
  -5  16   2   16.09    1.13
   4 -16  -2   10.80    1.01
  -4 -16   2   10.09    1.01
  -4 -16   2    9.59    0.93
   4 -16  -2    9.39    0.93
  -4 -16   2    8.11    0.89
   4 -16  -2   11.14    0.92
   4  16  -2   10.46    1.08
  -4  16   2   10.68    1.07
  -4  16   2   12.98    1.11
   4  16  -2   11.78    1.10
  -4  16   2   10.72    0.97
   3 -16  -2   34.61    1.73
   3 -16  -2   34.91    1.78
  -3 -16   2   33.64    1.78
  -3 -16   2   33.20    1.75
   3 -16  -2   35.41    1.80
  -3 -16   2   35.26    1.78
  -3  16   2   32.98    1.83
   3  16  -2   30.98    1.82
  -3  16   2   34.51    1.85
   3  16  -2   33.91    1.80
  -3  16   2   34.81    1.81
  -2 -16   2    1.10    0.47
   2 -16  -2    1.42    0.54
   2 -16  -2    1.14    0.51
  -2 -16   2    1.04    0.44
  -2 -16   2    0.42    0.46
   2 -16  -2    1.38    0.44
   2  16  -2    0.97    0.45
  -2  16   2    0.88    0.53
   2  16  -2    0.20    0.53
  -2  16   2    1.41    0.49
  -2  16   2    0.81    0.50
  -1 -16   2   11.13    0.99
   1 -16  -2   11.80    1.06
  -1 -16   2   12.21    0.98
   1 -16  -2   11.23    0.97
   1 -16  -2   10.99    0.96
  -1 -16   2   12.05    0.99
  -1  16   2   11.97    1.05
   1  16  -2   11.39    0.99
   1  16  -2    8.93    0.97
  -1  16   2   10.75    1.04
  -1  16   2   10.88    0.96
   0 -16   2    2.40    0.55
   0 -16  -2    3.12    0.59
   0 -16  -2    2.24    0.49
   0 -16   2    1.49    0.48
   0 -16  -2    2.20    0.62
   0 -16   2    2.42    0.53
   0  16   2    2.58    0.62
   0  16  -2    2.61    0.67
   0  16   2    3.15    0.60
   0  16  -2    2.30    0.55
   0  16   2    2.46    0.61
   1 -16   2    0.48    0.38
  -1 -16  -2    0.48    0.48
   1 -16   2    0.91    0.47
  -1 -16  -2    0.25    0.40
  -1 -16  -2    0.71    0.45
   1  16   2    1.56    0.53
  -1  16  -2    0.62    0.40
   1  16   2    0.52    0.48
  -1  16  -2    0.42    0.50
   1  16   2    1.01    0.49
  -2 -16  -2   19.38    1.31
  -2 -16  -2   22.01    1.38
  -2 -16  -2   21.63    1.29
   2 -16   2   21.21    1.25
   2 -16   2   22.63    1.31
  -2  16  -2   21.63    1.48
   2  16   2   22.90    1.31
  -2  16  -2   20.20    1.22
   2  16   2   20.09    1.46
   2  16   2   21.12    1.37
  -2  16  -2   20.48    1.44
  -3 -16  -2   11.75    1.00
  -3 -16  -2   11.00    1.05
   3 -16   2   11.41    0.93
  -3 -16  -2   10.44    1.04
   3 -16   2   10.97    0.93
  -3  16  -2   10.39    0.84
   3  16   2   11.14    0.95
   3  16   2    9.94    1.11
   3  16   2   13.73    1.08
  -3  16  -2   12.66    1.14
  -3  16  -2   12.59    1.17
  -4 -16  -2    6.36    0.82
   4 -16   2    5.11    0.65
   4 -16   2    6.25    0.68
  -4  16  -2    5.82    0.85
   4  16   2    5.81    0.69
   4  16   2    6.95    0.96
  -4  16  -2    5.98    0.86
   4  16   2    4.48    0.70
   5 -16   2    1.01    0.39
  -5 -16  -2    0.03    0.45
  -5  16  -2    0.74    0.60
   5  16   2    0.01    0.47
  -5  16  -2   -0.04    0.47
   5  16   2    0.50    0.42
   6 -16   2    3.10    0.62
  -6 -16  -2    2.95    0.79
  -6 -16  -2    3.09    0.60
  -6  16  -2    2.61    0.61
  -6  16  -2    2.01    0.60
   6  16   2    1.74    0.52
  -6  16  -2    1.85    0.62
   6  16   2    2.39    0.48
  -7 -16  -2    0.44    0.59
   7 -16   2    0.39    0.44
  -7 -16  -2   -0.17    0.40
   7  16   2    0.61    0.36
  -7  16  -2   -0.71    0.46
   7  16   2    0.06    0.40
  -7  16  -2    0.02    0.21
  -8 -16  -2    0.27    0.58
  -8 -16  -2    0.22    0.50
  -8 -16  -2    0.43    0.40
   8  16   2    0.49    0.30
  -8  16  -2    0.23    0.22
   8  16   2    0.15    0.38
  -8  16  -2    0.89    0.45
   9 -16   2    0.24    0.40
   9  16   2    0.20    0.41
   9 -17  -2   -0.09    0.25
   9 -17  -2    0.14    0.26
   9 -17  -2    0.39    0.41
  -9 -17   2    0.24    0.46
  -9  17   2   -0.18    0.37
  -9  17   2   -0.12    0.37
   9  17  -2   -0.27    0.35
  -8 -17   2    1.01    0.43
   8 -17  -2    0.07    0.32
   8 -17  -2    0.60    0.43
   8 -17  -2    0.76    0.31
   8  17  -2    0.29    0.37
  -8  17   2    0.68    0.45
  -8  17   2    0.93    0.44
   8  17  -2   -0.03    0.42
   7 -17  -2   -0.48    0.36
   7 -17  -2    0.82    0.46
  -7 -17   2    0.74    0.44
   7 -17  -2    0.87    0.35
  -7  17   2    0.66    0.38
   7  17  -2    0.03    0.46
   7  17  -2    0.02    0.36
  -7  17   2    0.45    0.48
  -7  17   2    1.66    0.54
  -6 -17   2    0.96    0.49
   6 -17  -2    0.82    0.46
   6 -17  -2    0.63    0.41
  -6 -17   2    0.67    0.47
  -6  17   2    0.65    0.50
  -6  17   2    0.72    0.42
   6  17  -2    0.68    0.49
  -6  17   2    0.37    0.51
   6  17  -2    0.78    0.51
   5 -17  -2    1.18    0.43
   5 -17  -2    0.80    0.47
  -5 -17   2    0.53    0.46
  -5 -17   2    0.72    0.45
   5 -17  -2    1.18    0.44
  -5  17   2    0.98    0.42
   5  17  -2    0.19    0.43
   5  17  -2    0.31    0.52
  -5  17   2    0.87    0.52
  -5  17   2    0.83    0.52
  -4 -17   2    0.96    0.45
  -4 -17   2    1.49    0.54
   4 -17  -2    1.74    0.53
   4 -17  -2    2.24    0.51
  -4 -17   2    2.15    0.56
   4 -17  -2    1.48    0.51
  -4  17   2    1.84    0.58
   4  17  -2    1.88    0.57
  -4  17   2    2.61    0.60
   4  17  -2    1.11    0.51
  -4  17   2    1.86    0.50
   3 -17  -2    3.47    0.65
  -3 -17   2    2.61    0.62
   3 -17  -2    2.64    0.56
   3 -17  -2    3.99    0.58
  -3 -17   2    3.50    0.63
  -3 -17   2    2.22    0.52
  -3  17   2    3.32    0.61
   3  17  -2    3.00    0.58
  -3  17   2    2.22    0.59
  -3  17   2    2.75    0.67
   3  17  -2    2.94    0.69
  -2 -17   2    8.08    0.83
   2 -17  -2    9.13    0.92
   2 -17  -2    8.41    0.92
  -2 -17   2    8.16    0.86
  -2 -17   2    8.86    0.87
   2 -17  -2    8.66    0.83
   2  17  -2    6.86    0.83
  -2  17   2    8.09    0.87
  -2  17   2    9.09    0.96
  -2  17   2    9.09    0.92
   2  17  -2   10.70    1.04
  -1 -17   2    6.44    0.80
   1 -17  -2    5.38    0.72
  -1 -17   2    4.40    0.66
   1 -17  -2    5.71    0.79
  -1 -17   2    4.12    0.61
   1 -17  -2    5.21    0.66
   1  17  -2    3.65    0.69
  -1  17   2    4.07    0.71
   1  17  -2    3.60    0.63
  -1  17   2    4.59    0.68
  -1  17   2    4.26    0.67
   0 -17  -2    2.60    0.61
   0 -17   2    3.80    0.57
   0 -17   2    3.42    0.62
   0 -17  -2    2.99    0.58
   0 -17   2    3.07    0.55
   0 -17  -2    2.80    0.55
   0  17  -2    2.94    0.69
   0  17   2    3.58    0.66
   0  17   2    3.69    0.65
   0  17   2    1.90    0.55
   0  17  -2    3.11    0.57
  -1 -17  -2    1.16    0.50
   1 -17   2    1.51    0.50
   1 -17   2    0.18    0.39
  -1 -17  -2    0.57    0.46
  -1 -17  -2    0.11    0.43
   1  17   2    0.86    0.51
   1  17   2    0.11    0.51
  -1  17  -2    0.61    0.38
   1  17   2    0.63    0.49
  -1  17  -2    0.33    0.49
  -2 -17  -2    4.30    0.69
  -2 -17  -2    2.97    0.62
  -2 -17  -2    3.59    0.68
   2 -17   2    5.34    0.69
   2 -17   2    4.59    0.63
   2  17   2    3.24    0.70
  -2  17  -2    3.65    0.58
  -2  17  -2    2.47    0.63
   2  17   2    2.88    0.60
   2  17   2    3.02    0.61
  -3 -17  -2    3.71    0.67
   3 -17   2    2.86    0.56
  -3 -17  -2    3.17    0.62
   3 -17   2    4.63    0.60
  -3  17  -2    3.32    0.69
  -3  17  -2    4.93    0.58
   3  17   2    3.49    0.58
  -3  17  -2    2.84    0.62
   3  17   2    3.55    0.69
   3  17   2    3.73    0.68
  -4 -17  -2    1.80    0.55
   4 -17   2    1.91    0.47
   4 -17   2    2.82    0.50
   4  17   2    2.30    0.61
  -4  17  -2    3.87    0.69
   4  17   2    2.83    0.54
  -4  17  -2    2.29    0.62
   4  17   2    2.51    0.60
   5 -17   2    3.27    0.59
   5 -17   2    3.37    0.53
  -5 -17  -2    3.24    0.61
  -5  17  -2    3.28    0.66
   5  17   2    2.32    0.52
   5  17   2    3.56    0.60
  -5  17  -2    3.16    0.71
   6 -17   2    4.20    0.62
  -6 -17  -2    2.88    0.58
  -6  17  -2    3.05    0.62
   6  17   2    2.61    0.53
  -6  17  -2    3.11    0.62
   6  17   2    1.45    0.42
   7 -17   2    3.60    0.54
  -7 -17  -2    3.23    0.54
  -7 -17  -2    3.36    0.69
   7  17   2    3.13    0.50
  -7  17  -2    4.61    0.63
   7  17   2    2.08    0.40
  -8 -17  -2    0.84    0.66
   8 -17   2    0.13    0.25
   8  17   2   -0.17    0.30
  -8 -18   2    1.24    0.58
  -8 -18   2    1.24    0.37
   8 -18  -2    1.95    0.35
   8 -18  -2    0.92    0.30
   8 -18  -2    0.62    0.38
   8  18  -2    0.62    0.28
  -8  18   2    1.03    0.45
   8  18  -2    1.67    0.41
   7 -18  -2    4.44    0.47
   7 -18  -2    3.42    0.49
  -7 -18   2    4.22    0.60
   7 -18  -2    4.14    0.58
  -7  18   2    4.65    0.66
   7  18  -2    5.09    0.58
  -7  18   2    4.88    0.53
  -7  18   2    4.74    0.64
  -6 -18   2    1.73    0.49
   6 -18  -2    1.28    0.36
   6 -18  -2    0.38    0.40
  -6 -18   2    1.83    0.50
   6 -18  -2    1.50    0.41
  -6  18   2    2.05    0.56
  -6  18   2    1.01    0.52
   6  18  -2    1.83    0.51
   6  18  -2    1.15    0.41
  -6  18   2    1.46    0.42
   5 -18  -2    3.66    0.53
  -5 -18   2    3.68    0.58
  -5 -18   2    3.16    0.57
   5 -18  -2    2.37    0.51
   5 -18  -2    4.36    0.55
   5 -18  -2    2.77    0.56
   5  18  -2    3.44    0.61
  -5  18   2    4.29    0.60
  -5  18   2    3.47    0.65
  -5  18   2    4.14    0.70
   5  18  -2    3.23    0.61
  -4 -18   2    4.05    0.64
  -4 -18   2    3.84    0.62
   4 -18  -2    4.99    0.60
   4 -18  -2    2.86    0.55
  -4 -18   2    3.69    0.65
   4 -18  -2    4.28    0.68
   4  18  -2    3.44    0.57
  -4  18   2    5.34    0.71
   4  18  -2    3.94    0.69
  -4  18   2    4.73    0.71
  -4  18   2    3.87    0.68
   3 -18  -2    2.13    0.53
   3 -18  -2    3.53    0.55
   3 -18  -2    2.74    0.59
  -3 -18   2    3.13    0.59
  -3 -18   2    2.72    0.55
  -3 -18   2    2.78    0.61
   3  18  -2    3.19    0.66
   3  18  -2    2.42    0.56
  -3  18   2    2.60    0.59
  -3  18   2    2.62    0.53
  -3  18   2    2.45    0.61
   2 -18  -2    4.45    0.59
   2 -18  -2    3.38    0.62
  -2 -18   2    3.96    0.58
   2 -18  -2    3.98    0.66
  -2 -18   2    4.05    0.69
  -2 -18   2    3.16    0.60
  -2  18   2    3.54    0.69
  -2  18   2    2.47    0.63
  -2  18   2    3.99    0.63
   2  18  -2    3.64    0.61
   2  18  -2    4.01    0.68
   1 -18  -2    2.02    0.51
   1 -18  -2    0.81    0.48
   1 -18  -2    1.75    0.56
  -1 -18   2    1.33    0.45
  -1 -18   2    1.05    0.48
  -1 -18   2    1.38    0.60
  -1  18   2    1.05    0.51
   1  18  -2    0.64    0.43
   1  18  -2    1.15    0.55
  -1  18   2    1.29    0.48
  -1  18   2    0.72    0.54
   0 -18  -2    1.94    0.53
   0 -18  -2    2.55    0.53
   0 -18   2    2.91    0.62
   0 -18   2    2.90    0.53
   0 -18  -2    1.92    0.56
   0  18   2    3.17    0.62
   0  18  -2    3.37    0.57
   0  18   2    2.84    0.62
   0  18  -2    2.40    0.62
   0  18   2    2.79    0.59
  -1 -18  -2    1.42    0.50
   1 -18   2    2.02    0.56
   1 -18   2    1.79    0.46
  -1 -18  -2    1.84    0.51
  -1 -18  -2    0.55    0.50
   1  18   2    1.13    0.52
  -1  18  -2    1.28    0.41
   1  18   2    0.85    0.54
  -1  18  -2    0.78    0.52
   1  18   2    1.28    0.51
   2 -18   2    4.51    0.60
  -2 -18  -2    5.15    0.72
  -2 -18  -2    6.88    0.83
   2 -18   2    4.73    0.69
  -2 -18  -2    4.53    0.66
   2  18   2    4.47    0.67
  -2  18  -2    4.99    0.62
   2  18   2    5.23    0.78
  -2  18  -2    4.34    0.71
   2  18   2    4.88    0.71
  -3 -18  -2    6.35    0.79
   3 -18   2    6.63    0.71
   3 -18   2    5.77    0.68
  -3 -18  -2    5.03    0.71
   3  18   2    6.42    0.74
  -3  18  -2    7.52    0.69
   3  18   2    5.50    0.70
  -3  18  -2    6.66    0.84
   3  18   2    6.71    0.84
   4 -18   2    3.26    0.53
   4 -18   2    3.21    0.50
   4 -18   2    3.43    0.61
  -4 -18  -2    3.95    0.61
   4  18   2    2.59    0.54
   4  18   2    2.18    0.56
  -4  18  -2    2.63    0.58
   4  18   2    2.66    0.53
  -4  18  -2    2.39    0.64
   5 -18   2    7.65    0.75
   5 -18   2    9.72    0.82
  -5 -18  -2    8.61    0.85
  -5  18  -2    9.96    0.97
  -5  18  -2    9.96    0.93
   5  18   2    8.26    0.72
   5  18   2    8.90    0.83
   6 -18   2    1.04    0.41
  -6 -18  -2    0.89    0.41
   6  18   2    0.83    0.33
  -6  18  -2    0.67    0.46
  -6  18  -2    0.35    0.44
   6  18   2   -0.18    0.37
   7 -18   2    0.35    0.37
  -7 -18  -2    1.58    0.58
  -7 -18  -2    0.95    0.37
   7  18   2    0.53    0.33
   7 -19  -2    0.28    0.31
   7 -19  -2   -0.17    0.25
  -7 -19   2    0.34    0.33
   7 -19  -2    0.55    0.29
  -7  19   2    0.19    0.37
   7  19  -2    0.29    0.32
   7  19  -2   -0.58    0.36
   6 -19  -2    1.78    0.41
   6 -19  -2    2.39    0.49
   6 -19  -2    2.51    0.52
  -6 -19   2    1.69    0.44
   6  19  -2    1.05    0.46
   6  19  -2    1.30    0.43
  -6  19   2    2.09    0.53
  -6  19   2    1.71    0.54
  -6  19   2    1.81    0.37
  -5 -19   2    1.26    0.45
  -5 -19   2    1.52    0.45
   5 -19  -2    0.42    0.60
   5 -19  -2    1.28    0.45
   5 -19  -2    1.27    0.38
  -5  19   2    1.03    0.49
  -5  19   2    1.34    0.41
   5  19  -2    1.10    0.48
   5  19  -2    1.15    0.45
  -5  19   2    0.90    0.52
  -4 -19   2    0.54    0.46
   4 -19  -2    1.10    0.41
   4 -19  -2    0.43    0.38
  -4 -19   2    0.43    0.43
  -4 -19   2    0.16    0.46
   4 -19  -2   -0.12    0.39
  -4  19   2    0.74    0.50
  -4  19   2    0.97    0.40
   4  19  -2    0.60    0.49
   4  19  -2    0.71    0.39
  -4  19   2    0.34    0.44
   3 -19  -2    7.65    0.80
  -3 -19   2    7.50    0.78
  -3 -19   2    8.63    0.80
   3 -19  -2    7.21    0.73
   3 -19  -2    7.58    0.83
  -3 -19   2    7.18    0.79
  -3  19   2    7.64    0.79
  -3  19   2    7.24    0.80
   3  19  -2    7.39    0.82
   3  19  -2    9.08    0.91
  -3  19   2    8.32    0.84
  -2 -19   2    1.68    0.46
  -2 -19   2    2.23    0.57
   2 -19  -2    1.93    0.46
   2 -19  -2    1.02    0.46
   2 -19  -2    1.38    0.47
  -2 -19   2    1.13    0.50
  -2  19   2    1.16    0.56
  -2  19   2    1.82    0.53
   2  19  -2    1.36    0.46
   2  19  -2    2.11    0.59
  -2  19   2    2.02    0.52
   1 -19  -2    8.06    0.86
  -1 -19   2    8.83    0.90
  -1 -19   2    8.17    0.79
  -1 -19   2    8.06    0.78
   1 -19  -2   10.36    1.19
   1 -19  -2    8.30    0.80
   1  19  -2    8.46    0.81
   1  19  -2    8.42    0.89
  -1  19   2    7.98    0.85
  -1  19   2    7.34    0.83
  -1  19   2    8.09    0.85
   0 -19   2    4.38    0.65
   0 -19  -2    5.79    0.76
   0 -19  -2    4.07    0.65
   0 -19  -2    5.09    0.67
   0 -19   2    4.76    0.60
   0 -19   2    4.72    0.64
   0  19   2    3.90    0.65
   0  19  -2    3.81    0.56
   0  19   2    4.31    0.65
   0  19  -2    2.84    0.60
   0  19   2    4.14    0.70
   1 -19   2    8.03    0.82
   1 -19   2    6.35    0.72
   1 -19   2    6.02    0.68
  -1 -19  -2    5.17    0.73
  -1 -19  -2    6.21    0.72
  -1 -19  -2    5.67    0.70
   1  19   2    6.25    0.77
  -1  19  -2    4.51    0.70
   1  19   2    6.79    0.74
  -1  19  -2    6.84    0.69
   1  19   2    7.67    0.80
  -2 -19  -2    3.77    0.61
  -2 -19  -2    2.41    0.53
   2 -19   2    3.05    0.53
   2 -19   2    4.09    0.58
   2 -19   2    4.40    0.64
  -2 -19  -2    3.93    0.63
   2  19   2    4.49    0.67
  -2  19  -2    4.34    0.51
  -2  19  -2    3.07    0.62
   2  19   2    4.38    0.60
   2  19   2    3.37    0.61
   3 -19   2    0.17    0.33
   3 -19   2    0.10    0.39
   3 -19   2    0.31    0.36
  -3 -19  -2    0.09    0.44
  -3 -19  -2    0.11    0.47
   3  19   2    0.48    0.43
   3  19   2    0.26    0.43
   3  19   2    0.30    0.40
  -3  19  -2    0.48    0.45
   4 -19   2   13.06    0.90
  -4 -19  -2   13.71    0.98
   4 -19   2   12.75    0.88
   4 -19   2   13.89    0.90
  -4  19  -2   14.34    1.06
   4  19   2   12.79    0.95
   4  19   2   12.58    0.98
   4  19   2   12.00    0.86
  -5 -19  -2    3.95    0.55
   5 -19   2    3.53    0.49
   5  19   2    3.78    0.47
  -5  19  -2    5.48    0.65
   5  19   2    3.11    0.50
   6 -19   2    4.91    0.53
  -6 -19  -2    5.06    0.54
   6  19   2    3.46    0.48
   6 -20  -2    0.44    0.31
   6 -20  -2    0.91    0.33
  -6 -20   2    1.33    0.38
  -6  20   2    0.83    0.39
   6  20  -2    1.00    0.34
   6  20  -2    2.34    0.42
   5 -20  -2    0.37    0.32
  -5 -20   2    0.57    0.38
   5 -20  -2    0.88    0.33
  -5 -20   2    0.83    0.36
  -5  20   2    0.41    0.42
  -5  20   2    0.81    0.32
   5  20  -2    1.13    0.43
  -5  20   2    0.46    0.39
   5  20  -2    0.35    0.31
  -4 -20   2    2.41    0.45
  -4 -20   2    2.05    0.50
  -4 -20   2    2.59    0.48
   4 -20  -2    2.48    0.47
   4 -20  -2    2.72    0.45
   4 -20  -2    2.49    0.51
  -4  20   2    2.42    0.49
   4  20  -2    2.14    0.52
   4  20  -2    2.25    0.46
  -4  20   2    2.52    0.56
  -4  20   2    3.31    0.49
   3 -20  -2    1.99    0.48
  -3 -20   2    1.74    0.48
   3 -20  -2    1.90    0.42
  -3 -20   2    1.89    0.45
   3 -20  -2    2.86    0.50
  -3 -20   2    1.89    0.48
  -3  20   2    2.47    0.54
   3  20  -2    2.38    0.55
   3  20  -2    1.91    0.43
  -3  20   2    2.28    0.55
  -3  20   2    2.44    0.49
  -2 -20   2   -0.19    0.42
   2 -20  -2    0.74    0.37
   2 -20  -2   -0.15    0.37
  -2 -20   2    0.85    0.39
  -2 -20   2    1.15    0.44
   2 -20  -2    0.72    0.39
  -2  20   2    0.13    0.41
   2  20  -2    0.27    0.45
   2  20  -2    0.41    0.36
  -2  20   2    0.46    0.47
  -2  20   2    0.77    0.38
   1 -20  -2    2.79    0.56
  -1 -20   2    3.03    0.54
  -1 -20   2    2.57    0.47
   1 -20  -2    2.57    0.47
  -1 -20   2    2.41    0.54
  -1  20   2    2.48    0.57
   1  20  -2    1.60    0.42
  -1  20   2    1.94    0.49
  -1  20   2    1.34    0.45
   1  20  -2    1.75    0.53
   0 -20   2    1.01    0.44
   0 -20  -2    0.66    0.43
   0 -20   2    0.60    0.37
   0 -20   2    0.66    0.37
   0 -20  -2    0.70    0.40
   0  20  -2    0.52    0.47
   0  20  -2    0.35    0.35
   0  20   2   -0.02    0.43
   0  20   2    0.73    0.39
   0  20   2    0.98    0.48
   1 -20   2    2.41    0.47
   1 -20   2    2.47    0.46
  -1 -20  -2    3.14    0.57
  -1 -20  -2    3.38    0.52
   1 -20   2    2.75    0.47
  -1 -20  -2    2.73    0.54
   1  20   2    2.44    0.48
  -1  20  -2    2.50    0.56
   1  20   2    2.84    0.57
  -1  20  -2    3.18    0.45
   1  20   2    3.29    0.54
   2 -20   2    5.91    0.63
  -2 -20  -2    4.00    0.60
   2 -20   2    5.25    0.54
  -2 -20  -2    4.28    0.60
   2 -20   2    4.08    0.53
   2  20   2    4.44    0.54
   2  20   2    3.31    0.55
  -2  20  -2    5.10    0.69
   2  20   2    4.21    0.59
   3 -20   2    2.69    0.40
   3 -20   2    2.37    0.43
  -3 -20  -2    1.77    0.49
   3 -20   2    2.64    0.48
  -3 -20  -2    2.47    0.49
   3  20   2    2.54    0.49
  -3  20  -2    3.47    0.58
   3  20   2    2.73    0.50
   3  20   2    2.24    0.42
   4 -20   2    6.52    0.56
   4 -20   2    5.15    0.57
  -4 -20  -2    4.78    0.58
   4  20   2    4.36    0.53
   4  20   2    3.38    0.43
  -4  20  -2    4.92    0.57
   4  20   2    4.44    0.57
   5 -20   2    5.73    0.56
   5  20   2    3.46    0.48
  -5  20  -2    4.29    0.50
   5 -21  -2    2.05    0.45
   5  21  -2    2.02    0.45
  -4 -21   2    0.49    0.36
   4 -21  -2    0.25    0.28
   4 -21  -2    0.60    0.30
  -4 -21   2    0.11    0.29
  -4  21   2    1.31    0.64
  -4  21   2    0.75    0.28
   4  21  -2    0.89    0.31
   4  21  -2    0.84    0.39
  -4  21   2    0.94    0.35
   3 -21  -2    2.18    0.39
  -3 -21   2    1.71    0.42
   3 -21  -2    1.75    0.38
   3 -21  -2    2.59    0.43
  -3 -21   2    1.70    0.41
  -3 -21   2    2.39    0.41
   3  21  -2    2.42    0.40
  -3  21   2    2.77    0.46
  -3  21   2    1.63    0.46
   3  21  -2    2.21    0.48
  -3  21   2    2.11    0.39
   2 -21  -2    0.22    0.37
  -2 -21   2    0.24    0.33
  -2 -21   2    0.53    0.36
   2 -21  -2    0.05    0.31
  -2 -21   2    0.40    0.40
   2 -21  -2    0.21    0.48
  -2  21   2    0.46    0.33
  -2  21   2    0.25    0.37
   2  21  -2   -0.12    0.41
  -2  21   2    0.76    0.42
   2  21  -2    0.05    0.31
   1 -21  -2    0.33    0.35
  -1 -21   2    0.52    0.32
   1 -21  -2    0.26    0.39
  -1 -21   2    0.63    0.39
  -1  21   2    0.44    0.31
  -1  21   2    0.34    0.39
  -1  21   2    0.63    0.37
   1  21  -2    0.56    0.33
   1  21  -2    0.64    0.45
   0 -21  -2    1.90    0.38
   0 -21  -2    1.16    0.49
   0 -21   2    1.81    0.40
   0 -21   2    2.02    0.45
   0  21  -2    1.39    0.49
   0  21   2    2.14    0.49
   0  21   2    1.76    0.40
   0  21   2    1.16    0.38
   0  21  -2    1.79    0.36
   1 -21   2    1.05    0.33
  -1 -21  -2    0.34    0.32
   1 -21   2    0.71    0.35
   1 -21   2    0.46    0.32
  -1 -21  -2    1.05    0.40
  -1 -21  -2    0.92    0.55
   1  21   2    0.58    0.31
   1  21   2    1.22    0.43
   1  21   2    0.45    0.34
  -1  21  -2    0.59    0.41
  -1  21  -2    0.29    0.28
   2 -21   2    4.16    0.48
   2 -21   2    4.26    0.48
  -2 -21  -2    4.06    0.51
  -2 -21  -2    3.57    0.49
   2 -21   2    4.03    0.44
   2  21   2    3.25    0.47
   2  21   2    3.60    0.47
  -2  21  -2    6.20    0.68
   2  21   2    4.55    0.54
  -3 -21  -2    5.05    0.53
   3 -21   2    3.73    0.45
   3 -21   2    5.52    0.50
  -3  21  -2    5.12    0.56
   3  21   2    4.28    0.52
   3  21   2    3.07    0.43
  -2 -22   2    0.45    0.40
  -2  22   2    1.34    0.39
   1 -22  -2    1.95    0.41
  -1 -22   2    2.46    0.34
  -1 -22   2    1.51    0.40
  -1  22   2    2.12    0.35
   1  22  -2    1.79    0.52
   0 -22   2    0.77    0.38
   0 -22  -2    0.61    0.39
   0 -22   2    0.81    0.26
   0  22  -2    1.29    0.51
   0  22   2    1.24    0.31
   1 -22   2    2.61    0.56
   1  22   2    1.70    0.40
  14   0  -3   -0.34    0.34
 -14   0   3   -0.24    0.36
 -14   0   3   -0.12    0.44
 -13   0   3    0.87    0.51
  13   0  -3    0.08    0.32
 -13   0   3    0.66    0.48
  13   0  -3    0.05    0.42
 -13   0   3    0.64    0.54
 -13   0   3    0.56    0.50
 -12   0   3    2.06    0.66
  12   0  -3    2.95    0.57
 -12   0   3    2.71    0.76
 -12   0   3    1.96    0.61
 -12   0   3    1.58    0.65
  12   0  -3    2.02    0.41
 -11   0   3   19.04    1.41
 -11   0   3   19.67    1.44
  11   0  -3   19.89    1.10
 -11   0   3   18.81    1.40
  11   0  -3   19.16    1.23
 -10   0   3    3.73    0.71
 -10   0   3    3.53    0.68
  10   0  -3    3.62    0.55
  -9   0   3   17.38    0.96
   9   0  -3   16.74    1.15
  -9   0   3   15.78    1.23
  -9   0   3   15.63    1.20
   9   0  -3   17.99    1.21
   9   0  -3   16.79    1.07
   8   0  -3   15.66    0.97
   8   0  -3   14.95    1.02
   7   0  -3   10.16    0.71
   7   0  -3    8.98    0.72
  -7   0   3    7.67    1.21
   6   0  -3  143.07    5.39
  -6   0   3  138.21    5.45
  -6   0   3  147.60    5.57
   6   0  -3  147.45    5.44
   5   0  -3    6.45    0.51
   5   0  -3    5.35    0.46
  -5   0   3    5.76    0.56
  -5   0   3    5.96    0.48
   4   0  -3   -0.08    0.18
   4   0  -3   -0.10    0.16
  -4   0   3    0.06    0.15
  -4   0   3    0.04    0.20
  -3   0   3   59.14    2.21
   3   0  -3   59.87    2.28
  -3   0   3   58.70    2.31
   2   0  -3  108.30    4.04
  -2   0   3  110.83    4.07
  -2   0   3  108.11    4.01
   2   0  -3  112.64    4.12
   1   0  -3  247.12    9.11
  -1   0   3  249.93    9.14
   1   0  -3  259.20    9.27
  -1   0   3  257.33    9.09
   0   0  -3  965.21   33.85
   0   0   3  917.79   33.64
   1   0   3    4.66    0.26
  -1   0  -3    4.87    0.50
  -2   0  -3  183.40    6.89
  -3   0  -3   16.06    0.95
  -3   0  -3   15.89    0.95
   4   0   3    9.62    0.43
  -4   0  -3    9.21    0.75
   5   0   3    3.77    0.33
   6   0   3    7.77    0.52
   7   0   3   34.91    1.51
  -7   0  -3   34.81    1.86
  -7   0  -3   32.63    1.70
  -7   0  -3   35.43    1.79
  -7   0  -3   31.44    1.72
  -8   0  -3    0.35    0.45
  -8   0  -3   -0.24    0.40
   8   0   3    0.00    0.30
  -8   0  -3   -0.15    0.46
  -8   0  -3    0.12    0.47
  -9   0  -3    0.61    0.54
  -9   0  -3    1.05    0.52
  -9   0  -3    0.73    0.60
  -9   0  -3    0.58    0.54
   9   0   3    0.82    0.42
 -10   0  -3   41.20    2.12
 -10   0  -3   42.38    2.16
 -10   0  -3   41.59    2.07
 -10   0  -3   38.75    2.19
 -11   0  -3    7.35    0.86
 -11   0  -3    7.63    0.84
 -11   0  -3    6.66    0.87
  11   0   3    7.71    0.65
 -12   0  -3   -0.35    0.38
  12   0   3   -0.12    0.28
 -12   0  -3   -0.05    0.42
  13   0   3    0.37    0.23
 -13   0  -3   -0.12    0.41
 -14  -1   3    0.67    0.41
 -14  -1   3    1.02    0.52
 -14  -1   3    0.93    0.42
  14  -1  -3    1.03    0.35
  14   1  -3    0.60    0.36
 -14   1   3    0.36    0.41
  13  -1  -3    0.74    0.36
  13  -1  -3    1.46    0.47
 -13  -1   3    1.10    0.52
 -13  -1   3    0.76    0.50
 -13  -1   3    1.29    0.51
 -13  -1   3    1.37    0.61
 -13   1   3    1.26    0.52
 -13   1   3    1.27    0.59
 -13   1   3    1.08    0.56
  13   1  -3    0.79    0.36
  12  -1  -3    1.63    0.40
 -12  -1   3    2.73    0.66
  12  -1  -3    2.14    0.55
 -12  -1   3    1.69    0.71
 -12  -1   3    1.99    0.64
 -12  -1   3    1.82    0.63
  12   1  -3    1.94    0.43
  12   1  -3    3.16    0.57
 -12   1   3    2.91    0.66
 -12   1   3    2.00    0.73
 -12   1   3    3.03    0.71
 -12   1   3    1.27    0.60
 -11  -1   3    2.49    0.67
 -11  -1   3    2.84    0.69
 -11  -1   3    2.30    0.70
  11  -1  -3    1.43    0.52
  11   1  -3    2.45    0.59
 -11   1   3    2.95    0.68
 -11   1   3    3.29    0.73
  11   1  -3    3.44    0.47
 -11   1   3    3.23    0.71
 -10  -1   3    4.00    0.72
 -10  -1   3    4.99    0.78
  10  -1  -3    4.39    0.60
 -10  -1   3    6.91    0.87
  10   1  -3    4.43    0.62
 -10   1   3    5.69    0.81
  10   1  -3    4.78    0.61
 -10   1   3    4.22    0.71
 -10   1   3    4.54    0.56
  -9  -1   3   22.25    1.36
   9  -1  -3   19.24    1.19
   9  -1  -3   24.54    1.38
  -9  -1   3   19.84    1.36
   9  -1  -3   22.03    1.27
  -9   1   3   20.10    1.33
  -9   1   3   20.25    1.40
   9   1  -3   24.01    1.36
   9   1  -3   21.41    1.20
  -9   1   3   21.26    1.12
   8  -1  -3    0.71    0.36
   8  -1  -3    0.71    0.35
   8   1  -3    0.55    0.36
   8   1  -3    0.52    0.39
   7  -1  -3   10.31    0.77
   7  -1  -3   10.45    0.72
  -7  -1   3    8.24    0.98
   7   1  -3   10.18    0.79
  -7   1   3    9.96    0.80
   7   1  -3   10.16    0.73
  -6  -1   3  153.10    5.74
   6  -1  -3  149.21    5.57
  -6  -1   3  143.27    5.56
   6  -1  -3  148.33    5.51
  -6   1   3  143.44    5.61
  -6   1   3  151.87    5.67
   6   1  -3  139.95    5.51
   6   1  -3  151.16    5.57
   5  -1  -3    5.64    0.49
   5  -1  -3    5.37    0.45
  -5  -1   3    5.40    0.44
  -5  -1   3    6.14    0.62
   5   1  -3    5.77    0.49
  -5   1   3    5.53    0.54
  -5   1   3    5.44    0.50
   5   1  -3    5.48    0.47
  -4  -1   3   25.60    1.20
  -4  -1   3   25.43    1.07
   4  -1  -3   25.99    1.14
   4  -1  -3   24.03    1.09
  -4   1   3   26.95    1.13
   4   1  -3   25.83    1.13
  -4   1   3   27.70    1.19
  -3  -1   3  162.36    6.04
   3  -1  -3  167.74    6.00
   3  -1  -3  166.59    5.99
  -3  -1   3  158.87    5.97
  -3   1   3  165.93    5.97
  -3   1   3  166.11    6.04
   3   1  -3  158.73    5.99
   2  -1  -3  161.57    5.80
  -2  -1   3  154.54    5.75
  -2  -1   3  151.79    5.68
   2  -1  -3  154.66    5.73
  -2   1   3  164.97    5.76
   2   1  -3  154.93    5.71
   1  -1  -3  423.68   15.66
  -1  -1   3  456.16   15.63
  -1  -1   3  392.85   15.64
  -1  -1   3  440.13   15.68
   1  -1  -3  457.25   15.83
  -1   1   3  438.98   15.64
  -1   1   3  440.86   15.69
   1   1  -3  454.39   15.81
   1   1  -3  427.33   15.65
   0  -1   3  936.91   34.10
   0  -1  -3  961.87   34.33
   0  -1  -3  910.13   34.10
   0   1  -3 1000.00   34.31
   0   1   3  971.19   34.09
   0   1   3  944.21   34.14
   0   1  -3  958.15   34.18
  -1  -1  -3  117.03    4.39
   1   1   3  111.34    4.15
  -1   1  -3  111.89    4.27
  -1   1  -3  114.24    4.35
  -2  -1  -3  191.75    7.02
   2   1   3  178.27    6.75
  -2   1  -3  182.67    6.92
  -2   1  -3  191.13    6.97
  -3  -1  -3  106.97    4.25
  -3   1  -3  108.60    4.21
  -3   1  -3  110.83    4.21
   3   1   3  102.68    3.88
  -4  -1  -3   19.41    1.12
   4   1   3   16.93    0.75
  -4   1  -3   17.49    1.10
  -4   1  -3   17.02    1.02
   5  -1   3   33.64    1.33
  -5  -1  -3   32.43    1.71
  -5   1  -3   34.46    1.80
   5   1   3   35.33    1.39
   6  -1   3   54.95    2.16
   6   1   3   55.54    2.21
   7  -1   3    8.58    0.61
  -7  -1  -3    8.54    0.83
  -7  -1  -3    8.00    0.79
  -7  -1  -3    8.49    0.98
  -7  -1  -3    7.83    0.85
  -7   1  -3    9.09    0.83
  -7   1  -3    7.67    0.72
   7   1   3    9.47    0.66
  -7   1  -3    8.31    0.91
  -7   1  -3    8.59    0.85
  -8  -1  -3   26.47    1.62
   8  -1   3   29.81    1.37
  -8  -1  -3   28.40    1.59
  -8  -1  -3   28.61    1.57
  -8  -1  -3   28.59    1.67
   8   1   3   28.89    1.41
  -8   1  -3   25.54    1.57
  -8   1  -3   27.36    1.57
  -8   1  -3   28.71    1.74
  -8   1  -3   24.84    1.35
  -9  -1  -3    6.35    0.85
  -9  -1  -3    5.42    0.75
  -9  -1  -3    5.27    0.85
   9  -1   3    5.64    0.64
  -9  -1  -3    5.77    0.86
  -9   1  -3    6.28    0.83
  -9   1  -3    6.50    0.90
   9   1   3    5.87    0.69
  -9   1  -3    5.20    0.59
  -9   1  -3    6.61    0.82
 -10  -1  -3    6.69    0.89
 -10  -1  -3    5.34    0.79
 -10  -1  -3    5.52    0.85
 -10  -1  -3    5.66    0.77
 -10   1  -3    7.63    0.91
 -10   1  -3    5.98    0.62
 -10   1  -3    6.44    0.92
 -10   1  -3    6.24    0.79
 -11  -1  -3    4.42    0.66
 -11  -1  -3    4.32    0.72
 -11  -1  -3    3.53    0.64
 -11   1  -3    3.25    0.72
  11   1   3    5.49    0.58
 -11   1  -3    4.85    0.73
  12  -1   3    1.02    0.29
 -12  -1  -3    0.55    0.41
 -12  -1  -3    0.93    0.47
 -12   1  -3    0.05    0.43
 -12   1  -3    0.09    0.40
  12   1   3    0.43    0.29
 -12   1  -3    0.26    0.43
  13  -1   3    0.71    0.29
  13   1   3    0.83    0.25
 -13   1  -3   -0.23    0.36
  14  -2  -3    1.86    0.37
 -14  -2   3    1.32    0.44
 -14  -2   3    0.64    0.41
  14  -2  -3    0.00    0.48
 -14  -2   3    0.93    0.50
  14   2  -3    1.21    0.38
 -14   2   3    0.68    0.41
 -13  -2   3    7.03    0.76
 -13  -2   3    8.93    0.94
  13  -2  -3    7.02    0.66
 -13  -2   3    8.25    0.85
  13  -2  -3    7.35    0.71
 -13  -2   3    8.38    0.99
  13   2  -3    8.76    0.80
 -13   2   3    9.00    0.97
 -13   2   3    5.57    0.78
  13   2  -3    7.67    0.64
  12  -2  -3    2.34    0.42
 -12  -2   3    3.13    0.70
 -12  -2   3    4.22    0.74
 -12  -2   3    2.19    0.67
  12  -2  -3    3.71    0.60
 -12   2   3    2.74    0.71
 -12   2   3    2.20    0.69
  12   2  -3    3.08    0.59
  12   2  -3    2.99    0.46
 -12   2   3    3.64    0.70
  11  -2  -3   21.49    1.31
 -11  -2   3   22.16    1.51
 -11  -2   3   20.97    1.44
 -11  -2   3   22.01    1.50
 -11   2   3   20.78    1.43
 -11   2   3   22.15    1.55
  11   2  -3   23.05    1.36
  11   2  -3   22.72    1.20
 -10  -2   3   34.80    1.92
  10  -2  -3   36.17    1.74
 -10  -2   3   33.73    1.91
 -10  -2   3   34.31    1.87
 -10   2   3   35.81    1.95
  10   2  -3   33.82    1.96
 -10   2   3   34.57    1.65
  10   2  -3   37.55    1.77
  10   2  -3   36.66    1.62
  -9  -2   3    6.76    0.80
   9  -2  -3    5.38    0.65
   9  -2  -3    7.79    0.86
  -9  -2   3    5.93    0.78
   9  -2  -3    6.37    0.67
   9  -2  -3    6.39    0.64
  -9   2   3    6.80    0.83
  -9   2   3    6.52    0.78
   9   2  -3    5.31    0.71
  -9   2   3    5.78    0.74
  -9   2   3    5.90    0.59
   9   2  -3    6.05    0.59
   9   2  -3    5.91    0.64
  -9   2   3    5.87    0.95
   8  -2  -3    6.60    0.68
   8  -2  -3    6.45    0.72
   8   2  -3    6.47    0.73
   7  -2  -3   35.35    1.60
  -7  -2   3   35.73    1.83
   7  -2  -3   34.61    1.65
  -7   2   3   34.56    1.76
   7   2  -3   36.68    1.69
   7   2  -3   37.31    1.64
  -6  -2   3  104.40    4.30
   6  -2  -3  109.36    4.14
   6  -2  -3  108.98    4.08
   6   2  -3  100.63    4.08
  -6   2   3  109.29    4.22
  -6   2   3  106.08    4.22
   6   2  -3  111.55    4.15
   5  -2  -3  124.62    4.63
   5  -2  -3  119.52    4.57
  -5  -2   3  124.68    4.77
  -5   2   3  120.98    4.68
  -5   2   3  121.60    4.67
   5   2  -3  124.34    4.63
   4  -2  -3   49.55    2.09
  -4  -2   3   56.95    2.26
   4  -2  -3   55.57    2.15
  -4   2   3   54.06    2.16
  -4   2   3   55.69    2.19
   4   2  -3   53.36    2.14
  -3  -2   3  160.88    5.87
   3  -2  -3  158.23    5.90
  -3  -2   3  165.63    5.97
   3  -2  -3  160.74    5.91
  -3   2   3  166.20    5.91
   3   2  -3  155.43    5.90
  -3   2   3  159.22    5.94
   2  -2  -3   93.38    3.51
   2  -2  -3   92.21    3.43
  -2  -2   3   89.19    3.38
  -2  -2   3   93.93    3.47
   2   2  -3   91.71    3.41
  -2   2   3   93.20    3.46
   1  -2  -3  171.17    6.23
  -1  -2   3  156.08    6.02
   1  -2  -3  165.44    6.08
  -1  -2   3  165.07    6.02
  -1  -2   3  163.33    6.08
   1   2  -3  167.77    6.04
  -1   2   3  172.46    6.11
   1   2  -3  167.32    6.04
  -1   2   3  176.56    6.05
   0  -2   3   76.16    2.87
   0  -2  -3   75.05    2.88
   0  -2  -3   80.07    3.10
   0   2   3   78.19    2.92
   0   2  -3   82.63    3.08
   0   2  -3   76.48    2.93
   0   2   3   79.14    2.87
  -1  -2  -3  253.53    9.62
  -1  -2  -3  274.79    9.91
  -1   2  -3  294.00    9.87
   1   2   3  257.39    9.62
  -1   2  -3  268.10    9.78
   1   2   3  259.67    9.68
  -2  -2  -3   35.23    1.63
  -2   2  -3   33.64    1.53
   2   2   3   34.60    1.32
  -2   2  -3   34.90    1.55
   2   2   3   33.71    1.39
  -3  -2  -3  101.83    3.91
   3   2   3   92.10    3.51
  -3   2  -3   97.44    3.77
  -3   2  -3   90.57    3.79
  -4  -2  -3   39.63    1.95
  -4   2  -3   40.59    1.84
  -4   2  -3   41.45    1.96
   4   2   3   40.07    1.60
  -5  -2  -3   38.46    2.00
   5  -2   3   38.69    1.55
   5   2   3   43.53    1.67
  -5   2  -3   42.10    2.06
   6  -2   3   19.91    0.90
   6   2   3   19.65    0.99
  -6   2  -3   19.96    1.41
   7  -2   3   31.23    1.26
  -7  -2  -3   25.12    1.52
  -7  -2  -3   28.57    1.49
  -7  -2  -3   23.74    1.75
  -7  -2  -3   26.76    1.45
  -7  -2  -3   26.57    1.79
  -7   2  -3   22.71    1.44
  -7   2  -3   29.14    1.51
   7   2   3   28.82    1.33
  -7   2  -3   27.75    1.64
  -7   2  -3   23.55    1.30
  -8  -2  -3   20.61    1.36
  -8  -2  -3   19.60    1.30
  -8  -2  -3   17.74    1.60
  -8  -2  -3   19.79    1.27
  -8  -2  -3   19.67    1.37
   8  -2   3   20.35    1.07
  -8   2  -3   19.11    1.30
  -8   2  -3   20.05    1.47
  -8   2  -3   18.31    1.10
   8   2   3   20.21    1.15
  -8   2  -3   20.14    1.32
  -9  -2  -3    6.50    0.82
  -9  -2  -3    6.14    0.87
  -9  -2  -3    7.17    0.93
   9  -2   3    5.98    0.67
  -9  -2  -3    7.29    0.87
  -9   2  -3    6.69    0.97
  -9   2  -3    7.03    0.86
  -9   2  -3    7.41    0.87
   9   2   3    7.00    0.79
  -9   2  -3    7.98    0.71
 -10  -2  -3    0.52    0.48
 -10  -2  -3   -0.23    0.52
 -10  -2  -3   -0.61    0.49
 -10   2  -3    0.10    0.52
 -10   2  -3   -0.27    0.54
 -10   2  -3   -0.33    0.32
 -10   2  -3    0.13    0.48
  10   2   3   -0.20    0.31
 -11  -2  -3    6.88    0.78
 -11  -2  -3    8.14    0.92
 -11  -2  -3    7.24    0.80
 -11   2  -3    7.29    0.82
 -11   2  -3    7.78    0.94
  11   2   3    7.22    0.67
 -11   2  -3    7.07    0.80
 -11   2  -3    7.80    0.67
 -12  -2  -3    1.72    0.54
 -12  -2  -3    2.14    0.47
  12  -2   3    1.30    0.31
 -12   2  -3    1.82    0.51
 -12   2  -3    0.84    0.44
  12   2   3    1.64    0.35
  13   2   3    1.09    0.36
  14  -3  -3    1.41    0.40
 -14  -3   3    1.70    0.52
  14  -3  -3    2.27    0.43
 -14  -3   3    2.11    0.47
 -14  -3   3    2.07    0.45
  14   3  -3    2.24    0.44
 -14   3   3    2.54    0.51
  13  -3  -3   -0.12    0.42
 -13  -3   3    0.36    0.45
 -13  -3   3    1.11    0.54
 -13  -3   3    1.04    0.61
 -13  -3   3    0.47    0.50
  13  -3  -3    0.80    0.32
 -13   3   3    0.33    0.53
  13   3  -3    0.48    0.44
 -12  -3   3    5.05    0.76
  12  -3  -3    4.99    0.65
 -12  -3   3    5.49    0.80
 -12  -3   3    5.01    0.83
 -12  -3   3    4.41    0.91
 -12   3   3    3.79    0.73
 -12   3   3    4.43    0.80
  12   3  -3    3.73    0.49
  12   3  -3    5.51    0.66
 -11  -3   3   27.86    1.70
  11  -3  -3   26.91    1.46
 -11  -3   3   24.04    1.59
 -11  -3   3   27.19    1.64
 -11   3   3   25.37    1.65
 -11   3   3   24.80    1.73
 -11   3   3   26.05    1.37
  11   3  -3   28.86    1.52
  11   3  -3   27.08    1.35
 -11   3   3   29.08    1.64
  10  -3  -3    1.88    0.53
 -10  -3   3    2.80    0.63
 -10  -3   3    2.85    0.70
  10  -3  -3    2.27    0.54
  10   3  -3    2.36    0.55
 -10   3   3    2.67    0.46
  10   3  -3    2.83    0.68
  10   3  -3    2.21    0.43
 -10   3   3    1.94    0.81
 -10   3   3    2.31    0.72
  -9  -3   3   32.31    1.74
   9  -3  -3   29.51    1.49
  -9  -3   3   29.12    1.66
   9  -3  -3   27.50    1.44
   9  -3  -3   32.18    2.20
   9  -3  -3   33.93    1.60
  -9   3   3   28.28    1.83
   9   3  -3   31.66    1.42
   9   3  -3   31.74    1.70
   9   3  -3   31.12    1.55
  -9   3   3   27.36    1.64
  -9   3   3   31.33    1.47
  -9   3   3   30.22    1.68
   8  -3  -3   18.96    1.20
   8  -3  -3   20.47    1.13
  -8   3   3   19.55    1.43
   8   3  -3   20.88    1.25
   7  -3  -3  103.49    4.05
   7  -3  -3  101.92    3.98
  -7  -3   3  104.44    4.22
  -7   3   3   98.01    4.19
   7   3  -3  105.73    4.07
  -6  -3   3   38.33    1.82
   6  -3  -3   35.55    1.65
   6  -3  -3   37.23    1.61
   6   3  -3   37.79    1.72
  -6   3   3   36.60    1.77
  -6   3   3   38.12    1.75
   6   3  -3   37.70    1.67
  -5  -3   3   30.45    1.48
   5  -3  -3   27.31    1.25
   5  -3  -3   27.43    1.30
  -5   3   3   30.28    1.37
  -5   3   3   29.72    1.39
   5   3  -3   28.04    1.30
   5   3  -3   29.42    1.32
   4  -3  -3   49.26    1.95
  -4  -3   3   48.53    2.07
   4  -3  -3   46.18    1.82
  -4  -3   3   45.87    1.92
   4  -3  -3   47.56    1.90
  -4   3   3   50.08    2.00
   4   3  -3   47.12    1.94
  -4   3   3   51.11    2.00
  -3  -3   3   34.46    1.46
  -3  -3   3   34.98    1.58
   3  -3  -3   37.05    1.49
   3  -3  -3   37.48    1.50
  -3   3   3   37.62    1.52
   3   3  -3   34.99    1.48
  -2  -3   3   54.76    2.17
   2  -3  -3   54.74    2.11
  -2  -3   3   56.10    2.06
   2  -3  -3   56.67    2.20
  -2   3   3   50.85    2.12
   2   3  -3   51.23    2.08
  -2   3   3   55.91    2.12
  -1  -3   3    2.75    0.33
  -1  -3   3    1.63    0.16
   1  -3  -3    1.92    0.33
   1  -3  -3    2.17    0.25
   1   3  -3    1.92    0.20
  -1   3   3    2.05    0.21
   1   3  -3    1.63    0.20
  -1   3   3    1.69    0.24
   0  -3   3  105.19    3.91
   0  -3  -3  107.27    3.93
   0  -3  -3  112.69    4.15
   0   3  -3  102.77    3.96
   0   3   3  102.91    3.96
   0   3   3  108.71    3.91
  -1  -3  -3  106.32    4.05
  -1  -3  -3  102.09    3.76
  -1   3  -3  102.12    3.88
   1   3   3   98.40    3.82
  -2  -3  -3   86.02    3.31
  -2  -3  -3   94.13    3.67
   2   3   3   88.80    3.41
  -2   3  -3   91.33    3.53
   2   3   3   89.54    3.33
  -3  -3  -3  110.40    4.41
  -3  -3  -3  103.92    3.98
  -3   3  -3  114.02    4.33
   3   3   3  101.60    4.07
   3   3   3  113.00    4.15
   3   3   3  112.26    4.05
  -4  -3  -3  108.30    4.58
  -4   3  -3  114.60    4.55
   4   3   3  114.41    4.20
   5  -3   3   29.27    1.17
  -5  -3  -3   28.39    1.65
   5   3   3   31.23    1.31
  -5   3  -3   29.25    1.67
   6  -3   3   28.47    1.16
   6   3   3   26.40    1.28
  -6   3  -3   26.57    1.68
   7  -3   3    0.83    0.27
  -7  -3  -3    1.09    0.70
  -7  -3  -3    1.03    0.56
  -7  -3  -3    0.61    0.47
  -7  -3  -3    0.76    0.41
  -7  -3  -3    0.35    0.42
  -7   3  -3    0.70    0.44
  -7   3  -3    0.80    0.55
  -7   3  -3    1.00    0.35
  -7   3  -3    0.39    0.51
   7   3   3    0.63    0.33
  -8  -3  -3   10.70    1.48
   8  -3   3   10.96    0.77
  -8  -3  -3   11.65    1.03
  -8  -3  -3   13.06    1.00
  -8  -3  -3   10.66    1.39
  -8  -3  -3   10.83    1.08
  -8   3  -3   13.14    1.19
  -8   3  -3   11.42    1.00
   8   3   3   13.48    0.93
  -8   3  -3   10.09    0.82
  -8   3  -3    9.61    1.05
  -9  -3  -3   14.31    1.24
  -9  -3  -3   16.07    1.24
   9  -3   3   12.57    0.90
  -9  -3  -3   13.97    1.51
  -9  -3  -3   13.64    1.11
   9   3   3   13.14    1.00
  -9   3  -3   12.98    1.14
   9   3   3   12.31    0.85
  -9   3  -3   10.24    1.18
  -9   3  -3   12.04    0.90
 -10  -3  -3    1.01    0.59
 -10  -3  -3    2.51    0.62
 -10  -3  -3    1.83    0.66
 -10   3  -3    2.05    0.44
  10   3   3    1.78    0.41
 -10   3  -3    3.11    0.66
 -10   3  -3    2.34    0.70
 -11  -3  -3    0.55    0.52
 -11  -3  -3   -0.62    0.41
 -11  -3  -3    0.07    0.43
 -11   3  -3    0.09    0.51
  11   3   3   -0.14    0.30
 -11   3  -3    1.07    0.49
 -11   3  -3    0.32    0.30
  12  -3   3    2.55    0.35
 -12  -3  -3    2.45    0.48
 -12  -3  -3    3.06    0.51
 -12  -3  -3    2.32    0.58
  12   3   3    2.89    0.39
 -12   3  -3    1.72    0.47
 -12   3  -3    2.03    0.54
 -14  -4   3    4.96    0.62
  14  -4  -3    6.39    0.62
  14  -4  -3    4.76    0.55
 -14  -4   3    6.88    0.77
  14   4  -3    6.12    0.61
 -14   4   3    5.01    0.60
 -13  -4   3    0.21    0.54
 -13  -4   3    0.41    0.48
 -13  -4   3   -0.01    0.44
  13  -4  -3   -0.12    0.29
  13  -4  -3    0.26    0.41
 -13   4   3   -0.05    0.48
  13   4  -3    0.30    0.45
 -12  -4   3    0.85    0.55
 -12  -4   3    0.48    0.55
  12  -4  -3    0.20    0.41
 -12  -4   3   -0.48    0.60
 -12  -4   3    0.25    0.49
 -12   4   3   -0.50    0.54
  12   4  -3   -0.35    0.46
 -12   4   3   -0.02    0.57
 -12   4   3    0.42    0.58
  12   4  -3    0.35    0.31
 -11  -4   3    2.04    0.69
  11  -4  -3    1.49    0.51
 -11  -4   3    1.25    0.65
 -11  -4   3    2.11    0.64
 -11   4   3    1.55    0.64
 -11   4   3    0.91    0.75
  11   4  -3    1.62    0.41
  11   4  -3    2.10    0.51
 -11   4   3    1.87    0.43
 -11   4   3    2.34    0.68
 -10  -4   3   15.15    1.30
  10  -4  -3   15.36    1.06
  10  -4  -3   17.05    1.11
 -10  -4   3   15.89    1.23
 -10  -4   3   17.41    1.31
  10   4  -3   18.37    1.02
  10   4  -3   17.86    1.20
  10   4  -3   15.18    1.34
 -10   4   3   16.57    1.47
 -10   4   3   18.37    1.37
 -10   4   3   18.12    1.04
 -10   4   3   18.68    1.32
  -9  -4   3    0.00    0.47
   9  -4  -3    0.65    0.39
  -9  -4   3    1.30    0.51
  -9  -4   3    0.80    0.54
   9  -4  -3    0.37    0.40
   9  -4  -3    0.65    0.36
   9   4  -3    0.20    0.30
  -9   4   3    0.01    0.72
   9   4  -3    0.40    0.48
  -9   4   3    0.09    0.51
  -9   4   3    0.25    0.33
   9   4  -3   -0.19    0.40
  -9   4   3    0.23    0.47
   8  -4  -3   27.50    1.48
   8  -4  -3   28.72    1.41
  -8   4   3   25.08    1.64
   8   4  -3   28.93    1.52
  -7  -4   3   27.83    1.55
   7  -4  -3   27.52    1.39
   7  -4  -3   27.82    1.33
  -7   4   3   25.99    1.52
   7   4  -3   26.30    1.40
  -6  -4   3   22.25    1.29
   6  -4  -3   21.07    1.14
   6  -4  -3   21.49    1.08
  -6   4   3   21.34    1.26
  -6   4   3   22.74    1.21
   6   4  -3   22.61    1.17
   5  -4  -3   62.53    2.63
  -5  -4   3   66.52    2.77
   5  -4  -3   62.22    2.57
  -5   4   3   66.74    2.74
  -5   4   3   69.28    2.70
   5   4  -3   67.60    2.65
   4  -4  -3   57.40    2.28
  -4  -4   3   61.66    2.45
   4  -4  -3   56.22    2.26
  -4  -4   3   57.28    2.30
   4  -4  -3   60.61    2.35
  -4   4   3   58.22    2.38
   4   4  -3   58.16    2.34
  -4   4   3   60.13    2.40
  -3  -4   3   57.33    2.29
   3  -4  -3   52.63    2.15
   3  -4  -3   58.01    2.22
  -3  -4   3   56.88    2.18
   3  -4  -3   55.40    2.23
  -3   4   3   55.39    2.24
   3   4  -3   55.38    2.20
  -2  -4   3   34.36    1.38
   2  -4  -3   34.92    1.52
   2  -4  -3   36.11    1.44
  -2  -4   3   35.17    1.47
  -2   4   3   34.28    1.36
   2   4  -3   34.35    1.39
  -2   4   3   34.07    1.45
   2   4  -3   32.78    1.29
   1  -4  -3   59.36    2.37
  -1  -4   3   60.90    2.29
   1  -4  -3   62.44    2.53
  -1  -4   3   59.78    2.37
  -1   4   3   62.11    2.31
   1   4  -3   61.51    2.30
  -1   4   3   63.41    2.40
   0  -4  -3  202.47    7.26
   0  -4  -3  204.54    7.48
   0  -4   3  193.96    7.23
   0  -4   3  194.36    7.14
   0   4   3  196.11    7.28
   0   4  -3  200.57    7.27
   0   4   3  199.07    7.21
  -1  -4  -3   14.96    0.92
  -1  -4  -3   15.37    0.69
   1   4   3   13.22    0.66
   1   4   3   13.14    0.72
  -1   4  -3   13.64    0.76
  -2  -4  -3   12.14    0.62
  -2  -4  -3   12.72    0.90
  -2   4  -3   12.74    0.80
   2   4   3   13.25    0.73
  -3  -4  -3   23.81    1.38
  -3  -4  -3   23.25    1.00
  -3   4  -3   23.78    1.28
   3   4   3   24.09    1.05
   3   4   3   23.04    1.15
  -4  -4  -3   18.84    1.26
   4  -4   3   17.94    0.75
  -4   4  -3   19.30    1.22
   4   4   3   19.80    1.05
   4   4   3   19.68    0.94
   5  -4   3   18.65    0.80
  -5  -4  -3   18.20    1.30
   5   4   3   19.21    0.97
  -5   4  -3   19.46    1.31
   6  -4   3   12.15    0.64
  -6   4  -3   10.22    1.12
   6   4   3   12.68    0.80
  -7  -4  -3   21.52    1.42
  -7  -4  -3   25.12    1.36
  -7  -4  -3   24.23    1.81
   7  -4   3   23.83    1.09
  -7  -4  -3   22.35    1.35
  -7   4  -3   22.32    1.21
  -7   4  -3   23.47    1.42
   7   4   3   25.88    1.28
  -7   4  -3   22.08    1.51
   7   4   3   19.11    1.31
  -7   4  -3   23.49    1.36
   8  -4   3    6.72    0.62
  -8  -4  -3    7.25    1.16
  -8  -4  -3    6.79    0.87
  -8  -4  -3    8.39    0.91
  -8  -4  -3    6.66    0.79
  -8   4  -3    7.49    0.71
  -8   4  -3    5.14    0.87
   8   4   3    4.89    0.93
  -8   4  -3    7.16    0.81
   8   4   3    8.41    0.79
  -9  -4  -3    8.12    1.23
   9  -4   3    9.52    0.79
  -9  -4  -3    9.33    0.96
  -9  -4  -3    9.85    1.06
  -9  -4  -3   10.34    0.97
  -9   4  -3    9.69    0.97
   9   4   3    7.86    0.86
   9   4   3    8.31    0.72
  -9   4  -3   10.66    1.17
  -9   4  -3    8.22    0.78
 -10  -4  -3    1.50    0.78
 -10  -4  -3   -0.03    0.53
 -10  -4  -3   -0.37    0.49
 -10  -4  -3    0.56    0.47
  10   4   3    0.63    0.35
 -10   4  -3    1.21    0.63
 -10   4  -3    1.13    0.52
 -10   4  -3    0.88    0.37
 -11  -4  -3    1.83    0.59
 -11  -4  -3    1.77    0.53
 -11  -4  -3    1.59    0.50
 -11   4  -3    2.37    0.55
  11   4   3    2.03    0.39
 -11   4  -3    1.48    0.39
 -11   4  -3    1.66    0.63
 -12  -4  -3   -0.26    0.37
 -12  -4  -3    0.15    0.34
 -12  -4  -3    0.25    0.44
  12  -4   3    0.51    0.24
 -12   4  -3   -0.13    0.40
  12   4   3    0.11    0.27
 -12   4  -3   -0.03    0.40
 -14  -5   3    0.76    0.47
  14  -5  -3    0.91    0.35
 -14  -5   3    0.58    0.38
  14   5  -3    0.26    0.34
 -14   5   3    0.59    0.38
  13  -5  -3   -0.12    0.29
 -13  -5   3    0.52    0.46
 -13  -5   3   -0.50    0.51
  13  -5  -3    0.26    0.41
  13   5  -3    0.03    0.41
 -13   5   3   -0.12    0.49
 -13   5   3    0.06    0.48
  13   5  -3    0.39    0.42
 -12  -5   3    3.15    0.68
 -12  -5   3    2.52    0.76
 -12  -5   3    2.62    0.67
  12  -5  -3    3.67    0.55
 -12   5   3    2.30    0.68
  12   5  -3    2.95    0.56
 -12   5   3    2.76    0.72
 -12   5   3    2.69    0.63
 -11  -5   3    0.95    0.67
  11  -5  -3    1.58    0.47
 -11  -5   3    1.55    0.65
  11  -5  -3    1.92    0.51
 -11  -5   3    1.14    0.64
 -11   5   3    3.01    0.70
  11   5  -3    1.51    0.37
  11   5  -3    1.68    0.54
 -11   5   3    1.78    0.43
 -11   5   3    0.56    0.75
 -11   5   3    2.15    0.70
 -10  -5   3   11.00    1.09
 -10  -5   3    9.95    1.03
  10  -5  -3    9.81    0.84
  10  -5  -3   10.61    0.92
 -10   5   3   11.61    1.28
 -10   5   3   11.52    1.14
  10   5  -3   11.14    0.79
  10   5  -3   11.72    0.95
 -10   5   3    9.27    1.00
 -10   5   3   11.54    0.85
  -9  -5   3    2.82    0.63
   9  -5  -3    2.24    0.51
   9  -5  -3    2.55    0.47
  -9  -5   3    3.07    0.62
   9  -5  -3    2.56    0.45
  -9   5   3    2.60    0.61
   9   5  -3    2.02    0.39
   9   5  -3    2.92    0.61
   9   5  -3    2.64    0.55
  -9   5   3    2.64    0.84
  -9   5   3    1.95    0.43
  -9   5   3    3.19    0.63
   8  -5  -3    0.78    0.40
  -8  -5   3    0.40    0.45
   8  -5  -3    0.28    0.40
  -8  -5   3    1.20    0.54
   8  -5  -3    0.81    0.38
  -8   5   3    2.08    0.57
   8   5  -3    0.28    0.42
  -8   5   3    1.05    0.45
   8   5  -3    1.13    0.51
  -8   5   3    0.86    0.33
   7  -5  -3   38.61    1.71
   7  -5  -3   36.18    1.76
  -7  -5   3   36.17    1.93
   7   5  -3   40.91    1.84
  -7   5   3   36.47    1.96
   6  -5  -3   14.42    0.81
   6  -5  -3   12.97    0.85
  -6  -5   3   12.77    0.98
  -6   5   3   12.07    0.96
   6   5  -3   12.03    0.89
   5  -5  -3    5.09    0.54
  -5  -5   3    5.70    0.67
   5  -5  -3    4.80    0.50
  -5   5   3    5.00    0.59
  -5   5   3    5.50    0.65
   5   5  -3    5.46    0.60
  -4  -5   3   43.82    1.85
  -4  -5   3   47.71    2.02
   4  -5  -3   45.31    1.85
   4  -5  -3   44.72    1.91
   4  -5  -3   45.69    1.87
  -4   5   3   47.41    1.99
   4   5  -3   46.18    1.91
  -4   5   3   45.09    1.94
  -3  -5   3   81.19    3.07
   3  -5  -3   84.77    3.15
  -3  -5   3   83.50    3.21
   3  -5  -3   80.90    3.18
   3  -5  -3   76.81    3.06
   3   5  -3   79.36    3.10
  -3   5   3   79.55    3.15
   2  -5  -3    2.73    0.39
  -2  -5   3    2.14    0.26
  -2  -5   3    2.10    0.31
   2  -5  -3    2.40    0.32
  -2   5   3    1.60    0.23
   2   5  -3    1.57    0.21
  -2   5   3    2.10    0.30
   2   5  -3    1.93    0.26
   1  -5  -3    7.75    0.63
  -1  -5   3    7.79    0.51
  -1  -5   3    8.24    0.46
   1  -5  -3    7.69    0.52
  -1   5   3    7.78    0.53
  -1   5   3    7.70    0.46
   1   5  -3    8.07    0.45
   0  -5   3   70.44    2.79
   0  -5  -3   75.17    3.04
   0  -5   3   71.66    2.71
   0  -5  -3   72.94    2.83
   0   5   3   74.52    2.86
   0   5   3   74.31    2.77
   0   5  -3   73.94    2.82
   1  -5   3  138.40    5.11
  -1  -5  -3  142.01    5.25
  -1  -5  -3  144.67    5.53
   1   5   3  141.18    5.20
  -1   5  -3  139.56    5.32
   1   5   3  141.33    5.30
   2  -5   3   97.20    3.66
  -2  -5  -3  102.08    4.17
  -2  -5  -3  101.11    3.82
   2   5   3  102.79    3.81
   2   5   3  102.55    3.91
  -2   5  -3  101.94    3.99
  -3  -5  -3   11.48    0.66
   3  -5   3   12.15    0.51
  -3  -5  -3   11.89    0.98
   3   5   3   12.31    0.81
  -3   5  -3   12.67    0.91
   4  -5   3   23.88    0.95
  -4  -5  -3   24.29    1.12
  -4  -5  -3   23.27    1.50
  -4   5  -3   22.16    1.38
   4   5   3   24.06    1.26
   4   5   3   23.26    1.13
  -5  -5  -3    3.15    0.68
   5  -5   3    2.99    0.30
   5   5   3    2.89    0.41
   5   5   3    2.77    0.50
  -5   5  -3    3.34    0.65
  -6  -5  -3    1.96    0.47
  -6  -5  -3    1.59    0.78
   6  -5   3    2.13    0.29
  -6  -5  -3    1.45    1.04
  -6   5  -3    2.35    0.81
   6   5   3    1.59    0.47
   6   5   3    2.47    0.44
  -6   5  -3    3.05    0.64
  -7  -5  -3   26.02    1.95
  -7  -5  -3   26.32    1.58
  -7  -5  -3   26.54    1.44
   7  -5   3   28.50    1.24
  -7  -5  -3   27.46    1.50
   7   5   3   28.76    1.44
  -7   5  -3   27.47    1.48
  -7   5  -3   26.45    1.38
  -7   5  -3   27.85    1.70
  -7   5  -3   27.19    1.58
   7   5   3   24.81    1.46
   7   5   3   24.58    1.55
  -8  -5  -3    3.34    0.72
  -8  -5  -3    2.78    0.55
   8  -5   3    3.07    0.45
  -8  -5  -3    2.70    0.93
  -8  -5  -3    2.85    0.60
  -8   5  -3    4.04    0.85
   8   5   3    2.72    0.67
  -8   5  -3    2.54    0.47
   8   5   3    3.05    0.46
   8   5   3    3.71    0.59
  -8   5  -3    2.48    0.58
  -9  -5  -3    4.28    0.77
  -9  -5  -3    4.85    0.82
  -9  -5  -3    4.30    0.66
   9  -5   3    4.29    0.56
  -9  -5  -3    4.59    1.05
  -9   5  -3    4.02    0.55
  -9   5  -3    4.81    0.72
   9   5   3    3.81    0.49
  -9   5  -3    3.66    0.80
   9   5   3    4.16    0.65
 -10  -5  -3    1.31    0.60
 -10  -5  -3    0.68    0.58
 -10  -5  -3    0.65    0.49
 -10  -5  -3    1.52    0.80
  10   5   3    1.25    0.39
 -10   5  -3    2.45    0.72
 -10   5  -3    1.17    0.55
 -10   5  -3    1.39    0.41
 -11  -5  -3    2.22    0.50
 -11  -5  -3    1.83    0.78
 -11  -5  -3    1.14    0.54
 -11  -5  -3    1.94    0.56
 -11   5  -3    1.44    0.40
  11   5   3    1.84    0.38
 -11   5  -3    1.81    0.52
 -11   5  -3    2.32    0.65
 -12  -5  -3    2.55    0.49
 -12  -5  -3    2.65    0.45
 -12  -5  -3    2.08    0.51
  12   5   3    3.31    0.39
 -12   5  -3    2.61    0.46
 -12   5  -3    3.91    0.44
  12   5   3    2.69    0.45
 -12   5  -3    2.96    0.57
 -14  -6   3    1.53    0.40
  14  -6  -3    1.73    0.40
 -14  -6   3    1.80    0.51
  14   6  -3    1.20    0.33
 -14   6   3    1.00    0.37
 -13  -6   3    1.36    0.60
 -13  -6   3    1.12    0.48
  13  -6  -3    1.27    0.33
  13  -6  -3    1.92    0.44
 -13   6   3    0.33    0.48
 -13   6   3    1.14    0.54
  13   6  -3    1.57    0.45
  13   6  -3    1.26    0.42
  12  -6  -3    0.43    0.50
 -12  -6   3    0.50    0.57
  12  -6  -3    0.69    0.45
 -12  -6   3    1.03    0.57
 -12  -6   3    0.64    0.65
 -12   6   3    0.90    0.59
  12   6  -3    0.44    0.45
 -12   6   3   -0.14    0.53
 -12   6   3    0.41    0.50
  12   6  -3    0.72    0.49
 -11  -6   3    4.48    0.79
 -11  -6   3    4.40    0.79
  11  -6  -3    4.17    0.60
  11  -6  -3    3.98    0.59
 -11   6   3    4.64    0.78
 -11   6   3    4.04    0.93
 -11   6   3    4.57    0.81
 -11   6   3    4.21    0.52
  11   6  -3    2.84    0.60
 -11   6   3    3.91    0.71
  11   6  -3    5.50    0.70
  10  -6  -3    5.78    0.61
  10  -6  -3    6.34    0.70
 -10  -6   3    5.60    0.81
 -10  -6   3    4.50    0.80
 -10   6   3    5.37    0.60
  10   6  -3    6.19    0.73
  10   6  -3    4.15    0.49
 -10   6   3    5.85    0.85
 -10   6   3    7.37    1.18
 -10   6   3    6.55    0.85
  -9  -6   3    2.40    0.65
   9  -6  -3    2.30    0.46
   9  -6  -3    2.87    0.51
   9  -6  -3    3.06    0.54
  -9  -6   3    2.37    0.61
  -9   6   3    3.49    0.64
   9   6  -3    3.34    0.41
  -9   6   3    3.94    0.95
   9   6  -3    3.51    0.55
  -9   6   3    2.87    0.47
   9   6  -3    3.52    0.67
  -9   6   3    3.02    0.63
   8  -6  -3    2.58    0.55
   8  -6  -3    2.99    0.44
  -8  -6   3    2.68    0.61
  -8  -6   3    2.06    0.57
   8  -6  -3    3.04    0.50
   8  -6  -3    3.85    0.56
   8   6  -3    3.33    0.47
  -8   6   3    3.14    0.43
  -8   6   3    2.23    0.59
   8   6  -3    2.47    0.36
  -8   6   3    3.69    0.84
  -8   6   3    1.89    0.49
   8   6  -3    2.49    0.56
   7  -6  -3   24.50    1.28
  -7  -6   3   25.63    1.54
   7  -6  -3   24.68    1.36
   7   6  -3   27.12    1.42
  -7   6   3   25.72    1.58
   6  -6  -3   38.01    1.76
   6  -6  -3   37.49    1.68
  -6  -6   3   38.49    1.92
   6   6  -3   40.17    1.79
  -6   6   3   36.11    1.90
   5  -6  -3   20.66    1.12
  -5  -6   3   20.92    1.24
   5  -6  -3   19.91    1.04
  -5   6   3   22.53    1.26
   5   6  -3   22.36    1.15
  -5   6   3   21.26    1.16
  -4  -6   3    9.78    0.64
   4  -6  -3   10.48    0.66
  -4  -6   3   11.07    0.81
   4  -6  -3   11.30    0.73
  -4   6   3   10.51    0.74
   4   6  -3   10.92    0.73
  -4   6   3   11.32    0.82
  -3  -6   3  137.70    5.30
  -3  -6   3  132.92    5.15
   3  -6  -3  141.30    5.24
   3  -6  -3  137.56    5.29
   3  -6  -3  129.24    5.14
   3   6  -3  148.48    5.21
  -3   6   3  143.62    5.26
   2  -6  -3   19.60    1.03
  -2  -6   3   19.67    0.90
  -2  -6   3   20.28    1.02
   2  -6  -3   19.80    1.08
   2  -6  -3   20.77    0.99
  -2   6   3   18.87    0.98
  -2   6   3   18.37    1.01
   2   6  -3   20.04    0.86
   1  -6  -3   62.95    2.65
  -1  -6   3   61.03    2.47
  -1  -6   3   62.42    2.37
   1  -6  -3   64.88    2.49
   1   6  -3   57.96    2.44
  -1   6   3   61.16    2.38
  -1   6   3   62.95    2.50
   1   6  -3   63.22    2.40
   0  -6   3   33.56    1.33
   0  -6  -3   34.28    1.46
   0  -6  -3   33.85    1.66
   0   6   3   32.71    1.37
   0   6   3   33.82    1.49
   0   6  -3   33.13    1.44
   1  -6   3   36.79    1.39
  -1  -6  -3   36.58    1.53
  -1  -6  -3   38.06    1.81
   1   6   3   34.34    1.58
  -1   6  -3   33.72    1.58
   1   6   3   34.06    1.47
   2  -6   3   24.57    1.01
  -2  -6  -3   26.70    1.51
  -2  -6  -3   25.43    1.18
   2   6   3   25.84    1.16
  -2   6  -3   25.53    1.32
   2   6   3   25.62    1.26
  -3  -6  -3   -0.02    0.34
  -3  -6  -3    0.16    0.22
   3  -6   3   -0.01    0.12
   3   6   3    0.16    0.23
   3   6   3    0.16    0.29
  -3   6  -3    0.15    0.33
  -4  -6  -3   80.50    3.70
   4  -6   3   81.83    3.05
  -4  -6  -3   83.37    3.18
  -4   6  -3   78.35    3.52
   4   6   3   85.08    3.40
  -5  -6  -3   24.82    1.68
   5  -6   3   26.31    1.08
  -5   6  -3   24.13    1.59
   5   6   3   25.60    1.45
   6  -6   3    0.90    0.23
  -6  -6  -3    1.17    0.50
  -6  -6  -3    0.49    0.39
  -6  -6  -3    1.00    0.46
   6   6   3    0.32    0.45
   6   6   3    1.20    0.40
  -6   6  -3    0.80    0.47
  -6   6  -3    0.37    0.43
  -6   6  -3    0.74    0.33
  -7  -6  -3    1.06    0.82
   7  -6   3    0.70    0.29
  -7  -6  -3    0.77    0.43
  -7  -6  -3    0.71    0.41
  -7  -6  -3    1.07    0.54
  -7   6  -3    0.63    0.57
   7   6   3    0.15    0.56
  -7   6  -3    0.97    0.35
  -7   6  -3    0.45    0.49
   7   6   3    0.73    0.31
   7   6   3    0.18    0.46
  -7   6  -3    0.80    0.45
  -8  -6  -3    5.33    0.70
  -8  -6  -3    4.65    0.72
  -8  -6  -3    6.31    0.86
   8  -6   3    5.85    0.61
  -8  -6  -3    7.70    1.26
  -8   6  -3    5.37    0.63
  -8   6  -3    5.75    0.97
   8   6   3    6.52    0.80
   8   6   3    6.01    0.67
  -8   6  -3    5.49    0.74
  -9  -6  -3   25.06    2.04
  -9  -6  -3   25.37    1.63
  -9  -6  -3   22.70    1.48
   9  -6   3   24.43    1.52
  -9  -6  -3   26.70    1.66
   9   6   3   29.30    1.74
   9   6   3   27.15    1.34
  -9   6  -3   27.64    1.57
  -9   6  -3   26.47    1.79
  -9   6  -3   27.98    1.43
 -10  -6  -3    1.35    0.59
 -10  -6  -3    0.72    0.54
 -10  -6  -3    1.25    0.80
 -10  -6  -3    0.88    0.45
 -10   6  -3    1.01    0.50
  10   6   3    1.15    0.37
 -10   6  -3    0.89    0.39
 -10   6  -3    0.63    0.61
 -11  -6  -3   -0.09    0.63
 -11  -6  -3    0.01    0.47
 -11  -6  -3    0.14    0.37
 -11  -6  -3   -0.34    0.43
 -11   6  -3    0.39    0.45
  11   6   3    0.60    0.32
 -11   6  -3   -0.21    0.31
 -11   6  -3    0.49    0.51
 -12  -6  -3   -0.42    0.37
 -12  -6  -3    1.03    0.46
 -12  -6  -3    0.65    0.40
 -12   6  -3    0.44    0.42
  12   6   3    0.37    0.28
 -12   6  -3    0.87    0.29
 -12   6  -3    0.50    0.36
  12   6   3    0.89    0.35
 -14  -7   3    1.34    0.46
 -14  -7   3    0.17    0.35
  13  -7  -3    6.95    0.57
  13  -7  -3    7.55    0.69
 -13  -7   3    6.03    0.74
 -13  -7   3    7.14    0.85
 -13   7   3    4.88    0.73
  13   7  -3    7.27    0.68
  13   7  -3    7.82    0.73
 -13   7   3    6.45    0.70
 -12  -7   3    6.90    0.93
  12  -7  -3    7.83    0.69
 -12  -7   3    6.89    0.85
  12  -7  -3    7.55    0.71
  12   7  -3    8.04    0.74
 -12   7   3    7.96    0.88
 -12   7   3    6.47    0.89
  12   7  -3    6.03    0.67
  11  -7  -3    3.45    0.54
 -11  -7   3    3.36    0.79
 -11  -7   3    2.99    0.71
  11  -7  -3    3.36    0.58
 -11   7   3    3.79    0.69
 -11   7   3    3.00    0.86
  11   7  -3    2.98    0.61
 -11   7   3    3.28    0.50
  11   7  -3    3.12    0.60
 -11   7   3    2.70    0.72
 -11   7   3    3.10    0.68
 -10  -7   3   10.66    1.07
  10  -7  -3    9.60    0.84
 -10  -7   3    9.03    1.01
  10  -7  -3    9.34    0.83
 -10   7   3    8.92    1.19
  10   7  -3   10.52    1.00
 -10   7   3   10.33    1.07
  10   7  -3    9.74    0.92
 -10   7   3    8.76    0.96
 -10   7   3    8.70    0.77
  -9  -7   3    2.00    0.61
   9  -7  -3    2.87    0.83
   9  -7  -3    1.32    0.47
   9  -7  -3    1.86    0.43
  -9  -7   3    1.75    0.71
  -9   7   3    0.97    0.55
  -9   7   3    2.08    0.61
   9   7  -3    1.06    0.36
  -9   7   3    2.33    0.85
   9   7  -3    1.38    0.60
  -9   7   3    2.00    0.42
   9   7  -3    1.62    0.51
   8  -7  -3    3.16    0.55
   8  -7  -3    3.82    0.51
   8  -7  -3    4.68    0.59
  -8  -7   3    3.75    0.68
  -8  -7   3    4.92    0.70
  -8   7   3    4.60    0.68
  -8   7   3    3.26    0.66
  -8   7   3    3.45    0.45
   8   7  -3    3.52    0.62
   8   7  -3    3.44    0.57
   8   7  -3    3.09    0.40
  -8   7   3    4.63    0.90
   7  -7  -3    6.62    0.71
  -7  -7   3    4.95    0.76
   7  -7  -3    5.80    0.64
  -7   7   3    4.30    0.74
   7   7  -3    6.55    0.75
  -6  -7   3    0.15    0.39
   6  -7  -3   -0.02    0.28
   6  -7  -3    0.11    0.29
   6   7  -3    0.71    0.38
  -6   7   3    0.75    0.41
   5  -7  -3    4.31    0.51
   5  -7  -3    5.57    0.55
  -5  -7   3    5.54    0.70
   5   7  -3    4.23    0.54
  -5   7   3    4.77    0.67
  -5   7   3    5.08    0.60
  -4  -7   3   13.07    0.94
   4  -7  -3   13.68    0.86
   4  -7  -3   13.33    0.79
  -4   7   3   14.73    0.97
   4   7  -3   14.43    0.87
  -4   7   3   13.80    0.88
   3  -7  -3   12.72    0.75
  -3  -7   3   14.55    0.91
   3  -7  -3   13.82    0.88
  -3  -7   3   13.21    0.74
   3  -7  -3   14.39    0.84
  -3   7   3   12.98    0.83
   3   7  -3   15.18    0.83
  -2  -7   3    9.16    0.68
  -2  -7   3    9.50    0.55
   2  -7  -3    8.71    0.64
   2   7  -3    7.77    0.51
  -2   7   3    7.92    0.62
   2   7  -3    7.54    0.63
  -1  -7   3   19.10    0.88
  -1  -7   3   18.25    0.99
   1  -7  -3   19.72    1.00
  -1   7   3   20.06    1.02
  -1   7   3   17.66    0.88
   1   7  -3   19.70    0.92
   0  -7  -3  103.08    4.04
   0  -7   3  104.35    3.91
   0  -7  -3  105.18    4.29
   0   7  -3  107.20    4.04
   0   7   3  107.51    4.09
   0   7   3  103.39    3.95
  -1  -7  -3    0.99    0.29
  -1  -7  -3    1.06    0.41
   1  -7   3    1.17    0.20
   1   7   3    1.10    0.33
  -1   7  -3    1.31    0.32
   1   7   3    1.61    0.28
   2  -7   3   80.15    3.08
  -2  -7  -3   84.92    3.64
  -2  -7  -3   80.30    3.24
  -2   7  -3   83.15    3.40
   2   7   3   84.53    3.35
   2   7   3   82.82    3.20
  -3  -7  -3   67.10    2.73
  -3  -7  -3   65.72    3.17
   3  -7   3   67.46    2.56
   3   7   3   70.18    2.88
  -3   7  -3   67.20    2.97
   3   7   3   69.23    2.72
   4  -7   3    4.76    0.37
  -4  -7  -3    4.61    0.50
  -4  -7  -3    4.26    0.76
   4   7   3    5.10    0.54
   4   7   3    4.83    0.63
  -4   7  -3    3.61    0.64
  -5  -7  -3    0.38    0.50
   5  -7   3    0.45    0.20
   5   7   3    0.87    0.36
  -5   7  -3    0.59    0.47
   5   7   3    0.75    0.47
  -6  -7  -3    1.33    0.52
   6  -7   3    1.96    0.31
  -6  -7  -3    1.03    0.44
  -6  -7  -3    1.92    0.50
  -6   7  -3    1.87    0.59
   6   7   3    2.33    0.48
  -6   7  -3    2.72    0.57
   6   7   3    1.76    0.55
   6   7   3    1.96    0.37
  -6   7  -3    2.43    0.58
   6   7   3    2.36    0.57
  -6   7  -3    2.55    0.44
   7  -7   3    1.44    0.34
  -7  -7  -3    1.24    0.48
  -7  -7  -3    1.39    0.47
  -7  -7  -3    2.39    0.62
  -7  -7  -3    1.04    0.80
  -7   7  -3    1.45    0.57
  -7   7  -3    1.54    0.40
   7   7   3    1.58    0.50
   7   7   3    1.20    0.57
   7   7   3    1.41    0.34
  -7   7  -3    1.24    0.59
   7   7   3    1.87    0.57
   8  -7   3    4.20    0.52
  -8  -7  -3    4.51    1.07
  -8  -7  -3    4.43    0.76
  -8  -7  -3    5.38    0.80
  -8  -7  -3    4.03    0.63
   8   7   3    2.75    0.57
  -8   7  -3    3.30    0.54
   8   7   3    3.44    0.46
  -8   7  -3    3.93    0.79
  -8   7  -3    3.81    0.74
  -8   7  -3    3.63    0.82
   8   7   3    2.79    0.64
  -9  -7  -3    2.84    0.70
  -9  -7  -3    2.26    0.55
  -9  -7  -3    2.75    0.65
  -9  -7  -3    1.36    0.87
   9   7   3    1.96    0.41
  -9   7  -3    2.63    0.76
  -9   7  -3    1.70    0.55
  -9   7  -3    2.59    0.52
 -10  -7  -3    3.17    0.92
 -10  -7  -3    2.19    0.51
 -10  -7  -3    3.58    0.66
 -10  -7  -3    3.06    0.69
  10   7   3    2.26    0.41
 -10   7  -3    1.33    0.64
 -10   7  -3    2.98    0.48
 -10   7  -3    4.00    0.61
 -11  -7  -3    1.76    0.73
 -11  -7  -3    1.17    0.50
 -11  -7  -3    1.85    0.54
 -11  -7  -3    1.07    0.61
  11   7   3    1.07    0.33
 -11   7  -3    0.68    0.45
 -11   7  -3    1.77    0.40
 -11   7  -3    1.98    0.59
  11   7   3    1.53    0.44
 -12  -7  -3    3.14    0.46
 -12  -7  -3    3.37    0.53
 -12   7  -3    5.09    0.46
  12   7   3    3.33    0.42
  12   7   3    4.17    0.45
 -12   7  -3    2.35    0.50
 -13  -8   3    1.17    0.55
  13  -8  -3    0.93    0.38
 -13  -8   3    0.46    0.39
  13  -8  -3    0.62    0.27
  13   8  -3    0.26    0.38
 -13   8   3   -0.25    0.41
  13   8  -3    0.06    0.40
 -13   8   3    0.64    0.41
 -12  -8   3    4.62    0.82
 -12  -8   3    4.18    0.67
  12  -8  -3    4.58    0.58
  12  -8  -3    5.93    0.60
  12   8  -3    4.71    0.59
 -12   8   3    3.57    0.72
 -12   8   3    4.87    0.70
  12   8  -3    3.90    0.56
  11  -8  -3    4.36    0.58
  11  -8  -3    4.21    0.61
 -11  -8   3    3.86    0.70
 -11  -8   3    4.83    0.86
 -11   8   3    3.62    0.73
  11   8  -3    3.63    0.57
 -11   8   3    4.79    0.56
  11   8  -3    4.24    0.61
 -11   8   3    4.18    0.91
 -11   8   3    5.27    0.77
 -11   8   3    5.44    0.81
  10  -8  -3    2.65    0.49
 -10  -8   3    2.82    0.70
  10  -8  -3    3.17    0.53
 -10  -8   3    2.88    0.76
 -10   8   3    1.89    0.82
 -10   8   3    2.85    0.48
 -10   8   3    2.57    0.68
 -10   8   3    2.43    0.69
  10   8  -3    2.34    0.58
  10   8  -3    2.10    0.57
  -9  -8   3   10.57    1.05
   9  -8  -3   10.34    0.85
  -9  -8   3   10.34    1.12
   9  -8  -3   11.10    0.90
  -9   8   3    8.83    1.00
   9   8  -3    9.97    0.97
   9   8  -3    9.46    0.92
  -9   8   3    9.92    0.79
  -9   8   3   10.80    1.30
  -9   8   3    8.99    0.99
  -8  -8   3    6.42    0.89
   8  -8  -3    5.17    0.57
   8  -8  -3    5.58    0.70
  -8  -8   3    5.40    0.73
  -8   8   3    4.71    0.52
  -8   8   3    5.06    0.71
   8   8  -3    3.93    0.72
   8   8  -3    4.83    0.62
   8   8  -3    4.47    0.61
  -8   8   3    5.61    1.01
  -8   8   3    5.64    0.80
   7  -8  -3    2.94    0.74
  -7  -8   3    3.05    0.62
  -7  -8   3    4.09    0.61
   7  -8  -3    2.78    0.54
   7  -8  -3    2.78    0.50
  -7  -8   3    2.89    0.68
   7  -8  -3    3.93    0.53
  -7   8   3    5.10    0.65
  -7   8   3    4.33    0.68
   7   8  -3    3.10    0.61
   7   8  -3    3.14    0.52
   7   8  -3    3.91    0.54
   6  -8  -3    9.00    0.73
  -6  -8   3    8.69    0.96
   6  -8  -3    8.85    0.79
  -6   8   3   10.09    0.98
   6   8  -3    8.93    0.86
  -5  -8   3   10.15    0.94
   5  -8  -3   10.96    0.83
   5  -8  -3   11.31    0.77
   5   8  -3   10.97    0.86
  -5   8   3   11.71    0.98
   4  -8  -3    9.69    0.74
  -4  -8   3    9.28    0.84
   4  -8  -3    9.25    0.67
  -4   8   3    9.22    0.83
   4   8  -3    9.66    0.74
  -4   8   3    8.75    0.74
  -3  -8   3    7.46    0.71
   3  -8  -3    8.01    0.66
  -3  -8   3    7.17    0.57
  -3   8   3    8.59    0.69
  -2  -8   3   11.80    0.69
  -2  -8   3   11.27    0.82
   2  -8  -3   11.94    0.79
  -2   8   3   12.06    0.80
   2   8  -3   11.79    0.82
  -1  -8   3   35.30    1.45
   1  -8  -3   35.76    1.58
  -1   8   3   32.53    1.57
   1   8  -3   32.39    1.48
   0  -8   3   34.26    1.36
   0  -8   3   30.06    1.42
   0  -8  -3   32.60    1.48
   0   8   3   29.91    1.36
   0   8  -3   32.40    1.47
   0   8   3   32.00    1.52
  -1  -8  -3   83.73    3.69
   1  -8   3   85.27    3.20
  -1  -8  -3   84.83    3.36
   1   8   3   88.72    3.45
  -1   8  -3   84.19    3.42
   1   8   3   80.85    3.26
  -2  -8  -3   80.06    3.19
  -2  -8  -3   78.41    3.57
   2  -8   3   79.85    3.01
   2   8   3   80.03    3.29
  -2   8  -3   79.33    3.33
   2   8   3   78.66    3.11
  -3  -8  -3    9.13    1.01
   3  -8   3    8.30    0.50
  -3  -8  -3    8.52    0.66
   3   8   3    7.01    0.63
   3   8   3    8.02    0.79
  -3   8  -3    7.02    0.80
  -4  -8  -3   20.90    1.10
  -4  -8  -3   19.61    1.54
   4  -8   3   21.21    0.95
   4   8   3   21.15    1.31
   4   8   3   21.14    1.13
  -4   8  -3   18.60    1.37
   5  -8   3   43.33    1.76
  -5  -8  -3   38.07    2.46
  -5  -8  -3   40.09    1.97
   5   8   3   44.50    2.17
   5   8   3   47.97    1.99
  -5   8  -3   37.46    2.17
  -5   8  -3   42.08    2.08
   5   8   3   45.55    1.89
  -5   8  -3   42.90    1.94
  -6  -8  -3   32.17    1.68
  -6  -8  -3   29.95    1.71
   6  -8   3   34.23    1.43
  -6  -8  -3   31.81    1.68
   6   8   3   30.68    1.46
  -6   8  -3   32.74    1.78
  -6   8  -3   33.48    1.60
   6   8   3   31.29    1.83
  -6   8  -3   31.15    1.77
  -6   8  -3   31.12    1.84
   6   8   3   33.14    1.65
  -7  -8  -3    3.61    0.64
  -7  -8  -3    3.05    0.64
  -7  -8  -3    2.76    0.97
   7  -8   3    3.00    0.44
  -7   8  -3    2.64    0.65
   7   8   3    4.02    0.65
   7   8   3    3.60    0.46
   7   8   3    2.97    0.71
  -7   8  -3    3.36    0.76
  -7   8  -3    3.47    0.51
  -8  -8  -3    4.32    1.06
   8  -8   3    4.04    0.51
  -8  -8  -3    4.40    0.74
  -8  -8  -3    5.22    0.80
  -8   8  -3    3.93    0.57
   8   8   3    3.87    0.66
   8   8   3    3.96    0.50
  -8   8  -3    3.13    0.68
  -8   8  -3    1.86    0.72
  -9  -8  -3   -0.70    0.75
  -9  -8  -3    0.52    0.53
  -9  -8  -3   -0.54    0.47
  -9   8  -3   -0.12    0.35
  -9   8  -3    0.47    0.58
   9   8   3   -0.11    0.32
   9   8   3    0.46    0.49
 -10  -8  -3    3.26    0.62
 -10  -8  -3    3.46    0.70
 -10  -8  -3    3.33    0.97
 -10   8  -3    3.44    0.52
 -10   8  -3    1.32    0.62
  10   8   3    2.22    0.39
  10   8   3    2.82    0.55
 -11  -8  -3    0.84    0.41
 -11  -8  -3    0.95    0.49
 -11  -8  -3    0.33    0.67
  11   8   3    1.24    0.39
 -11   8  -3    1.12    0.37
 -11   8  -3    1.43    0.54
  11   8   3    0.56    0.31
 -12   8  -3    1.92    0.44
 -13  -9   3    1.90    0.65
 -13  -9   3    1.33    0.42
  13  -9  -3    1.50    0.29
 -13  -9   3    1.86    0.52
  13  -9  -3    1.83    0.38
 -13   9   3    0.65    0.43
  13   9  -3    1.53    0.41
 -13   9   3    1.82    0.43
  12  -9  -3   -0.39    0.39
  12  -9  -3    0.76    0.33
 -12  -9   3    0.46    0.55
 -12  -9   3    0.05    0.43
 -12   9   3    0.42    0.47
 -12   9   3    0.22    0.47
  12   9  -3   -0.15    0.42
  12   9  -3   -0.16    0.41
  11  -9  -3    2.12    0.48
 -11  -9   3    2.19    0.61
 -11  -9   3    2.12    0.69
  11  -9  -3    1.45    0.46
  11   9  -3    2.42    0.55
 -11   9   3    3.20    0.67
  11   9  -3    2.30    0.50
 -11   9   3    1.97    0.39
 -11   9   3    2.35    0.82
 -11   9   3    2.16    0.64
 -11   9   3    1.74    0.59
  10  -9  -3    3.08    0.53
 -10  -9   3    2.47    0.65
  10  -9  -3    3.71    0.54
 -10   9   3    3.60    0.66
 -10   9   3    2.98    0.46
 -10   9   3    4.14    1.00
  10   9  -3    2.76    0.54
 -10   9   3    2.65    0.70
 -10   9   3    3.66    0.73
  10   9  -3    2.76    0.57
   9  -9  -3    1.86    0.44
   9  -9  -3    2.83    0.56
  -9  -9   3    2.06    0.71
  -9  -9   3    1.63    0.60
   9   9  -3    1.80    0.53
  -9   9   3    1.98    0.65
  -9   9   3    2.64    0.62
  -9   9   3    3.70    0.98
  -9   9   3    2.72    0.47
   9   9  -3    2.61    0.55
  -8  -9   3   16.23    1.36
   8  -9  -3   16.01    1.09
  -8  -9   3   15.73    1.30
  -8  -9   3   17.90    1.22
   8  -9  -3   16.89    1.17
  -8  -9   3   15.67    1.41
   8   9  -3   16.92    1.14
  -8   9   3   16.47    0.98
  -8   9   3   19.84    1.55
   8   9  -3   18.58    1.11
  -8   9   3   18.55    1.33
   8   9  -3   17.10    1.33
  -8   9   3   16.68    1.18
  -7  -9   3    7.41    0.78
   7  -9  -3    8.63    1.08
  -7  -9   3    8.05    0.80
   7  -9  -3    7.31    0.67
   7  -9  -3    7.40    0.80
  -7  -9   3    9.32    0.95
  -7  -9   3    8.50    1.02
  -7  -9   3    7.16    0.75
   7  -9  -3    7.90    0.88
  -7   9   3    8.25    0.85
  -7   9   3    7.90    0.86
   7   9  -3    8.13    0.75
  -7   9   3    6.37    0.71
   7   9  -3    8.42    0.90
   7   9  -3    7.82    0.78
  -7   9   3    6.72    0.64
  -6  -9   3    5.35    0.79
   6  -9  -3    5.30    0.62
   6  -9  -3    4.29    0.59
  -6   9   3    5.27    0.77
  -6   9   3    5.36    0.85
   6   9  -3    4.96    0.69
  -5  -9   3    8.20    0.88
   5  -9  -3    8.32    0.77
   5  -9  -3    8.84    0.82
  -5   9   3    8.17    0.91
  -4  -9   3    4.32    0.66
   4  -9  -3    4.88    0.60
  -4   9   3    3.66    0.60
  -4   9   3    3.82    0.55
  -3  -9   3   17.57    1.11
  -3  -9   3   16.34    0.90
   3  -9  -3   17.50    1.03
   3   9  -3   16.79    1.09
  -3   9   3   17.57    1.05
  -2  -9   3    2.21    0.34
   2  -9  -3    2.21    0.39
  -2   9   3    3.10    0.47
  -1  -9   3  156.90    5.77
   1  -9  -3  158.69    5.92
  -1  -9   3  147.17    5.88
   1   9  -3  154.33    5.88
  -1   9   3  156.43    5.94
   0  -9   3   76.85    2.79
   0  -9   3   68.04    2.88
   0  -9  -3   73.73    2.94
   0   9   3   68.54    2.96
   0   9  -3   68.57    2.91
  -1  -9  -3   10.57    0.79
   1  -9   3   11.90    0.65
  -1  -9  -3   11.75    1.06
   1   9   3   11.57    0.87
[truncated: 899,989 more chars]
