# Supplementary material for: Variation of Cyclodextrin (CD) Complexation with Biogenic Amine Tyramine: Pseudopolymorphs of β-CD Inclusion vs. α-CD Exclusion, Deep Atomistic Insights
Source: Int J Mol Sci. 2024 Jul 22;25(14):7983. doi: 10.3390/ijms25147983 (PMC11277041; doi:10.3390/ijms25147983)
Supplement: Supplementary file 1 [file ijms-25-07983-s001.zip › 3_acdtrm-hcl_ccdc=2339039.cif]

 
data_acdtrm-hcl_b2x5
_publ_contact_author_address
;
     Department of Chemistry
     Faculty of Science
     Chulalongkorn University
     Phyathai Road, Pathumwan
     Bangkok 10330, Thailand
;
_publ_requested_journal      'International Journal of Molecular Sciences'
_publ_section_title
;
Full Paper
;

loop_
_publ_author_name
_publ_author_address
     'Thammarat Aree'
;
     Department of Chemistry
     Faculty of Science
     Chulalongkorn University
     Phyathai Road, Pathumwan
     Bangkok 10330, Thailand
; 
_audit_creation_method            'SHELXL-2019/1'
_shelx_SHELXL_version_number      '2019/1'
_chemical_name_systematic         ?
_chemical_name_common             'alpha-cyclodextrin--tyramine HCl'
_chemical_melting_point           ?
_chemical_formula_moiety          'C36 H60 O30, 0.5(C8 H11 N O, H Cl), 10(H2 O)'
_chemical_formula_sum             'C40 H63.50 Cl0.50 N0.50 O40.50'
_chemical_formula_weight          1217.13

loop_
 _atom_type_symbol
 _atom_type_description
 _atom_type_scat_dispersion_real
 _atom_type_scat_dispersion_imag
 _atom_type_scat_source
 'C'  'C'   0.0181   0.0091
 'International Tables Vol C Tables 4.2.6.8 and 6.1.1.4'
 'H'  'H'   0.0000   0.0000
 'International Tables Vol C Tables 4.2.6.8 and 6.1.1.4'
 'O'  'O'   0.0492   0.0322
 'International Tables Vol C Tables 4.2.6.8 and 6.1.1.4'
 'N'  'N'   0.0311   0.0180
 'International Tables Vol C Tables 4.2.6.8 and 6.1.1.4'
 'Cl'  'Cl'   0.3639   0.7018
 'International Tables Vol C Tables 4.2.6.8 and 6.1.1.4'
 
_space_group_crystal_system       orthorhombic
_space_group_IT_number            18
_space_group_name_H-M_alt         'P 21 21 2'
_space_group_name_Hall            'P 2 2ab'
 
_shelx_space_group_comment
;
The symmetry employed for this shelxl refinement is uniquely defined
by the following loop, which should always be used as a source of
symmetry information in preference to the above space-group names.
They are only intended as comments.
;
 
loop_
 _space_group_symop_operation_xyz
 'x, y, z'
 '-x, -y, z'
 '-x+1/2, y+1/2, -z'
 'x+1/2, -y+1/2, -z'
 
_cell_length_a                    16.6951(4)
_cell_length_b                    21.9562(6)
_cell_length_c                    8.2681(2)
_cell_angle_alpha                 90
_cell_angle_beta                  90
_cell_angle_gamma                 90
_cell_volume                      3030.76(13)
_cell_formula_units_Z             2
_cell_measurement_temperature     296(2)
_cell_measurement_reflns_used     9881
_cell_measurement_theta_min       5.30
_cell_measurement_theta_max       68.23
 
_exptl_crystal_description        block
_exptl_crystal_colour             colorless
_exptl_crystal_density_meas       ?
_exptl_crystal_density_method     ?
_exptl_crystal_density_diffrn     1.334          
_exptl_crystal_F_000              1279
_exptl_transmission_factor_min    ?
_exptl_transmission_factor_max    ?
_exptl_crystal_size_max           0.500
_exptl_crystal_size_mid           0.340
_exptl_crystal_size_min           0.320
_exptl_absorpt_coefficient_mu     1.264
_shelx_estimated_absorpt_T_min    0.571
_shelx_estimated_absorpt_T_max    0.688
_exptl_absorpt_correction_type    'multi-scan'
_exptl_absorpt_correction_T_min   0.589
_exptl_absorpt_correction_T_max   0.753
_exptl_absorpt_process_details    'SADABS v2014/4 (Bruker, 2014)'
_exptl_absorpt_special_details    ?
_diffrn_ambient_temperature       296(2)
_diffrn_radiation_wavelength      1.54178
_diffrn_radiation_type            CuK\a
_diffrn_source                    'microfocus X-ray tube'
_diffrn_measurement_device_type   'PROSPECTOR Kappa CCD (Bruker)'
_diffrn_measurement_method        '\w-\f scan'
_diffrn_detector_area_resol_mean  ?
_diffrn_reflns_number             20632
_diffrn_reflns_av_unetI/netI      0.0209
_diffrn_reflns_av_R_equivalents   0.0223
_diffrn_reflns_limit_h_min        -15
_diffrn_reflns_limit_h_max        20
_diffrn_reflns_limit_k_min        -25
_diffrn_reflns_limit_k_max        26
_diffrn_reflns_limit_l_min        -9
_diffrn_reflns_limit_l_max        9
_diffrn_reflns_theta_min          5.299
_diffrn_reflns_theta_max          68.458
_diffrn_reflns_theta_full         67.679
_diffrn_measured_fraction_theta_max   0.994
_diffrn_measured_fraction_theta_full  0.997
_diffrn_reflns_Laue_measured_fraction_max    0.994
_diffrn_reflns_Laue_measured_fraction_full   0.997
_diffrn_reflns_point_group_measured_fraction_max   0.991
_diffrn_reflns_point_group_measured_fraction_full  0.997
_reflns_number_total              5523
_reflns_number_gt                 5261
_reflns_threshold_expression      'I > 2\s(I)'
_reflns_Friedel_coverage          0.755
_reflns_Friedel_fraction_max      0.987
_reflns_Friedel_fraction_full     0.997
 
_reflns_special_details
;
 Reflections were merged by SHELXL according to the crystal
 class for the calculation of statistics and refinement.
 
 _reflns_Friedel_fraction is defined as the number of unique
 Friedel pairs measured divided by the number that would be
 possible theoretically, ignoring centric projections and
 systematic absences.
;
 
_computing_data_collection        ?
_computing_cell_refinement        ?
_computing_data_reduction         ?
_computing_structure_solution     'SHELXT 2014/4 (Sheldrick, 2014)'
_computing_structure_refinement 'SHELXL-2019/1 (Sheldrick, 2019)'
_computing_molecular_graphics     ?
_computing_publication_material   ?
_refine_special_details           ?
_refine_ls_structure_factor_coef  Fsqd
_refine_ls_matrix_type            full
_refine_ls_weighting_scheme       calc
_refine_ls_weighting_details
'w=1/[\s^2^(Fo^2^)+(0.1659P)^2^+0.7543P] where P=(Fo^2^+2Fc^2^)/3'
_atom_sites_solution_primary      ?
_atom_sites_solution_secondary    ?
_atom_sites_solution_hydrogens    geom
_refine_ls_hydrogen_treatment     constr
_refine_ls_extinction_method      none
_refine_ls_extinction_coef        .
_refine_ls_abs_structure_details
;
 Flack x determined using 2183 quotients [(I+)-(I-)]/[(I+)+(I-)]
 (Parsons, Flack and Wagner, Acta Cryst. B69 (2013) 249-259).
;
_refine_ls_abs_structure_Flack    0.410(19)
_chemical_absolute_configuration  rm
_refine_ls_number_reflns          5523
_refine_ls_number_parameters      412
_refine_ls_number_restraints      33
_refine_ls_R_factor_all           0.0746
_refine_ls_R_factor_gt            0.0724
_refine_ls_wR_factor_ref          0.2132
_refine_ls_wR_factor_gt           0.2078
_refine_ls_goodness_of_fit_ref    1.041
_refine_ls_restrained_S_all       1.046
_refine_ls_shift/su_max           0.003
_refine_ls_shift/su_mean          0.001
 
loop_
 _atom_site_label
 _atom_site_type_symbol
 _atom_site_fract_x
 _atom_site_fract_y
 _atom_site_fract_z
 _atom_site_U_iso_or_equiv
 _atom_site_adp_type
 _atom_site_occupancy
 _atom_site_site_symmetry_order  
 _atom_site_calc_flag
 _atom_site_refinement_flags_posn
 _atom_site_refinement_flags_adp
 _atom_site_refinement_flags_occupancy
 _atom_site_disorder_assembly
 _atom_site_disorder_group
C11 C 0.2483(2) 0.64784(17) 0.6486(5) 0.0438(8) Uani 1 1 d . . . . .
H11 H 0.266299 0.689849 0.665235 0.053 Uiso 1 1 calc R U . . .
C21 C 0.2900(3) 0.62077(19) 0.5006(5) 0.0466(9) Uani 1 1 d . . . . .
H21 H 0.347956 0.621518 0.519065 0.056 Uiso 1 1 calc R U . . .
C31 C 0.2636(3) 0.55481(18) 0.4790(5) 0.0446(8) Uani 1 1 d . . . . .
H31 H 0.206309 0.553971 0.453666 0.054 Uiso 1 1 calc R U . . .
C41 C 0.2781(2) 0.51901(17) 0.6347(5) 0.0405(8) Uani 1 1 d . . . . .
H41 H 0.335764 0.514588 0.653702 0.049 Uiso 1 1 calc R U . . .
C51 C 0.2391(3) 0.55063(17) 0.7778(5) 0.0439(8) Uani 1 1 d . . . . .
H51 H 0.180746 0.550091 0.764240 0.053 Uiso 1 1 calc R U . . .
C61 C 0.2607(4) 0.5208(2) 0.9367(5) 0.0623(12) Uani 1 1 d D . . . .
H611 H 0.243586 0.478622 0.935013 0.075 Uiso 0.811(8) 1 calc R U P A 1
H612 H 0.318439 0.521457 0.950059 0.075 Uiso 0.811(8) 1 calc R U P A 1
H613 H 0.240282 0.546273 1.023299 0.075 Uiso 0.189(8) 1 calc R U P A 2
H614 H 0.232702 0.482195 0.942771 0.075 Uiso 0.189(8) 1 calc R U P A 2
O21 O 0.2724(2) 0.65707(15) 0.3626(4) 0.0594(8) Uani 1 1 d . . . . .
H21O H 0.312327 0.659413 0.305069 0.089 Uiso 1 1 calc R U . . .
O31 O 0.3065(2) 0.52699(16) 0.3504(4) 0.0622(9) Uani 1 1 d . . . . .
H31O H 0.281752 0.531532 0.265585 0.093 Uiso 1 1 calc R U . . .
O41 O 0.24239(15) 0.46047(11) 0.6121(3) 0.0416(6) Uani 1 1 d . . . . .
O51 O 0.26636(19) 0.61267(13) 0.7858(3) 0.0481(7) Uani 1 1 d . . . . .
O61A O 0.2251(4) 0.5503(2) 1.0668(5) 0.0770(14) Uani 0.811(8) 1 d D . P A 1
H61A H 0.176327 0.549613 1.056072 0.115 Uiso 0.811(8) 1 calc R U P A 1
O61B O 0.3382(9) 0.5104(10) 0.9655(19) 0.0770(14) Uani 0.189(8) 1 d D . P A 2
H61B H 0.362242 0.542915 0.970015 0.115 Uiso 0.189(8) 1 calc R U P A 2
C12 C 0.2888(2) 0.40820(18) 0.6407(6) 0.0483(9) Uani 1 1 d . . . . .
H12 H 0.344966 0.420270 0.653780 0.058 Uiso 1 1 calc R U . . .
C22 C 0.2817(3) 0.3669(2) 0.4951(6) 0.0521(10) Uani 1 1 d . . . . .
H22 H 0.315326 0.330926 0.512570 0.062 Uiso 1 1 calc R U . . .
C32 C 0.1949(3) 0.34632(17) 0.4760(5) 0.0435(8) Uani 1 1 d . . . . .
H32 H 0.161574 0.381666 0.449237 0.052 Uiso 1 1 calc R U . . .
C42 C 0.1650(2) 0.31828(17) 0.6320(5) 0.0424(8) Uani 1 1 d . . . . .
H42 H 0.189834 0.278338 0.648703 0.051 Uiso 1 1 calc R U . . .
C52 C 0.1810(3) 0.35919(19) 0.7767(5) 0.0510(9) Uani 1 1 d . . . . .
H52 H 0.147370 0.395649 0.768536 0.061 Uiso 1 1 calc R U . . .
C62 C 0.1641(5) 0.3274(3) 0.9362(6) 0.0825(19) Uani 1 1 d D . . . .
H621 H 0.109278 0.312804 0.936242 0.099 Uiso 0.866(10) 1 calc R U P B 1
H622 H 0.199157 0.292435 0.946461 0.099 Uiso 0.866(10) 1 calc R U P B 1
H623 H 0.151086 0.359269 1.013247 0.099 Uiso 0.134(10) 1 calc R U P B 2
H624 H 0.115457 0.304028 0.920387 0.099 Uiso 0.134(10) 1 calc R U P B 2
O22 O 0.3092(2) 0.39771(18) 0.3557(5) 0.0714(10) Uani 1 1 d . . . . .
H22O H 0.356082 0.407647 0.368298 0.107 Uiso 1 1 calc R U . . .
O32 O 0.1877(2) 0.30224(14) 0.3509(4) 0.0549(7) Uani 1 1 d . . . . .
H32O H 0.140956 0.291209 0.343703 0.082 Uiso 1 1 calc R U . . .
O42 O 0.08031(17) 0.31174(12) 0.6140(3) 0.0450(6) Uani 1 1 d . . . . .
O52 O 0.2638(2) 0.37713(14) 0.7802(4) 0.0555(8) Uani 1 1 d . . . . .
O62A O 0.1753(5) 0.3653(3) 1.0672(6) 0.104(2) Uani 0.866(10) 1 d D U P B 1
H62A H 0.210479 0.351283 1.125481 0.155 Uiso 0.866(10) 1 calc R U P B 1
O62B O 0.216(2) 0.2903(13) 1.011(4) 0.104(2) Uani 0.134(10) 1 d D U P B 2
H62B H 0.227455 0.261825 0.950640 0.155 Uiso 0.134(10) 1 calc R U P B 2
C13 C 0.0428(3) 0.25588(18) 0.6451(6) 0.0505(9) Uani 1 1 d . . . . .
H13 H 0.083424 0.224089 0.659072 0.061 Uiso 1 1 calc R U . . .
C23 C 0.0089(3) 0.75887(18) 0.5003(6) 0.0538(10) Uani 1 1 d . . . . .
H23 H 0.035275 0.798110 0.519324 0.065 Uiso 1 1 calc R U . . .
C33 C 0.0733(3) 0.71020(18) 0.4800(5) 0.0454(9) Uani 1 1 d . . . . .
H33 H 0.047550 0.671667 0.450282 0.054 Uiso 1 1 calc R U . . .
C43 C 0.1199(2) 0.70114(17) 0.6376(5) 0.0433(8) Uani 1 1 d . . . . .
H43 H 0.155600 0.735870 0.656195 0.052 Uiso 1 1 calc R U . . .
C53 C -0.0638(3) 0.3068(2) 0.7810(5) 0.0528(10) Uani 1 1 d . . . . .
H53 H -0.036737 0.346265 0.773641 0.063 Uiso 1 1 calc R U . . .
C63 C -0.1099(4) 0.3030(4) 0.9382(6) 0.086(2) Uani 1 1 d D . . . .
H631 H -0.148712 0.335839 0.942314 0.103 Uiso 0.837(10) 1 calc R U P C 1
H632 H -0.139073 0.264773 0.941780 0.103 Uiso 0.837(10) 1 calc R U P C 1
H633 H -0.080090 0.326321 1.017443 0.103 Uiso 0.163(10) 1 calc R U P C 2
H634 H -0.160167 0.324250 0.921261 0.103 Uiso 0.163(10) 1 calc R U P C 2
O23 O -0.0409(2) 0.76432(19) 0.3620(5) 0.0698(10) Uani 1 1 d . . . . .
H23O H -0.013359 0.772309 0.282657 0.105 Uiso 1 1 calc R U . . .
O33 O 0.1283(2) 0.72645(16) 0.3576(4) 0.0578(8) Uani 1 1 d . . . . .
H33O H 0.153598 0.696218 0.329507 0.087 Uiso 1 1 calc R U . . .
O43 O 0.16563(16) 0.64719(11) 0.6163(3) 0.0427(6) Uani 1 1 d . . . . .
O53 O -0.0057(2) 0.25914(15) 0.7851(4) 0.0606(8) Uani 1 1 d . . . . .
O63A O -0.0604(3) 0.3067(4) 1.0703(6) 0.097(2) Uani 0.837(10) 1 d D . P C 1
H63A H -0.027020 0.333526 1.055418 0.145 Uiso 0.837(10) 1 calc R U P C 1
O63B O -0.1276(18) 0.2503(9) 1.006(3) 0.097(2) Uani 0.163(10) 1 d D . P C 2
H63B H -0.122819 0.222908 0.939515 0.145 Uiso 0.163(10) 1 calc R U P C 2
C2Z C 0.4984(14) 0.53163(5) 0.4899(13) 0.115(5) Uiso 0.5 1 d D . P D 1
C3Z C 0.4974(15) 0.56329(6) 0.6355(13) 0.115(6) Uiso 0.5 1 d D . P D 1
H3Z H 0.497003 0.605644 0.635484 0.138 Uiso 0.5 1 calc R U P D 1
C4Z C 0.4971(9) 0.53159(5) 0.7811(13) 0.086(3) Uiso 0.5 1 d D . P D 1
C7Z C 0.516(2) 0.5669(8) 0.9336(19) 0.100 Uiso 0.25 1 d D U P D 1
H7Z1 H 0.569294 0.552009 0.962520 0.120 Uiso 0.25 1 calc R U P D 1
H7Z2 H 0.525035 0.607961 0.894251 0.120 Uiso 0.25 1 calc R U P D 1
C8Z C 0.478(2) 0.5765(12) 1.092(3) 0.100 Uiso 0.25 1 d D U P D 1
H8Z1 H 0.498572 0.613121 1.142595 0.120 Uiso 0.25 1 calc R U P D 1
H8Z2 H 0.420322 0.581435 1.078123 0.120 Uiso 0.25 1 calc R U P D 1
O1Z O 0.496(3) 0.5632(8) 0.3482(19) 0.150 Uiso 0.25 1 d D U P D 1
H1Z H 0.517897 0.596336 0.360236 0.225 Uiso 0.25 1 calc R U P D 1
N1Z N 0.4942(19) 0.5231(11) 1.195(3) 0.100 Uiso 0.25 1 d D U P D 1
O1WA O 0.524(3) 0.451(2) 0.957(6) 0.146(14) Uiso 0.2 1 d . . P E 2
O1WB O 0.473(3) 0.490(3) 0.893(7) 0.18(2) Uiso 0.2 1 d . . P F 3
O2WA O 0.496(2) 0.5250(11) 0.687(3) 0.199(9) Uiso 0.5 1 d . . P G 4
O2WB O 0.4984(19) 0.5861(14) 0.676(3) 0.129(7) Uiso 0.3 1 d . . P H 5
O2WC O 0.507(3) 0.5839(18) 0.401(5) 0.171(12) Uiso 0.3 1 d . . P I 6
O3WA O -0.003(2) 0.8505(17) 0.081(4) 0.157(10) Uiso 0.3 1 d . . P J 7
O3WB O -0.0085(5) 0.8174(4) 0.0726(10) 0.0669(17) Uiso 0.5 1 d . . P K 8
Cl1 Cl 0.3657(4) 0.3684(6) 0.0592(9) 0.119(3) Uani 0.25 1 d . . P . .
O4WA O 0.3528(7) 0.6519(6) 0.0723(15) 0.089(3) Uiso 0.5 1 d . . P L 1
O4WB O 0.3334(7) 0.6755(5) 0.0604(13) 0.084(3) Uiso 0.5 1 d . . P M 2
O4WC O 0.3924(16) 0.6154(12) 1.111(3) 0.090(6) Uiso 0.2 1 d . . P N 3
O5WA O 0.027(2) 0.4103(17) 1.135(5) 0.171(11) Uiso 0.3 1 d . . P O 1
O5WB O 0.085(3) 0.473(2) 1.053(6) 0.217(17) Uiso 0.3 1 d . . P P 2
O5WC O -0.057(3) 0.428(2) 1.094(6) 0.208(16) Uiso 0.3 1 d . . P Q 3
O6WA O 0.000000 0.500000 0.795(5) 0.168(12) Uiso 0.4 2 d S . P R 1
O6WB O -0.019(7) 0.537(4) 0.594(13) 0.28(4) Uiso 0.2 1 d . . P S 2
O6WC O 0.000000 0.500000 1.380(13) 0.33(4) Uiso 0.4 2 d S . P T 3
 
loop_
 _atom_site_aniso_label
 _atom_site_aniso_U_11
 _atom_site_aniso_U_22
 _atom_site_aniso_U_33
 _atom_site_aniso_U_23
 _atom_site_aniso_U_13
 _atom_site_aniso_U_12
C11 0.0479(19) 0.0380(17) 0.046(2) -0.0031(15) -0.0095(16) -0.0052(14)
C21 0.050(2) 0.047(2) 0.044(2) 0.0054(17) 0.0029(16) -0.0022(16)
C31 0.056(2) 0.0440(19) 0.0341(18) 0.0012(15) 0.0005(15) 0.0028(17)
C41 0.0441(17) 0.0404(17) 0.0369(18) 0.0000(14) -0.0034(15) -0.0006(14)
C51 0.060(2) 0.0401(18) 0.0317(18) 0.0022(14) -0.0047(16) 0.0012(16)
C61 0.100(4) 0.053(2) 0.0338(19) -0.0006(17) -0.006(2) 0.015(2)
O21 0.074(2) 0.0550(16) 0.0491(17) 0.0149(14) 0.0104(15) -0.0021(14)
O31 0.086(2) 0.0633(18) 0.0370(15) -0.0023(14) 0.0141(15) 0.0115(16)
O41 0.0450(12) 0.0374(12) 0.0424(13) -0.0016(10) -0.0056(11) 0.0022(10)
O51 0.0624(16) 0.0436(13) 0.0382(14) -0.0063(11) -0.0134(12) 0.0013(12)
O61A 0.117(4) 0.080(3) 0.0345(19) -0.0029(18) 0.007(2) 0.019(3)
O61B 0.117(4) 0.080(3) 0.0345(19) -0.0029(18) 0.007(2) 0.019(3)
C12 0.048(2) 0.0440(19) 0.053(2) 0.0036(17) -0.0046(18) 0.0028(15)
C22 0.056(2) 0.0419(18) 0.058(3) -0.0028(18) 0.0100(19) 0.0071(16)
C32 0.058(2) 0.0384(17) 0.0344(18) -0.0002(15) 0.0018(15) 0.0034(16)
C42 0.0527(19) 0.0365(16) 0.0381(19) 0.0055(15) -0.0009(16) 0.0060(14)
C52 0.068(3) 0.049(2) 0.036(2) 0.0048(16) -0.0044(18) -0.0053(18)
C62 0.121(5) 0.089(4) 0.038(2) 0.016(2) -0.012(3) -0.039(4)
O22 0.081(2) 0.071(2) 0.063(2) -0.0142(17) 0.0299(18) -0.0168(17)
O32 0.0728(19) 0.0495(15) 0.0424(15) -0.0085(13) 0.0064(14) -0.0041(14)
O42 0.0526(14) 0.0374(12) 0.0449(14) 0.0042(11) -0.0009(12) 0.0015(10)
O52 0.0656(18) 0.0524(16) 0.0484(16) 0.0095(13) -0.0176(14) -0.0017(13)
O62A 0.182(7) 0.088(3) 0.042(2) 0.001(2) -0.008(3) -0.044(4)
O62B 0.182(7) 0.088(3) 0.042(2) 0.001(2) -0.008(3) -0.044(4)
C13 0.058(2) 0.0396(18) 0.054(2) 0.0043(17) 0.0119(19) 0.0064(16)
C23 0.059(2) 0.0407(19) 0.062(2) 0.0117(18) -0.016(2) -0.0034(17)
C33 0.055(2) 0.0423(18) 0.0391(19) 0.0038(15) -0.0095(16) -0.0041(16)
C43 0.0508(19) 0.0384(17) 0.041(2) -0.0023(15) -0.0108(16) 0.0003(14)
C53 0.065(2) 0.060(2) 0.034(2) 0.0054(18) 0.0075(18) 0.014(2)
C63 0.076(3) 0.140(6) 0.041(2) 0.017(3) 0.010(2) 0.034(4)
O23 0.0629(18) 0.082(2) 0.065(2) 0.0310(19) -0.0165(17) -0.0028(17)
O33 0.0631(18) 0.0658(18) 0.0444(15) 0.0127(14) -0.0054(14) -0.0042(14)
O43 0.0475(13) 0.0376(12) 0.0430(14) -0.0039(10) -0.0054(11) -0.0020(10)
O53 0.0685(18) 0.0597(17) 0.0534(17) 0.0224(14) 0.0149(16) 0.0135(15)
O63A 0.090(3) 0.164(6) 0.036(2) 0.012(3) -0.003(2) 0.025(4)
O63B 0.090(3) 0.164(6) 0.036(2) 0.012(3) -0.003(2) 0.025(4)
Cl1 0.084(4) 0.210(10) 0.063(3) -0.029(5) -0.010(3) 0.046(5)
 
_geom_special_details
;
 All esds (except the esd in the dihedral angle between two l.s. planes)
 are estimated using the full covariance matrix.  The cell esds are taken
 into account individually in the estimation of esds in distances, angles
 and torsion angles; correlations between esds in cell parameters are only
 used when they are defined by crystal symmetry.  An approximate (isotropic)
 treatment of cell esds is used for estimating esds involving l.s. planes.
;
 
loop_
 _geom_bond_atom_site_label_1
 _geom_bond_atom_site_label_2
 _geom_bond_distance
 _geom_bond_site_symmetry_2
 _geom_bond_publ_flag
C11 O51 1.405(5) . ?
C11 O43 1.405(5) . ?
C11 C21 1.528(6) . ?
C11 H11 0.9800 . ?
C21 O21 1.422(5) . ?
C21 C31 1.524(6) . ?
C21 H21 0.9800 . ?
C31 O31 1.420(5) . ?
C31 C41 1.528(5) . ?
C31 H31 0.9800 . ?
C41 O41 1.429(4) . ?
C41 C51 1.519(6) . ?
C41 H41 0.9800 . ?
C51 O51 1.438(5) . ?
C51 C61 1.512(6) . ?
C51 H51 0.9800 . ?
C61 O61B 1.335(13) . ?
C61 O61A 1.388(6) . ?
C61 H611 0.9700 . ?
C61 H612 0.9700 . ?
C61 H613 0.9700 . ?
C61 H614 0.9700 . ?
O21 H21O 0.8200 . ?
O31 H31O 0.8200 . ?
O41 C12 1.405(5) . ?
O61A H61A 0.8200 . ?
O61B H61B 0.8200 . ?
C12 O52 1.403(6) . ?
C12 C22 1.512(6) . ?
C12 H12 0.9800 . ?
C22 O22 1.413(6) . ?
C22 C32 1.527(6) . ?
C22 H22 0.9800 . ?
C32 O32 1.422(5) . ?
C32 C42 1.514(5) . ?
C32 H32 0.9800 . ?
C42 O42 1.429(5) . ?
C42 C52 1.519(6) . ?
C42 H42 0.9800 . ?
C52 O52 1.438(6) . ?
C52 C62 1.518(6) . ?
C52 H52 0.9800 . ?
C62 O62B 1.343(14) . ?
C62 O62A 1.377(7) . ?
C62 H621 0.9700 . ?
C62 H622 0.9700 . ?
C62 H623 0.9700 . ?
C62 H624 0.9700 . ?
O22 H22O 0.8200 . ?
O32 H32O 0.8200 . ?
O42 C13 1.401(5) . ?
O62A H62A 0.8200 . ?
O62B H62B 0.8200 . ?
C13 O53 1.414(5) . ?
C13 C23 1.511(7) 2_565 ?
C13 H13 0.9800 . ?
C23 O23 1.420(6) . ?
C23 C33 1.524(7) . ?
C23 H23 0.9800 . ?
C33 O33 1.413(5) . ?
C33 C43 1.531(5) . ?
C33 H33 0.9800 . ?
C43 O43 1.420(5) . ?
C43 C53 1.520(6) 2_565 ?
C43 H43 0.9800 . ?
C53 O53 1.427(5) . ?
C53 C63 1.513(7) . ?
C53 H53 0.9800 . ?
C63 O63B 1.320(13) . ?
C63 O63A 1.373(7) . ?
C63 H631 0.9700 . ?
C63 H632 0.9700 . ?
C63 H633 0.9700 . ?
C63 H634 0.9700 . ?
O23 H23O 0.8200 . ?
O33 H33O 0.8200 . ?
O63A H63A 0.8200 . ?
O63B H63B 0.8200 . ?
C2Z O1Z 1.362(9) . ?
C2Z C2Z 1.3901(13) 2_665 ?
C2Z C3Z 1.3902(11) . ?
C3Z C4Z 1.3907(12) . ?
C3Z H3Z 0.9300 . ?
C4Z C4Z 1.3904(13) 2_665 ?
C4Z C7Z 1.515(10) . ?
C7Z C8Z 1.479(14) . ?
C7Z H7Z1 0.9700 . ?
C7Z H7Z2 0.9700 . ?
C8Z N1Z 1.476(14) . ?
C8Z H8Z1 0.9700 . ?
C8Z H8Z2 0.9700 . ?
O1Z N1Z 1.54(3) 1_554 ?
O1Z H1Z 0.8200 . ?
N1Z N1Z 1.03(5) 2_665 ?
O1WB O1WB 0.99(10) 2_665 ?
O2WA O2WA 1.11(5) 2_665 ?
O6WB O6WB 1.73(19) 2_565 ?
 
loop_
 _geom_angle_atom_site_label_1
 _geom_angle_atom_site_label_2
 _geom_angle_atom_site_label_3
 _geom_angle
 _geom_angle_site_symmetry_1
 _geom_angle_site_symmetry_3
 _geom_angle_publ_flag
O51 C11 O43 111.1(3) . . ?
O51 C11 C21 109.5(3) . . ?
O43 C11 C21 106.9(3) . . ?
O51 C11 H11 109.8 . . ?
O43 C11 H11 109.8 . . ?
C21 C11 H11 109.8 . . ?
O21 C21 C31 112.3(3) . . ?
O21 C21 C11 109.3(3) . . ?
C31 C21 C11 109.4(3) . . ?
O21 C21 H21 108.6 . . ?
C31 C21 H21 108.6 . . ?
C11 C21 H21 108.6 . . ?
O31 C31 C21 110.6(3) . . ?
O31 C31 C41 109.3(3) . . ?
C21 C31 C41 110.1(3) . . ?
O31 C31 H31 108.9 . . ?
C21 C31 H31 108.9 . . ?
C41 C31 H31 108.9 . . ?
O41 C41 C51 109.5(3) . . ?
O41 C41 C31 106.7(3) . . ?
C51 C41 C31 110.7(3) . . ?
O41 C41 H41 110.0 . . ?
C51 C41 H41 110.0 . . ?
C31 C41 H41 110.0 . . ?
O51 C51 C61 107.1(3) . . ?
O51 C51 C41 109.4(3) . . ?
C61 C51 C41 112.1(3) . . ?
O51 C51 H51 109.4 . . ?
C61 C51 H51 109.4 . . ?
C41 C51 H51 109.4 . . ?
O61B C61 C51 117.5(9) . . ?
O61A C61 C51 111.7(4) . . ?
O61A C61 H611 109.3 . . ?
C51 C61 H611 109.3 . . ?
O61A C61 H612 109.3 . . ?
C51 C61 H612 109.3 . . ?
H611 C61 H612 107.9 . . ?
O61B C61 H613 107.9 . . ?
C51 C61 H613 107.9 . . ?
O61B C61 H614 107.9 . . ?
C51 C61 H614 107.9 . . ?
H613 C61 H614 107.2 . . ?
C21 O21 H21O 109.5 . . ?
C31 O31 H31O 109.5 . . ?
C12 O41 C41 118.8(3) . . ?
C11 O51 C51 114.5(3) . . ?
C61 O61A H61A 109.5 . . ?
C61 O61B H61B 109.5 . . ?
O52 C12 O41 111.8(3) . . ?
O52 C12 C22 109.8(3) . . ?
O41 C12 C22 108.2(3) . . ?
O52 C12 H12 109.0 . . ?
O41 C12 H12 109.0 . . ?
C22 C12 H12 109.0 . . ?
O22 C22 C12 109.7(3) . . ?
O22 C22 C32 111.4(4) . . ?
C12 C22 C32 109.5(3) . . ?
O22 C22 H22 108.7 . . ?
C12 C22 H22 108.7 . . ?
C32 C22 H22 108.7 . . ?
O32 C32 C42 108.4(3) . . ?
O32 C32 C22 110.9(3) . . ?
C42 C32 C22 110.2(3) . . ?
O32 C32 H32 109.1 . . ?
C42 C32 H32 109.1 . . ?
C22 C32 H32 109.1 . . ?
O42 C42 C32 106.1(3) . . ?
O42 C42 C52 108.4(3) . . ?
C32 C42 C52 111.9(3) . . ?
O42 C42 H42 110.1 . . ?
C32 C42 H42 110.1 . . ?
C52 C42 H42 110.1 . . ?
O52 C52 C62 106.7(4) . . ?
O52 C52 C42 110.3(4) . . ?
C62 C52 C42 112.3(4) . . ?
O52 C52 H52 109.2 . . ?
C62 C52 H52 109.2 . . ?
C42 C52 H52 109.2 . . ?
O62B C62 C52 123.9(17) . . ?
O62A C62 C52 112.4(5) . . ?
O62A C62 H621 109.1 . . ?
C52 C62 H621 109.1 . . ?
O62A C62 H622 109.1 . . ?
C52 C62 H622 109.1 . . ?
H621 C62 H622 107.9 . . ?
O62B C62 H623 106.4 . . ?
C52 C62 H623 106.4 . . ?
O62B C62 H624 106.4 . . ?
C52 C62 H624 106.4 . . ?
H623 C62 H624 106.4 . . ?
C22 O22 H22O 109.5 . . ?
C32 O32 H32O 109.5 . . ?
C13 O42 C42 120.7(3) . . ?
C12 O52 C52 113.7(3) . . ?
C62 O62A H62A 109.5 . . ?
C62 O62B H62B 109.5 . . ?
O42 C13 O53 111.2(3) . . ?
O42 C13 C23 107.3(4) . 2_565 ?
O53 C13 C23 109.3(4) . 2_565 ?
O42 C13 H13 109.6 . . ?
O53 C13 H13 109.6 . . ?
C23 C13 H13 109.6 2_565 . ?
O23 C23 C13 108.7(4) . 2_565 ?
O23 C23 C33 112.5(4) . . ?
C13 C23 C33 109.9(3) 2_565 . ?
O23 C23 H23 108.5 . . ?
C13 C23 H23 108.5 2_565 . ?
C33 C23 H23 108.5 . . ?
O33 C33 C23 111.1(3) . . ?
O33 C33 C43 108.2(3) . . ?
C23 C33 C43 110.8(3) . . ?
O33 C33 H33 108.9 . . ?
C23 C33 H33 108.9 . . ?
C43 C33 H33 108.9 . . ?
O43 C43 C53 109.5(3) . 2_565 ?
O43 C43 C33 106.0(3) . . ?
C53 C43 C33 111.4(3) 2_565 . ?
O43 C43 H43 110.0 . . ?
C53 C43 H43 110.0 2_565 . ?
C33 C43 H43 110.0 . . ?
O53 C53 C63 106.6(4) . . ?
O53 C53 C43 110.7(4) . 2_565 ?
C63 C53 C43 110.5(4) . 2_565 ?
O53 C53 H53 109.7 . . ?
C63 C53 H53 109.7 . . ?
C43 C53 H53 109.7 2_565 . ?
O63B C63 C53 121.9(13) . . ?
O63A C63 C53 111.9(5) . . ?
O63A C63 H631 109.2 . . ?
C53 C63 H631 109.2 . . ?
O63A C63 H632 109.2 . . ?
C53 C63 H632 109.2 . . ?
H631 C63 H632 107.9 . . ?
O63B C63 H633 106.9 . . ?
C53 C63 H633 106.9 . . ?
O63B C63 H634 106.9 . . ?
C53 C63 H634 106.9 . . ?
H633 C63 H634 106.7 . . ?
C23 O23 H23O 109.5 . . ?
C33 O33 H33O 109.5 . . ?
C11 O43 C43 119.7(3) . . ?
C13 O53 C53 114.0(3) . . ?
C63 O63A H63A 109.5 . . ?
C63 O63B H63B 109.5 . . ?
O1Z C2Z C2Z 120.7(8) . 2_665 ?
O1Z C2Z C3Z 119.3(8) . . ?
C2Z C2Z C3Z 120.00(7) 2_665 . ?
C2Z C3Z C4Z 119.97(13) . . ?
C2Z C3Z H3Z 120.0 . . ?
C4Z C3Z H3Z 120.0 . . ?
C4Z C4Z C3Z 119.93(10) 2_665 . ?
C4Z C4Z C7Z 119.7(8) 2_665 . ?
C3Z C4Z C7Z 117.6(8) . . ?
C8Z C7Z C4Z 136(3) . . ?
C8Z C7Z H7Z1 103.2 . . ?
C4Z C7Z H7Z1 103.2 . . ?
C8Z C7Z H7Z2 103.2 . . ?
C4Z C7Z H7Z2 103.2 . . ?
H7Z1 C7Z H7Z2 105.2 . . ?
N1Z C8Z C7Z 108(2) . . ?
N1Z C8Z H8Z1 110.0 . . ?
C7Z C8Z H8Z1 110.0 . . ?
N1Z C8Z H8Z2 110.0 . . ?
C7Z C8Z H8Z2 110.0 . . ?
H8Z1 C8Z H8Z2 108.4 . . ?
C2Z O1Z N1Z 114.5(14) . 1_554 ?
C2Z O1Z H1Z 109.5 . . ?
N1Z O1Z H1Z 128.0 1_554 . ?
N1Z N1Z C8Z 144.6(15) 2_665 . ?
N1Z N1Z O1Z 123.9(12) 2_665 1_556 ?
C8Z N1Z O1Z 91.4(17) . 1_556 ?
 
_refine_diff_density_max    0.562
_refine_diff_density_min   -0.484
_refine_diff_density_rms    0.092

_shelx_res_file
;
TITL acdtrm-hcl_b2x5 in P2(1)2(1)2
    acdtrm-hcl_b2x5.res
    created by SHELXL-2019/1 at 23:17:14 on 07-Apr-2024
CELL  1.54178  16.6951  21.9562   8.2681   90.000   90.000   90.000
ZERR    2.000   0.0004   0.0006   0.0002    0.000    0.000    0.000
LATT -1
SYMM -X, -Y, Z
SYMM 1/2-X, 1/2+Y, -Z
SYMM 1/2+X, 1/2-Y, -Z
SFAC C    H    O    N    Cl
UNIT 80   127  81   1    1
OMIT  14   0   0
OMIT  -1   2   4
OMIT   1   2   4
OMIT   5   8   0
OMIT   3   1   0
OMIT   2   1   0
EADP O61A O61B
EADP O62A O62B
EADP O63A O63B
ISOR 0.02 O62A O62B
DFIX 1.37 0.01 C61 O61A C61 O61B
DFIX 1.37 0.01 C62 O62A C62 O62B
DFIX 1.37 0.01 C63 O63A C63 O63B
DFIX 1.390 0.001 C4Z C3Z C3Z C2Z C4Z C4Z_$2 C2Z C2Z_$2
DFIX 2.408 0.001 C4Z C2Z C3Z C4Z_$2 C3Z C2Z_$2
DFIX 1.37 0.01 O1Z C2Z
DFIX 2.38 0.01 O1Z C3Z O1Z C2Z_$2
DFIX 1.50 0.01 C7Z C4Z C7Z C8Z
DFIX 2.52 0.01 C7Z C3Z C7Z C4Z_$2
DFIX 1.48 0.01 C8Z N1Z

L.S.1
ACTA
rem BUMP
EQIV $2 -x+1, -y+1, z
DAMP 0.5
WPDB 1
BOND $H
FMAP 2
PLAN 10
SIZE 0.32 0.34 0.50
TEMP 23.0
WGHT    0.165900    0.754300
FVAR       0.39174   0.81136   0.86612   0.83674
C11   1    0.248255    0.647839    0.648622    11.00000    0.04794    0.03801 =
         0.04555   -0.00310   -0.00951   -0.00516
AFIX  13
H11   2    0.266299    0.689849    0.665235    11.00000   -1.20000
AFIX   0
C21   1    0.289981    0.620775    0.500608    11.00000    0.04980    0.04661 =
         0.04353    0.00536    0.00289   -0.00222
AFIX  13
H21   2    0.347956    0.621518    0.519065    11.00000   -1.20000
AFIX   0
C31   1    0.263647    0.554809    0.478956    11.00000    0.05584    0.04399 =
         0.03411    0.00116    0.00053    0.00276
AFIX  13
H31   2    0.206309    0.553971    0.453666    11.00000   -1.20000
AFIX   0
C41   1    0.278119    0.519009    0.634660    11.00000    0.04406    0.04042 =
         0.03694   -0.00001   -0.00344   -0.00062
AFIX  13
H41   2    0.335764    0.514588    0.653702    11.00000   -1.20000
AFIX   0
C51   1    0.239056    0.550635    0.777795    11.00000    0.05976    0.04013 =
         0.03173    0.00222   -0.00465    0.00122
AFIX  13
H51   2    0.180746    0.550091    0.764240    11.00000   -1.20000
AFIX   0
C61   1    0.260721    0.520831    0.936721    11.00000    0.09999    0.05315 =
         0.03379   -0.00060   -0.00647    0.01534
PART 1
AFIX  23
H611  2    0.243586    0.478622    0.935013    21.00000   -1.20000
H612  2    0.318439    0.521457    0.950059    21.00000   -1.20000
AFIX  23
PART 2
H613  2    0.240282    0.546273    1.023299   -21.00000   -1.20000
H614  2    0.232702    0.482195    0.942771   -21.00000   -1.20000
AFIX   0
PART 0
O21   3    0.272438    0.657069    0.362601    11.00000    0.07403    0.05505 =
         0.04907    0.01493    0.01043   -0.00214
AFIX 147
H21O  2    0.312327    0.659413    0.305069    11.00000   -1.50000
AFIX   0
O31   3    0.306530    0.526986    0.350361    11.00000    0.08638    0.06328 =
         0.03702   -0.00225    0.01408    0.01148
AFIX 147
H31O  2    0.281752    0.531532    0.265585    11.00000   -1.50000
AFIX   0
O41   3    0.242394    0.460471    0.612132    11.00000    0.04501    0.03737 =
         0.04238   -0.00165   -0.00563    0.00225
O51   3    0.266361    0.612666    0.785798    11.00000    0.06242    0.04361 =
         0.03821   -0.00630   -0.01335    0.00132
PART 1
O61A  3    0.225149    0.550294    1.066754    21.00000    0.11693    0.07950 =
         0.03452   -0.00287    0.00722    0.01901
AFIX  83
H61A  2    0.176327    0.549613    1.056072    21.00000   -1.50000
AFIX   0
PART 2
O61B  3    0.338181    0.510400    0.965525   -21.00000    0.11693    0.07950 =
         0.03452   -0.00287    0.00722    0.01901
AFIX  83
H61B  2    0.362242    0.542915    0.970015   -21.00000   -1.50000
AFIX   0
PART 0
C12   1    0.288825    0.408200    0.640702    11.00000    0.04810    0.04402 =
         0.05288    0.00361   -0.00463    0.00282
AFIX  13
H12   2    0.344966    0.420270    0.653780    11.00000   -1.20000
AFIX   0
C22   1    0.281692    0.366907    0.495057    11.00000    0.05579    0.04190 =
         0.05847   -0.00277    0.00999    0.00712
AFIX  13
H22   2    0.315326    0.330926    0.512570    11.00000   -1.20000
AFIX   0
C32   1    0.194871    0.346316    0.476002    11.00000    0.05784    0.03839 =
         0.03439   -0.00021    0.00179    0.00336
AFIX  13
H32   2    0.161574    0.381666    0.449237    11.00000   -1.20000
AFIX   0
C42   1    0.164967    0.318280    0.632046    11.00000    0.05265    0.03646 =
         0.03807    0.00554   -0.00087    0.00595
AFIX  13
H42   2    0.189834    0.278338    0.648703    11.00000   -1.20000
AFIX   0
C52   1    0.180982    0.359185    0.776668    11.00000    0.06789    0.04876 =
         0.03633    0.00478   -0.00439   -0.00527
AFIX  13
H52   2    0.147370    0.395649    0.768536    11.00000   -1.20000
AFIX   0
C62   1    0.164094    0.327450    0.936215    11.00000    0.12091    0.08860 =
         0.03788    0.01572   -0.01167   -0.03949
PART 1
AFIX  23
H621  2    0.109278    0.312804    0.936242    31.00000   -1.20000
H622  2    0.199157    0.292435    0.946461    31.00000   -1.20000
AFIX  23
PART 2
H623  2    0.151086    0.359269    1.013247   -31.00000   -1.20000
H624  2    0.115457    0.304028    0.920387   -31.00000   -1.20000
AFIX   0
PART 0
O22   3    0.309150    0.397714    0.355652    11.00000    0.08106    0.07062 =
         0.06264   -0.01418    0.02991   -0.01684
AFIX  83
H22O  2    0.356082    0.407647    0.368298    11.00000   -1.50000
AFIX   0
O32   3    0.187747    0.302239    0.350872    11.00000    0.07282    0.04950 =
         0.04241   -0.00849    0.00640   -0.00408
AFIX 147
H32O  2    0.140956    0.291209    0.343703    11.00000   -1.50000
AFIX   0
O42   3    0.080308    0.311738    0.613960    11.00000    0.05263    0.03742 =
         0.04491    0.00417   -0.00087    0.00153
O52   3    0.263819    0.377128    0.780158    11.00000    0.06557    0.05245 =
         0.04838    0.00955   -0.01758   -0.00171
PART 1
O62A  3    0.175270    0.365279    1.067169    31.00000    0.18158    0.08781 =
         0.04158    0.00123   -0.00780   -0.04412
AFIX 147
H62A  2    0.210479    0.351283    1.125481    31.00000   -1.50000
AFIX   0
PART 2
O62B  3    0.216170    0.290255    1.010780   -31.00000    0.18158    0.08781 =
         0.04158    0.00123   -0.00780   -0.04412
AFIX 147
H62B  2    0.227455    0.261825    0.950640   -31.00000   -1.50000
AFIX   0
PART 0
C13   1    0.042810    0.255885    0.645126    11.00000    0.05766    0.03964 =
         0.05415    0.00432    0.01191    0.00639
AFIX  13
H13   2    0.083424    0.224089    0.659072    11.00000   -1.20000
AFIX   0
C23   1    0.008941    0.758865    0.500337    11.00000    0.05898    0.04071 =
         0.06158    0.01171   -0.01564   -0.00338
AFIX  13
H23   2    0.035275    0.798110    0.519324    11.00000   -1.20000
AFIX   0
C33   1    0.073279    0.710196    0.479971    11.00000    0.05481    0.04228 =
         0.03909    0.00377   -0.00947   -0.00406
AFIX  13
H33   2    0.047550    0.671667    0.450282    11.00000   -1.20000
AFIX   0
C43   1    0.119891    0.701140    0.637646    11.00000    0.05081    0.03844 =
         0.04055   -0.00235   -0.01077    0.00026
AFIX  13
H43   2    0.155600    0.735870    0.656195    11.00000   -1.20000
AFIX   0
C53   1   -0.063810    0.306758    0.780990    11.00000    0.06470    0.05987 =
         0.03374    0.00535    0.00746    0.01406
AFIX  13
H53   2   -0.036737    0.346265    0.773641    11.00000   -1.20000
AFIX   0
C63   1   -0.109941    0.302973    0.938158    11.00000    0.07571    0.14007 =
         0.04142    0.01684    0.01001    0.03432
PART 1
AFIX  23
H631  2   -0.148712    0.335839    0.942314    41.00000   -1.20000
H632  2   -0.139073    0.264773    0.941780    41.00000   -1.20000
AFIX  23
PART 2
H633  2   -0.080090    0.326321    1.017443   -41.00000   -1.20000
H634  2   -0.160167    0.324250    0.921261   -41.00000   -1.20000
AFIX   0
PART 0
O23   3   -0.040921    0.764320    0.361958    11.00000    0.06287    0.08160 =
         0.06486    0.03101   -0.01654   -0.00277
AFIX  83
H23O  2   -0.013359    0.772309    0.282657    11.00000   -1.50000
AFIX   0
O33   3    0.128339    0.726446    0.357638    11.00000    0.06306    0.06582 =
         0.04442    0.01267   -0.00545   -0.00421
AFIX 147
H33O  2    0.153598    0.696218    0.329507    11.00000   -1.50000
AFIX   0
O43   3    0.165632    0.647187    0.616263    11.00000    0.04748    0.03765 =
         0.04304   -0.00391   -0.00544   -0.00196
O53   3   -0.005718    0.259137    0.785068    11.00000    0.06850    0.05975 =
         0.05344    0.02238    0.01493    0.01352
PART 1
O63A  3   -0.060413    0.306716    1.070278    41.00000    0.09012    0.16403 =
         0.03597    0.01186   -0.00322    0.02461
AFIX 147
H63A  2   -0.027020    0.333526    1.055418    41.00000   -1.50000
AFIX   0
PART 2
O63B  3   -0.127647    0.250287    1.006260   -41.00000    0.09012    0.16403 =
         0.03597    0.01186   -0.00322    0.02461
AFIX 147
H63B  2   -0.122819    0.222908    0.939515   -41.00000   -1.50000
AFIX   0
PART 0
REM Correct FW: (C36H60O30).0.5(C8H11NO.HCl).10(H2O): Z = 4Z' ==
REM Missing H of TRM HCl: 2xC-H(Ar) + 1x(N-H3) = 5 H-atoms: (C8H7NO)+.Cl-
REM ASU has half a molecular cpx: 0.5[C36H60O30].0.25[(C8H7NO)+.Cl-].5[Ow]
REM 4 ASUs/unit cell : 2[C36H60O30].[(C8H7NO)+.Cl-].20[Ow]
REM Unit cell contents : C80 H127 O81 N Cl
REM O1WA/B (0.2/0.2), O2WA/B/C (0.5/0.3/0.3), O3WA/B (0.3/0.5) and
REM O2WA/B/C (0.5/0.3/0.3) are disordered water sites with TRM outside cavity
REM O5WA/B/C (3x0.3) are in the a-CD dimeric cavity, the O2-H/O3-H face (T2T).
REM O6WA/B/C (3x0.2) are disordered water sites inside the a-CD cavity.
PART 1
C2Z   1    0.498440    0.531634    0.489855    10.50000    0.11496
C3Z   1    0.497433    0.563288    0.635455    10.50000    0.11534
AFIX  43
H3Z   2    0.497003    0.605644    0.635484    10.50000   -1.20000
AFIX   0
C4Z   1    0.497069    0.531585    0.781069    10.50000    0.08595
C7Z   1    0.516481    0.566850    0.933578    10.25000   10.10000
AFIX  23
H7Z1  2    0.569294    0.552009    0.962520    10.25000   -1.20000
H7Z2  2    0.525035    0.607961    0.894251    10.25000   -1.20000
AFIX   0
C8Z   1    0.477641    0.576535    1.092216    10.25000   10.10000
AFIX  23
H8Z1  2    0.498572    0.613121    1.142595    10.25000   -1.20000
H8Z2  2    0.420322    0.581435    1.078123    10.25000   -1.20000
AFIX   0
O1Z   3    0.495993    0.563220    0.348156    10.25000   10.15000
AFIX 147
H1Z   2    0.517897    0.596336    0.360236    10.25000   -1.50000
AFIX   0
N1Z   4    0.494176    0.523143    1.195433    10.25000   10.10000
PART 2
O1WA  3    0.523546    0.450721    0.956635    10.20000    0.14636
PART 3
O1WB  3    0.473216    0.490183    0.893282    10.20000    0.18291
PART 4
O2WA  3    0.495799    0.525020    0.687277    10.50000    0.19870
PART 5
O2WB  3    0.498427    0.586146    0.676032    10.30000    0.12883
PART 6
O2WC  3    0.506790    0.583908    0.401177    10.30000    0.17072
PART 7
O3WA  3   -0.002600    0.850540    0.081309    10.30000    0.15730
PART 8
O3WB  3   -0.008455    0.817388    0.072559    10.50000    0.06688
PART 0
CL1   5    0.365661    0.368420    0.059204    10.25000    0.08398    0.21046 =
         0.06270   -0.02948   -0.01006    0.04605
PART 1
O4WA  3    0.352798    0.651914    0.072325    10.50000    0.08935
PART 2
O4WB  3    0.333411    0.675452    0.060447    10.50000    0.08397
PART 3
O4WC  3    0.392437    0.615449    1.110623    10.20000    0.09021
PART 0
PART 1
O5WA  3    0.027085    0.410287    1.134844    10.30000    0.17125
PART 2
O5WB  3    0.085236    0.472546    1.052650    10.30000    0.21676
PART 3
O5WC  3   -0.056886    0.428425    1.093765    10.30000    0.20803
PART 0
PART 1
O6WA  3    0.000000    0.500000    0.794684    10.20000    0.16804
PART 2
O6WB  3   -0.018832    0.536606    0.593709    10.20000    0.28216
PART 3
O6WC  3    0.000000    0.500000    1.380410    10.20000    0.32778
PART 0
HKLF 4


REM  acdtrm-hcl_b2x5 in P2(1)2(1)2
REM wR2 = 0.2132, GooF = S = 1.041, Restrained GooF = 1.046 for all data
REM R1 = 0.0724 for 5261 Fo > 4sig(Fo) and 0.0746 for all 5523 data
REM 412 parameters refined using 33 restraints

END

WGHT      0.1659      0.7543

REM Highest difference peak  0.562,  deepest hole -0.484,  1-sigma level  0.092
Q1    1  -0.0665  0.8409  0.0117  11.00000  0.05    0.56
Q2    1  -0.0419  0.8083  0.0594  11.00000  0.05    0.49
Q3    1   0.5046  0.5794  0.8421  11.00000  0.05    0.47
Q4    1   0.4969  0.5363  0.5564  11.00000  0.05    0.46
Q5    1   0.4976  0.5657  0.5214  11.00000  0.05    0.45
Q6    1   0.3578  0.3476  0.0882  11.00000  0.05    0.42
Q7    1   0.0177  0.8173  0.0645  11.00000  0.05    0.42
Q8    1   0.0466  0.4841  0.9323  11.00000  0.05    0.41
Q9    1  -0.1274  0.2740  1.0107  11.00000  0.05    0.38
Q10   1   0.4674  0.5893  0.2931  11.00000  0.05    0.38
;
_shelx_res_checksum   81985

_shelx_hkl_file
;
   0   0   2 1278.07   31.10
   0   0   3 3952.00   96.49
   0   0   3 3965.50   96.69
   0   0   4 1017.80   25.20
   0   0   4 1042.80   25.30
   0   0   5  186.48    4.90
   0   0  -6   18.30    0.90
   0   0   6   19.00    0.80
   0   0   6   19.20    0.90
   0   0   6   18.30    1.00
   0   0   7 3613.94   88.09
   0   0   7 3725.33   87.99
   0   0  -7 3553.44   88.09
   0   0   8   67.59    2.10
   0   0   8   69.29    2.10
   0   0  -8   69.49    2.10
   0   0  -9   23.90    1.00
   0   0   9   25.10    1.00
  -1   0   1  300.17    7.30
   1   0   1  304.87    7.30
   1   0   1  288.87    7.30
  -1   0   2  175.28    4.50
   1   0   2  184.98    4.50
   1   0   2  183.18    4.60
   1   0   3  139.69    3.60
   1   0   3  134.19    3.50
  -1   0   3  132.69    3.50
   1   0   4  156.38    4.10
  -1   0   4  155.18    4.10
  -1   0   4  153.28    4.00
   1   0   5    4.20    0.50
  -1   0   5    4.70    0.50
  -1   0   5    3.70    0.40
   1   0   6  163.28    4.40
  -1   0   6  170.98    4.40
   1   0  -6  170.48    4.40
  -1   0   6  169.88    4.60
   1   0   6  160.48    4.70
   1   0   6  165.48    4.40
  -1   0   6  161.48    4.30
  -1   0  -6  164.58    4.40
   1   0   6  172.18    4.60
  -1   0   7   31.70    1.20
  -1   0  -7   30.80    1.70
  -1   0  -7   34.00    1.30
   1   0   7   29.40    1.20
  -1   0   7   33.60    1.30
   1   0   7   32.00    1.30
   1   0  -7   32.90    1.30
   1   0   7   35.10    2.10
   1   0   8   -0.30    0.30
   1   0   8    0.10    0.30
  -1   0   8    0.20    0.30
  -1   0  -8   -0.20    0.30
   1   0  -8    0.10    0.30
   1   0  -9    0.30    0.30
   1   0   9    0.20    0.30
  -1   0  -9    0.20    0.30
   2   0   0 2397.46   58.59
   2   0   1 1298.77   31.30
  -2   0   1 1278.17   31.30
  -2   0   2    6.00    0.30
   2   0   2    4.60    0.30
  -2   0   3  602.34   14.80
   2   0   3  602.04   14.80
  -2   0   4   90.99    2.60
   2   0   4   88.69    2.50
  -2   0   5   49.80    1.60
   2   0   5   49.40    1.70
  -2   0   5   49.90    1.70
   2   0  -6   14.40    0.70
   2   0  -6   14.90    0.80
   2   0   6   14.40    0.80
  -2   0   6   16.10    0.80
   2   0   6   15.60    0.70
  -2   0   6   13.90    0.70
   2   0   6   15.70    0.80
  -2   0   6   15.10    0.90
  -2   0  -6   14.30    0.70
   2   0   6   15.00    0.90
   2   0   7  363.96    9.30
  -2   0   7  364.06    9.30
  -2   0  -7  353.96    9.80
   2   0  -7  377.66    9.30
   2   0   7  343.87    9.20
   2   0   7  375.76    9.20
  -2   0  -7  378.46    9.30
   2   0   8   21.40    1.00
   2   0  -8   21.70    1.00
  -2   0  -8   22.00    1.00
  -2   0   8   22.20    1.00
   2   0   8   22.20    0.90
   2   0  -9    0.30    0.30
  -2   0  -9    0.50    0.30
   2   0   9    0.30    0.30
   3   0   0   -0.50    0.10
   3   0   1  609.24   14.80
  -3   0  -1  604.34   14.80
  -3   0   1  608.94   14.80
   3   0   2   10.20    0.40
  -3   0   2   10.90    0.40
  -3   0   3 1009.60   24.40
   3   0   3  991.40   24.40
   3   0   4  369.86    9.40
  -3   0   4  373.26    9.40
  -3   0   5   12.10    0.70
  -3   0   5   13.30    0.80
   3   0   5   12.70    0.80
  -3   0   6   37.40    1.30
   3   0   6   36.20    1.30
   3   0  -6   38.10    1.30
   3   0   6   40.00    1.60
   3   0  -6   37.50    1.20
  -3   0  -6   38.50    1.30
  -3   0   6   37.60    1.40
   3   0   6   38.40    1.30
  -3   0  -6   39.70    1.70
   3   0   6   38.30    1.30
   3   0  -7   19.40    1.00
  -3   0   7   19.10    1.00
   3   0   7   20.90    1.00
   3   0   7   18.50    0.90
   3   0   7   21.00    0.90
  -3   0  -7   21.00    1.00
   3   0  -8    3.20    0.40
   3   0   8    2.50    0.40
  -3   0  -8    2.30    0.40
  -3   0   8    2.70    0.40
   3   0   8    3.10    0.40
   3   0   8    2.30    0.40
  -3   0  -9    0.10    0.30
   3   0   9    0.10    0.30
   3   0  -9   -0.10    0.30
  -4   0   0 9775.12  239.38
   4   0   0 9999.00  239.58
   4   0   1 1275.77   30.30
  -4   0   1 1234.08   30.30
  -4   0  -1 1235.48   30.30
   4   0   2  400.86   10.10
  -4   0  -2  408.16   10.10
  -4   0   2  415.96   10.10
  -4   0   3  501.15   12.50
  -4   0  -3  505.25   12.60
   4   0   3  510.55   12.50
  -4   0  -4  223.88    5.80
  -4   0   4  216.48    5.70
   4   0   4  213.68    5.70
  -4   0   5   20.10    1.00
   4   0   5   19.90    1.00
  -4   0  -5   20.00    1.10
  -4   0   6   26.20    1.10
   4   0   6   26.30    1.30
  -4   0   6   28.20    1.30
   4   0  -6   26.70    1.00
  -4   0   6   25.80    1.00
   4   0  -6   27.60    1.10
   4   0   6   24.50    1.10
   4   0   6   27.90    1.00
   4   0   6   27.50    1.00
   4   0   6   26.30    1.00
  -4   0  -6   25.30    1.00
  -4   0  -6   27.30    1.40
   4   0   7  164.48    4.60
   4   0  -7  170.18    4.70
  -4   0   7  171.88    4.60
   4   0   7  174.98    4.60
  -4   0  -7  177.48    4.60
   4   0   7  174.78    4.60
   4   0   8    3.80    0.40
   4   0   8    4.10    0.50
   4   0  -8    3.60    0.50
   4   0   8    3.20    0.50
  -4   0  -8    3.40    0.40
   4   0  -9    6.30    0.50
  -4   0  -9    6.30    0.50
   4   0   9    7.30    0.60
   4   0   9    6.90    0.50
   5   0   0    0.40    0.20
  -5   0   0    0.00    0.10
  -5   0  -1    7.40    0.40
  -5   0   1    7.60    0.30
   5   0   1    8.40    0.40
  -5   0   2  232.08    5.90
   5   0   2  233.58    5.90
  -5   0  -2  237.08    5.90
   5   0   3  307.47    7.70
  -5   0   3  296.57    7.60
  -5   0  -3  303.97    7.70
  -5   0   4  173.38    4.60
   5   0   4  174.58    4.70
  -5   0  -4  176.08    4.70
   5   0   5   83.89    2.60
  -5   0  -5   81.99    2.60
  -5   0   5   80.19    2.50
   5   0   6   -0.40    0.30
   5   0  -6    0.80    0.30
  -5   0   6    0.70    0.40
   5   0   6    0.90    0.30
  -5   0   6    0.40    0.30
  -5   0   6    0.80    0.30
   5   0   6    0.80    0.40
  -5   0  -6    0.30    0.30
   5   0  -6    0.00    0.30
   5   0   6    0.80    0.30
  -5   0  -6    0.80    0.40
   5   0   6    0.40    0.30
   5   0  -7    0.30    0.40
  -5   0  -7    1.20    0.40
   5   0   7    0.80    0.40
   5   0   7    0.20    0.30
   5   0   7    1.30    0.30
   5   0   8    2.60    0.40
   5   0  -8    2.40    0.40
   5   0   8    2.70    0.40
   5   0   8    2.00    0.40
  -5   0  -8    2.50    0.40
   5   0   9    0.40    0.20
  -5   0  -9    0.30    0.30
   5   0   9    0.50    0.30
   5   0   9    0.40    0.20
   5   0  -9    0.80    0.30
   6   0   0  438.16   10.70
  -6   0   0  427.66   10.60
   6   0  -1    9.10    0.40
  -6   0  -1    9.20    0.50
  -6   0   1    8.20    0.40
   6   0   1    8.90    0.50
   6   0   2   22.30    0.90
  -6   0  -2   23.20    0.90
  -6   0   2   21.50    0.80
  -6   0  -3  134.89    3.80
   6   0   3  141.79    3.80
  -6   0   3  142.69    3.70
  -6   0  -4   26.70    1.20
  -6   0   4   26.80    1.10
   6   0   4   27.70    1.20
   6   0  -5   31.70    1.10
   6   0   5   32.70    1.40
  -6   0  -5   33.30    1.40
   6   0   5   30.50    1.10
   6   0   5   26.60    1.30
   6   0   5   31.10    1.10
  -6   0   5   31.00    1.30
   6   0   6    4.10    0.50
   6   0   6    5.90    0.70
   6   0   6    6.30    0.70
  -6   0  -6    5.20    0.50
   6   0  -6    6.10    0.60
  -6   0   6    5.10    0.60
   6   0   6    5.10    0.50
  -6   0   6    4.20    0.50
   6   0  -6    4.80    0.50
  -6   0  -6    4.70    0.70
   6   0   6    6.30    0.50
   6   0   6    5.50    0.50
   6   0   7    0.40    0.30
   6   0   7    0.70    0.30
   6   0   7    0.10    0.30
  -6   0  -7    0.20    0.30
   6   0   7    0.50    0.30
   6   0  -7    0.80    0.40
   6   0   8    1.10    0.30
   6   0   8    0.90    0.30
   6   0   8    1.40    0.40
  -6   0  -8    1.00    0.30
   6   0  -8    1.10    0.40
   6   0  -9    0.50    0.30
  -6   0  -9    0.30    0.20
   6   0   9    0.00    0.20
   6   0   9    0.80    0.20
   6   0   9    0.40    0.20
   7   0   0   -0.10    0.20
  -7   0   0    0.50    0.20
  -7   0  -1   28.10    0.90
   7   0   1   27.00    1.00
  -7   0   1   27.00    0.90
  -7   0   2  400.16    9.80
  -7   0  -2  382.56    9.90
   7   0   2  404.16    9.90
  -7   0  -3   53.79    1.80
   7   0   3   55.39    1.80
  -7   0   3   54.19    1.70
  -7   0   4    0.80    0.30
   7   0   4    0.50    0.30
  -7   0  -4    0.90    0.40
  -7   0  -5  156.38    4.30
   7   0   5  160.68    4.30
   7   0   5  159.68    4.20
   7   0  -5  169.88    4.30
   7   0   5  154.28    4.30
   7   0   5  173.18    4.60
  -7   0  -5  163.18    4.70
   7   0   5  161.58    4.30
  -7   0   5  164.58    4.50
   7   0   6   32.20    1.20
   7   0   6   30.40    1.10
   7   0  -6   31.40    1.20
   7   0   6   30.10    1.50
   7   0   6   33.10    1.20
   7   0   6   31.60    1.20
   7   0   6   31.40    1.30
  -7   0  -6   30.90    1.60
  -7   0  -6   32.20    1.20
   7   0  -6   31.70    1.20
   7   0   7    0.50    0.30
   7   0   7    0.30    0.30
   7   0  -7    0.50    0.40
   7   0   7    0.30    0.30
   7   0   7    0.60    0.30
  -7   0  -7    0.40    0.30
   7   0   8    2.80    0.40
   7   0   8    2.60    0.30
   7   0  -8    2.40    0.40
   7   0   8    2.80    0.40
  -7   0  -8    2.70    0.40
   7   0   9   -0.20    0.20
  -7   0  -9    0.30    0.20
   7   0   9    0.00    0.20
   7   0   9   -0.20    0.20
   8   0   0  231.38    5.90
   8   0   1  105.79    2.90
   8   0   2   78.89    2.30
   8   0   3   67.19    2.10
  -8   0  -3   61.89    2.00
  -8   0  -4   19.60    1.00
   8   0   4   19.30    1.00
   8   0   5   11.80    0.70
   8   0  -5   12.00    0.60
   8   0   5   11.80    0.70
   8   0   5   10.50    0.60
   8   0   5   13.10    0.90
   8   0   5   11.40    0.70
   8   0   6    7.70    0.60
   8   0   6    8.20    0.60
   8   0   6    9.00    0.70
   8   0   6    8.40    0.70
   8   0   6    9.30    0.60
   8   0  -6    9.90    0.60
  -8   0  -6    8.50    0.60
   8   0   7    1.90    0.40
  -8   0  -7    1.60    0.40
   8   0   7    1.60    0.30
   8   0   7    2.00    0.40
   8   0   7    1.60    0.40
   8   0   8    7.80    0.60
  -8   0  -8    7.40    0.60
   8   0   8    8.40    0.60
   8   0   8    7.60    0.50
   8   0   9    0.00    0.20
   8   0   9    0.10    0.20
   9   0   0    0.30    0.30
   9   0   1  228.18    5.90
   9   0   2    9.30    0.70
   9   0   3    2.10    0.40
   9   0  -4    0.30    0.20
   9   0   4    0.00    0.20
   9   0   4    0.10    0.30
   9   0   4    0.20    0.30
   9   0   4    0.20    0.20
   9   0  -5    2.10    0.40
   9   0   5    2.30    0.40
   9   0   5    2.30    0.50
   9   0   5    3.10    0.40
   9   0   5    3.10    0.40
   9   0   6   55.89    1.70
   9   0   6   55.69    1.80
   9   0  -6   56.59    1.80
   9   0   6   55.79    1.90
   9   0   6   56.09    1.80
   9   0   7   23.00    0.90
   9   0   7   26.50    1.00
   9   0   7   24.50    1.10
   9   0  -7   23.90    1.10
   9   0   7   24.30    1.00
   9   0   8   -0.20    0.20
   9   0   8    0.60    0.20
   9   0   8    0.20    0.30
  10   0   0    2.70    0.40
  10   0   1   77.99    2.30
  10   0   2    6.90    0.70
  10   0   3   18.30    1.10
  10   0   3   18.70    0.80
  10   0  -3   18.60    0.90
  10   0   3   17.60    0.90
  10   0  -4   22.60    1.10
  10   0   4   24.40    1.00
  10   0   4   23.80    1.00
  10   0   4   25.10    1.00
  10   0   4   26.70    1.30
  10   0  -4   24.30    0.90
  10   0   5   49.80    1.70
  10   0  -5   49.30    1.60
  10   0   5   48.90    1.60
  10   0   5   47.90    1.50
  10   0  -5   50.29    1.80
  10   0   5   47.90    1.60
  10   0   6   33.50    1.20
  10   0   6   36.60    1.40
  10   0   6   32.90    1.20
  10   0  -6   32.70    1.20
  10   0  -6   34.40    1.40
  10   0   6   33.10    1.20
  10   0   7    3.40    0.40
  10   0   7    3.70    0.40
  10   0  -7    4.00    0.50
  10   0   7    4.40    0.50
  10   0   8    1.60    0.30
  10   0   8    2.60    0.30
  11   0   0    0.10    0.30
  11   0   1  112.39    3.20
  11   0   2   14.10    0.70
  11   0  -2   13.70    0.80
  11   0   2   14.70    0.70
  11   0   2   13.20    0.90
  11   0  -3    4.00    0.40
  11   0  -3    3.60    0.50
  11   0   3    4.00    0.50
  11   0   3    3.00    0.50
  11   0   3    2.90    0.40
  11   0   3    2.20    0.40
  11   0   4    8.50    0.60
  11   0   4    9.00    0.60
  11   0   4    8.00    0.60
  11   0  -4   10.10    0.80
  11   0  -4    9.00    0.60
  11   0   4    9.30    0.90
  11   0  -5    2.70    0.50
  11   0  -5    3.10    0.40
  11   0   5    3.90    0.50
  11   0   5    4.10    0.50
  11   0   5    3.10    0.40
  11   0   5    3.10    0.40
  11   0   6   71.99    2.20
  11   0   6   68.99    2.40
  11   0  -6   77.19    2.40
  11   0   6   75.49    2.30
  11   0   6   77.59    2.20
  11   0   7   16.80    0.80
  11   0   7   15.50    0.70
  11   0  -7   14.70    0.80
  11   0   7   16.00    0.70
  11   0   8    0.60    0.20
  11   0   8    0.60    0.20
  12   0   0  203.78    5.40
  12   0   0  201.48    5.30
  12   0   0  200.28    5.30
  12   0  -1    1.00    0.30
  12   0   1    0.70    0.40
  12   0   1    0.60    0.30
  12   0  -1    1.10    0.40
  12   0   1    1.00    0.30
  12   0   1    0.70    0.30
  12   0   2   14.20    0.70
  12   0  -2   13.10    0.80
  12   0   2   13.20    0.70
  12   0   2   12.80    0.90
  12   0   2   13.80    0.80
  12   0   3   28.10    1.10
  12   0   3   28.10    1.30
  12   0  -3   28.20    1.20
  12   0   3   28.90    1.10
  12   0   3   26.40    1.10
  12   0  -4    2.60    0.40
  12   0   4    2.50    0.40
  12   0   4    2.60    0.40
  12   0   4    2.60    0.40
  12   0  -4    1.90    0.50
  12   0   5   46.20    1.60
  12   0  -5   46.80    1.50
  12   0   5   49.50    1.70
  12   0   5   47.20    1.50
  12   0  -5   48.00    1.80
  12   0   5   48.30    1.60
  12   0  -6   29.50    1.30
  12   0   6   28.50    1.10
  12   0   6   28.10    1.20
  12   0   6   28.70    1.10
  12   0  -7    0.50    0.30
  12   0   7    0.80    0.30
  12   0   7    0.50    0.20
  12   0   7    0.60    0.20
  12   0   8    1.10    0.20
  12   0   8    1.40    0.20
  13   0   0    1.80    0.40
  13   0   0   -0.30    0.20
  13   0   1   -0.10    0.30
  13   0  -1    0.10    0.30
  13   0   1    0.00    0.30
  13   0   1    0.40    0.30
  13   0  -1    0.20    0.30
  13   0   2   49.99    1.60
  13   0   2   50.19    1.70
  13   0   2   49.99    1.80
  13   0  -2   51.69    1.80
  13   0   2   50.39    1.70
  13   0   3   19.80    0.90
  13   0   3   17.60    0.90
  13   0   3   16.50    0.80
  13   0  -3   18.20    1.00
  13   0   4   13.20    0.80
  13   0   4   14.90    0.90
  13   0  -4   14.50    1.00
  13   0   4   14.20    0.80
  13   0   4   14.10    0.80
  13   0  -4   13.60    0.70
  13   0   5    3.10    0.50
  13   0   5    2.10    0.40
  13   0  -5    3.10    0.60
  13   0   5    2.80    0.40
  13   0   5    3.70    0.40
  13   0   6    0.50    0.30
  13   0   6    0.80    0.30
  13   0  -6    0.40    0.40
  13   0   6    0.60    0.30
  13   0   7    0.40    0.20
  13   0   7    0.40    0.20
  13   0   7    0.80    0.30
  13   0  -7    0.70    0.30
  14   0   0   14.60    0.80
  14   0   0   16.90    0.90
  14   0   1    3.30    0.50
  14   0  -1    3.00    0.40
  14   0  -1    2.80    0.50
  14   0   1    4.30    0.50
  14   0   2   21.10    1.00
  14   0   2   20.10    0.90
  14   0  -2   19.90    1.10
  14   0   2   20.40    1.00
  14   0   3   33.40    1.30
  14   0   3   33.50    1.20
  14   0  -3   33.50    1.40
  14   0   3   32.50    1.20
  14   0  -4   41.60    1.60
  14   0   4   38.00    1.40
  14   0   4   39.50    1.40
  14   0   4   41.20    1.40
  14   0   5   17.60    0.80
  14   0  -5   17.40    1.00
  14   0   5   17.90    0.90
  14   0   5   17.10    0.80
  14   0   5   19.40    0.90
  14   0   6    2.00    0.30
  14   0   6    1.80    0.30
  14   0  -6    1.10    0.40
  14   0   6    2.10    0.30
  14   0   7    0.00    0.20
  14   0   7    0.30    0.20
  15   0   0    0.10    0.30
  15   0   0   -0.30    0.30
  15   0   1    1.20    0.40
  15   0  -1    0.80    0.40
  15   0   1    1.00    0.40
  15   0  -1    1.00    0.30
  15   0   2   37.00    1.40
  15   0   2   38.50    1.40
  15   0   2   38.80    1.40
  15   0  -2   39.80    1.50
  15   0   3   45.30    1.60
  15   0   3   43.90    1.50
  15   0  -3   47.70    1.70
  15   0   3   40.90    1.50
  15   0  -4    1.70    0.50
  15   0   4    1.60    0.30
  15   0   4    2.30    0.40
  15   0   4    1.60    0.30
  15   0  -5    2.30    0.40
  15   0   5    2.10    0.30
  15   0   5    1.90    0.30
  15   0   5    1.80    0.30
  15   0   6    0.70    0.20
  15   0   6    0.60    0.20
  15   0  -6    0.60    0.30
  15   0   6    0.60    0.20
  16   0   0   60.09    2.00
  16   0   0   60.89    2.00
  16   0   1   -0.30    0.30
  16   0  -1   -0.10    0.30
  16   0  -1   -0.10    0.30
  16   0   1   -0.50    0.30
  16   0   2    4.90    0.50
  16   0   2    4.60    0.50
  16   0  -2    5.70    0.60
  16   0   3    0.70    0.30
  16   0  -3    0.20    0.40
  16   0   3    0.20    0.30
  16   0   3    0.20    0.30
  16   0   4    0.40    0.30
  16   0  -4    0.60    0.40
  16   0   4    0.60    0.30
  16   0   4    0.90    0.30
  16   0   5    3.80    0.40
  16   0  -5    3.40    0.40
  16   0   5    3.60    0.30
  17   0   0   -0.30    0.30
  17   0   0    0.10    0.30
  17   0  -1    2.00    0.40
  17   0  -1    1.30    0.30
  17   0   1    1.80    0.40
  17   0   1    2.20    0.40
  17   0  -2    8.70    0.70
  17   0   2    9.00    0.60
  17   0   2    9.50    0.70
  17   0   3    0.80    0.30
  17   0   3    1.00    0.30
  17   0  -3    1.20    0.40
  17   0  -4    4.60    0.50
  17   0   4    6.10    0.50
  17   0   4    4.40    0.40
  17   0   5    0.30    0.20
  17   0  -5    0.50    0.20
  18   0   0   13.50    0.70
  18   0   0   14.30    0.80
  18   0   1    0.10    0.30
  18   0  -1    0.30    0.30
  18   0   1    0.30    0.30
  18   0   2   -0.10    0.30
  18   0  -2    0.10    0.30
  18   0   2   -0.40    0.20
  18   0   3    0.00    0.20
  18   0   3    0.20    0.20
  18   0  -3    0.40    0.30
  18   0   4    0.50    0.20
  18   0  -4    0.10    0.20
  19   0   0    0.20    0.30
  19   0   0    0.10    0.20
  19   0  -1   -0.10    0.30
  19   0   1   -0.10    0.20
  19   0   1    0.40    0.20
  19   0   2    4.40    0.40
  19   0   2    4.00    0.40
  19   0  -2    4.40    0.40
  19   0   3    0.60    0.30
  19   0  -3    1.10    0.30
  20   0   0    0.40    0.20
  20   0  -1    0.40    0.30
   0  -1   1 1384.76   33.70
   0  -1   2  112.99    2.90
   0  -1   2  116.19    2.90
   0   1   2  110.39    2.90
   0  -1   3  541.85   13.30
   0   1   3  555.34   13.40
   0  -1   3  550.54   13.40
   0   1   3  526.95   13.30
   0   1   4  501.55   12.20
   0  -1   4  478.55   12.30
   0  -1   4  498.65   12.20
   0   1   4  494.15   12.30
   0  -1   5    0.40    0.20
   0   1   5    0.10    0.20
   0   1   5    0.20    0.30
   0  -1   6  309.37    8.00
   0   1   6  327.37    8.20
   0  -1  -6  314.77    8.00
   0  -1   6  309.67    7.90
   0  -1   6  323.37    8.20
   0   1   6  314.37    7.90
   0   1   6  311.57    8.00
   0   1  -6  311.07    8.00
   0   1  -7  116.49    4.10
   0   1  -7  140.69    3.70
   0   1   7  140.69    3.70
   0  -1  -7  138.99    3.70
   0  -1   7  130.29    3.60
   0   1   7  132.69    3.60
   0  -1   7  134.69    3.70
   0   1   8    2.10    0.40
   0  -1   8    1.50    0.30
   0  -1   8    1.50    0.40
   0  -1  -8    1.40    0.40
   0   1  -8    1.00    0.40
   0  -1   9    2.60    0.40
   0  -1  -9    2.30    0.40
   0   1  -9    2.00    0.40
  -1   1   1   64.49    1.70
   1  -1   1   65.39    1.70
   1   1   1   66.69    1.70
   1   1   1   65.69    1.70
   1  -1   2    4.60    0.30
  -1   1   2    5.30    0.30
   1   1   2    4.90    0.30
  -1  -1   2    5.00    0.30
   1   1   2    4.50    0.30
  -1   1   3   33.90    1.10
   1  -1   3   33.40    1.00
   1   1   3   35.60    1.10
   1   1   3   33.90    1.10
  -1  -1   3   34.90    1.10
   1  -1   4    1.70    0.30
  -1   1   4    1.50    0.30
  -1   1   4    1.40    0.30
   1   1   4    1.90    0.30
   1   1   4    1.50    0.30
  -1  -1   4    2.00    0.30
  -1  -1   4    1.20    0.30
  -1   1   5   20.10    0.90
  -1   1   5   20.00    1.00
   1  -1   5   20.10    0.90
  -1  -1   5   19.00    0.80
   1   1   5   20.60    0.90
   1  -1   6   20.30    1.10
   1  -1   6   20.00    0.80
  -1   1   6   19.20    0.90
  -1  -1  -6   20.40    0.90
   1  -1   6   20.30    0.90
  -1   1   6   19.60    1.00
   1   1  -6   20.10    0.90
  -1   1   6   20.10    0.90
  -1  -1   6   19.90    0.80
   1   1   6   20.70    0.90
   1   1   6   19.50    0.90
   1   1   6   21.20    1.10
  -1   1  -6   20.70    0.90
   1   1   6   21.50    0.90
  -1  -1   6   21.10    1.00
   1  -1  -6   20.40    0.90
  -1  -1   6   20.00    0.90
   1  -1   7    7.60    0.70
   1   1  -7   14.00    0.90
   1   1  -7    9.90    1.00
  -1  -1  -7   14.50    0.90
  -1   1   7    6.90    0.60
   1  -1   7   10.00    0.70
  -1   1  -7    9.00    0.80
   1  -1  -7   10.50    0.90
  -1  -1   7   12.20    0.80
  -1  -1   7   12.00    0.80
  -1   1  -7    6.50    1.00
   1   1   7   11.20    0.70
   1   1   7   12.80    0.90
   1  -1   8    0.90    0.30
  -1   1   8    0.70    0.40
  -1  -1  -8    0.70    0.40
   1  -1   8    0.40    0.30
   1   1  -8    0.30    0.30
  -1  -1   8    0.80    0.30
   1  -1  -8    0.50    0.40
   1   1   8    0.80    0.30
  -1   1  -8    0.50    0.30
   1   1   8    0.90    0.40
   1  -1   9    0.20    0.30
   1   1  -9    0.50    0.30
  -1  -1  -9    0.40    0.30
   1   1   9    0.50    0.30
  -1  -1   9    0.20    0.30
   1  -1  -9    0.40    0.30
  -1   1  -9    0.40    0.30
   2  -1   0   -6.40    0.10
   2   1   0   -6.50    0.10
   2  -1   1  312.87    7.80
  -2   1   1  323.87    7.80
   2   1   1  305.97    7.80
   2   1   1  329.27    7.80
  -2   1  -1  314.47    7.90
  -2  -1   1  330.47    7.80
  -2   1   2   13.70    0.50
   2  -1   2   12.80    0.50
   2   1   2   13.20    0.50
   2   1   2   14.60    0.50
  -2  -1   2   13.70    0.50
   2  -1   3  125.39    3.20
  -2   1   3  125.59    3.30
  -2  -1   3  126.79    3.30
   2   1   3  121.29    3.20
   2   1   3  117.29    3.20
   2  -1   4  259.77    6.40
  -2   1   4  258.57    6.50
   2   1   4  240.78    6.50
  -2  -1   4  254.77    6.50
   2   1   4  246.88    6.40
   2  -1   5    5.20    0.50
  -2   1   5    5.50    0.60
  -2   1   5    5.30    0.50
   2   1   5    5.70    0.60
  -2  -1   5    5.60    0.50
  -2  -1   5    4.90    0.60
   2   1  -6  126.19    3.40
   2  -1   6  126.49    3.40
  -2   1   6  122.79    3.40
   2  -1   6  120.59    3.40
  -2  -1  -6  125.09    3.40
   2  -1   6  128.89    3.70
  -2   1   6  126.39    3.50
   2   1  -6  118.39    3.30
  -2   1   6  127.19    3.60
  -2   1   6  135.49    3.80
   2  -1   6  126.89    3.40
  -2  -1   6  128.69    3.40
   2   1   6  119.59    3.40
  -2  -1   6  119.49    3.40
  -2  -1   6  128.79    3.60
   2  -1  -6  127.59    3.50
  -2   1  -6  124.89    3.40
   2   1   6  133.79    3.70
   2   1   6  129.59    3.40
  -2   1  -6  133.39    3.90
   2   1   6  121.29    3.30
   2  -1   7   57.59    1.70
   2   1  -7   53.59    1.80
  -2   1   7   55.49    1.80
  -2  -1  -7   53.69    2.20
   2  -1   7   47.20    1.70
   2  -1   7   56.99    1.80
  -2  -1  -7   55.39    1.80
  -2   1  -7   55.19    1.80
  -2  -1   7   55.19    1.80
   2  -1  -7   53.99    1.80
   2   1   7   49.60    1.70
  -2   1  -7   53.39    2.20
   2   1   7   58.59    1.70
   2   1   7   57.49    1.80
   2   1  -8    0.30    0.30
  -2  -1  -8    0.80    0.40
   2  -1   8    0.00    0.30
  -2   1   8   -0.20    0.30
   2  -1   8    0.30    0.30
  -2  -1   8   -0.30    0.30
  -2   1  -8   -0.40    0.30
   2  -1  -8    0.50    0.40
   2   1   8   -0.10    0.30
   2   1   8    0.30    0.30
   2   1  -9    1.40    0.30
   2  -1   9    1.70    0.30
  -2  -1  -9    1.60    0.30
   2  -1  -9    2.20    0.40
   2   1   9    1.60    0.30
  -2   1  -9    1.60    0.30
   3  -1   0   31.80    0.90
  -3   1   0   30.50    0.90
   3  -1   1   69.99    1.80
  -3   1   1   68.49    1.80
  -3  -1  -1   69.69    1.80
   3   1   1   70.19    1.80
  -3   1  -1   70.59    1.90
  -3  -1   1   69.29    1.80
   3  -1   2  126.19    3.20
  -3   1   2  125.39    3.20
   3   1   2  127.79    3.30
  -3   1  -2  126.49    3.30
  -3  -1   2  125.39    3.20
   3  -1   3   94.19    2.60
  -3   1   3   97.59    2.60
  -3  -1   3   98.49    2.60
   3   1   3   95.99    2.60
   3  -1   4    2.80    0.40
  -3   1   4    2.30    0.30
  -3  -1   4    3.20    0.40
   3   1   4    3.90    0.40
  -3   1   5    9.50    0.60
   3  -1   5    9.40    0.70
  -3   1   5    9.30    0.70
  -3  -1   5   10.30    0.70
  -3  -1   5   10.10    0.60
  -3   1  -5    9.20    0.80
   3   1   5    9.30    0.70
   3   1  -6   56.69    1.70
   3  -1   6   60.09    1.80
   3   1  -6   57.19    1.80
  -3  -1  -6   60.99    2.20
  -3   1   6   60.49    2.10
   3  -1   6   55.79    1.80
   3  -1   6   61.69    1.80
  -3   1   6   58.09    2.00
  -3   1   6   58.59    1.80
  -3  -1  -6   58.19    1.80
   3  -1   6   61.69    2.10
   3   1   6   58.89    1.80
   3   1   6   60.89    1.80
  -3   1  -6   58.39    1.80
   3   1   6   56.29    1.80
  -3  -1   6   59.19    1.90
  -3   1  -6   62.89    2.30
   3   1   6   59.39    1.80
  -3  -1   6   58.09    1.80
   3   1   6   57.69    1.70
   3  -1  -6   60.29    1.90
   3   1   6   63.39    2.10
   3   1  -7    7.30    0.70
  -3  -1  -7    7.40    0.70
  -3   1   7    5.90    0.60
   3  -1   7    7.90    0.70
   3  -1   7    5.80    0.60
   3  -1   7    7.80    0.60
  -3  -1   7    6.30    0.60
   3   1   7    8.20    0.70
  -3   1  -7    8.50    1.40
   3   1   7    5.90    0.50
   3  -1  -7    8.60    0.70
   3   1   7    8.30    0.70
  -3   1  -7    8.90    0.70
   3  -1   8    7.30    0.60
   3  -1   8    7.10    0.60
   3  -1   8    6.60    0.60
   3   1  -8    7.80    0.70
  -3  -1  -8    6.70    0.60
   3   1   8    7.80    0.60
   3   1   8    8.10    0.70
  -3   1  -8    8.60    0.60
  -3  -1   8    7.70    0.70
   3   1   8    7.60    0.60
   3  -1  -8    8.30    0.70
  -3  -1  -9    1.90    0.30
   3   1  -9    2.50    0.40
   3  -1   9    2.80    0.40
  -3   1  -9    3.20    0.40
   3  -1  -9    2.50    0.40
   3   1   9    2.40    0.40
   4  -1   0 1054.79   25.80
  -4   1   0 1045.80   25.90
   4   1   0 1091.79   25.90
  -4   1   1 1638.74   40.60
   4  -1   1 1697.23   40.60
  -4  -1  -1 1640.24   40.50
   4   1   1 1689.63   40.60
  -4  -1   1 1670.73   40.50
  -4   1  -1 1704.63   40.60
   4  -1   2  344.27    8.60
  -4  -1  -2  347.27    8.60
  -4   1   2  343.27    8.50
  -4  -1   2  350.86    8.50
   4   1   2  341.57    8.60
  -4   1  -2  346.47    8.60
  -4   1   3  307.77    7.70
   4  -1   3  309.47    7.70
  -4   1  -3  307.67    7.70
   4   1   3  299.97    7.70
  -4  -1   3  298.57    7.60
   4  -1   4  475.45   11.80
  -4   1   4  488.15   11.80
  -4   1  -4  471.95   11.90
  -4  -1   4  469.75   11.80
   4   1   4  458.55   11.80
   4  -1   5  103.79    3.10
  -4  -1  -5  106.69    3.20
  -4   1   5  101.29    3.00
   4   1   5  104.99    3.10
  -4   1  -5  104.79    3.20
  -4  -1   5  104.89    3.10
  -4   1   6  103.79    3.10
  -4   1   6  106.99    3.20
   4  -1   6  100.29    3.00
   4   1  -6  106.39    2.90
  -4  -1  -6  106.79    2.90
   4  -1   6  107.59    2.90
   4   1  -6  101.19    2.90
   4  -1   6  106.39    3.00
  -4   1   6  104.29    3.00
  -4  -1  -6  106.49    3.40
   4  -1   6  108.89    3.20
   4   1   6  104.19    2.90
   4   1   6  106.69    2.90
   4   1   6  110.29    3.30
  -4   1  -6  107.79    3.40
   4  -1  -6  108.49    3.00
  -4  -1   6   98.99    2.90
   4   1   6  109.59    3.00
  -4  -1   6  101.69    3.00
   4   1   6  105.19    3.00
   4   1   6  107.49    2.90
  -4   1  -6  102.79    2.90
   4  -1  -6  105.59    2.90
   4   1  -7   91.19    2.70
   4  -1   7   89.69    2.70
   4  -1   7   90.19    2.70
  -4  -1  -7   93.89    2.70
   4  -1   7   92.29    2.60
  -4   1   7   89.79    2.70
  -4   1  -7   91.99    2.60
   4  -1  -7   93.39    2.70
   4   1   7   86.19    2.70
   4   1   7   92.99    2.60
   4   1   7   91.09    2.70
   4   1   7   94.69    2.60
  -4  -1   7   90.19    2.70
   4  -1   8   15.80    0.80
   4  -1   8   16.00    0.80
   4   1  -8   14.80    0.80
   4  -1   8   16.30    0.80
  -4  -1  -8   14.40    0.80
   4  -1  -8   15.00    0.90
   4   1   8   16.20    0.80
   4   1   8   16.10    0.90
  -4   1  -8   16.00    0.80
   4   1   8   15.00    0.80
   4  -1   9    3.10    0.30
   4   1  -9    2.70    0.40
   4  -1   9    3.50    0.40
  -4  -1  -9    3.10    0.40
   4   1   9    3.00    0.30
   4   1   9    3.00    0.40
   4  -1  -9    2.90    0.40
  -4   1  -9    2.60    0.40
   4   1   9    2.70    0.40
  -5  -1   0 2574.64   64.29
   5   1   0 2647.64   64.59
  -5   1   0 2618.24   64.49
   5  -1   0 2797.82   64.89
   5   1  -1  756.72   17.90
   5  -1   1  740.03   17.90
  -5  -1  -1  712.73   17.90
  -5   1   1  712.63   17.90
   5   1   1  748.43   18.00
  -5   1  -1  731.83   18.00
  -5  -1   1  739.23   17.90
   5  -1   2   85.69    2.40
  -5   1   2   85.89    2.30
  -5  -1  -2   83.29    2.30
   5   1   2   88.09    2.40
  -5   1  -2   86.09    2.40
  -5  -1   2   87.59    2.30
   5  -1   3  559.24   13.70
  -5  -1  -3  555.44   13.70
  -5   1   3  548.15   13.70
   5   1   3  559.44   13.70
  -5  -1   3  540.85   13.70
  -5   1  -3  559.54   13.80
  -5  -1  -4   58.99    1.90
  -5   1   4   54.59    1.80
   5  -1   4   57.29    1.80
   5   1   4   58.29    1.90
  -5  -1   4   54.79    1.80
  -5   1  -4   56.69    1.90
  -5  -1  -5    2.10    0.50
   5  -1   5    2.10    0.40
  -5   1   5    1.80    0.40
  -5  -1   5    1.60    0.40
   5   1   5    1.70    0.40
  -5   1  -5    1.80    0.50
   5  -1   6   77.19    2.30
   5   1  -6   79.79    2.20
  -5   1   6   75.59    2.40
   5  -1   6   79.59    2.20
   5  -1   6   75.79    2.20
   5   1  -6   76.29    2.30
   5  -1   6   74.59    2.30
  -5   1   6   75.09    2.30
  -5  -1  -6   77.89    2.20
  -5  -1  -6   75.89    2.70
  -5   1   6   79.99    2.60
   5  -1   6   80.79    2.60
   5   1   6   74.49    2.20
  -5   1  -6   76.89    2.20
  -5  -1   6   73.79    2.40
   5  -1  -6   77.59    2.30
   5   1   6   76.69    2.30
  -5   1  -6   78.29    2.70
   5   1   6   75.79    2.30
   5   1   6   75.39    2.20
   5  -1  -6   79.29    2.20
   5   1   6   78.09    2.60
   5   1   6   73.29    2.20
   5  -1   7   46.70    1.60
   5   1  -7   48.50    1.60
   5  -1   7   48.10    1.50
  -5  -1  -7   46.30    1.60
   5  -1   7   47.20    1.60
   5   1   7   44.70    1.60
   5  -1  -7   47.00    1.70
   5   1   7   45.50    1.50
   5   1   7   47.20    1.50
  -5   1  -7   48.30    1.60
   5   1   7   46.70    1.60
   5  -1   8   20.30    1.00
   5  -1   8   21.10    0.90
   5   1  -8   20.00    1.00
  -5  -1  -8   22.40    1.00
   5  -1   8   23.00    0.90
  -5   1  -8   22.50    1.00
   5   1   8   20.60    0.90
   5  -1  -8   20.40    1.00
   5   1   8   22.30    1.00
   5   1   8   21.50    0.90
   5  -1   9   -0.10    0.20
  -5  -1  -9    0.20    0.30
   5  -1   9   -0.20    0.20
   5   1  -9    0.10    0.20
   5  -1   9    0.20    0.20
   5  -1  -9    0.40    0.30
   5   1   9   -0.10    0.20
   5   1   9    0.00    0.20
   5   1   9    0.10    0.20
  -5   1  -9    0.00    0.30
   6   1   0 1322.77   31.40
  -6   1   0 1273.87   31.40
   6  -1   0 1328.27   31.40
  -6  -1   0 1246.58   31.30
  -6   1   1  337.07    8.50
   6   1  -1  361.06    8.50
  -6  -1  -1  343.47    8.50
   6  -1   1  344.57    8.60
  -6   1  -1  339.17    8.60
  -6  -1   1  335.07    8.40
   6   1   1  348.87    8.60
  -6   1   2   99.59    2.70
  -6  -1  -2   99.99    2.70
   6  -1   2   99.09    2.70
  -6  -1   2  100.99    2.70
   6   1   2  103.19    2.80
  -6   1  -2  101.99    2.80
   6  -1   3  693.23   17.00
  -6   1   3  691.23   17.00
  -6  -1  -3  696.93   17.00
   6   1   3  690.73   17.00
  -6  -1   3  675.13   16.90
  -6   1  -3  679.93   17.10
   6  -1   4  297.07    7.60
  -6   1   4  293.67    7.50
  -6  -1  -4  288.87    7.60
  -6  -1   4  286.27    7.50
  -6   1  -4  294.87    7.70
   6   1   4  293.47    7.60
  -6   1   5   28.00    1.20
   6  -1   5   28.00    1.20
   6   1  -5   26.50    1.00
   6  -1   5   26.30    1.00
   6  -1   5   26.60    1.00
  -6  -1  -5   27.00    1.30
   6   1   5   23.70    0.90
   6   1   5   27.70    1.30
  -6  -1   5   26.70    1.10
   6   1   5   26.50    1.00
   6  -1  -5   27.30    1.00
  -6   1  -5   26.50    1.30
   6   1   5   26.20    1.10
  -6   1  -5   26.30    1.10
  -6   1   6  135.69    4.00
   6   1  -6  144.99    3.70
   6  -1   6  139.79    3.70
   6  -1   6  141.49    4.10
  -6   1   6  132.19    3.90
   6  -1   6  132.99    3.70
  -6  -1  -6  135.49    4.20
  -6  -1  -6  138.09    3.70
   6   1  -6  135.99    3.80
   6  -1   6  140.49    3.80
   6  -1   6  137.39    3.70
   6   1   6  141.69    3.70
  -6  -1   6  130.39    3.80
   6   1   6  139.99    4.10
   6  -1  -6  135.79    3.80
  -6   1  -6  134.99    4.20
   6   1   6  139.69    3.70
   6   1   6  137.99    3.80
   6   1   6  143.49    3.80
  -6   1  -6  136.89    3.70
   6   1   6  136.19    3.70
   6  -1  -6  141.59    3.70
   6  -1   7   37.70    1.40
  -6  -1  -7   40.70    1.40
   6  -1   7   39.40    1.40
   6   1  -7   38.20    1.40
   6  -1   7   40.00    1.40
   6   1   7   39.80    1.30
   6   1   7   38.60    1.40
   6   1   7   39.50    1.30
   6  -1  -7   38.30    1.50
   6   1   7   39.40    1.40
   6   1   7   38.60    1.40
  -6   1  -7   38.70    1.40
   6  -1   8   16.10    0.80
   6  -1   8   16.60    0.80
  -6  -1  -8   16.10    0.80
   6   1  -8   16.00    0.80
   6  -1   8   16.60    0.80
   6  -1  -8   16.80    0.90
   6   1   8   17.40    0.80
   6   1   8   17.00    0.80
   6   1   8   16.80    0.80
  -6   1  -8   16.40    0.80
   6  -1   9    0.00    0.20
   6  -1   9    0.20    0.20
   6  -1   9    0.10    0.20
  -6  -1  -9    0.40    0.30
   6   1   9    0.00    0.20
  -6   1  -9    0.20    0.30
   6   1   9    0.10    0.20
   6  -1  -9   -0.10    0.20
   6   1   9   -0.10    0.20
   7  -1   0    1.50    0.30
   7   1   0    2.00    0.30
  -7   1   1  472.45   12.00
   7   1  -1  488.55   12.00
   7  -1   1  496.35   12.10
   7   1   1  490.05   12.10
  -7   1  -1  496.95   12.10
   7  -1   2  393.26    9.60
  -7   1   2  377.36    9.50
  -7  -1  -2  377.56    9.50
  -7   1  -2  378.76    9.60
   7   1   2  381.36    9.60
   7  -1   3   25.00    1.00
  -7  -1  -3   24.40    1.00
  -7   1   3   24.40    0.90
  -7   1  -3   22.90    1.00
  -7  -1   3   23.30    0.90
   7   1   3   23.50    1.00
  -7  -1  -4   23.90    1.10
  -7   1   4   22.60    1.00
   7  -1   4   24.50    1.10
   7   1   4   24.90    1.10
  -7  -1   4   25.50    1.10
  -7   1  -4   23.40    1.10
  -7   1   5   39.40    1.50
   7  -1   5   38.10    1.30
  -7  -1  -5   41.20    1.60
  -7  -1  -5   35.30    1.30
   7  -1   5   36.50    1.30
   7   1  -5   37.70    1.20
   7  -1   5   40.00    1.60
   7  -1   5   36.50    1.30
   7   1   5   38.20    1.30
   7   1   5   38.90    1.30
   7  -1  -5   38.20    1.20
   7   1   5   39.50    1.60
   7   1   5   38.90    1.40
  -7   1  -5   37.40    1.60
  -7   1  -5   37.50    1.30
   7   1   5   37.00    1.30
   7   1   5   36.00    1.30
   7  -1  -5   36.10    1.30
   7  -1   6   48.80    1.60
  -7   1   6   50.39    1.90
   7  -1   6   50.69    1.60
   7  -1   6   50.79    1.90
   7  -1   6   50.09    1.70
  -7  -1  -6   50.49    1.60
   7  -1   6   53.09    1.60
   7   1  -6   52.99    1.60
   7  -1  -6   50.99    1.70
   7   1   6   48.20    1.60
  -7   1  -6   50.19    1.60
   7   1   6   51.59    1.60
   7   1   6   49.60    1.60
   7   1   6   49.10    2.00
   7   1   6   51.09    1.70
   7   1   6   50.59    1.60
  -7   1  -6   48.30    2.10
   7  -1  -6   51.99    1.60
   7  -1   7   24.20    1.10
   7  -1   7   23.40    1.00
  -7  -1  -7   23.20    1.00
   7  -1   7   24.60    1.00
   7  -1   7   22.70    1.00
   7   1   7   23.30    1.00
   7   1   7   24.20    1.00
   7   1   7   24.00    1.00
  -7   1  -7   24.40    1.00
   7  -1  -7   23.80    1.10
   7   1   7   22.30    1.00
   7   1   7   25.90    1.10
   7  -1   8   21.20    0.90
   7  -1   8   21.30    0.90
  -7  -1  -8   21.30    0.90
   7  -1   8   21.50    0.90
   7   1   8   20.90    0.90
  -7   1  -8   20.70    0.90
   7  -1  -8   18.90    0.90
   7   1   8   20.30    0.90
   7   1   8   21.20    0.90
   7  -1   9    2.80    0.30
  -7  -1  -9    2.40    0.30
   7  -1   9    1.60    0.20
   7  -1   9    2.20    0.30
  -7   1  -9    2.20    0.30
   7   1   9    2.70    0.30
   7   1   9    2.70    0.30
   8   1   0   18.80    0.80
   8  -1   0   19.30    0.80
  -8   1   0   19.70    0.70
  -8   1   1  595.44   15.30
   8  -1   1  625.74   15.40
   8   1  -1  649.83   15.40
  -8   1  -1  614.84   15.40
   8   1   1  640.64   15.50
  -8   1   2   32.10    1.10
   8  -1   2   33.40    1.20
  -8   1  -2   31.50    1.20
   8   1   2   31.40    1.20
  -8   1   3   24.10    1.00
   8  -1   3   26.70    1.10
  -8   1  -3   23.00    1.10
   8   1   3   25.10    1.10
   8  -1   4    5.00    0.60
  -8   1   4    4.80    0.50
  -8   1  -4    5.10    0.60
   8   1   4    3.90    0.50
   8  -1   5   28.80    1.10
   8   1  -5   30.10    1.10
   8  -1   5   29.90    1.40
   8  -1   5   28.20    1.10
   8  -1   5   29.40    1.10
   8   1   5   29.40    1.10
   8   1   5   30.40    1.20
   8   1   5   28.10    1.10
  -8   1  -5   27.60    1.10
   8   1   5   29.40    1.10
   8  -1  -5   30.30    1.10
  -8   1  -5   28.20    1.40
   8   1   5   31.80    1.40
   8  -1   6   37.40    1.30
   8   1  -6   37.60    1.30
   8  -1   6   38.80    1.40
   8  -1   6   37.90    1.30
   8  -1   6   35.00    1.30
   8  -1  -6   38.90    1.30
   8   1   6   37.50    1.30
  -8   1  -6   36.20    1.30
   8   1   6   35.70    1.30
   8   1   6   38.50    1.30
   8   1   6   35.70    1.30
   8  -1   7    8.10    0.70
   8  -1   7    8.00    0.60
   8  -1   7    7.40    0.60
  -8  -1  -7    6.80    0.60
   8  -1   7    6.60    0.50
   8  -1  -7    7.30    0.80
  -8   1  -7    7.40    0.60
   8   1   7    7.90    0.60
   8   1   7    7.30    0.70
   8   1   7    7.00    0.60
   8   1   7    8.30    0.60
   8  -1   8   19.50    0.90
  -8  -1  -8   21.40    1.10
   8  -1   8   20.00    0.90
   8  -1   8   20.20    0.80
   8  -1  -8   20.00    1.00
   8   1   8   21.40    0.80
   8   1   8   20.30    0.90
  -8   1  -8   19.90    0.90
   8   1   8   21.80    0.90
   8   1   8   19.20    0.80
   8  -1   9    0.70    0.20
   8  -1   9    0.30    0.20
   8   1   9    0.70    0.20
   8   1   9    0.50    0.20
   9   1   0 1099.49   26.90
   9  -1   0 1103.69   26.90
   9  -1   1  179.38    4.80
   9   1   1  185.48    4.80
   9  -1   2    4.00    0.50
   9   1   2    5.30    0.50
   9  -1   3    3.00    0.50
   9   1   3    1.80    0.40
   9  -1   4    1.90    0.40
   9  -1   4    2.70    0.40
   9   1  -4    2.90    0.40
   9  -1   4    2.90    0.40
   9  -1   4    2.30    0.30
   9  -1  -4    2.40    0.30
   9   1   4    1.90    0.50
   9   1   4    2.90    0.40
   9   1   4    3.60    0.40
   9   1   4    3.00    0.40
   9  -1   5    2.30    0.40
   9  -1   5    2.90    0.40
   9  -1   5    2.60    0.50
   9  -1   5    2.30    0.50
   9   1  -5    2.50    0.40
   9   1   5    3.50    0.40
   9   1   5    2.80    0.40
   9  -1  -5    2.70    0.40
   9   1   5    2.80    0.50
   9   1   5    3.10    0.40
   9  -1   6    5.30    0.50
   9  -1   6    5.90    0.50
   9   1  -6    6.90    0.60
   9  -1   6    6.90    0.70
   9  -1   6    6.20    0.50
   9   1   6    5.00    0.50
  -9   1  -6    6.20    0.50
   9   1   6    6.20    0.50
   9   1   6    6.30    0.60
   9   1   6    4.70    0.50
   9  -1   7   50.89    1.70
   9  -1   7   46.80    1.60
   9  -1   7   48.80    1.60
   9  -1   7   46.20    1.50
   9   1   7   47.40    1.50
   9   1   7   48.60    1.60
   9   1   7   49.90    1.70
  -9   1  -7   47.60    1.60
   9  -1   8    6.20    0.50
   9  -1   8    6.10    0.50
   9  -1   8    6.20    0.50
  -9   1  -8    5.00    0.50
   9   1   8    6.20    0.50
   9   1   8    6.00    0.50
   9   1   8    5.70    0.40
  10  -1   0   91.39    2.60
  10   1   0   91.99    2.60
  10  -1   1  104.29    3.00
  10   1   1  103.79    3.00
  10  -1   2   70.09    2.20
  10   1   2   71.39    2.20
  10  -1   3   30.20    1.30
  10  -1   3   31.80    1.30
  10   1  -3   31.50    1.30
  10  -1   3   30.50    1.10
  10   1   3   31.40    1.10
  10   1   3   33.50    1.20
  10  -1  -3   31.70    1.30
  10   1   3   35.40    1.40
  10  -1   4    4.90    0.60
  10  -1   4    3.80    0.40
  10  -1   4    4.10    0.40
  10  -1   4    4.30    0.50
  10   1  -4    4.60    0.40
  10   1  -4    3.90    0.50
  10   1   4    5.20    0.50
  10   1   4    5.40    0.60
  10   1   4    4.60    0.50
  10   1   4    4.70    0.50
  10  -1  -4    3.90    0.40
  10  -1   5   10.70    0.70
  10  -1   5   10.60    0.60
  10   1  -5   11.20    0.90
  10   1  -5    9.90    0.60
  10  -1   5   11.00    0.70
  10   1   5   11.10    0.70
  10  -1  -5   10.70    0.70
  10   1   5   10.60    0.70
  10   1   5   11.10    0.60
  10   1   5   11.00    0.80
  10  -1   6   33.70    1.30
  10  -1   6   33.00    1.20
  10   1  -6   33.80    1.40
  10   1  -6   34.30    1.20
  10  -1   6   31.50    1.20
  10  -1  -6   34.90    1.40
  10   1   6   33.70    1.40
  10   1   6   33.00    1.20
  10   1   6   34.80    1.20
  10   1   6   33.70    1.20
  10  -1   7    9.70    0.60
  10  -1   7   10.60    0.60
  10  -1   7   10.30    0.70
  10   1   7    9.20    0.60
  10   1   7   10.00    0.60
  10  -1  -7    9.70    0.70
  10   1   7   10.90    0.70
  10  -1   8    2.90    0.40
  10  -1   8    3.70    0.30
  10   1   8    2.50    0.30
  10   1   8    3.00    0.30
  10   1   8    2.60    0.30
  11   1   0   19.40    0.90
  11  -1   0   20.40    0.90
  11  -1   1   23.30    1.00
  11   1   1   23.80    1.10
  11  -1   2    3.10    0.60
  11  -1   2    2.50    0.40
  11  -1   2    2.50    0.40
  11   1  -2    2.40    0.40
  11   1   2    2.40    0.50
  11   1   2    2.10    0.40
  11   1   2    2.10    0.40
  11  -1  -2    1.70    0.40
  11  -1   3   56.09    1.70
  11  -1   3   58.69    2.00
  11   1  -3   55.99    1.60
  11  -1   3   52.19    1.70
  11  -1   3   54.59    1.70
  11   1  -3   56.29    1.90
  11  -1  -3   52.19    1.90
  11   1   3   55.19    2.00
  11   1   3   53.99    1.70
  11   1   3   56.09    1.80
  11   1   3   54.39    1.70
  11   1  -4   30.40    1.10
  11  -1   4   29.60    1.10
  11  -1   4   29.80    1.40
  11   1  -4   29.90    1.30
  11  -1   4   30.30    1.10
  11  -1   4   32.80    1.20
  11   1   4   29.40    1.20
  11  -1  -4   30.30    1.30
  11   1   4   31.80    1.20
  11   1   4   30.00    1.10
  11   1   4   30.20    1.50
  11   1   4   30.60    1.10
  11  -1  -4   29.90    1.10
  11  -1   5    7.00    0.60
  11   1  -5    7.10    0.60
  11  -1   5    7.60    0.60
  11  -1   5    7.10    0.60
  11   1  -5    7.90    0.80
  11   1   5    7.30    0.60
  11   1   5    7.80    0.70
  11  -1  -5    6.60    0.60
  11   1   5    7.70    0.60
  11   1   5    8.40    0.60
  11  -1  -5    9.30    0.80
  11  -1   6    0.80    0.40
  11  -1   6    0.80    0.30
  11   1  -6    0.70    0.40
  11  -1   6    0.50    0.30
  11   1  -6    0.30    0.30
  11   1   6    0.90    0.30
  11   1   6    0.80    0.40
  11   1   6    0.50    0.30
  11  -1  -6    0.60    0.40
  11   1   6    0.60    0.30
  11  -1   7   13.20    0.60
  11  -1   7   12.70    0.70
  11  -1   7   12.90    0.70
  11   1   7   11.70    0.70
  11   1   7   12.50    0.70
  11   1   7   13.20    0.70
  11  -1  -7   13.50    0.80
  11  -1   8    2.30    0.30
  11  -1   8    2.70    0.30
  11   1   8    2.40    0.30
  11   1   8    1.60    0.30
  11   1   8    2.00    0.30
  12   1   0   21.60    0.90
  12   1   0   21.10    1.00
  12   1   0   21.60    1.00
  12  -1   0   22.70    1.00
  12  -1   0   23.00    1.00
  12  -1   0   22.70    1.00
  12   1  -1  135.29    3.60
  12  -1   1  124.29    3.50
  12  -1   1  127.99    3.50
  12   1  -1  126.59    3.50
  12  -1   1  126.29    3.50
  12  -1   1  130.59    3.60
  12   1   1  128.59    3.50
  12   1   1  133.09    3.70
  12  -1  -1  127.39    3.60
  12   1   1  128.49    3.50
  12  -1  -1  127.79    3.50
  12  -1   2   10.80    0.70
  12  -1   2   10.20    0.80
  12  -1   2   11.00    0.70
  12  -1   2   11.00    0.70
  12   1  -2   10.50    0.80
  12   1   2   11.00    0.60
  12   1   2   10.70    0.80
  12   1   2   10.30    0.70
  12   1   2   11.30    0.70
  12  -1  -2   11.30    0.80
  12  -1   3    6.80    0.60
  12   1  -3    6.90    0.70
  12  -1   3    7.20    0.80
  12  -1   3    7.30    0.60
  12  -1   3    6.40    0.60
  12  -1  -3    6.30    0.70
  12   1   3    8.00    0.80
  12   1   3    7.00    0.60
  12   1   3    7.90    0.60
  12   1   3    7.60    0.60
  12  -1   4    6.60    0.60
  12  -1   4    6.20    0.50
  12  -1   4    6.40    0.60
  12   1  -4    6.50    0.70
  12   1  -4    5.80    0.50
  12   1   4    7.90    0.60
  12  -1  -4    7.60    0.70
  12   1   4    6.60    0.60
  12   1   4    7.10    0.60
  12  -1  -4    6.70    0.60
  12   1   4    6.20    0.50
  12  -1   5    4.90    0.50
  12  -1   5    4.50    0.40
  12   1  -5    4.50    0.40
  12  -1   5    4.70    0.50
  12  -1   5    4.40    0.50
  12   1  -5    4.80    0.60
  12   1   5    5.10    0.50
  12   1   5    6.00    0.60
  12   1   5    4.90    0.50
  12  -1  -5    5.10    0.60
  12   1   5    5.00    0.50
  12   1  -6   22.50    1.10
  12  -1   6   23.00    0.90
  12  -1   6   22.50    0.90
  12  -1   6   21.70    1.00
  12   1   6   21.50    0.90
  12   1   6   20.10    0.90
  12  -1  -6   23.20    1.10
  12   1   6   22.20    0.90
  12   1   6   22.70    1.00
  12  -1   7    2.50    0.40
  12  -1   7    2.70    0.30
  12  -1   7    2.50    0.30
  12  -1  -7    2.70    0.40
  12   1   7    2.60    0.40
  12   1   7    2.60    0.30
  12   1   7    2.00    0.30
  12  -1   8    0.20    0.20
  12  -1   8    0.20    0.20
  12   1   8    0.50    0.30
  13   1   0   45.20    1.50
  13   1   0   44.60    1.60
  13  -1   0   47.60    1.60
  13   1  -1   12.00    0.70
  13  -1   1   12.70    0.70
  13   1  -1   12.60    0.80
  13  -1   1   13.00    0.80
  13  -1   1   12.20    0.80
  13  -1   1   12.30    0.70
  13   1   1   12.50    0.70
  13   1   1   11.40    0.80
  13   1   1   13.50    0.80
  13  -1  -1   12.60    0.70
  13  -1  -1   11.30    0.80
  13  -1   2   16.40    0.90
  13  -1   2   16.10    0.80
  13  -1   2   15.60    0.80
  13   1  -2   14.30    0.90
  13  -1   2   14.20    0.90
  13  -1  -2   13.50    0.80
  13   1   2   15.70    0.80
  13   1   2   13.90    0.80
  13   1   2   14.80    1.00
  13  -1  -2   15.20    0.90
  13   1   2   15.20    0.80
  13   1  -3   23.40    1.20
  13  -1   3   23.60    1.00
  13  -1   3   25.00    1.00
  13  -1   3   24.60    1.10
  13   1   3   24.10    1.00
  13  -1  -3   24.50    1.20
  13   1   3   23.20    1.00
  13   1   3   24.30    1.00
  13   1  -4   35.40    1.50
  13  -1   4   36.70    1.40
  13   1  -4   36.10    1.20
  13  -1   4   39.70    1.40
  13  -1   4   35.90    1.30
  13   1   4   37.00    1.40
  13   1   4   35.70    1.30
  13   1   4   36.60    1.40
  13   1   4   37.80    1.30
  13  -1  -4   38.60    1.60
  13   1  -5   10.00    0.60
  13  -1   5   10.90    0.70
  13  -1   5    9.90    0.60
  13  -1   5   11.20    0.70
  13  -1   5   11.30    0.70
  13   1  -5   10.60    0.90
  13   1   5   10.50    0.70
  13   1   5   12.40    0.80
  13   1   5   10.60    0.60
  13  -1  -5   11.00    0.90
  13   1   5   10.60    0.70
  13  -1   6    0.60    0.30
  13  -1   6    0.90    0.30
  13   1  -6    1.10    0.40
  13  -1   6    0.20    0.30
  13   1   6    0.70    0.30
  13   1   6    1.00    0.30
  13   1   6    1.30    0.30
  13   1   6    1.20    0.30
  13  -1  -6    0.70    0.40
  13  -1   7    2.20    0.30
  13  -1   7    2.10    0.30
  13  -1   7    1.40    0.30
  13  -1  -7    2.20    0.30
  13   1   7    1.70    0.30
  13   1   7    2.00    0.30
  13   1   7    1.90    0.30
  14  -1   0   17.70    0.90
  14   1   0   18.00    0.90
  14   1   0   19.20    1.00
  14  -1   0   17.40    0.90
  14  -1   1    6.80    0.60
  14  -1   1    6.10    0.60
  14   1  -1    5.90    0.50
  14   1  -1    5.90    0.60
  14  -1   1    6.70    0.60
  14  -1  -1    5.30    0.50
  14   1   1    6.70    0.60
  14   1   1    6.60    0.60
  14  -1  -1    7.00    0.70
  14  -1   2    5.60    0.60
  14  -1   2    6.20    0.50
  14   1  -2    5.70    0.60
  14  -1   2    6.50    0.60
  14   1   2    6.30    0.60
  14   1   2    4.50    0.50
  14  -1  -2    6.20    0.70
  14  -1  -2    5.50    0.60
  14  -1   3   29.00    1.20
  14  -1   3   27.20    1.10
  14  -1   3   25.70    1.10
  14   1  -3   27.30    1.30
  14   1   3   25.60    1.00
  14   1   3   25.80    1.10
  14   1   3   28.30    1.20
  14  -1  -3   27.30    1.30
  14   1  -4   26.10    1.20
  14  -1   4   27.00    1.20
  14  -1   4   24.40    1.00
  14  -1   4   26.50    1.10
  14  -1   4   26.10    1.10
  14   1   4   25.50    1.00
  14   1   4   25.10    1.00
  14  -1  -4   25.40    1.20
  14   1   4   24.30    1.10
  14   1  -5    7.30    0.70
  14  -1   5    6.40    0.60
  14  -1   5    6.70    0.60
  14  -1   5    6.60    0.60
  14   1   5    6.10    0.50
  14   1   5    6.50    0.50
  14   1   5    6.50    0.50
  14   1   5    6.30    0.60
  14  -1  -5    6.20    0.60
  14   1  -6    3.20    0.40
  14  -1   6    3.20    0.40
  14  -1   6    3.30    0.30
  14  -1   6    3.70    0.40
  14   1   6    3.10    0.40
  14  -1  -6    3.60    0.40
  14   1   6    3.20    0.30
  14   1   6    3.00    0.40
  14   1   6    2.50    0.30
  14  -1   7    3.30    0.30
  14  -1   7    3.60    0.30
  14   1   7    2.80    0.50
  14   1   7    3.30    0.40
  14   1   7    2.90    0.30
  15   1   0    8.80    0.70
  15  -1   0    8.20    0.70
  15  -1   0    8.60    0.70
  15   1   0    9.60    0.70
  15   1  -1   10.50    0.80
  15   1  -1    8.90    0.70
  15  -1   1    8.80    0.70
  15  -1   1    9.80    0.70
  15  -1   1   11.20    0.70
  15  -1  -1   10.20    0.80
  15   1   1   10.30    0.70
  15   1   1    9.10    0.70
  15  -1  -1    9.50    0.70
  15   1  -2   23.20    1.20
  15  -1   2   26.40    1.00
  15  -1   2   24.80    1.10
  15  -1   2   24.20    1.10
  15   1   2   25.80    1.10
  15  -1  -2   25.40    1.20
  15   1   2   25.10    1.10
  15  -1  -2   25.10    1.10
  15  -1   3   38.50    1.40
  15  -1   3   37.00    1.30
  15  -1   3   37.20    1.30
  15   1  -3   36.60    1.50
  15   1   3   36.10    1.30
  15   1   3   39.30    1.40
  15  -1  -3   38.50    1.50
  15   1   3   37.00    1.30
  15  -1   4   13.70    0.80
  15  -1   4   13.70    0.70
  15  -1   4   13.00    0.70
  15   1  -4   11.60    0.90
  15   1   4   12.80    0.70
  15  -1  -4   12.70    0.90
  15   1   4   13.40    0.80
  15   1   4   12.80    0.70
  15  -1   5    5.10    0.50
  15  -1   5    4.60    0.40
  15   1  -5    4.90    0.60
  15  -1   5    5.90    0.50
  15  -1  -5    5.90    0.60
  15   1   5    5.10    0.40
  15   1   5    5.60    0.50
  15   1   5    5.70    0.50
  15  -1   6    2.60    0.30
  15  -1   6    3.10    0.30
  15  -1   6    2.80    0.30
  15   1  -6    2.80    0.40
  15   1   6    2.70    0.30
  15   1   6    2.40    0.30
  15   1   6    2.80    0.40
  15  -1  -6    3.30    0.40
  16   1   0    5.50    0.60
  16   1   0    5.20    0.50
  16  -1   0    5.70    0.60
  16  -1   0    6.00    0.60
  16  -1   1    2.20    0.40
  16  -1   1    2.50    0.40
  16   1  -1    2.20    0.50
  16   1   1    2.90    0.40
  16   1   1    1.70    0.40
  16  -1  -1    3.00    0.50
  16  -1  -1    1.80    0.40
  16  -1   2    7.30    0.60
  16  -1   2    7.30    0.60
  16   1  -2    8.60    0.70
  16  -1   2    7.40    0.60
  16  -1  -2    6.70    0.70
  16   1   2    6.90    0.60
  16  -1  -2    7.00    0.80
  16   1   2    8.00    0.60
  16  -1   3    3.90    0.40
  16  -1   3    3.20    0.40
  16  -1   3    3.90    0.40
  16   1  -3    3.70    0.50
  16   1   3    3.30    0.40
  16  -1  -3    3.50    0.50
  16   1   3    3.70    0.50
  16  -1   4    1.90    0.30
  16  -1   4    1.90    0.30
  16  -1   4    2.10    0.40
  16   1  -4    1.90    0.40
  16   1   4    2.10    0.30
  16   1   4    2.20    0.40
  16   1   4    2.00    0.30
  16  -1  -4    2.50    0.50
  16  -1   5    3.30    0.40
  16   1  -5    2.90    0.40
  16  -1   5    3.40    0.30
  16   1   5    3.00    0.40
  16  -1  -5    3.40    0.40
  16   1   5    3.00    0.30
  16   1   5    3.10    0.30
  17   1   0    0.20    0.30
  17  -1   0    0.40    0.30
  17  -1   0    0.30    0.30
  17   1   0    0.30    0.30
  17  -1   1    2.30    0.40
  17  -1   1    1.90    0.40
  17   1  -1    2.60    0.50
  17   1   1    1.90    0.40
  17  -1  -1    2.20    0.40
  17  -1  -1    1.90    0.40
  17   1   1    2.70    0.40
  17  -1   2   -0.20    0.30
  17  -1   2   -0.10    0.30
  17   1  -2    0.30    0.30
  17  -1  -2    0.00    0.30
  17   1   2    0.10    0.30
  17   1   2   -0.10    0.30
  17  -1   3    2.10    0.30
  17  -1   3    1.70    0.30
  17   1  -3    2.30    0.40
  17  -1   3    1.90    0.40
  17   1   3    2.00    0.40
  17  -1  -3    2.80    0.40
  17   1   3    2.30    0.40
  17  -1   4    4.70    0.40
  17  -1   4    4.70    0.40
  17  -1   4    6.10    0.50
  17   1  -4    5.40    0.50
  17   1   4    5.10    0.40
  17  -1  -4    6.20    0.50
  17   1   4    5.30    0.40
  17   1  -5    0.00    0.30
  17  -1   5    0.10    0.20
  17   1   5    0.20    0.20
  17  -1  -5    0.50    0.20
  18  -1   0   14.40    0.80
  18   1   0   12.80    0.80
  18   1   0   13.00    0.70
  18  -1   0   13.70    0.80
  18  -1   1    6.20    0.50
  18   1  -1    6.70    0.60
  18  -1   1    5.50    0.50
  18   1   1    5.60    0.50
  18   1   1    5.40    0.50
  18  -1  -1    6.50    0.60
  18  -1  -1    6.10    0.50
  18  -1   2    3.20    0.40
  18  -1   2    3.50    0.40
  18   1  -2    3.30    0.40
  18   1   2    3.60    0.40
  18   1   2    3.20    0.40
  18  -1  -2    3.80    0.50
  18   1  -3   -0.10    0.30
  18  -1   3   -0.30    0.20
  18  -1   3    0.30    0.20
  18   1   3    0.20    0.20
  18  -1  -3    0.00    0.30
  18   1   3    0.20    0.20
  18  -1   4    1.00    0.20
  18   1  -4    1.10    0.30
  18   1   4    0.80    0.20
  18  -1  -4    0.50    0.30
  19   1   0    6.10    0.50
  19  -1   0    6.00    0.50
  19  -1   0    6.30    0.50
  19  -1   1    5.60    0.50
  19  -1   1    4.90    0.40
  19   1  -1    4.70    0.40
  19   1   1    4.90    0.40
  19  -1  -1    5.00    0.50
  19   1   1    6.10    0.50
  19  -1   2    0.60    0.20
  19   1  -2    0.40    0.30
  19  -1   2    0.40    0.20
  19   1   2    1.00    0.20
  19  -1  -2    0.70    0.30
  19   1   2    0.40    0.20
  19   1  -3    0.70    0.20
  19  -1   3    0.80    0.20
  19   1   3    0.40    0.30
  19  -1  -3    0.60    0.20
  20  -1   0   12.90    0.80
  20   1   0   15.00    0.60
   0   2   1  382.26    9.30
   0   2   2   57.49    1.60
   0  -2   2   55.99    1.50
   0  -2   3  228.78    5.60
   0   2   3  218.98    5.60
   0   2   3  224.38    5.70
   0   2   4   53.79    1.60
   0  -2   4   53.89    1.60
   0   2   4   54.39    1.70
   0   2   5    1.20    0.30
   0  -2   5    1.10    0.30
   0   2   5    1.00    0.30
   0  -2   6   17.90    0.80
   0   2   6   20.20    1.00
   0  -2   6   18.40    0.90
   0   2   6   17.70    0.80
   0  -2   6   19.30    0.80
   0   2  -6   19.10    0.80
   0   2   6   17.60    0.90
   0  -2  -6   19.50    0.90
   0   2   6   19.80    0.80
   0  -2  -7  115.89    3.30
   0  -2   7  114.49    3.30
   0   2  -7  109.19    3.70
   0   2   7  114.29    3.30
   0   2  -7  113.59    3.20
   0  -2   7  116.69    3.20
   0   2   7  121.89    3.20
   0  -2   8   10.60    0.60
   0  -2  -8   10.90    0.80
   0   2   8   11.00    0.80
   0   2  -8   11.10    0.70
   0  -2   8   10.80    0.70
   0  -2  -9    0.00    0.30
   0  -2   9    0.20    0.30
   0   2  -9    0.20    0.30
   1  -2   1  503.75   12.50
  -1   2   1  516.25   12.50
   1   2   1  511.15   12.50
  -1   2  -1  520.45   12.50
   1   2   1  518.35   12.50
   1  -2   2  108.59    2.80
  -1   2   2  110.59    2.80
   1   2   2  111.79    2.80
   1   2   2  110.09    2.80
  -1  -2   2  108.09    2.80
   1  -2   3   38.80    1.20
  -1   2   3   40.90    1.20
  -1  -2   3   38.00    1.20
   1   2   3   39.80    1.20
   1   2   3   38.00    1.20
  -1   2   4   54.19    1.70
   1  -2   4   55.39    1.60
  -1   2   4   56.09    1.70
   1   2   4   53.79    1.70
  -1  -2   4   55.49    1.60
   1   2   4   54.59    1.70
   1  -2   5   23.10    1.00
  -1   2   5   23.80    1.10
  -1   2   5   25.10    1.00
   1   2   5   24.80    1.10
   1   2   5   24.20    1.00
  -1  -2   5   24.80    1.00
   1  -2   6   53.69    1.70
   1   2  -6   55.69    1.70
  -1  -2  -6   56.39    1.70
   1  -2   6   54.79    1.70
  -1   2   6   56.19    1.90
   1  -2   6   56.09    1.90
  -1   2   6   59.09    2.00
  -1   2   6   54.09    1.80
  -1  -2   6   57.39    1.90
   1   2   6   55.59    1.80
  -1   2  -6   53.29    1.70
   1  -2  -6   53.89    1.80
   1   2   6   55.79    1.70
   1   2   6   51.49    1.70
  -1  -2   6   52.39    1.60
  -1   2  -6   58.69    2.10
  -1  -2   6   55.59    1.70
   1   2   6   53.39    1.60
   1   2   6   58.09    2.00
  -1   2   7    9.60    0.70
  -1  -2  -7   10.40    0.80
  -1   2   7    9.30    0.80
   1   2  -7   11.30    1.10
   1   2  -7   11.70    0.80
   1  -2   7   11.20    0.70
   1  -2   7    9.70    0.80
  -1  -2   7   12.90    0.80
  -1   2  -7    9.50    0.80
   1  -2  -7    8.90    0.80
   1   2   7   10.80    0.80
   1   2   7   11.30    0.70
   1   2   7    9.00    0.70
  -1  -2   7    9.10    0.70
  -1   2  -7   10.60    1.10
  -1  -2  -8    0.70    0.40
   1  -2   8    0.40    0.30
   1  -2   8    0.60    0.30
   1   2  -8    0.60    0.30
  -1   2   8    0.50    0.40
   1  -2  -8    0.30    0.40
   1   2   8    1.00    0.40
  -1   2  -8    0.70    0.30
   1   2   8    0.50    0.30
  -1  -2   8    0.30    0.30
   1  -2   9    1.90    0.40
  -1  -2  -9    2.00    0.40
   1   2  -9    2.00    0.40
  -1  -2   9    1.80    0.30
   1  -2  -9    1.20    0.30
  -1   2  -9    2.00    0.40
   2  -2   0 2666.23   63.09
  -2   2   0 2617.54   63.19
   2   2   0 2500.15   62.89
  -2   2   1  183.88    4.70
   2  -2   1  187.08    4.60
   2   2   1  196.68    4.70
  -2   2  -1  185.08    4.70
   2   2   1  184.18    4.60
  -2   2   2   45.20    1.30
   2  -2   2   44.50    1.20
  -2   2  -2   44.70    1.30
  -2  -2   2   46.50    1.30
   2   2   2   45.70    1.30
   2   2   2   43.70    1.30
   2  -2   3    6.40    0.40
  -2   2   3    7.40    0.40
   2   2   3    6.60    0.40
  -2  -2   3    6.70    0.40
   2   2   3    6.30    0.40
   2  -2   4    1.50    0.30
  -2   2   4    2.10    0.30
   2   2   4    2.30    0.30
  -2  -2   4    2.30    0.40
  -2  -2   4    3.20    0.30
   2   2   4    2.00    0.30
  -2   2   5   21.80    1.00
  -2   2   5   20.60    0.90
   2  -2   5   19.50    0.90
  -2   2  -5   20.00    1.00
   2   2   5   20.20    1.00
  -2  -2   5   21.00    0.90
  -2   2   6   10.20    0.90
   2   2  -6    8.60    0.60
  -2   2   6    8.10    0.60
   2  -2   6    9.70    0.70
   2   2  -6    8.50    0.60
  -2  -2  -6    8.60    0.60
  -2   2   6    9.90    0.80
   2  -2   6    8.20    0.60
   2  -2   6    9.90    0.60
  -2   2   6    9.40    0.70
   2  -2   6    7.40    0.60
  -2  -2   6    8.40    0.60
   2   2   6    8.60    0.60
   2   2   6    9.00    0.50
  -2  -2   6   10.40    0.70
  -2   2  -6   10.50    0.90
  -2   2  -6    8.40    0.60
   2   2   6    8.90    0.80
   2  -2  -6   10.50    0.70
   2   2   6    9.10    0.60
   2   2   6   10.20    0.60
   2   2  -7  213.48    5.50
   2  -2   7  213.98    5.50
  -2  -2  -7  202.98    6.10
  -2  -2  -7  216.68    5.50
  -2   2   7  212.98    5.60
   2  -2   7  216.98    5.50
   2   2  -7  199.28    6.00
   2   2   7  215.28    5.50
  -2   2  -7  208.68    5.50
   2   2   7  208.58    5.40
  -2  -2   7  209.28    5.50
  -2   2  -7  200.78    6.10
   2  -2  -7  214.48    5.60
   2   2   7  203.28    5.50
   2   2   7  211.98    5.60
  -2  -2  -8    1.20    0.40
   2  -2   8    1.10    0.30
  -2   2   8    1.30    0.40
   2   2  -8    1.20    0.40
   2  -2   8    1.00    0.40
   2   2   8    1.30    0.30
   2   2   8    0.60    0.30
  -2  -2   8    1.30    0.40
  -2   2  -8    1.00    0.40
   2  -2  -8    1.50    0.40
   2   2   8    0.70    0.40
   2   2  -9    2.70    0.40
   2  -2   9    3.30    0.40
  -2  -2  -9    2.80    0.40
  -2   2  -9    2.30    0.40
   2  -2  -9    2.60    0.40
  -3   2   0   54.49    1.50
   3  -2   0   55.19    1.40
   3   2   0   54.29    1.40
  -3   2   1  132.79    3.40
   3  -2   1  133.69    3.40
  -3   2  -1  139.89    3.50
   3   2   1  138.29    3.50
  -3   2   2  294.47    7.30
   3  -2   2  287.67    7.20
   3   2   2  281.27    7.20
  -3   2  -2  295.87    7.30
  -3  -2   2  297.17    7.20
   3   2   2  294.27    7.30
   3  -2   3  641.84   16.00
  -3   2   3  636.74   16.00
   3   2   3  640.24   16.00
  -3   2  -3  678.63   16.10
   3   2   3  659.73   16.00
  -3  -2   3  640.84   16.00
   3  -2   4  187.68    5.00
  -3   2   4  182.98    5.00
  -3  -2   4  195.48    5.00
  -3   2  -4  195.08    5.10
   3   2   4  194.88    5.00
   3  -2   5   84.19    2.50
  -3   2   5   85.79    2.50
  -3   2   5   88.69    2.60
   3   2   5   82.49    2.60
  -3  -2   5   83.39    2.40
  -3   2  -5   84.29    2.70
   3  -2   6    3.30    0.40
  -3   2   6    2.80    0.50
  -3  -2  -6    3.00    0.40
  -3   2   6    4.40    0.60
  -3   2   6    2.80    0.40
   3   2  -6    4.00    0.40
   3  -2   6    4.00    0.50
   3   2  -6    3.00    0.40
   3  -2   6    4.30    0.50
   3  -2   6    4.30    0.50
  -3  -2   6    4.00    0.40
   3   2   6    3.70    0.50
   3   2   6    2.90    0.40
   3  -2  -6    3.20    0.50
  -3   2  -6    2.90    0.40
   3   2   6    3.70    0.50
  -3  -2   6    3.40    0.50
   3   2   6    3.30    0.40
   3   2   6    2.90    0.40
   3   2   6    3.60    0.40
  -3   2  -6    3.60    0.60
   3  -2   7    3.80    0.40
   3   2  -7    2.80    0.50
  -3   2   7    2.50    0.50
   3  -2   7    3.40    0.40
  -3  -2  -7    3.20    0.50
   3  -2   7    3.40    0.50
   3   2   7    3.60    0.40
   3   2   7    3.00    0.50
   3  -2  -7    2.50    0.50
  -3  -2   7    2.50    0.40
   3   2   7    3.00    0.40
   3   2   7    3.30    0.50
  -3   2  -7    2.70    0.40
   3   2  -8   14.70    0.80
   3  -2   8   16.90    0.80
  -3  -2  -8   16.20    0.80
   3   2   8   16.40    0.80
  -3   2  -8   14.80    0.80
   3   2   8   16.40    0.90
  -3  -2   8   16.20    0.80
   3  -2  -8   15.10    0.90
   3   2   8   17.00    0.80
  -3  -2  -9    3.10    0.40
   3   2  -9    3.60    0.40
   3  -2   9    3.50    0.40
   3   2   9    2.80    0.40
  -3   2  -9    4.30    0.40
   3  -2  -9    2.80    0.40
  -4   2   0 4603.14  111.49
   4   2   0 4599.34  111.39
   4  -2   0 4548.94  111.29
   4  -2   1   95.39    2.50
  -4   2   1   92.79    2.50
   4   2  -1   95.49    2.40
  -4  -2  -1   94.09    2.40
  -4   2  -1   96.39    2.50
   4   2   1   95.79    2.50
  -4  -2   1   92.69    2.40
   4  -2   2  393.06    9.90
  -4   2   2  390.76    9.80
   4   2   2  410.26    9.90
  -4  -2   2  396.96    9.80
  -4   2  -2  404.06    9.90
  -4   2   3 1035.10   25.30
   4  -2   3 1068.09   25.30
  -4  -2   3 1020.00   25.30
  -4   2  -3 1013.70   25.40
   4   2   3 1046.00   25.40
   4  -2   4  220.08    5.80
  -4   2   4  227.08    5.80
   4   2   4  219.08    5.80
  -4   2  -4  222.98    5.90
  -4  -2   4  220.18    5.80
   4  -2   5   20.60    1.00
  -4   2   5   20.00    1.00
  -4   2  -5   19.90    1.10
   4   2   5   20.20    1.00
  -4   2   6   12.00    0.90
  -4   2   6   11.30    0.70
   4   2  -6   10.70    0.60
   4   2  -6   10.20    0.70
   4  -2   6   11.10    0.60
   4  -2   6   10.00    0.70
   4  -2   6   12.60    0.90
  -4  -2  -6   10.90    0.90
  -4   2   6   10.90    0.80
   4  -2   6   11.80    0.70
  -4  -2  -6   11.10    0.70
   4   2   6    9.90    0.70
   4   2   6    9.80    0.60
  -4   2  -6   11.80    1.00
   4   2   6   10.70    0.90
  -4  -2   6    9.30    0.60
   4   2   6   11.20    0.60
   4  -2  -6   10.30    0.70
   4   2   6   10.30    0.70
  -4   2  -6    9.80    0.60
   4   2   6   11.00    0.60
   4  -2   7   45.10    1.60
   4   2  -7   44.30    1.60
   4   2  -7   44.80    1.50
   4  -2   7   46.80    1.50
   4  -2   7   43.60    1.60
  -4   2   7   45.50    1.60
  -4  -2  -7   47.20    1.60
   4   2   7   45.20    1.60
   4  -2  -7   46.80    1.60
  -4   2  -7   48.40    1.60
   4   2   7   45.60    1.50
   4   2   7   45.50    1.50
  -4  -2   7   44.30    1.60
   4   2   7   46.30    1.60
   4  -2   8    0.10    0.30
   4   2  -8    0.20    0.30
   4  -2   8    0.10    0.30
   4  -2   8    0.30    0.30
  -4  -2  -8    0.50    0.30
   4   2   8    0.80    0.40
   4   2   8    0.00    0.30
   4   2   8    0.20    0.30
   4  -2  -8    0.30    0.30
  -4   2  -8    0.30    0.30
  -4  -2   8    0.30    0.30
   4  -2   9   14.40    0.60
  -4  -2  -9   14.00    0.70
   4  -2   9   14.20    0.70
   4   2  -9   12.70    0.70
   4   2   9   14.40    0.70
   4  -2  -9   13.90    0.70
   4   2   9   13.30    0.60
  -4   2  -9   15.00    0.70
   5  -2   0 1242.28   30.40
  -5   2   0 1217.88   30.40
   5   2   0 1293.17   30.40
   5   2  -1  124.49    3.10
   5  -2   1  119.49    3.10
  -5   2   1  115.79    3.10
  -5  -2  -1  119.19    3.00
  -5   2  -1  121.69    3.20
   5   2   1  117.29    3.10
  -5  -2   1  119.59    3.00
  -5   2   2  127.19    3.40
   5  -2   2  130.89    3.40
  -5  -2  -2  130.19    3.40
  -5  -2   2  127.19    3.30
   5   2   2  129.09    3.40
  -5   2  -2  132.39    3.50
   5  -2   3   17.90    0.80
  -5   2   3   19.00    0.80
  -5  -2  -3   20.00    0.80
  -5  -2   3   18.40    0.70
  -5   2  -3   19.00    0.90
   5   2   3   19.50    0.90
  -5  -2  -4   64.09    2.00
  -5   2   4   60.39    1.90
   5  -2   4   62.49    2.00
  -5  -2   4   65.89    1.90
   5   2   4   62.79    2.00
  -5   2  -4   63.69    2.10
  -5  -2  -5   60.89    2.10
   5  -2   5   58.69    2.00
  -5   2   5   59.89    2.00
  -5  -2   5   59.79    2.00
   5   2   5   58.59    2.00
  -5   2  -5   57.99    2.10
  -5   2   6    1.40    0.40
   5   2  -6    2.00    0.40
  -5  -2  -6    1.00    0.30
   5   2  -6    0.90    0.30
  -5  -2  -6    1.60    0.50
   5  -2   6    1.40    0.30
   5  -2   6    1.20    0.30
  -5   2   6    1.30    0.40
   5  -2   6    2.00    0.50
   5   2   6    1.50    0.40
  -5   2  -6    1.50    0.50
   5   2   6    1.90    0.40
   5   2   6    1.70    0.50
   5   2   6    1.70    0.30
  -5   2  -6    1.20    0.30
   5   2   6    1.40    0.30
   5  -2  -6    1.80    0.40
   5   2   6    1.50    0.40
   5   2  -7   83.49    2.50
  -5  -2  -7   84.89    2.50
   5   2  -7   87.39    2.50
   5  -2   7   84.69    2.50
   5  -2   7   85.69    2.50
   5  -2   7   86.69    2.50
   5   2   7   81.49    2.60
   5   2   7   89.39    2.50
   5   2   7   86.89    2.50
   5   2   7   86.19    2.60
   5  -2  -7   85.39    2.60
  -5   2  -7   85.69    2.50
  -5  -2  -8    8.50    0.60
   5  -2   8    8.30    0.60
   5  -2   8    8.40    0.60
   5  -2   8    9.00    0.60
   5   2  -8    8.70    0.60
   5   2   8    7.90    0.60
   5   2   8    8.10    0.50
   5   2   8    8.70    0.70
   5  -2  -8    8.30    0.70
  -5   2  -8    8.70    0.70
   5   2   8    8.10    0.60
   5  -2   9    4.10    0.40
   5   2  -9    3.90    0.40
   5  -2   9    3.80    0.40
  -5  -2  -9    4.10    0.40
   5   2   9    4.40    0.40
  -5   2  -9    5.30    0.40
   5   2   9    3.80    0.40
   5  -2  -9    3.40    0.40
   5   2   9    3.40    0.30
   6  -2   0  182.18    4.60
   6   2   0  174.38    4.60
  -6   2   0  185.68    4.60
  -6   2   1   68.49    1.80
   6   2  -1   65.09    1.80
   6  -2   1   63.69    1.80
  -6  -2  -1   62.19    1.80
   6   2   1   64.59    1.80
  -6   2  -1   65.49    1.90
   6  -2   2   52.49    1.60
  -6  -2  -2   52.39    1.50
  -6   2   2   52.79    1.50
   6   2   2   53.49    1.60
  -6  -2   2   53.79    1.50
  -6   2  -2   52.29    1.60
   6  -2   3   47.60    1.50
  -6  -2  -3   48.50    1.50
  -6   2   3   46.20    1.50
   6   2   3   47.50    1.60
  -6  -2   3   46.20    1.40
  -6   2  -3   47.90    1.60
  -6   2   4   10.60    0.70
  -6  -2  -4   12.50    0.80
   6  -2   4   12.20    0.70
   6   2   4   11.30    0.80
  -6  -2   4   11.20    0.70
  -6   2  -4   12.80    0.80
   6  -2   5    5.10    0.60
   6  -2   5    5.30    0.50
  -6   2   5    5.00    0.60
  -6  -2  -5    5.60    0.60
   6  -2   5    4.40    0.40
   6   2  -5    5.40    0.40
   6  -2  -5    5.30    0.40
   6   2   5    4.80    0.60
   6   2   5    4.70    0.40
  -6   2  -5    4.40    0.40
  -6  -2   5    5.80    0.60
   6  -2  -5    5.10    0.50
   6   2   5    4.70    0.50
  -6   2  -5    3.60    0.60
   6   2   5    5.80    0.50
   6   2   5    5.20    0.40
  -6   2   6   10.30    0.90
  -6  -2  -6    8.70    0.60
  -6   2   6    8.80    0.70
   6   2  -6    9.90    0.60
  -6  -2  -6   10.00    0.90
   6  -2   6    9.50    0.60
   6  -2   6   10.60    0.60
   6  -2   6    9.00    0.80
   6  -2  -6   10.20    0.70
   6   2   6   10.50    0.90
  -6   2  -6    9.20    0.60
   6   2   6    9.50    0.60
   6   2   6   10.10    0.60
  -6   2  -6   10.50    1.00
   6   2   6   10.70    0.70
   6   2   6   10.00    0.70
   6   2   6   10.20    0.60
   6   2  -7   38.80    1.30
   6  -2   7   38.10    1.40
   6   2  -7   37.80    1.40
   6  -2   7   38.90    1.40
  -6  -2  -7   39.50    1.40
   6  -2   7   37.70    1.30
   6   2   7   39.50    1.30
   6  -2  -7   37.90    1.50
  -6   2  -7   40.00    1.40
   6   2   7   39.50    1.30
   6   2   7   38.10    1.40
   6   2   7   38.90    1.50
   6   2   7   38.80    1.30
  -6  -2  -8    1.50    0.40
   6   2  -8    1.40    0.40
   6  -2   8    1.80    0.40
   6  -2   8    1.30    0.30
   6  -2   8    1.10    0.30
   6   2   8    1.30    0.30
   6   2   8    1.00    0.30
  -6   2  -8    1.50    0.30
   6   2   8    1.70    0.40
   6  -2  -8    1.00    0.40
   6   2   8    1.10    0.30
  -6  -2  -9    6.70    0.50
   6  -2   9    6.90    0.50
   6  -2   9    6.90    0.40
   6  -2   9    6.00    0.40
   6   2   9    7.20    0.40
   6   2   9    6.30    0.50
   6  -2  -9    6.10    0.50
  -6   2  -9    7.20    0.50
  -7   2   0  533.15   13.50
   7   2   0  557.74   13.50
   7  -2   0  547.95   13.40
  -7   2   1   40.40    1.30
   7   2  -1   42.40    1.30
   7  -2   1   43.40    1.30
  -7   2  -1   42.50    1.40
   7   2   1   43.50    1.30
   7  -2   2   17.60    0.80
  -7   2   2   15.30    0.70
   7   2   2   15.50    0.70
  -7   2  -2   17.80    0.80
  -7   2   3   32.10    1.20
   7  -2   3   32.40    1.20
  -7  -2  -3   32.50    1.50
   7   2   3   34.50    1.30
  -7   2  -3   33.10    1.30
  -7  -2  -4    9.80    0.70
   7  -2   4   10.00    0.70
  -7   2   4    9.50    0.60
  -7   2  -4    9.70    0.80
   7   2   4   10.20    0.80
   7  -2   5   24.40    1.00
   7   2  -5   25.90    0.90
  -7   2   5   26.50    1.20
   7  -2   5   25.90    1.00
   7  -2   5   25.90    1.20
   7  -2   5   25.20    1.00
   7   2   5   26.50    1.00
   7   2   5   24.20    1.00
   7   2   5   25.20    1.00
   7   2   5   27.70    1.10
   7   2   5   27.00    1.30
  -7   2  -5   26.30    1.30
   7  -2  -5   25.50    1.00
  -7   2  -5   25.50    1.00
   7   2   5   26.80    1.00
   7  -2  -5   25.70    1.10
  -7  -2  -6   23.80    1.00
   7  -2   6   24.30    1.30
  -7   2   6   22.90    1.20
   7   2  -6   24.70    1.00
   7  -2   6   23.50    0.90
   7  -2   6   23.50    1.00
   7  -2   6   22.90    1.00
   7  -2  -6   21.10    1.10
   7   2   6   23.80    1.00
   7   2   6   23.10    1.10
  -7   2  -6   23.90    1.40
   7   2   6   24.10    1.00
   7   2   6   23.20    0.90
   7   2   6   22.50    1.00
  -7   2  -6   24.20    1.00
   7  -2   7   72.89    2.10
  -7  -2  -7   69.89    2.10
   7   2  -7   71.89    2.10
   7  -2   7   69.49    2.10
   7  -2   7   73.89    2.20
   7   2   7   66.99    2.10
   7   2   7   72.19    2.20
   7   2   7   69.39    2.10
   7   2   7   70.89    2.10
   7   2   7   68.59    2.20
   7  -2  -7   70.09    2.20
  -7   2  -7   73.29    2.10
   7  -2   8    3.00    0.40
   7  -2   8    2.70    0.40
   7  -2   8    2.80    0.40
  -7  -2  -8    2.90    0.40
   7   2   8    3.10    0.40
   7   2   8    2.80    0.30
   7   2   8    3.50    0.40
   7  -2  -8    3.40    0.40
  -7   2  -8    2.50    0.40
   7   2   8    3.00    0.40
   7  -2   9    4.70    0.40
   7  -2   9    4.60    0.40
   7  -2   9    4.50    0.40
  -7   2  -9    4.80    0.40
   7   2   9    4.60    0.40
   7   2   9    4.20    0.40
   7  -2  -9    4.40    0.50
  -8   2   0  357.66    9.10
   8   2   0  366.16    9.10
   8  -2   0  365.06    9.10
   8  -2   1   55.89    1.70
   8   2  -1   55.19    1.60
  -8   2   1   52.69    1.60
  -8   2  -1   54.29    1.70
   8   2   1   54.99    1.70
   8  -2   2   20.90    0.90
  -8   2   2   21.20    0.80
   8   2   2   24.30    1.00
  -8   2  -2   21.90    1.00
  -8   2   3   20.00    0.90
   8  -2   3   22.20    1.00
   8   2   3   22.00    1.00
  -8   2  -3   21.40    1.00
  -8   2   4    3.70    0.50
   8  -2   4    3.60    0.50
   8   2   4    4.10    0.40
   8   2   4    5.00    0.60
  -8   2  -4    4.50    0.60
   8  -2   5    4.00    0.40
   8  -2   5    3.80    0.40
   8  -2   5    3.80    0.40
  -8   2   5    5.10    0.60
   8   2  -5    3.90    0.40
   8  -2   5    4.60    0.60
   8   2   5    4.20    0.60
   8  -2  -5    4.50    0.40
  -8   2  -5    4.10    0.40
   8   2   5    4.00    0.40
  -8   2  -5    4.30    0.70
   8   2   5    3.80    0.40
   8  -2  -5    4.50    0.50
   8   2   5    3.50    0.40
   8   2   5    3.80    0.40
   8  -2   6   17.80    0.90
   8  -2   6   16.80    0.80
   8   2  -6   17.90    0.80
   8  -2   6   16.90    0.90
   8  -2   6   15.90    0.80
  -8   2  -6   18.20    0.80
   8   2   6   18.20    0.80
   8   2   6   18.50    0.80
   8   2   6   17.20    0.80
   8   2   6   17.50    1.00
   8  -2  -6   17.30    0.90
   8   2   6   17.50    1.00
   8  -2   7    5.50    0.50
   8   2  -7    5.70    0.50
   8  -2   7    4.40    0.50
   8  -2   7    5.10    0.50
   8   2   7    5.90    0.50
   8  -2  -7    5.60    0.60
   8   2   7    4.90    0.50
   8   2   7    5.60    0.50
   8   2   7    5.10    0.50
  -8   2  -7    5.50    0.50
   8  -2   8    5.70    0.50
   8  -2   8    5.10    0.50
   8  -2   8    4.50    0.40
   8   2   8    5.40    0.50
   8  -2  -8    5.40    0.50
   8   2   8    5.20    0.40
  -8   2  -8    5.40    0.50
   8   2   8    5.40    0.40
   8   2   8    4.50    0.50
   8  -2   9    7.80    0.40
   8   2   9    9.30    0.40
   8   2   9    8.70    0.50
   9  -2   0  412.96   10.30
   9   2   0  413.16   10.30
   9  -2   1  167.88    4.30
  -9   2  -1  154.68    4.30
   9   2   1  156.88    4.30
   9  -2   2   14.00    0.80
   9   2   2   15.00    0.80
  -9   2  -2   14.00    0.80
   9  -2   3   82.39    2.50
  -9   2  -3   76.49    2.50
   9   2   3   81.49    2.50
   9  -2   4   53.09    1.90
   9  -2   4   49.80    1.60
   9   2  -4   51.59    1.50
   9  -2   4   50.99    1.60
   9   2  -4   49.90    1.70
   9   2   4   50.49    1.60
   9   2   4   53.59    1.90
   9   2   4   51.29    1.60
   9   2   4   50.79    1.70
   9  -2  -4   52.69    1.60
   9   2   4   50.19    1.60
  -9   2  -4   50.29    2.00
   9  -2   5    2.60    0.40
   9   2  -5    1.80    0.30
   9  -2   5    2.60    0.50
   9  -2   5    1.90    0.40
   9  -2   5    2.80    0.40
   9   2  -5    2.70    0.50
   9  -2  -5    2.30    0.40
   9   2   5    2.90    0.40
  -9   2  -5    2.30    0.40
   9   2   5    2.40    0.40
   9   2   5    3.00    0.40
   9   2   5    2.90    0.50
   9   2   5    2.90    0.60
   9  -2   6   12.50    0.70
   9   2  -6   11.40    0.70
   9  -2   6   12.80    0.80
   9  -2   6   11.60    0.70
   9   2  -6   12.20    0.80
   9  -2   6   13.40    0.70
  -9   2  -6   12.10    0.70
   9   2   6   13.40    0.80
   9   2   6   12.60    0.70
   9   2   6   12.80    0.70
   9   2   6   12.40    0.70
   9  -2   7   34.10    1.20
   9  -2   7   30.80    1.20
   9  -2   7   32.80    1.20
   9  -2   7   33.00    1.30
   9   2   7   33.20    1.20
   9   2   7   32.50    1.20
   9   2   7   31.60    1.10
   9   2   7   34.80    1.30
  -9   2  -7   33.20    1.20
   9  -2   8    5.40    0.50
   9  -2   8    5.40    0.40
   9  -2   8    5.50    0.50
   9   2   8    5.20    0.40
  -9   2  -8    5.50    0.40
   9   2   8    3.80    0.40
   9  -2  -8    6.00    0.50
   9   2   8    4.60    0.40
  10   2   0    9.10    0.60
  10  -2   0    8.80    0.60
  10  -2   1   28.00    1.10
  10   2   1   27.70    1.10
  10  -2   2   35.50    1.30
  10   2   2   34.50    1.30
  10   2  -3  100.89    2.90
  10  -2   3   97.49    2.80
  10  -2   3  102.59    3.00
  10  -2   3   98.19    2.80
  10  -2  -3   97.89    2.90
  10   2   3   99.09    2.80
  10   2   3  106.09    3.10
  10   2   3  101.79    2.80
  10  -2   4   70.19    2.30
  10  -2   4   67.59    2.00
  10  -2   4   66.69    2.00
  10   2  -4   68.99    2.00
  10  -2   4   63.39    2.10
  10   2  -4   66.19    2.20
  10   2   4   71.29    2.10
  10   2   4   68.59    2.30
  10   2   4   67.49    2.00
  10   2   4   66.09    2.00
  10  -2  -4   68.19    2.00
  10   2   4   68.29    2.10
  10   2  -5    6.80    0.60
  10  -2   5    7.20    0.60
  10   2  -5    7.30    0.70
  10  -2   5    7.70    0.60
  10   2   5    7.60    0.60
  10   2   5    8.50    0.60
  10  -2  -5    6.90    0.60
  10   2   5    8.50    0.60
  10   2   5    7.60    0.70
  10  -2   6   11.60    0.70
  10  -2   6   10.70    0.70
  10   2  -6   11.80    0.70
  10   2  -6   10.40    0.80
  10  -2   6   12.80    0.80
  10   2   6   10.60    0.70
  10   2   6   11.10    0.70
  10   2   6   13.00    0.80
  10   2   6   11.90    0.70
  10  -2   7    2.10    0.40
  10  -2   7    1.90    0.30
  10  -2   7    1.60    0.30
  10  -2   7    1.70    0.40
  10   2   7    1.80    0.30
  10  -2  -7    1.80    0.40
  10   2   7    1.60    0.40
  10   2   7    1.60    0.30
  10   2   7    1.50    0.30
  10  -2   8    3.20    0.40
  10  -2   8    2.90    0.30
  10   2   8    2.20    0.30
  10  -2  -8    2.80    0.40
  10   2   8    2.50    0.30
  10   2   8    2.80    0.30
  11  -2   0   41.80    1.40
  11   2   0   42.80    1.50
  11  -2   1   21.10    1.00
  11   2   1   22.80    1.00
  11   2  -2    1.00    0.30
  11  -2   2    0.60    0.30
  11  -2   2    0.70    0.30
  11  -2   2    0.60    0.30
  11  -2   2    0.70    0.30
  11   2   2    0.90    0.30
  11  -2  -2    0.40    0.30
  11   2   2    0.20    0.20
  11   2   2    0.50    0.40
  11  -2   3    9.60    0.60
  11   2  -3    9.00    0.70
  11  -2   3    8.40    0.60
  11  -2   3   10.20    0.80
  11  -2   3    8.90    0.60
  11   2  -3    8.60    0.50
  11   2   3    9.00    0.60
  11   2   3    8.70    0.80
  11  -2  -3    8.60    0.70
  11   2   3    9.50    0.60
  11   2   3    8.60    0.60
  11  -2   4   26.80    1.30
  11  -2   4   25.10    1.10
  11  -2   4   26.70    1.00
  11   2  -4   24.80    1.20
  11  -2   4   25.20    1.00
  11   2  -4   25.50    1.00
  11   2   4   26.30    1.10
  11   2   4   24.70    1.00
  11  -2  -4   25.50    1.20
  11  -2  -4   26.20    1.00
  11   2   4   25.90    1.00
  11   2   4   25.40    1.30
  11   2   4   24.70    1.10
  11   2  -5    7.60    0.70
  11   2  -5    6.60    0.50
  11  -2   5    5.60    0.50
  11  -2   5    5.90    0.50
  11   2   5    7.60    0.60
  11  -2  -5    6.90    0.70
  11   2   5    8.70    0.70
  11   2   5    7.00    0.60
  11   2   5    5.80    0.50
  11   2  -6    5.20    0.50
  11   2  -6    5.70    0.60
  11  -2   6    5.10    0.50
  11  -2   6    5.10    0.60
  11  -2   6    5.60    0.50
  11  -2  -6    5.30    0.60
  11   2   6    4.50    0.50
  11   2   6    4.50    0.50
  11   2   6    4.80    0.50
  11   2   6    5.20    0.50
  11  -2   7    5.30    0.40
  11  -2   7    5.60    0.50
  11  -2   7    4.90    0.40
  11   2   7    4.40    0.40
  11   2   7    4.80    0.50
  11   2   7    4.70    0.40
  11  -2  -7    4.70    0.50
  11   2   7    4.80    0.40
  11  -2   8    1.90    0.30
  11  -2   8    1.60    0.30
  11   2   8    1.30    0.20
  11   2   8    1.50    0.30
  11   2   8    1.70    0.20
  12  -2   0   23.30    1.00
  12   2   0   24.00    1.00
  12   2   0   24.50    1.00
  12  -2   0   25.40    1.00
  12  -2   0   25.30    1.00
  12   2   0   24.00    1.00
  12  -2   1    6.20    0.60
  12  -2   1    6.70    0.60
  12  -2   1    6.90    0.60
  12   2  -1    6.00    0.60
  12  -2   1    6.00    0.50
  12   2   1    7.10    0.70
  12  -2  -1    6.00    0.50
  12   2   1    6.20    0.50
  12  -2  -1    8.10    0.60
  12   2   1    6.10    0.50
  12  -2   2    5.60    0.50
  12  -2   2    4.50    0.60
  12  -2   2    5.60    0.50
  12   2  -2    5.60    0.60
  12  -2   2    4.90    0.50
  12  -2  -2    5.20    0.60
  12   2   2    3.70    0.50
  12   2   2    4.80    0.60
  12   2   2    4.60    0.50
  12   2  -3   47.40    1.70
  12   2  -3   47.40    1.50
  12  -2   3   45.80    1.50
  12  -2   3   49.80    1.60
  12  -2   3   47.40    1.60
  12  -2   3   46.50    1.80
  12   2   3   46.90    1.60
  12  -2  -3   46.50    1.70
  12   2   3   48.50    1.80
  12   2   3   46.20    1.60
  12   2   3   48.80    1.50
  12   2  -4   11.80    0.70
  12   2  -4   12.90    0.90
  12  -2   4   12.10    0.70
  12  -2   4   12.20    0.80
  12  -2   4   11.20    0.70
  12   2   4   12.60    0.70
  12   2   4   11.70    0.70
  12   2   4   12.80    0.80
  12  -2  -4   13.50    0.90
  12   2   4   12.70    0.80
  12  -2   5    5.20    0.50
  12   2  -5    5.00    0.60
  12   2  -5    5.70    0.50
  12  -2   5    4.90    0.50
  12   2   5    4.30    0.50
  12  -2  -5    4.80    0.60
  12   2   5    4.20    0.50
  12   2   5    5.20    0.60
  12   2   5    4.40    0.50
  12   2  -6    1.40    0.30
  12  -2   6    0.90    0.30
  12   2  -6    1.90    0.40
  12  -2   6    0.80    0.30
  12  -2   6    1.00    0.30
  12   2   6    1.50    0.40
  12   2   6    1.30    0.30
  12   2   6    1.00    0.30
  12   2   6    1.40    0.30
  12  -2  -6    1.60    0.40
  12  -2   7    2.10    0.40
  12  -2   7    2.20    0.30
  12  -2   7    2.10    0.30
  12   2   7    2.60    0.40
  12   2   7    2.70    0.30
  12  -2  -7    2.90    0.40
  12   2   7    2.20    0.30
  13  -2   0    0.50    0.30
  13  -2   0    0.90    0.30
  13  -2   0    1.00    0.40
  13   2   0    1.30    0.40
  13   2   0    0.80    0.30
  13  -2   1   85.59    2.60
  13  -2   1   89.69    2.60
  13  -2   1   84.59    2.50
  13  -2   1   84.19    2.50
  13   2  -1   90.69    2.60
  13   2   1   87.09    2.60
  13  -2  -1   88.39    2.60
  13  -2  -1   78.49    2.60
  13  -2  -1   88.19    2.60
  13   2   1   85.79    2.70
  13   2   1   87.59    2.50
  13   2  -2   36.60    1.40
  13  -2   2   34.30    1.30
  13  -2   2   34.60    1.40
  13  -2   2   35.90    1.30
  13  -2   2   35.50    1.30
  13  -2  -2   35.20    1.30
  13   2   2   36.60    1.30
  13   2   2   34.40    1.30
  13  -2  -2   36.30    1.40
  13   2   2   35.10    1.50
  13  -2   3    7.60    0.60
  13   2  -3    8.00    0.70
  13  -2   3    6.90    0.60
  13  -2   3    6.90    0.60
  13   2   3    7.00    0.60
  13   2   3    5.80    0.50
  13   2   3    5.50    0.50
  13  -2  -3    6.70    0.70
  13  -2   4    4.90    0.50
  13   2  -4    4.70    0.60
  13  -2   4    5.60    0.50
  13   2  -4    4.70    0.40
  13  -2   4    5.40    0.50
  13   2   4    3.70    0.50
  13  -2  -4    5.30    0.60
  13   2   4    5.20    0.50
  13   2   4    5.00    0.50
  13  -2   5   14.90    0.80
  13   2  -5   15.00    0.70
  13   2  -5   15.70    1.00
  13  -2   5   14.90    0.80
  13  -2   5   15.90    0.80
  13   2   5   14.80    0.80
  13  -2  -5   14.40    1.00
  13   2   5   15.20    0.80
  13   2   5   14.90    0.80
  13   2   5   14.60    0.80
  13  -2   6   22.30    0.90
  13  -2   6   22.00    0.90
  13  -2   6   22.00    1.00
  13   2  -6   21.10    1.00
  13  -2  -6   22.90    1.10
  13   2   6   21.80    0.90
  13   2   6   22.00    0.90
  13   2   6   21.20    0.80
  13   2   6   21.10    0.90
  13  -2   7    1.30    0.20
  13  -2   7    1.80    0.30
  13  -2   7    1.70    0.30
  13   2   7    1.90    0.30
  13  -2  -7    2.00    0.30
  13   2   7    1.40    0.20
  13   2   7    2.10    0.30
  14  -2   0    0.60    0.30
  14   2   0   -0.10    0.30
  14  -2   0   -0.10    0.30
  14   2   0   -0.20    0.30
  14  -2   0    0.30    0.30
  14  -2   1    2.80    0.40
  14  -2   1    3.70    0.40
  14   2  -1    3.00    0.50
  14  -2   1    2.70    0.40
  14  -2  -1    3.20    0.50
  14   2   1    3.00    0.40
  14  -2  -1    3.10    0.50
  14   2   1    2.90    0.40
  14   2  -2    4.20    0.60
  14  -2   2    5.30    0.50
  14  -2   2    5.30    0.50
  14  -2   2    6.30    0.60
  14  -2  -2    4.00    0.60
  14   2   2    4.70    0.50
  14   2   2    5.00    0.50
  14  -2  -2    5.40    0.50
  14  -2   3   40.90    1.40
  14  -2   3   37.20    1.30
  14   2  -3   39.80    1.50
  14  -2   3   38.60    1.40
  14  -2  -3   38.60    1.60
  14  -2  -3   35.60    1.60
  14   2   3   36.80    1.40
  14   2   3   39.70    1.40
  14  -2   4   21.30    1.00
  14  -2   4   19.40    0.90
  14  -2   4   21.60    1.00
  14   2  -4   22.60    1.20
  14  -2   4   20.40    1.00
  14  -2  -4   21.00    1.10
  14   2   4   21.30    0.90
  14   2   4   21.50    0.90
  14   2   4   22.00    1.00
  14  -2   5    1.00    0.30
  14   2  -5    1.40    0.40
  14  -2   5    1.00    0.30
  14  -2   5    0.90    0.30
  14  -2  -5    1.10    0.40
  14   2   5    0.80    0.30
  14   2   5    0.60    0.30
  14   2   5    0.60    0.30
  14   2   5    0.80    0.30
  14  -2   6    2.60    0.30
  14  -2   6    2.80    0.30
  14   2  -6    1.90    0.40
  14  -2   6    3.60    0.40
  14   2   6    2.40    0.30
  14   2   6    2.70    0.30
  14  -2  -6    2.90    0.40
  14   2   6    2.70    0.30
  14   2   6    2.30    0.30
  14  -2   7   -0.10    0.20
  14  -2   7    0.00    0.20
  14   2   7   -0.10    0.20
  15  -2   0    0.20    0.30
  15   2   0    0.10    0.30
  15  -2   0   -0.10    0.30
  15   2   0    0.60    0.40
  15  -2   0    0.30    0.30
  15   2  -1    0.30    0.40
  15  -2   1    0.50    0.30
  15  -2   1    0.30    0.30
  15  -2   1    0.20    0.30
  15   2   1    0.10    0.30
  15  -2  -1    0.30    0.30
  15   2   1    0.40    0.30
  15  -2  -1    0.50    0.40
  15  -2   2    1.50    0.40
  15   2  -2    1.50    0.40
  15  -2   2    1.10    0.30
  15  -2   2    1.00    0.30
  15  -2  -2    1.80    0.40
  15   2   2    1.30    0.40
  15  -2  -2    1.40    0.40
  15   2   2    1.40    0.40
  15  -2   3   25.60    1.00
  15  -2   3   25.60    1.10
  15   2  -3   27.60    1.30
  15  -2   3   23.90    1.00
  15  -2  -3   28.00    1.30
  15   2   3   27.10    1.10
  15   2   3   24.20    1.10
  15  -2   4   22.80    0.90
  15   2  -4   25.50    1.20
  15  -2   4   23.40    1.00
  15  -2   4   23.90    1.00
  15   2   4   24.50    1.00
  15  -2  -4   23.70    1.20
  15   2   4   22.20    1.00
  15   2   4   22.00    0.90
  15  -2   5    1.90    0.30
  15  -2   5    2.10    0.30
  15  -2   5    2.30    0.40
  15   2  -5    1.40    0.40
  15   2   5    2.00    0.30
  15   2   5    1.80    0.30
  15  -2  -5    2.40    0.40
  15   2   5    1.80    0.30
  15  -2   6    1.10    0.20
  15  -2   6    0.90    0.20
  15  -2   6    0.90    0.20
  15  -2  -6    1.20    0.30
  15   2   6    0.90    0.20
  15   2   6    1.30    0.20
  15   2   6    0.90    0.20
  16   2   0    1.30    0.40
  16  -2   0    2.30    0.40
  16  -2   0    2.30    0.40
  16   2   0    1.80    0.40
  16  -2   1    2.70    0.40
  16   2  -1    1.90    0.40
  16  -2   1    1.60    0.40
  16  -2   1    2.00    0.40
  16  -2  -1    2.90    0.50
  16   2   1    2.80    0.40
  16   2   1    2.60    0.40
  16  -2  -1    1.90    0.40
  16  -2   2    0.80    0.30
  16   2  -2    0.90    0.40
  16  -2   2    0.60    0.40
  16  -2   2    0.20    0.30
  16   2   2    1.00    0.30
  16  -2  -2    1.30    0.40
  16  -2  -2    0.50    0.40
  16   2   2    1.20    0.40
  16  -2   3    3.30    0.40
  16  -2   3    2.80    0.40
  16   2  -3    3.00    0.50
  16  -2   3    3.30    0.40
  16  -2  -3    3.00    0.50
  16   2   3    3.10    0.40
  16   2   3    2.60    0.40
  16   2  -4    1.10    0.40
  16  -2   4    1.00    0.30
  16  -2   4    1.00    0.30
  16   2   4    1.30    0.30
  16  -2  -4    0.80    0.40
  16   2   4    0.90    0.30
  16  -2   5    0.30    0.20
  16   2  -5    0.60    0.30
  16  -2   5    0.60    0.20
  16  -2  -5   -0.10    0.30
  16   2   5    0.20    0.20
  16   2   5    0.60    0.20
  17   2   0    4.30    0.50
  17   2   0    4.50    0.50
  17  -2   0    3.60    0.50
  17  -2   0    4.30    0.50
  17  -2   1    2.00    0.40
  17  -2   1    2.70    0.40
  17   2  -1    1.90    0.40
  17  -2  -1    2.10    0.40
  17   2   1    2.40    0.40
  17  -2  -1    1.70    0.40
  17   2   1    1.90    0.40
  17  -2   2    1.50    0.30
  17  -2   2    1.20    0.30
  17  -2   2    0.70    0.30
  17   2  -2    1.70    0.40
  17  -2  -2    1.30    0.40
  17   2   2    1.20    0.30
  17  -2  -2    0.60    0.30
  17   2   2    1.20    0.30
  17   2  -3    3.40    0.50
  17  -2   3    3.40    0.40
  17  -2   3    4.30    0.50
  17  -2   3    3.40    0.40
  17   2   3    4.10    0.40
  17  -2  -3    3.60    0.50
  17   2   3    3.30    0.40
  17  -2   4    1.90    0.30
  17   2  -4    2.70    0.40
  17  -2   4    2.00    0.30
  17  -2  -4    2.40    0.40
  17   2   4    2.40    0.30
  17   2   4    1.60    0.30
  17  -2   5    2.10    0.30
  17  -2   5    1.90    0.30
  17   2   5    2.20    0.30
  17  -2  -5    2.40    0.30
  18   2   0    0.80    0.30
  18  -2   0    0.20    0.30
  18  -2   0    0.20    0.30
  18  -2   1    3.30    0.40
  18   2  -1    2.60    0.40
  18  -2   1    2.10    0.40
  18   2   1    2.50    0.40
  18  -2  -1    2.90    0.40
  18   2   1    3.80    0.40
  18  -2  -1    3.00    0.40
  18  -2   2    0.00    0.30
  18  -2   2    0.30    0.30
  18   2  -2    0.20    0.30
  18   2   2   -0.10    0.30
  18  -2  -2    0.50    0.30
  18   2   2   -0.10    0.20
  18  -2   3    2.40    0.30
  18   2  -3    2.30    0.40
  18  -2   3    2.60    0.30
  18  -2  -3    2.50    0.40
  18   2   3    2.40    0.30
  18   2   3    2.30    0.30
  18   2  -4    0.20    0.30
  18  -2   4    0.00    0.20
  18   2   4   -0.50    0.20
  18   2   4    0.10    0.20
  18  -2  -4   -0.50    0.20
  19  -2   0    4.30    0.40
  19  -2   0    4.70    0.40
  19   2   0    5.00    0.40
  19   2  -1    9.50    0.60
  19  -2   1    8.70    0.50
  19  -2   1    9.20    0.60
  19   2   1    8.40    0.50
  19   2   1    7.90    0.70
  19  -2  -1    8.60    0.50
  19  -2  -1    8.70    0.60
  19  -2   2    4.80    0.40
  19  -2   2    5.00    0.40
  19   2  -2    5.40    0.50
  19  -2  -2    5.70    0.50
  19   2   2    5.00    0.40
  19   2   2    4.80    0.40
  19   2  -3    0.40    0.30
  19  -2   3    0.50    0.20
  19  -2  -3    0.30    0.20
  20   2   0    3.10    0.30
   0   3  -1  422.06   10.40
   0   3   1  425.96   10.40
   0  -3   2   31.20    0.90
   0   3   2   33.40    1.00
   0   3   3  323.57    8.20
   0   3   3  319.97    8.20
   0  -3   3  341.37    8.10
   0   3   4  273.67    7.00
   0   3   4  275.87    7.00
   0  -3   4  270.87    6.90
   0   3   5   12.40    0.70
   0  -3   5   12.00    0.60
   0   3   5   12.30    0.80
   0  -3   6   90.79    2.60
   0   3  -6   98.49    3.10
   0   3   6   96.69    2.60
   0  -3  -6   95.79    2.70
   0  -3   6   90.59    2.60
   0   3   6   98.19    2.90
   0   3   6   96.29    2.70
   0   3   6   96.89    2.90
   0   3   6   87.59    2.60
   0   3  -6   90.59    2.60
   0   3   6   89.99    2.60
   0   3   7   30.30    1.20
   0   3   7   35.30    1.30
   0   3   7   30.80    1.30
   0   3  -7   31.90    1.20
   0   3  -7   32.50    1.70
   0  -3  -7   31.50    1.30
   0  -3   7   33.20    1.30
   0  -3   7   32.60    1.20
   0  -3   8    1.90    0.40
   0  -3  -8    1.80    0.40
   0   3  -8    2.10    0.40
   0   3   8    1.70    0.40
   0  -3  -9    0.50    0.30
   0  -3   9    0.80    0.30
   0   3  -9    0.50    0.30
  -1   3   0 1955.70   47.60
   1  -3   1  497.35   12.40
  -1   3   1  492.75   12.40
   1   3  -1  500.45   12.40
  -1   3  -1  502.85   12.40
   1   3   1  520.75   12.40
   1   3   1  541.45   12.40
  -1   3   2   68.99    1.90
   1  -3   2   71.29    1.80
   1   3   2   73.09    1.90
   1   3   2   70.89    1.90
  -1   3  -2   69.39    1.90
   1  -3   3  122.69    3.20
  -1   3   3  122.09    3.30
   1   3   3  123.09    3.20
   1   3   3  123.69    3.30
  -1  -3   3  123.19    3.20
  -1   3   4   55.19    1.70
  -1   3   4   54.99    1.70
   1  -3   4   55.89    1.60
   1   3   4   54.89    1.70
  -1  -3   4   54.19    1.60
   1   3   4   53.19    1.70
  -1   3   5   69.39    2.10
  -1   3   5   66.79    2.10
   1  -3   5   67.19    2.00
   1   3   5   67.59    2.10
   1   3   5   69.29    2.20
  -1   3  -5   67.69    2.20
  -1  -3   5   65.89    2.00
  -1   3   6    4.40    0.60
  -1   3   6    3.20    0.40
  -1  -3  -6    3.80    0.40
  -1   3   6    3.10    0.50
  -1   3   6    5.30    0.50
  -1   3   6    2.20    0.40
   1   3  -6    2.80    0.40
   1  -3   6    3.50    0.40
   1   3  -6    3.40    0.60
   1  -3   6    4.00    0.40
  -1   3  -6    3.90    0.60
  -1  -3   6    4.00    0.40
   1   3   6    3.00    0.40
   1   3   6    4.30    0.60
  -1   3  -6    3.70    0.40
   1   3   6    4.00    0.40
   1  -3  -6    3.50    0.50
   1   3   6    4.20    0.40
   1   3   6    3.30    0.50
   1   3  -7   67.09    2.60
   1   3  -7   72.29    2.20
   1  -3   7   72.39    2.10
  -1   3   7   75.69    2.20
   1  -3   7   73.09    2.20
  -1  -3  -7   74.89    2.30
  -1   3   7   69.49    2.30
   1   3   7   67.49    2.20
  -1   3  -7   72.59    2.20
   1   3   7   71.89    2.10
   1   3   7   75.39    2.20
   1  -3  -7   71.39    2.30
  -1  -3   7   70.39    2.20
   1   3   7   73.89    2.30
   1   3  -8    0.90    0.30
   1  -3   8    0.90    0.30
  -1   3   8    1.10    0.40
  -1  -3  -8    1.50    0.40
   1  -3   8    1.00    0.30
  -1  -3   8    1.40    0.40
   1   3   8    1.10    0.30
   1  -3  -8    1.20    0.40
  -1   3  -8    0.90    0.40
   1   3   8    1.40    0.40
   1   3  -9    1.50    0.30
   1  -3   9    1.20    0.30
  -1  -3  -9    1.90    0.40
   1  -3  -9    1.20    0.30
  -1   3  -9    1.20    0.30
  -1  -3   9    2.30    0.30
   2   3   0  114.49    3.00
  -2   3   0  125.89    3.10
   2  -3   0  125.19    3.00
   2  -3   1  105.99    2.70
  -2   3   1  106.89    2.70
  -2   3  -1  108.99    2.80
   2   3   1  107.59    2.70
   2   3   1  106.99    2.70
  -2   3   2  168.18    4.40
   2  -3   2  172.28    4.40
  -2  -3   2  174.48    4.40
   2   3   2  176.88    4.40
   2   3   2  180.28    4.40
  -2   3  -2  175.18    4.50
   2  -3   3  664.63   16.10
  -2   3   3  669.83   16.20
  -2   3  -3  646.34   16.30
   2   3   3  660.33   16.20
   2   3   3  649.74   16.20
  -2   3   4  216.48    5.50
   2  -3   4  210.48    5.50
  -2   3  -4  212.28    5.60
  -2  -3   4  213.98    5.40
   2   3   4  209.78    5.50
   2   3   4  210.28    5.50
  -2   3   5   38.10    1.30
   2  -3   5   36.30    1.30
  -2   3   5   37.70    1.40
  -2   3  -5   37.60    1.50
   2   3   5   37.80    1.40
  -2  -3   5   34.60    1.20
   2   3   5   37.00    1.40
   2   3  -6   34.60    1.20
   2  -3   6   35.40    1.20
  -2   3   6   35.60    1.30
  -2   3   6   37.20    1.50
   2   3  -6   33.10    1.10
   2  -3   6   34.50    1.20
  -2  -3  -6   34.80    1.20
   2  -3   6   32.30    1.20
  -2   3   6   37.00    1.40
   2   3   6   35.40    1.20
  -2   3  -6   36.40    1.60
  -2   3  -6   35.50    1.20
   2   3   6   33.80    1.20
  -2  -3   6   34.50    1.20
   2   3   6   36.30    1.50
   2  -3  -6   37.00    1.30
   2   3   6   34.00    1.20
   2   3   6   34.70    1.30
   2   3   6   32.40    1.20
   2   3  -7   10.80    1.20
  -2  -3  -7    9.60    0.80
   2   3  -7   10.80    0.70
   2  -3   7   10.40    0.70
  -2   3   7    9.30    0.80
   2  -3   7   10.10    0.70
   2   3   7   10.50    0.70
   2  -3  -7    9.90    0.80
   2   3   7   10.90    0.70
   2   3   7    9.50    0.80
   2   3   7    9.80    0.80
  -2   3  -7   10.10    0.70
  -2  -3   7    9.00    0.70
   2  -3   8    3.60    0.40
   2  -3   8    2.50    0.40
   2   3  -8    2.80    0.40
  -2  -3  -8    2.60    0.40
   2   3   8    2.70    0.40
   2   3   8    3.40    0.40
   2  -3  -8    3.40    0.50
   2   3   8    3.40    0.50
  -2  -3   8    3.50    0.40
  -2   3  -8    3.40    0.50
   2   3  -9    1.40    0.30
  -2  -3  -9    1.10    0.30
   2  -3   9    2.10    0.30
  -2  -3   9    1.30    0.30
   2  -3  -9    1.40    0.30
  -2   3  -9    1.30    0.30
  -3   3   0 1569.24   39.20
   3  -3   0 1674.33   39.20
   3   3   0 1599.64   39.20
   3  -3   1  167.98    4.20
  -3   3   1  173.38    4.30
   3   3   1  164.48    4.20
  -3   3  -1  174.48    4.30
   3   3   1  172.18    4.30
  -3   3   2  237.28    6.00
   3  -3   2  242.58    6.00
  -3   3  -2  244.48    6.10
   3   3   2  248.28    6.10
  -3  -3   2  238.88    6.00
   3   3   2  235.38    6.00
   3  -3   3 1245.98   30.30
  -3   3   3 1225.98   30.30
   3   3   3 1236.68   30.30
   3   3   3 1225.68   30.30
  -3   3  -3 1273.37   30.40
  -3  -3   3 1248.48   30.30
   3  -3   4  393.96   10.00
  -3   3   4  404.46   10.10
   3   3   4  398.96   10.10
   3   3   4  402.56   10.10
  -3   3  -4  406.66   10.20
  -3   3   5   15.90    0.80
   3  -3   5   15.00    0.80
  -3   3   5   16.00    0.80
   3   3   5   14.80    0.80
  -3   3  -5   14.90    1.00
  -3  -3   5   15.20    0.70
  -3   3   6    7.40    0.60
  -3  -3  -6    6.90    0.60
  -3   3   6    7.40    0.70
   3   3  -6    6.40    0.50
   3   3  -6    6.60    0.50
   3  -3   6    6.10    0.50
  -3   3   6    6.80    0.70
   3  -3   6    6.40    0.60
   3   3   6    5.90    0.50
   3  -3  -6    7.50    0.70
   3   3   6    6.30    0.50
  -3  -3   6    6.50    0.50
   3   3   6    6.90    0.70
   3   3   6    6.10    0.60
  -3   3  -6    6.10    0.50
  -3   3  -6    7.40    0.80
   3   3   6    6.10    0.50
   3   3   6    5.00    0.50
  -3   3   7   48.00    1.70
   3  -3   7   50.49    1.60
   3   3  -7   49.40    1.50
  -3  -3  -7   46.90    1.60
   3  -3   7   52.29    1.60
   3   3  -7   48.70    1.60
   3  -3   7   47.00    1.60
   3   3   7   47.70    1.70
   3   3   7   48.60    1.70
   3   3   7   49.00    1.60
  -3  -3   7   46.40    1.60
  -3   3  -7   50.29    1.60
   3  -3  -7   49.70    1.70
   3   3   7   47.70    1.60
   3   3  -8    6.00    0.50
   3  -3   8    7.60    0.60
   3  -3   8    7.00    0.60
  -3  -3  -8    5.70    0.50
   3   3   8    6.20    0.60
   3  -3  -8    7.60    0.70
  -3  -3   8    7.20    0.60
   3   3   8    6.70    0.60
  -3   3  -8    7.50    0.60
   3   3   8    6.40    0.50
   3   3   8    6.90    0.60
  -3  -3  -9    4.80    0.50
   3   3  -9    4.50    0.40
   3  -3   9    4.90    0.40
  -3   3  -9    4.50    0.40
   3  -3  -9    3.90    0.40
   4   3   0   73.19    2.00
   4  -3   0   74.89    2.00
  -4   3   0   74.99    2.00
   4  -3   1   86.49    2.30
   4   3  -1   86.89    2.20
  -4   3   1   83.59    2.30
  -4  -3  -1   89.29    2.30
  -4   3  -1   88.69    2.40
   4   3   1   86.29    2.30
  -4   3   2  648.54   16.20
   4  -3   2  654.13   16.20
  -4  -3   2  650.83   16.20
  -4   3  -2  684.73   16.30
   4   3   2  674.13   16.30
  -4   3   3  153.98    4.20
   4  -3   3  163.68    4.20
  -4  -3   3  157.98    4.20
   4   3   3  164.98    4.30
  -4   3  -3  166.28    4.30
  -4   3   4    8.00    0.60
   4  -3   4    7.20    0.50
   4   3   4    8.50    0.60
  -4   3  -4    7.40    0.70
  -4  -3   4    7.40    0.50
   4  -3   5   50.69    1.70
  -4   3   5   50.39    1.70
  -4  -3   5   47.40    1.60
  -4   3  -5   50.59    1.90
   4   3   5   50.69    1.80
  -4  -3  -6   34.80    1.20
  -4   3   6   35.20    1.40
  -4   3   6   33.80    1.50
   4  -3   6   34.50    1.20
   4   3  -6   36.40    1.20
   4  -3   6   36.20    1.20
  -4  -3  -6   35.50    1.60
  -4   3   6   35.60    1.30
   4   3  -6   35.30    1.20
  -4   3  -6   33.70    1.20
   4  -3  -6   35.50    1.30
   4   3   6   34.80    1.50
   4   3   6   35.20    1.20
   4   3   6   32.50    1.30
   4   3   6   34.80    1.20
  -4   3  -6   36.00    1.70
   4   3   6   35.00    1.30
   4   3   6   36.60    1.20
   4   3  -7   26.60    1.00
  -4  -3  -7   26.70    1.10
   4  -3   7   28.40    1.10
   4  -3   7   26.50    1.10
   4  -3   7   26.80    1.00
   4   3  -7   26.00    1.10
   4   3   7   27.00    1.10
   4   3   7   27.20    1.10
  -4   3  -7   29.30    1.10
  -4  -3   7   27.80    1.30
   4  -3  -7   26.10    1.20
   4   3   7   25.40    1.00
   4   3   7   25.20    1.10
   4  -3   8   12.20    0.70
  -4  -3  -8   12.20    0.80
   4  -3   8   12.60    0.70
   4  -3   8   11.60    0.70
   4   3  -8   12.10    0.70
   4  -3  -8   12.90    0.80
  -4   3  -8   14.40    0.80
   4   3   8   11.90    0.80
   4   3   8   12.50    0.70
   4   3   8   11.70    0.70
   4   3   8   12.00    0.60
   4  -3   9    5.50    0.40
   4   3  -9    5.50    0.50
   4  -3   9    6.00    0.50
  -4  -3  -9    5.30    0.50
  -4   3  -9    5.50    0.50
   4   3   9    5.70    0.50
   4  -3  -9    5.20    0.50
  -5  -3  -1   58.49    1.60
   5   3  -1   60.89    1.60
  -5   3   1   60.09    1.70
   5  -3   1   58.29    1.60
   5   3   1   57.39    1.60
  -5   3  -1   57.59    1.70
  -5   3   2  175.78    4.50
  -5  -3  -2  172.48    4.50
   5  -3   2  179.48    4.50
  -5  -3   2  170.88    4.40
  -5   3  -2  182.48    4.70
   5   3   2  180.68    4.60
   5  -3   3  170.18    4.50
  -5   3   3  169.58    4.50
  -5   3  -3  171.68    4.60
   5   3   3  171.88    4.50
  -5  -3   3  169.08    4.40
   5  -3   4   11.40    0.70
  -5   3   4   11.20    0.70
  -5  -3   4   11.20    0.70
   5   3   4   12.20    0.80
  -5   3  -4   12.20    0.80
   5  -3   5    3.10    0.50
  -5  -3  -5    2.40    0.50
  -5   3   5    2.50    0.40
  -5   3  -5    2.80    0.60
   5   3   5    3.30    0.50
   5  -3  -5    2.60    0.40
   5   3   5    2.90    0.50
  -5   3   6   21.50    1.20
   5   3  -6   18.70    0.90
  -5   3   6   20.30    1.00
   5   3  -6   21.70    0.90
   5  -3   6   20.20    0.90
  -5  -3  -6   20.50    0.90
   5  -3   6   20.60    0.90
  -5  -3  -6   20.30    1.20
   5   3   6   19.80    0.90
  -5   3  -6   19.70    1.30
   5  -3  -6   21.50    1.00
   5   3   6   20.60    1.00
   5   3   6   19.60    0.90
  -5   3  -6   18.20    0.80
   5   3   6   20.50    0.90
   5   3   6   21.00    1.20
   5   3   6   22.60    0.90
   5  -3   7    3.10    0.40
   5  -3   7    3.60    0.40
   5  -3   7    3.70    0.40
   5   3  -7    3.20    0.40
  -5  -3  -7    4.10    0.50
   5   3  -7    3.30    0.50
   5   3   7    4.00    0.50
   5   3   7    3.20    0.40
   5   3   7    3.40    0.50
   5  -3  -7    3.00    0.50
   5   3   7    3.90    0.50
   5   3   7    3.40    0.40
  -5   3  -7    3.80    0.50
   5  -3   8    3.30    0.40
   5  -3   8    2.70    0.40
   5   3  -8    2.10    0.40
   5  -3   8    2.30    0.40
  -5  -3  -8    3.20    0.40
  -5   3  -8    2.30    0.40
   5   3   8    2.70    0.40
   5   3   8    3.10    0.40
   5   3   8    2.10    0.40
   5   3   8    2.70    0.40
   5  -3  -8    2.90    0.50
   5  -3   9    6.50    0.40
   5  -3   9    4.60    0.40
  -5  -3  -9    5.70    0.50
   5  -3  -9    6.00    0.50
   5   3   9    5.90    0.50
  -5   3  -9    6.60    0.50
   6   3   0  535.85   12.80
   6  -3   0  531.15   12.80
  -6   3   0  498.15   12.90
   6  -3   1   60.69    1.70
  -6   3   1   61.29    1.80
   6   3  -1   60.29    1.70
   6   3   1   61.09    1.80
  -6   3  -1   64.69    1.80
   6  -3   2  126.09    3.40
  -6   3   2  126.39    3.30
  -6  -3  -2  116.79    3.60
   6   3   2  129.19    3.40
  -6   3  -2  130.89    3.50
   6  -3   3  763.82   18.80
  -6  -3  -3  765.82   18.80
  -6   3   3  745.23   18.80
   6   3   3  785.22   18.90
  -6   3  -3  761.82   19.00
  -6  -3  -4  366.36    9.30
   6  -3   4  360.96    9.20
  -6   3   4  355.36    9.20
  -6  -3   4  353.96    9.60
   6   3   4  371.66    9.30
  -6   3  -4  363.86    9.40
   6  -3   5   24.10    0.90
   6  -3   5   25.40    1.20
   6   3  -5   27.20    0.90
  -6  -3  -5   25.30    1.20
  -6   3   5   28.40    1.20
   6  -3   5   24.50    1.00
   6   3   5   20.80    1.20
   6   3   5   24.30    1.00
   6   3   5   23.60    0.90
   6  -3  -5   27.00    1.10
   6   3   5   24.10    1.00
  -6   3  -5   23.80    0.90
   6  -3  -5   25.40    0.90
   6   3   5   26.60    1.30
   6   3   5   24.90    1.00
  -6   3  -5   26.60    1.30
   6  -3   6   15.40    0.80
  -6  -3  -6   16.30    1.50
   6  -3   6   17.50    0.80
   6   3  -6   17.70    0.80
  -6  -3  -6   17.10    0.80
  -6   3   6   16.10    0.90
  -6   3   6   17.00    1.00
   6   3   6   16.90    0.80
   6   3   6   17.50    1.10
  -6   3  -6   17.40    1.20
   6   3   6   17.40    0.90
   6   3   6   17.20    0.80
  -6   3  -6   19.40    0.80
   6   3   6   17.60    0.80
   6   3   6   16.70    0.90
   6  -3  -6   16.40    0.90
  -6  -3  -7   28.60    1.10
   6  -3   7   29.80    1.10
   6   3  -7   29.00    1.10
   6  -3   7   27.80    1.20
   6  -3   7   28.20    1.10
   6   3   7   29.20    1.10
   6   3   7   29.00    1.20
   6  -3  -7   29.50    1.20
  -6   3  -7   30.40    1.10
   6   3   7   28.70    1.20
   6   3   7   29.20    1.10
   6   3   7   28.80    1.10
   6  -3   8    3.50    0.40
  -6  -3  -8    3.30    0.40
   6  -3   8    4.30    0.50
   6  -3   8    2.80    0.40
  -6   3  -8    4.20    0.50
   6   3   8    2.70    0.40
   6  -3  -8    3.30    0.40
   6   3   8    2.80    0.40
   6   3   8    3.10    0.30
   6   3   8    3.50    0.40
   6  -3   9    0.90    0.20
   6  -3   9    1.50    0.30
  -6  -3  -9    1.60    0.30
   6  -3   9    0.90    0.30
   6  -3  -9    1.30    0.30
   6   3   9    1.60    0.30
   6   3   9    1.40    0.20
  -6   3  -9    1.50    0.30
   7   3   0   11.50    0.50
   7  -3   0   10.70    0.50
  -7   3   0   10.50    0.60
   7   3  -1  126.79    3.30
   7  -3   1  128.69    3.40
  -7   3   1  129.99    3.40
  -7   3  -1  128.39    3.50
   7   3   1  127.89    3.40
  -7   3   2   83.59    2.40
   7  -3   2   85.99    2.40
  -7   3  -2   83.49    2.50
   7   3   2   85.09    2.40
   7  -3   3  149.69    4.00
  -7   3   3  146.89    4.00
   7   3   3  149.49    4.10
  -7   3  -3  147.39    4.10
   7  -3   4    1.90    0.40
  -7   3   4    2.00    0.40
   7   3   4    1.70    0.40
  -7   3  -4    1.40    0.40
   7   3  -5   32.90    1.10
   7  -3   5   29.90    1.10
   7  -3   5   33.50    1.40
  -7   3   5   32.70    1.30
   7  -3   5   30.40    1.10
   7  -3   5   30.60    1.10
   7  -3  -5   32.80    1.20
  -7   3  -5   32.40    1.50
   7   3   5   30.90    1.10
   7   3   5   33.70    1.20
   7   3   5   33.00    1.50
   7  -3  -5   33.70    1.10
   7   3   5   31.10    1.10
  -7   3  -5   30.20    1.10
   7   3   5   30.80    1.10
   7  -3   6   13.00    0.70
   7   3  -6   12.00    0.70
   7  -3   6   12.90    0.70
  -7   3   6   11.80    0.90
   7   3   6   12.10    0.70
   7   3   6   13.10    0.80
   7   3   6   13.00    0.70
  -7   3  -6   11.70    1.10
   7   3   6   12.50    0.70
  -7   3  -6   11.90    0.70
   7   3   6   13.00    0.80
   7  -3  -6   12.80    0.80
   7  -3   7    0.10    0.30
  -7  -3  -7    0.20    0.40
   7   3  -7    0.30    0.30
   7  -3   7    0.00    0.30
   7  -3   7    0.40    0.30
   7   3   7    0.50    0.30
   7   3   7    0.40    0.30
   7   3   7    0.30    0.30
   7   3   7    0.30    0.30
   7  -3  -7    1.30    0.40
   7   3   7    0.20    0.30
  -7   3  -7    0.70    0.30
   7  -3   8    8.40    0.60
   7  -3   8    8.80    0.60
   7  -3   8    8.30    0.60
   7   3   8    8.50    0.60
   7   3   8    8.80    0.50
  -7   3  -8    8.50    0.60
   7  -3  -8    8.10    0.70
   7   3   8    8.80    0.60
   7   3   8    8.30    0.60
   7  -3   9   -0.20    0.20
   7  -3   9    0.00    0.20
   7  -3   9    0.00    0.20
   7   3   9    0.10    0.20
  -7   3  -9    0.40    0.20
   7  -3  -9   -0.10    0.20
   7   3   9    0.20    0.20
   8  -3   0   10.50    0.60
   8   3   0   10.30    0.60
  -8   3   0   10.90    0.60
   8  -3   1  117.39    3.10
   8   3  -1  115.19    3.10
  -8   3   1  112.69    3.10
   8   3   1  113.39    3.10
  -8   3  -1  117.19    3.20
  -8   3   2  122.79    3.30
   8  -3   2  125.89    3.40
   8   3   2  121.29    3.40
  -8   3  -2  120.69    3.50
  -8   3   3   13.70    0.70
   8  -3   3   13.10    0.80
   8   3   3   13.80    0.80
  -8   3  -3   15.00    0.90
  -8   3   4   39.80    1.40
   8  -3   4   33.60    1.50
   8  -3   4   39.80    1.50
   8   3  -4   39.10    1.20
   8   3   4   36.90    1.30
   8   3   4   40.90    1.60
   8   3   4   35.80    1.30
  -8   3  -4   40.10    1.60
   8  -3   5   13.80    0.90
   8  -3   5   13.00    0.70
   8   3  -5   15.10    0.70
   8  -3   5   13.00    0.70
   8  -3   5   13.60    0.70
  -8   3   5   14.40    0.90
   8   3   5   12.60    0.70
   8  -3  -5   14.30    0.80
  -8   3  -5   13.00    0.70
  -8   3  -5   14.30    1.10
   8   3   5   14.30    1.00
   8   3   5   14.50    0.70
   8   3   5   14.30    0.70
   8  -3  -5   13.10    0.70
   8   3   5   15.90    0.80
   8  -3   6   30.50    1.20
   8  -3   6   30.90    1.10
   8  -3   6   32.20    1.20
   8   3  -6   30.50    1.10
   8   3   6   31.00    1.30
   8   3   6   33.00    1.20
   8  -3  -6   30.60    1.30
  -8   3  -6   33.30    1.20
   8   3   6   30.00    1.10
   8   3   6   31.70    1.20
   8  -3   7   35.10    1.20
   8  -3   7   34.80    1.30
   8   3  -7   31.60    1.20
   8  -3   7   34.90    1.30
   8   3   7   33.70    1.30
   8  -3  -7   34.30    1.30
  -8   3  -7   35.40    1.20
   8   3   7   35.20    1.30
   8   3   7   33.30    1.20
   8   3   7   33.20    1.20
   8   3   7   32.00    1.20
   8  -3   8   12.00    0.60
   8  -3   8   12.10    0.70
   8  -3   8   11.60    0.70
   8   3   8   11.00    0.70
   8  -3  -8   11.00    0.70
  -8   3  -8   11.30    0.70
   8   3   8   12.10    0.60
   8   3   8   10.60    0.60
   8   3   8   11.40    0.70
   8  -3   9    0.90    0.20
   8   3   9    1.20    0.20
   8   3   9    1.30    0.20
   9  -3   0  549.95   13.70
  -9   3   0  556.24   13.80
   9   3   0  556.04   13.70
   9   3  -1   15.90    0.70
   9  -3   1   15.30    0.70
  -9   3   1   16.10    0.70
  -9   3  -1   14.60    0.80
   9   3   1   14.30    0.70
  -9   3   2    5.20    0.50
   9  -3   2    6.20    0.50
  -9   3  -2    6.30    0.60
   9   3   2    6.50    0.60
   9  -3   3   24.80    1.10
  -9   3   3   20.70    0.90
  -9   3  -3   21.90    1.10
   9   3   3   22.90    1.10
   9   3  -4    2.70    0.50
   9  -3   4    1.40    0.30
  -9   3   4    1.70    0.50
   9   3  -4    2.20    0.30
   9  -3   4    2.50    0.40
   9  -3   4    2.10    0.40
  -9   3  -4    2.60    0.50
   9   3   4    2.60    0.40
   9   3   4    2.50    0.30
   9   3   4    1.80    0.40
   9  -3  -4    1.80    0.30
   9   3   4    2.00    0.50
   9   3   4    2.30    0.40
  -9   3  -4    2.40    0.30
   9   3  -5   10.40    0.80
   9  -3   5   12.10    0.70
   9  -3   5   11.70    0.70
   9  -3   5   11.80    0.90
   9   3  -5   12.40    0.70
   9  -3   5   11.30    0.70
   9   3   5   13.30    0.80
   9   3   5   12.20    0.70
  -9   3  -5   11.40    1.00
   9   3   5   10.80    0.70
  -9   3  -5   12.10    0.70
   9   3   5   12.40    0.70
   9   3   5   10.90    0.90
   9  -3   6   13.00    0.70
   9   3  -6   12.30    0.70
   9  -3   6   11.40    0.70
   9  -3   6   11.70    0.70
   9   3   6   13.30    0.80
   9   3   6   11.50    0.70
   9   3   6   12.70    0.70
  -9   3  -6   11.80    0.70
   9  -3  -6   11.60    0.80
   9   3   6   11.90    0.70
   9  -3   7   46.20    1.60
   9  -3   7   47.40    1.50
   9   3  -7   45.50    1.50
   9  -3   7   46.80    1.50
   9   3   7   45.00    1.50
   9  -3  -7   44.10    1.60
   9   3   7   44.70    1.40
   9   3   7   48.10    1.60
  -9   3  -7   45.40    1.50
   9   3   7   45.10    1.50
   9  -3   8    5.00    0.40
   9  -3   8    4.30    0.40
   9  -3   8    5.40    0.50
   9   3   8    4.20    0.40
   9   3   8    5.30    0.50
   9   3   8    5.30    0.40
  -9   3  -8    4.70    0.40
   9  -3  -8    5.40    0.50
  10  -3   0   65.49    2.00
  10   3   0   66.39    2.00
  10  -3   1   98.09    2.80
  10   3   1   99.09    2.80
  10  -3   2   63.39    2.00
  10   3   2   60.69    2.00
  10  -3   3   70.19    2.10
  10  -3   3   68.49    2.10
  10   3  -3   72.79    2.00
  10   3  -3   70.69    2.20
  10  -3   3   73.79    2.30
  10   3   3   72.99    2.30
  10   3   3   70.59    2.10
  10   3   3   69.29    2.10
  10  -3   4   79.39    2.30
  10   3  -4   76.39    2.40
  10   3  -4   80.59    2.20
  10  -3   4   76.99    2.30
  10  -3   4   78.29    2.60
  10  -3  -4   78.49    2.20
  10   3   4   78.99    2.30
  10   3   4   78.99    2.30
  10   3   4   78.89    2.40
  10   3   4   77.79    2.30
  10   3   4   77.69    2.60
  10  -3   5   25.00    1.00
  10   3  -5   26.00    1.00
  10   3  -5   25.70    1.20
  10  -3   5   27.40    1.10
  10   3   5   26.20    1.10
 -10   3  -5   24.70    1.00
  10   3   5   27.00    1.20
  10   3   5   25.90    1.00
  10   3   5   27.70    1.00
  10   3  -6    3.20    0.40
  10  -3   6    4.30    0.60
  10  -3   6    3.80    0.40
  10  -3   6    4.10    0.50
  10  -3   6    3.40    0.40
  10   3   6    2.50    0.40
  10   3   6    4.60    0.50
  10   3   6    3.90    0.40
  10   3   6    3.80    0.50
 -10   3  -6    3.10    0.40
  10  -3   7    2.50    0.40
  10  -3   7    1.70    0.30
  10  -3   7    2.10    0.40
  10   3   7    1.50    0.30
 -10   3  -7    2.00    0.30
  10  -3  -7    1.80    0.40
  10   3   7    1.80    0.30
  10   3   7    2.00    0.30
  10   3   7    1.20    0.40
  10  -3   8   13.80    0.60
  10  -3   8   11.30    0.70
  10  -3   8   11.80    0.50
  10   3   8   12.80    0.60
  10  -3  -8   11.90    0.70
  10   3   8   12.50    0.60
  10   3   8   12.40    0.60
  11   3   0  463.85   11.60
  11  -3   1   72.89    2.30
  11  -3   1   73.39    2.30
  11   3   1   76.49    2.40
  11   3   1   86.49    2.40
  11   3  -2    4.20    0.50
  11  -3   2    2.90    0.50
  11  -3   2    3.20    0.40
  11  -3   2    2.80    0.40
  11  -3   2    2.80    0.40
  11  -3  -2    4.40    0.50
  11   3   2    3.30    0.50
  11   3   2    4.50    0.50
  11   3   2    3.30    0.40
  11  -3   3    6.30    0.50
  11  -3   3    6.50    0.60
  11   3  -3    6.40    0.60
  11   3  -3    7.30    0.50
  11  -3   3    7.10    0.70
  11  -3   3    6.20    0.50
  11   3   3    6.80    0.50
  11   3   3    6.60    0.60
  11  -3  -3    8.10    0.70
  11   3   3    7.10    0.70
  11   3   3    7.40    0.60
  11   3  -4    7.90    0.60
  11  -3   4    8.50    0.60
  11  -3   4    7.00    0.60
  11   3  -4    9.60    0.80
  11  -3   4    7.40    0.80
  11  -3  -4    8.80    0.80
  11   3   4    9.10    0.70
  11   3   4    8.50    0.70
  11   3   4    9.20    0.90
  11   3   4    8.20    0.60
  11   3   4    9.10    0.60
  11   3  -5   17.20    0.80
  11   3  -5   18.10    1.00
  11  -3   5   16.70    0.90
  11  -3   5   15.90    0.80
  11   3   5   15.50    0.80
  11   3   5   16.70    0.80
  11   3   5   16.60    0.80
  11  -3  -5   17.40    1.00
  11   3   5   17.40    0.90
  11  -3   6    4.90    0.50
  11  -3   6    5.10    0.50
  11   3  -6    5.90    0.50
  11  -3   6    5.60    0.50
  11   3   6    4.20    0.50
  11   3   6    6.10    0.50
  11   3   6    4.40    0.40
  11   3   6    5.50    0.50
  11  -3  -6    5.70    0.60
  11  -3   7   17.70    0.80
  11  -3   7   17.40    0.80
  11   3   7   17.90    0.80
  11  -3  -7   18.10    0.90
  11   3   7   17.00    0.70
  11   3   7   17.40    0.80
  11   3   7   16.30    0.70
  11  -3   8    4.70    0.40
  11  -3   8    4.30    0.30
  11  -3  -8    4.30    0.40
  11   3   8    4.00    0.30
  11   3   8    4.50    0.40
  11   3   8    3.90    0.30
  12  -3   0    2.30    0.40
  12  -3   0    3.10    0.40
  12   3   0    2.60    0.40
  12   3   0    2.80    0.40
  12   3   0    2.40    0.40
  12  -3   0    2.90    0.40
  12   3  -1   36.50    1.30
  12  -3   1   34.80    1.30
  12  -3   1   32.10    1.20
  12  -3   1   35.40    1.30
  12  -3   1   34.10    1.20
  12   3   1   35.90    1.40
  12   3   1   32.60    1.30
  12  -3  -1   35.30    1.30
  12   3   1   35.70    1.30
  12  -3   2   17.80    0.90
  12  -3   2   17.90    1.00
  12   3  -2   19.10    1.00
  12  -3   2   17.80    0.80
  12  -3   2   18.00    0.80
  12   3   2   18.00    0.90
  12   3   2   19.40    0.90
  12   3   2   18.90    1.00
  12  -3  -2   17.30    1.00
  12  -3   3   17.20    0.80
  12   3  -3   18.00    0.80
  12  -3   3   17.80    0.90
  12  -3   3   18.90    0.90
  12   3  -3   17.70    1.00
  12  -3   3   19.10    1.00
  12   3   3   18.70    0.90
  12  -3  -3   17.40    1.00
  12   3   3   17.40    1.10
  12   3   3   17.30    0.90
  12   3  -4   11.10    0.80
  12  -3   4    9.90    0.70
  12  -3   4   10.30    0.70
  12   3  -4   11.10    0.60
  12   3   4   10.60    0.70
  12   3   4    9.50    0.80
  12   3   4   11.50    0.70
  12  -3  -4   10.70    0.90
  12   3   4   10.00    0.70
  12  -3   5    7.60    0.60
  12  -3   5    5.40    0.50
  12   3  -5    7.10    0.70
  12   3  -5    6.90    0.50
  12   3   5    6.70    0.60
  12  -3  -5    5.80    0.70
  12   3   5    6.60    0.50
  12   3   5    5.60    0.60
  12   3   5    7.10    0.60
  12  -3   6   13.80    0.80
  12   3  -6   14.20    0.70
  12  -3   6   14.40    0.70
  12  -3   6   16.00    0.80
  12   3   6   14.50    0.80
  12   3   6   14.10    0.70
  12   3   6   14.30    0.70
  12   3   6   14.60    0.70
  12  -3  -6   14.80    0.90
  12  -3   7    1.40    0.30
  12  -3   7    2.10    0.40
  12   3   7    1.30    0.30
  12   3   7    1.50    0.30
  12  -3  -7    1.90    0.40
  12   3   7    2.00    0.30
  12   3   7    2.00    0.30
  13   3   0   12.00    0.70
  13  -3   0   10.90    0.70
  13  -3   0   11.10    0.70
  13   3   0   11.90    0.70
  13  -3   0   11.90    0.80
  13  -3   1    8.40    0.60
  13   3  -1    8.50    0.70
  13  -3   1    7.50    0.60
  13  -3   1    7.30    0.70
  13  -3   1    9.10    0.70
  13   3   1    8.70    0.70
  13   3   1    7.70    0.60
  13  -3  -1    8.30    0.70
  13   3   1    8.10    0.60
  13  -3  -1    9.00    0.70
  13  -3  -1    8.80    0.70
  13  -3   2    4.50    0.60
  13  -3   2    3.80    0.50
  13  -3   2    3.60    0.40
  13  -3   2    3.60    0.50
  13   3  -2    4.40    0.60
  13   3   2    4.00    0.50
  13   3   2    3.70    0.50
  13  -3  -2    3.60    0.50
  13   3   2    4.10    0.50
  13  -3   3    0.80    0.30
  13  -3   3    0.20    0.30
  13   3  -3    0.90    0.40
  13  -3   3    0.30    0.30
  13   3   3    0.70    0.30
  13  -3  -3    0.90    0.40
  13   3   3    0.60    0.30
  13  -3   4    4.10    0.50
  13  -3   4    3.60    0.50
  13   3  -4    3.50    0.60
  13   3  -4    4.30    0.40
  13   3   4    3.10    0.40
  13   3   4    3.30    0.40
  13   3   4    3.90    0.40
  13  -3  -4    3.00    0.50
  13  -3   5    0.70    0.30
  13  -3   5    0.50    0.30
  13   3  -5    0.60    0.30
  13  -3   5    0.90    0.40
  13   3  -5    0.70    0.40
  13  -3  -5    0.70    0.40
  13   3   5    0.70    0.30
  13   3   5    1.00    0.30
  13   3   5    0.60    0.30
  13   3   5    0.40    0.30
  13  -3   6    0.90    0.30
  13  -3   6    0.80    0.30
  13  -3   6    1.00    0.30
  13   3   6    0.70    0.30
  13   3   6    1.30    0.30
  13   3   6    1.00    0.30
  13   3   6    0.70    0.30
  13  -3  -6    0.60    0.40
  13  -3   7    6.60    0.40
  13  -3   7    6.80    0.50
  13  -3  -7    7.40    0.50
  13   3   7    6.90    0.50
  13   3   7    6.40    0.40
  13   3   7    6.00    0.40
  13   3   7    6.60    0.40
  14  -3   0    5.30    0.50
  14  -3   0    5.20    0.60
  14  -3   0    4.40    0.50
  14   3   0    4.90    0.50
  14   3   0    5.10    0.60
  14  -3   1   10.40    0.70
  14  -3   1    9.70    0.70
  14  -3   1   11.50    0.70
  14   3  -1   11.30    0.80
  14  -3  -1   10.00    0.70
  14   3   1    9.80    0.70
  14  -3  -1   10.50    0.70
  14   3   1   11.40    0.70
  14  -3  -1    8.40    0.80
  14  -3   2    3.80    0.50
  14  -3   2    3.50    0.50
  14  -3   2    4.00    0.50
  14   3  -2    4.00    0.60
  14  -3  -2    2.60    0.50
  14   3   2    3.50    0.50
  14   3   2    4.00    0.50
  14  -3  -2    4.10    0.50
  14  -3   3    1.00    0.40
  14  -3   3    1.70    0.40
  14  -3   3    1.20    0.30
  14   3  -3    0.50    0.40
  14   3   3    0.80    0.40
  14  -3  -3    1.20    0.40
  14  -3  -3    1.50    0.50
  14   3   3    1.40    0.40
  14  -3   4    1.20    0.40
  14  -3   4    1.10    0.30
  14   3  -4    1.00    0.30
  14   3  -4    1.20    0.50
  14   3   4    0.80    0.30
  14  -3  -4    1.40    0.50
  14   3   4    1.10    0.30
  14  -3   5    2.30    0.40
  14  -3   5    2.30    0.40
  14   3  -5    1.10    0.40
  14   3  -5    1.80    0.30
  14  -3   5    1.60    0.40
  14   3   5    2.10    0.40
  14   3   5    1.70    0.30
  14   3   5    1.60    0.40
  14  -3  -5    1.50    0.40
  14  -3   6    2.50    0.30
  14  -3   6    2.00    0.30
  14  -3   6    2.60    0.30
  14  -3  -6    1.90    0.40
  14   3   6    2.00    0.30
  14   3   6    2.10    0.30
  14   3   6    2.60    0.30
  14   3   6    3.00    0.30
  14  -3   7    0.70    0.30
  14  -3   7    0.60    0.20
  14   3   7    0.60    0.20
  15  -3   0   22.90    1.00
  15  -3   0   21.80    1.00
  15  -3   0   22.80    1.00
  15   3   0   21.80    1.00
  15   3   0   22.50    1.10
  15  -3   1    5.50    0.50
  15   3  -1    5.10    0.60
  15  -3   1    5.40    0.50
  15  -3   1    5.20    0.60
  15   3   1    5.20    0.60
  15  -3  -1    4.40    0.50
  15  -3  -1    5.40    0.60
  15   3   1    4.80    0.50
  15  -3  -1    4.80    0.60
  15  -3   2   14.80    0.80
  15  -3   2   14.00    0.80
  15  -3   2   14.90    0.90
  15   3  -2   15.40    0.90
  15   3   2   14.40    0.80
  15  -3  -2   13.90    1.00
  15  -3  -2   15.10    0.90
  15   3   2   15.70    0.80
  15   3  -3    7.30    0.70
  15  -3   3    6.10    0.50
  15  -3   3    6.40    0.60
  15  -3   3    5.20    0.50
  15  -3  -3    5.90    0.70
  15   3   3    5.30    0.50
  15  -3  -3    5.20    0.50
  15   3   3    6.20    0.60
  15   3  -4    5.80    0.60
  15  -3   4    5.50    0.50
  15  -3   4    5.40    0.50
  15  -3  -4    5.30    0.60
  15   3   4    5.20    0.50
  15   3   4    5.60    0.50
  15  -3   5    1.20    0.30
  15  -3   5    2.50    0.30
  15   3  -5    1.60    0.40
  15  -3   5    2.00    0.30
  15   3   5    1.70    0.30
  15   3   5    2.10    0.30
  15  -3  -5    1.80    0.40
  15  -3   6    0.40    0.20
  15  -3   6    0.00    0.20
  15  -3   6    0.00    0.20
  15   3   6    0.00    0.20
  15   3   6    0.20    0.20
  15  -3  -6   -0.20    0.30
  16  -3   0    2.20    0.40
  16  -3   0    2.80    0.40
  16  -3   0    2.80    0.50
  16   3   0    2.50    0.40
  16  -3   1    3.30    0.40
  16  -3   1    3.20    0.50
  16   3  -1    2.90    0.50
  16  -3   1    3.60    0.50
  16  -3  -1    3.10    0.50
  16   3   1    3.50    0.50
  16  -3  -1    2.60    0.40
  16   3   1    2.20    0.40
  16   3  -2    1.50    0.40
  16  -3   2    2.60    0.40
  16  -3   2    2.60    0.40
  16  -3   2    2.30    0.40
  16   3   2    2.00    0.40
  16   3   2    2.70    0.40
  16  -3  -2    1.60    0.40
  16  -3  -2    2.90    0.40
  16  -3   3    4.70    0.50
  16   3  -3    4.10    0.50
  16  -3   3    4.00    0.40
  16  -3   3    3.70    0.40
  16   3   3    4.10    0.40
  16  -3  -3    3.40    0.50
  16  -3  -3    4.10    0.70
  16   3   3    3.20    0.40
  16  -3   4    4.10    0.40
  16  -3   4    4.60    0.50
  16   3  -4    4.20    0.50
  16  -3  -4    4.00    0.50
  16   3   4    4.50    0.40
  16   3   4    4.00    0.40
  16  -3   5    1.50    0.30
  16  -3   5    1.30    0.30
  16   3  -5    1.10    0.30
  16  -3  -5    1.00    0.30
  16   3   5    1.50    0.30
  16   3   5    0.80    0.30
  17  -3   0    7.90    0.70
  17  -3   0    6.90    0.60
  17   3   0    8.30    0.70
  17  -3   1   -0.10    0.30
  17  -3   1    0.20    0.30
  17   3  -1    0.40    0.30
  17  -3   1    0.60    0.30
  17   3   1    0.40    0.30
  17   3   1    0.30    0.30
  17  -3  -1   -0.10    0.30
  17  -3  -1    0.50    0.30
  17  -3   2    2.30    0.40
  17  -3   2    1.40    0.30
  17   3  -2    1.70    0.40
  17  -3   2    1.70    0.30
  17   3   2    1.80    0.40
  17  -3  -2    1.60    0.40
  17   3   2    2.30    0.40
  17  -3  -2    1.90    0.40
  17  -3   3    1.70    0.40
  17  -3   3    1.00    0.30
  17   3  -3    1.30    0.40
  17  -3   3    2.30    0.30
  17   3   3    1.50    0.30
  17  -3  -3    1.30    0.40
  17   3   3    1.60    0.30
  17  -3   4    1.00    0.30
  17  -3   4    1.00    0.20
  17   3  -4    1.30    0.30
  17   3   4    1.10    0.30
  17   3   4    0.90    0.20
  17  -3  -4    0.80    0.30
  17  -3   5    2.50    0.30
  17  -3   5    2.30    0.30
  17   3   5    2.50    0.30
  17  -3  -5    2.60    0.30
  18  -3   0   32.00    1.20
  18  -3   0   32.90    1.20
  18   3   0   30.80    1.20
  18  -3   1   12.00    0.70
  18  -3   1   12.80    0.70
  18   3  -1   12.20    0.70
  18   3   1   11.90    0.70
  18  -3  -1   11.70    0.70
  18   3   1   11.30    0.70
  18  -3  -1   12.90    0.70
  18  -3   2    0.50    0.30
  18   3  -2    0.30    0.30
  18  -3   2    0.30    0.30
  18  -3   2    0.60    0.30
  18  -3  -2    0.20    0.30
  18  -3  -2    0.60    0.30
  18   3   2    0.40    0.30
  18   3   2    0.70    0.30
  18  -3   3    2.10    0.30
  18  -3   3    2.40    0.30
  18   3  -3    1.80    0.30
  18   3   3    1.30    0.30
  18   3   3    2.20    0.30
  18  -3  -3    1.80    0.40
  18  -3   4    1.80    0.30
  18   3   4    1.10    0.20
  18   3   4    1.20    0.20
  18  -3  -4    1.70    0.30
  19  -3   0    0.40    0.30
  19   3   0    0.20    0.20
  19  -3   0    0.20    0.20
  19   3  -1    1.80    0.30
  19  -3   1    1.60    0.30
  19  -3   1    1.90    0.30
  19  -3  -1    1.40    0.30
  19  -3  -1    1.40    0.30
  19   3   1    1.50    0.30
  19  -3   2    4.10    0.50
  19   3  -2    5.20    0.40
  19  -3   2    5.70    0.40
  19  -3  -2    6.00    0.50
  19   3   2    5.10    0.40
  19   3   2    4.90    0.50
  19  -3   3    2.10    0.30
  19  -3  -3    2.10    0.40
   0   4   0   15.70    0.50
   0   4   1  273.57    6.80
   0   4  -1  280.17    6.90
   0   4  -2   21.60    0.80
   0   4   2   21.90    0.70
   0  -4   2   22.50    0.60
   0   4  -3  573.94   13.90
   0  -4   3  563.24   13.80
   0   4   3  545.45   13.90
   0   4   3  567.64   13.90
   0  -4   4  201.98    5.30
   0   4  -4  214.18    5.50
   0   4   4  205.28    5.40
   0   4   4  206.98    5.40
   0   4   5    7.40    0.60
   0   4   5    7.70    0.60
   0   4  -5    8.30    0.70
   0   4   6   40.30    1.40
   0   4   6   38.30    1.40
   0   4   6   42.80    1.60
   0   4   6   40.70    1.60
   0   4  -6   41.80    1.70
   0  -4  -6   41.10    1.40
   0  -4   6   39.90    1.40
   0   4   6   39.90    1.30
   0   4  -6   38.10    1.30
   0   4   6   37.70    1.30
   0  -4  -7    9.50    0.80
   0   4  -7    9.30    0.70
   0   4   7    9.10    0.60
   0   4   7    9.70    0.80
   0   4   7   10.20    0.70
   0   4   7    8.80    0.70
   0   4  -7   10.80    1.60
   0  -4   7   10.00    0.70
   0  -4  -8    1.50    0.40
   0   4   8    2.10    0.40
   0   4  -8    1.30    0.40
   0  -4   8    1.70    0.40
   0  -4  -9    0.10    0.30
   0  -4   9   -0.10    0.20
   0   4  -9    0.00    0.30
  -1   4   0  227.48    5.70
   1   4  -1   86.99    2.30
  -1   4   1   89.29    2.30
   1   4   1   90.89    2.30
   1   4   1   93.69    2.30
  -1   4  -1   91.59    2.40
   1   4  -2  303.57    7.50
   1  -4   2  304.37    7.40
  -1   4   2  304.37    7.50
  -1   4  -2  311.07    7.60
   1   4   2  294.67    7.50
   1   4   2  301.67    7.50
   1  -4   3  463.25   11.50
  -1   4   3  469.85   11.60
  -1   4  -3  448.16   11.60
   1   4   3  467.85   11.60
   1   4   3  481.35   11.60
  -1  -4   3  473.85   11.50
  -1   4   4  416.66   10.60
   1  -4   4  416.46   10.50
  -1   4   4  431.86   10.50
  -1  -4   4  414.06   10.40
  -1   4  -4  423.36   10.70
   1   4   4  433.66   10.60
   1   4   4  411.46   10.50
  -1   4   5   75.09    2.30
   1   4  -5   75.99    2.40
  -1   4   5   73.59    2.30
   1  -4   5   73.09    2.20
   1   4   5   74.69    2.30
  -1   4  -5   73.49    2.40
   1   4   5   75.19    2.30
   1  -4   6    4.40    0.40
  -1   4   6    4.60    0.50
  -1   4   6    4.60    0.40
  -1  -4  -6    5.30    0.50
  -1   4   6    5.40    0.60
   1   4  -6    5.00    0.50
   1  -4   6    4.80    0.50
  -1   4   6    4.80    0.60
  -1   4   6    3.60    0.50
  -1   4  -6    4.70    0.70
  -1   4  -6    4.30    0.40
   1   4   6    4.60    0.50
   1   4   6    4.10    0.40
  -1  -4   6    5.60    0.50
   1   4   6    4.10    0.60
   1   4   6    4.20    0.50
   1   4   6    3.70    0.40
   1  -4  -6    4.60    0.50
   1  -4   7   22.60    1.00
   1   4  -7   21.90    1.00
  -1  -4  -7   22.00    1.00
   1  -4   7   21.70    1.00
  -1   4   7   20.70    1.10
   1   4   7   20.70    1.00
  -1  -4   7   21.30    1.00
  -1   4  -7   21.00    1.00
   1   4   7   21.10    1.10
   1  -4  -7   21.40    1.10
   1   4   7   22.10    1.00
   1   4   7   20.60    0.90
   1  -4   8    4.20    0.50
  -1  -4  -8    6.50    0.60
   1   4  -8    6.00    0.50
   1  -4  -8    5.30    0.60
  -1   4  -8    5.50    0.50
  -1  -4   8    4.50    0.50
   1   4   8    6.20    0.60
   1   4   8    6.70    0.60
   1  -4   9    3.50    0.40
   1   4  -9    3.20    0.40
  -1  -4  -9    3.50    0.40
   1  -4  -9    3.40    0.40
  -1   4  -9    3.30    0.40
  -1  -4   9    3.00    0.40
  -2   4   0 7905.11  188.48
   2   4   0 7609.74  187.78
   2  -4   1 1482.05   36.10
  -2   4   1 1492.15   36.10
   2   4  -1 1430.06   36.10
   2   4   1 1496.65   36.10
  -2   4  -1 1488.85   36.20
   2   4   1 1548.05   36.20
   2  -4   2  189.88    4.80
  -2   4   2  192.18    4.90
  -2   4  -2  195.78    4.90
   2   4   2  197.38    4.90
   2   4   2  187.98    4.80
   2  -4   3  390.86    9.70
  -2   4   3  390.36    9.80
   2   4   3  395.26    9.80
   2   4   3  387.76    9.80
  -2   4  -3  402.36    9.90
  -2   4   4  277.77    7.20
   2  -4   4  278.27    7.10
  -2   4  -4  293.07    7.30
   2   4   4  278.67    7.20
   2   4   4  279.97    7.20
  -2  -4   4  276.37    7.00
  -2   4   5   27.90    1.10
  -2   4   5   26.60    1.10
   2  -4   5   25.00    1.00
   2   4   5   25.80    1.10
  -2   4  -5   25.30    1.20
   2   4   5   25.70    1.10
   2   4  -6   53.79    1.60
   2   4  -6   53.79    1.70
   2   4  -6   54.39    2.10
   2  -4   6   53.09    1.60
  -2   4   6   53.59    1.70
  -2   4   6   55.89    1.80
  -2   4   6   54.19    1.90
   2  -4   6   52.69    1.70
  -2  -4  -6   56.39    1.70
  -2   4   6   54.59    2.00
   2   4   6   53.79    1.70
   2   4   6   54.49    1.70
  -2   4  -6   53.49    2.10
   2   4   6   56.49    1.70
   2   4   6   55.89    1.70
   2   4   6   56.79    2.00
  -2  -4   6   54.19    1.70
  -2   4  -6   52.29    1.70
   2   4   6   54.29    1.70
   2  -4  -6   55.29    1.80
  -2  -4  -7  219.58    5.80
   2  -4   7  219.28    5.60
   2   4  -7  217.78    5.70
  -2   4   7  215.48    5.80
   2  -4   7  212.58    5.70
   2  -4  -7  216.98    5.80
  -2   4  -7  212.28    5.70
  -2  -4   7  221.98    5.70
   2   4   7  222.28    5.80
   2   4   7  218.88    5.70
   2   4   7  222.78    5.70
   2   4   7  224.68    5.80
  -2  -4  -8   14.90    0.90
   2  -4   8   14.60    0.80
   2  -4   8   14.80    0.70
   2   4  -8   13.90    0.80
   2   4   8   14.30    0.70
   2   4   8   16.00    0.80
  -2   4  -8   14.60    0.80
   2   4   8   14.60    0.90
   2   4   8   14.40    0.80
   2  -4  -8   14.80    0.90
  -2  -4   8   16.30    0.80
   2   4  -9    4.30    0.40
  -2  -4  -9    4.30    0.40
   2  -4   9    4.30    0.40
   2  -4  -9    4.00    0.40
  -2   4  -9    4.40    0.40
  -2  -4   9    4.40    0.40
   3   4   0 1882.41   47.00
  -3   4   0 1956.30   46.90
   3  -4   0 1962.30   47.00
   3  -4   1 1138.79   27.20
  -3   4   1 1080.09   27.20
   3   4   1 1081.29   27.10
  -3   4  -1 1141.49   27.30
   3   4   1 1156.08   27.20
   3  -4   2  204.78    5.10
  -3   4   2  199.48    5.20
   3   4   2  206.28    5.20
   3   4   2  205.48    5.10
  -3   4  -2  210.88    5.30
   3  -4   3  276.57    7.00
  -3   4   3  289.17    7.00
  -3   4  -3  284.17    7.10
   3   4   3  266.67    7.00
   3   4   3  271.37    7.00
  -3   4   4  512.45   12.90
   3  -4   4  513.55   12.80
  -3   4  -4  526.05   13.00
   3   4   4  515.35   12.90
   3   4   4  509.55   12.90
  -3   4   5  113.49    3.20
  -3   4   5  114.39    3.30
   3  -4   5  112.19    3.20
   3   4   5  117.09    3.30
  -3   4  -5  116.39    3.50
   3   4  -6   97.19    3.10
   3   4  -6   93.79    2.70
  -3   4   6  101.29    2.90
   3  -4   6   97.59    2.70
   3  -4   6   95.79    2.80
  -3   4   6   98.09    3.00
   3   4  -6   96.89    2.70
  -3   4   6  101.19    3.10
  -3  -4  -6   97.39    2.80
   3   4   6   96.39    2.80
   3   4   6   98.89    2.70
   3   4   6   97.19    2.70
  -3   4  -6  100.59    3.30
  -3  -4   6   96.69    2.70
   3   4   6   99.09    2.80
   3  -4  -6   99.09    2.80
  -3   4  -6   96.89    2.70
   3   4   6   99.79    2.70
   3   4   6  101.49    3.10
   3   4  -7  120.69    3.30
  -3  -4  -7  118.69    3.40
   3  -4   7  122.89    3.40
   3  -4   7  121.89    3.30
   3   4  -7  114.39    3.20
   3  -4   7  111.89    3.30
   3   4   7  121.69    3.40
   3   4   7  122.09    3.30
  -3  -4   7  115.99    3.30
   3  -4  -7  122.39    3.40
  -3   4  -7  122.09    3.30
   3   4   7  119.19    3.40
   3   4   7  123.39    3.30
   3  -4   8   14.70    0.70
   3  -4   8   13.80    0.80
   3   4  -8   14.40    0.80
  -3  -4  -8   14.50    0.80
  -3   4  -8   15.70    0.80
   3   4   8   14.30    0.80
  -3  -4   8   12.80    0.80
   3   4   8   14.60    0.80
   3   4   8   13.90    0.70
   3  -4  -8   14.90    0.90
   3   4   8   15.00    0.80
  -3  -4  -9    1.10    0.30
   3   4  -9    1.50    0.30
   3  -4   9    0.70    0.30
  -3   4  -9    0.90    0.30
   3  -4  -9    1.00    0.30
   3   4   9    0.80    0.30
   4   4   0  184.28    4.80
  -4   4   0  198.68    4.90
   4  -4   0  195.88    4.80
  -4   4   1  220.38    5.60
   4  -4   1  217.98    5.50
   4   4  -1  222.08    5.40
  -4   4  -1  218.48    5.60
   4   4   1  221.88    5.50
  -4   4   2  361.06    8.90
   4  -4   2  357.66    8.90
  -4   4  -2  366.66    9.00
   4   4   2  359.86    8.90
   4   4   2  351.16    8.90
  -4   4   3  775.52   19.30
   4  -4   3  787.32   19.30
   4   4   3  807.22   19.40
  -4   4  -3  788.22   19.50
   4   4   3  778.12   19.30
   4  -4   4   55.49    1.70
  -4   4   4   57.19    1.80
  -4   4  -4   56.29    1.90
   4   4   4   55.69    1.80
   4  -4   5    2.10    0.40
  -4   4   5    1.80    0.40
   4   4   5    2.20    0.50
  -4   4  -5    2.20    0.50
  -4   4   6   57.99    2.00
   4   4  -6   54.99    1.80
   4  -4   6   59.59    1.80
  -4   4   6   56.19    2.10
   4   4  -6   53.49    2.10
   4  -4   6   57.79    1.80
  -4  -4  -6   55.79    1.80
   4   4  -6   59.99    1.70
   4   4   6   59.79    1.80
  -4   4  -6   59.59    1.80
   4   4   6   59.39    2.10
   4  -4  -6   58.59    1.90
   4   4   6   58.69    1.80
  -4   4  -6   58.49    2.30
   4   4   6   58.69    1.90
   4   4   6   60.59    1.80
  -4  -4  -7    0.60    0.40
   4   4  -7    0.00    0.30
   4  -4   7    0.40    0.30
   4   4  -7    0.60    0.30
   4  -4   7    0.50    0.30
   4  -4   7    0.30    0.30
   4   4   7    0.00    0.30
  -4   4  -7    0.60    0.30
   4   4   7    0.50    0.40
   4   4   7    0.40    0.30
   4   4   7    0.70    0.30
   4  -4  -7    0.40    0.40
  -4  -4  -8    7.00    0.60
   4  -4   8    6.40    0.60
   4  -4   8    6.40    0.60
   4  -4   8    6.40    0.50
   4   4  -8    7.50    0.60
   4   4   8    5.30    0.50
   4   4   8    6.30    0.60
  -4   4  -8    6.60    0.60
   4   4   8    6.90    0.50
   4   4   8    6.20    0.50
   4  -4  -8    7.00    0.60
  -4  -4  -9   15.90    0.70
   4  -4   9   15.50    0.70
   4  -4   9   14.40    0.80
   4   4  -9   14.30    0.70
   4  -4  -9   15.40    0.80
   4   4   9   14.20    0.70
  -4   4  -9   15.60    0.70
   5   4   0   38.60    1.20
   5  -4   0   40.50    1.20
  -5   4   0   43.30    1.30
   5  -4   1  116.99    3.10
  -5   4   1  116.59    3.20
   5   4  -1  123.69    3.10
  -5   4  -1  122.49    3.30
   5   4   1  124.29    3.20
   5  -4   2  246.48    6.20
  -5   4   2  246.08    6.30
  -5   4  -2  244.88    6.40
   5   4   2  254.57    6.30
  -5   4   3   59.69    1.80
   5  -4   3   59.89    1.80
   5   4   3   60.59    1.90
  -5   4  -3   60.79    2.00
  -5   4   4   63.69    2.00
   5  -4   4   65.69    2.00
   5   4   4   62.79    2.00
  -5   4  -4   65.89    2.20
   5   4  -5   49.60    1.50
  -5   4   5   53.69    1.80
   5  -4   5   49.30    1.60
   5  -4   5   51.59    1.80
  -5   4  -5   51.29    1.60
   5   4   5   46.90    1.60
   5   4   5   51.89    1.70
   5  -4  -5   52.19    1.70
   5   4   5   51.49    1.60
   5   4   5   53.59    1.90
   5   4   5   50.59    1.60
  -5   4  -5   54.09    2.00
  -5   4   6    0.70    0.40
   5  -4   6    0.20    0.30
  -5   4   6    0.50    0.30
  -5  -4  -6    0.30    0.30
  -5  -4  -6    0.50    0.40
   5  -4   6    0.50    0.30
   5   4  -6    0.60    0.30
  -5   4  -6    0.30    0.30
   5   4   6    0.90    0.30
   5   4   6    0.50    0.30
   5   4   6    0.20    0.40
   5   4   6    0.50    0.30
  -5   4  -6    0.80    0.50
   5   4   6   -0.20    0.30
   5   4   6    0.40    0.30
   5  -4  -6    1.10    0.40
   5  -4   7    9.10    0.70
   5  -4   7   10.50    0.60
   5   4  -7    8.20    0.60
  -5  -4  -7    8.60    0.70
   5   4  -7    6.90    0.70
   5  -4   7    9.80    0.70
  -5   4  -7   10.60    0.70
   5   4   7    8.80    0.60
   5   4   7    9.80    0.60
   5   4   7   10.10    0.60
   5  -4  -7    8.50    0.70
   5   4   7    9.80    0.70
   5   4   7    9.20    0.70
   5  -4   8    8.50    0.60
  -5  -4  -8    9.00    0.70
   5  -4   8    8.50    0.60
   5  -4   8    7.70    0.60
   5   4   8    7.70    0.60
   5  -4  -8    6.50    0.60
   5   4   8    7.50    0.60
  -5   4  -8    8.40    0.60
   5   4   8    8.50    0.70
   5   4   8    8.00    0.50
   5  -4   9    0.40    0.20
  -5  -4  -9    0.50    0.30
   5  -4   9    0.10    0.20
   5   4   9    0.50    0.20
  -5   4  -9    0.20    0.20
   5  -4  -9    0.40    0.30
  -6   4   0    3.70    0.40
   6  -4   0    3.10    0.30
   6   4   0    2.80    0.30
  -6   4   1   53.79    1.60
   6  -4   1   52.79    1.50
   6   4  -1   53.59    1.50
  -6   4  -1   54.29    1.70
   6   4   1   51.89    1.60
  -6   4   2  513.65   12.40
   6  -4   2  493.95   12.30
  -6   4  -2  488.25   12.50
   6   4   2  498.65   12.40
   6  -4   3  113.49    3.10
  -6   4   3  111.39    3.10
   6   4   3  111.49    3.10
  -6   4  -3  110.89    3.20
   6  -4   4  107.59    3.10
  -6  -4  -4  111.79    3.40
  -6   4   4  108.49    3.10
  -6   4  -4  110.59    3.30
   6   4   4  111.99    3.20
  -6   4   5   19.80    1.00
   6  -4   5   19.50    0.80
   6  -4   5   19.40    1.00
   6  -4   5   19.00    0.80
   6   4  -5   19.40    0.80
   6   4   5   19.10    0.80
  -6   4  -5   19.50    1.20
   6   4   5   18.80    0.80
   6  -4  -5   20.50    0.90
   6   4   5   19.70    0.90
   6   4   5   19.50    1.10
   6   4   5   18.90    0.80
  -6   4  -5   19.00    0.80
   6   4   5   19.00    0.90
   6  -4   6   71.79    2.20
   6   4  -6   71.49    2.10
   6  -4   6   73.09    2.10
  -6   4   6   70.29    2.40
  -6   4   6   68.59    2.30
   6   4   6   71.19    2.10
   6   4   6   69.59    2.50
   6  -4  -6   74.79    2.30
  -6   4  -6   73.59    2.20
   6   4   6   71.29    2.20
  -6   4  -6   72.59    2.70
   6   4   6   71.69    2.20
   6   4   6   72.99    2.10
   6   4   6   74.09    2.10
   6  -4   7    0.60    0.30
  -6  -4  -7    0.30    0.30
   6  -4   7    0.40    0.30
   6  -4   7    0.40    0.30
   6   4  -7    0.30    0.30
   6   4   7    0.20    0.30
   6   4   7    0.40    0.30
   6  -4  -7    0.20    0.40
   6   4   7    0.10    0.30
   6   4   7    0.60    0.30
  -6   4  -7    0.40    0.30
   6   4   7    0.60    0.30
  -6  -4  -8    0.40    0.30
   6  -4   8    0.20    0.30
   6  -4   8    0.10    0.30
   6  -4   8    0.60    0.30
   6   4   8    0.40    0.30
   6   4   8    0.40    0.30
  -6   4  -8    0.60    0.30
   6   4   8    0.50    0.30
   6  -4  -8    0.80    0.30
   6   4   8    0.10    0.20
   6  -4   9   23.50    0.90
   6  -4   9   22.10    0.80
  -6   4  -9   24.30    0.90
   6   4   9   23.20    0.80
   6  -4  -9   23.80    0.90
   7   4   0  193.28    5.00
   7  -4   0  195.08    5.00
  -7   4   0  197.68    5.10
   7  -4   1  182.68    4.80
  -7   4   1  189.78    4.80
   7   4  -1  182.08    4.70
  -7   4  -1  184.48    4.90
   7   4   1  186.88    4.80
  -7   4   2   10.20    0.60
   7  -4   2   10.30    0.60
   7   4   2   10.80    0.60
  -7   4  -2   10.60    0.70
  -7   4   3  227.18    5.90
   7  -4   3  225.88    5.90
   7   4   3  223.38    5.90
  -7   4  -3  224.48    6.00
  -7   4   4   92.19    2.70
   7  -4   4   90.29    2.70
   7   4   4   89.79    2.80
  -7   4  -4   88.39    2.90
  -7   4   5    1.80    0.40
   7  -4   5    1.70    0.30
   7   4  -5    1.80    0.30
   7  -4   5    0.80    0.30
   7  -4   5    1.40    0.40
   7   4   5    1.50    0.30
   7   4   5    1.40    0.30
  -7   4  -5    1.20    0.50
  -7   4  -5    0.90    0.30
   7   4   5    1.30    0.30
   7   4   5    1.20    0.50
   7   4   5    2.20    0.40
   7  -4  -5    1.60    0.40
   7   4  -6   35.30    1.20
   7  -4   6   33.50    1.30
  -7   4   6   32.50    1.50
   7  -4   6   35.20    1.30
  -7   4  -6   35.20    1.30
   7   4   6   33.90    1.20
   7   4   6   35.20    1.20
   7   4   6   33.90    1.20
   7   4   6   34.70    1.30
   7  -4  -6   32.10    1.30
   7   4   6   35.10    1.40
  -7   4  -6   31.90    1.70
   7   4  -7    4.60    0.50
   7  -4   7    5.80    0.50
   7  -4   7    4.70    0.50
   7  -4   7    5.10    0.50
   7   4   7    4.90    0.50
   7   4   7    5.10    0.50
   7   4   7    4.20    0.40
  -7   4  -7    4.90    0.50
   7   4   7    4.60    0.50
   7   4   7    5.10    0.50
   7  -4  -7    5.00    0.60
   7  -4   8    2.40    0.40
   7  -4   8    3.00    0.40
   7  -4   8    3.30    0.40
   7  -4  -8    2.70    0.40
   7   4   8    2.60    0.40
   7   4   8    2.10    0.30
   7   4   8    3.60    0.40
  -7   4  -8    3.00    0.40
   7   4   8    3.50    0.40
   7  -4   9    0.00    0.20
   7  -4   9    0.40    0.20
  -7   4  -9    0.30    0.20
   7   4   9    0.50    0.20
   8  -4   0  159.08    4.10
   8   4   0  153.58    4.10
  -8   4   0  157.98    4.20
   8   4  -1  103.49    2.70
   8  -4   1  102.19    2.80
  -8   4   1   97.29    2.80
  -8   4  -1   98.99    2.90
   8   4   1  102.99    2.80
   8  -4   2   32.80    1.20
  -8   4   2   32.80    1.10
   8   4   2   32.20    1.20
  -8   4  -2   31.10    1.30
  -8   4   3   54.09    1.70
   8  -4   3   54.19    1.80
  -8   4  -3   52.29    1.90
   8   4   3   55.59    1.80
   8  -4   4   61.89    1.90
  -8   4   4   61.79    2.00
   8  -4   4   65.39    2.00
   8   4  -4   61.29    1.70
   8  -4  -4   62.09    1.80
  -8   4  -4   64.89    2.30
   8   4   4   61.59    1.80
  -8   4  -4   57.39    2.20
   8   4   4   63.39    2.10
   8   4   4   60.39    1.80
   8   4   4   56.49    2.20
   8  -4   5    0.20    0.30
  -8   4   5    0.40    0.40
   8  -4   5    0.10    0.30
   8  -4   5    0.20    0.30
   8   4  -5    0.00    0.20
   8  -4   5    0.60    0.40
   8   4   5    0.60    0.40
   8   4   5    0.00    0.20
  -8   4  -5    0.20    0.30
   8   4   5    0.80    0.30
  -8   4  -5    0.30    0.40
   8   4   5    0.20    0.30
   8   4   5    0.10    0.30
   8  -4  -5    0.30    0.30
   8  -4   6   16.10    0.80
   8  -4   6   16.70    0.80
   8   4  -6   16.30    0.80
   8   4   6   15.80    0.90
   8   4   6   17.40    0.80
   8   4   6   17.10    0.80
   8  -4  -6   16.10    0.90
  -8   4  -6   16.90    0.80
   8   4   6   16.70    0.80
   8  -4   7    3.00    0.40
   8   4  -7    3.00    0.40
   8  -4   7    2.70    0.40
   8  -4   7    2.50    0.40
   8  -4  -7    2.50    0.50
   8   4   7    3.20    0.40
  -8   4  -7    2.80    0.40
   8   4   7    2.40    0.40
   8   4   7    2.30    0.40
   8   4   7    2.50    0.40
   8  -4   8    4.20    0.40
   8  -4   8    3.20    0.40
   8  -4   8    3.70    0.40
  -8   4  -8    4.60    0.40
   8   4   8    3.80    0.40
   8   4   8    4.10    0.40
   8   4   8    4.50    0.50
   8  -4  -8    4.40    0.50
   8   4   9    6.00    0.50
   9  -4   0  188.38    4.80
   9   4   0  184.48    4.90
  -9   4   0  186.18    4.90
   9  -4   1  253.57    6.40
  -9   4   1  243.68    6.40
  -9   4  -1  249.38    6.50
   9   4   1  256.37    6.50
  -9   4   2    4.10    0.50
   9  -4   2    5.20    0.50
   9   4   2    5.20    0.50
  -9   4  -2    4.90    0.60
   9  -4   3  198.28    5.30
  -9   4   3  199.18    5.30
  -9   4  -3  198.68    5.50
  -9   4   4  242.48    6.40
   9  -4   4  231.98    6.20
   9  -4   4  233.98    6.20
   9   4  -4  249.28    6.10
   9  -4   4  247.78    6.20
   9  -4   4  248.68    6.40
  -9   4  -4  241.18    6.60
   9   4   4  245.08    6.30
   9   4   4  240.08    6.20
   9   4   4  248.68    6.20
   9   4   4  241.18    6.20
  -9   4  -4  234.28    6.20
   9  -4  -4  225.58    6.30
   9  -4   5   30.00    1.10
   9  -4   5   31.30    1.20
   9  -4   5   31.80    1.20
   9  -4   5   33.50    1.60
   9   4  -5   31.80    1.10
   9   4   5   33.60    1.30
  -9   4  -5   30.90    1.60
   9   4   5   32.40    1.20
   9  -4  -5   31.40    1.30
  -9   4  -5   31.00    1.20
   9   4   5   30.90    1.50
   9   4   5   30.90    1.20
   9   4   5   31.20    1.10
   9   4  -6   28.90    1.10
   9  -4   6   29.60    1.10
   9  -4   6   30.90    1.20
  -9   4  -6   28.40    1.10
   9   4   6   29.60    1.10
   9   4   6   30.40    1.10
   9   4   6   30.30    1.30
   9   4   6   28.10    1.10
   9  -4  -6   29.70    1.20
   9  -4   7    7.70    0.70
   9  -4   7    7.60    0.60
   9   4  -7    8.10    0.60
   9  -4   7    8.40    0.60
  -9   4  -7    8.50    0.60
   9   4   7    6.90    0.60
   9  -4  -7    8.20    0.70
   9   4   7    7.00    0.60
   9   4   7    7.00    0.60
   9   4   7    8.20    0.70
   9  -4   8   11.30    0.60
   9  -4   8   11.30    0.60
   9  -4   8   10.90    0.60
   9   4   8   11.30    0.60
   9   4   8   11.70    0.60
  -9   4  -8   10.00    0.60
   9   4   8   10.60    0.50
   9  -4  -8   11.10    0.70
   9  -4  -8   10.20    0.60
  10   4   0   21.90    0.90
 -10   4   0   21.20    0.90
  10  -4   1   56.09    1.70
 -10   4   1   51.09    2.00
 -10   4  -1   53.19    1.80
  10   4   1   56.69    1.80
  10  -4   2   76.09    2.30
  10   4   2   76.39    2.40
 -10   4  -2   72.59    2.40
  10  -4   3   57.49    1.80
  10   4  -3   58.09    1.90
  10  -4   3   55.39    1.80
  10   4  -3   59.29    1.70
  10  -4   3   57.59    1.90
  10   4   3   59.69    1.80
  10   4   3   62.69    2.10
  10   4   3   56.59    1.80
 -10   4  -3   57.59    2.10
  10  -4   4   13.30    0.90
  10  -4   4   13.30    0.80
  10   4  -4   13.50    0.70
  10   4  -4   13.70    0.90
  10  -4   4   12.80    0.70
 -10   4  -4   11.60    0.70
  10   4   4   14.50    1.00
  10   4   4   14.10    0.80
  10   4   4   13.60    0.70
  10   4   4   13.40    0.80
  10   4   4   13.20    0.70
  10  -4   5   15.90    0.80
  10   4  -5   15.70    0.80
  10  -4   5   16.70    0.80
  10  -4   5   15.70    0.80
  10   4   5   18.10    0.80
  10   4   5   17.20    0.90
 -10   4  -5   16.70    0.80
  10   4   5   17.00    0.80
  10   4   5   15.80    0.80
  10  -4   6   13.60    0.70
  10  -4   6   14.00    0.70
  10  -4   6   15.40    0.80
  10   4  -6   15.60    0.80
  10   4   6   14.40    0.90
  10   4   6   14.00    0.80
  10   4   6   14.30    0.70
  10   4   6   14.40    0.80
 -10   4  -6   14.20    0.80
  10  -4   7    5.30    0.50
  10   4  -7    4.30    0.40
  10  -4   7    4.40    0.40
  10  -4   7    6.30    0.60
  10   4   7    4.70    0.40
  10   4   7    5.10    0.50
  10   4   7    4.40    0.50
  10   4   7    4.90    0.40
 -10   4  -7    5.90    0.50
  10  -4   8    6.30    0.40
  10  -4   8    5.90    0.40
  10  -4   8    6.10    0.50
  10   4   8    5.50    0.40
  10   4   8    5.90    0.40
 -10   4  -8    6.00    0.50
  10   4   8    5.70    0.50
  10  -4  -8    5.90    0.50
  11   4   0    6.40    0.60
  11  -4   0    4.90    0.70
  11   4  -1    6.10    0.60
  11  -4   1    6.00    0.50
  11  -4   1    5.90    0.60
  11   4   1    6.30    0.60
  11  -4  -1    5.90    0.60
  11   4   1    5.90    0.50
  11  -4   2   10.90    0.70
  11  -4   2    9.50    0.70
  11  -4   2    9.40    0.60
  11  -4   2    9.60    0.60
  11   4  -2   10.70    0.70
  11  -4  -2   10.20    0.70
  11   4   2    9.60    0.60
  11   4   2    9.40    0.60
  11   4   2   10.10    0.80
  11  -4   3   53.19    1.70
  11  -4   3   50.89    1.90
  11  -4   3   55.19    1.70
  11   4  -3   52.69    1.80
  11   4  -3   55.09    1.60
  11   4   3   53.79    1.70
  11   4   3   53.19    1.70
  11  -4  -3   53.29    1.80
  11   4   3   54.49    2.00
  11  -4   4   37.80    1.40
  11  -4   4   36.30    1.50
  11  -4   4   35.70    1.30
  11   4  -4   36.60    1.50
  11   4  -4   38.60    1.30
  11   4   4   38.10    1.40
  11  -4  -4   35.90    1.50
  11   4   4   38.50    1.40
  11   4   4   37.00    1.80
  11   4   4   38.80    1.30
  11   4   4   39.40    1.30
  11  -4   5    2.50    0.40
  11   4  -5    2.60    0.40
  11  -4   5    2.60    0.40
  11   4   5    3.00    0.40
  11  -4  -5    3.90    0.60
  11   4   5    3.60    0.50
  11   4   5    2.20    0.40
  11   4   5    3.50    0.50
  11  -4   6    0.50    0.30
  11   4  -6    0.40    0.30
  11  -4   6    0.30    0.40
  11  -4   6    0.90    0.30
  11   4   6    0.50    0.30
  11   4   6    0.60    0.30
  11  -4  -6    0.50    0.40
  11   4   6    0.20    0.30
 -11   4  -6    0.50    0.30
  11   4   6    0.70    0.30
  11  -4   7    6.20    0.60
  11  -4   7    5.90    0.50
  11   4   7    4.30    0.40
  11   4   7    5.60    0.50
  11   4   7    6.30    0.50
  11   4   7    5.80    0.50
  11  -4   8    0.00    0.20
  11  -4   8   -0.20    0.20
  11  -4  -8    0.10    0.20
  11   4   8   -0.20    0.10
  11   4   8    0.10    0.20
  11   4   8    0.10    0.20
  12  -4   0    5.30    0.50
  12  -4   0    5.00    0.50
  12   4   0    4.90    0.50
  12   4   0    4.70    0.50
  12  -4   0    5.50    0.50
  12  -4   1    1.30    0.30
  12   4  -1    1.20    0.40
  12  -4   1    1.60    0.30
  12  -4   1    1.20    0.30
  12  -4   1    1.30    0.40
  12   4   1    1.30    0.40
  12   4   1    1.40    0.30
  12  -4  -1    0.90    0.30
  12   4   1    1.20    0.30
  12  -4   2   35.80    1.30
  12   4  -2   40.40    1.40
  12  -4   2   38.00    1.30
  12  -4   2   37.10    1.40
  12  -4   2   37.00    1.30
  12  -4  -2   37.30    1.40
  12   4   2   37.20    1.30
  12   4   2   35.70    1.30
  12   4   2   38.00    1.50
  12  -4   3  120.79    3.60
  12   4  -3  125.09    3.30
  12  -4   3  126.19    3.50
  12   4  -3  126.39    3.60
  12  -4   3  123.99    3.40
  12  -4  -3  126.09    3.60
  12   4   3  126.39    3.40
  12   4   3  119.89    3.70
  12   4   3  124.89    3.50
  12   4  -4  124.29    3.70
  12  -4   4  128.29    3.50
  12  -4   4  132.19    3.60
  12   4  -4  127.79    3.40
  12   4   4  127.69    3.50
  12   4   4  124.39    3.50
  12  -4  -4  132.59    3.80
  12   4   4  130.19    3.60
  12   4   4  126.19    3.80
  12  -4   5   28.50    1.10
  12   4  -5   30.30    1.50
  12   4  -5   30.30    1.10
  12  -4   5   30.80    1.20
  12   4   5   29.40    1.20
  12   4   5   29.70    1.10
  12   4   5   30.60    1.20
  12  -4  -5   29.90    1.40
  12   4   5   29.10    1.10
  12  -4   6    3.70    0.40
  12  -4   6    3.20    0.40
  12   4  -6    4.10    0.40
  12  -4   6    4.00    0.50
  12   4   6    4.10    0.40
  12  -4  -6    3.90    0.50
  12   4   6    4.80    0.40
  12   4   6    3.30    0.40
  12   4   6    3.40    0.40
  12  -4   7    7.70    0.60
  12  -4   7    7.80    0.50
  12   4   7    7.90    0.60
  12   4   7    7.70    0.50
  12  -4  -7    8.00    0.60
  12   4   7    7.70    0.50
  12   4   7    7.80    0.50
  13  -4   0   32.00    1.20
  13   4   0   32.70    1.30
  13  -4   0   33.30    1.30
  13  -4   0   30.50    1.20
  13  -4   1   16.60    0.80
  13   4  -1   17.00    0.90
  13  -4   1   14.80    0.80
  13  -4   1   15.20    0.80
  13   4   1   15.50    0.90
  13  -4  -1   14.40    0.80
  13  -4  -1   15.50    0.80
  13  -4  -1   16.10    0.90
  13   4   1   16.60    0.90
  13   4   1   15.40    0.80
  13  -4   2   15.40    0.80
  13  -4   2   15.60    0.80
  13   4  -2   15.50    0.90
  13  -4   2   16.80    0.90
  13  -4   2   15.10    0.90
  13  -4  -2   15.60    0.90
  13   4   2   15.10    0.80
  13   4   2   15.00    1.00
  13   4   2   16.30    0.80
  13  -4   3   53.39    1.80
  13  -4   3   53.59    1.70
  13   4  -3   53.19    1.90
  13   4   3   55.29    1.80
  13   4   3   51.89    1.70
  13  -4  -3   50.89    1.90
  13   4  -4   26.00    1.20
  13   4  -4   26.60    1.00
  13  -4   4   26.90    1.10
  13  -4   4   25.20    1.10
  13   4   4   24.80    1.10
  13   4   4   28.40    1.10
  13  -4  -4   24.30    1.30
  13  -4   5    2.40    0.40
  13   4  -5    1.50    0.30
  13   4  -5    1.80    0.50
  13  -4   5    1.60    0.40
  13   4   5    1.60    0.40
  13   4   5    2.60    0.40
  13   4   5    2.20    0.30
  13  -4  -5    1.60    0.50
  13   4   5    1.90    0.40
  13  -4   6    5.50    0.50
  13   4  -6    4.70    0.40
  13  -4   6    6.30    0.60
  13  -4   6    7.00    0.50
  13   4   6    6.60    0.60
  13  -4  -6    7.10    0.60
  13   4   6    7.00    0.50
  13   4   6    5.80    0.50
  13   4   6    5.70    0.50
  13  -4   7   11.40    0.60
  13  -4   7   11.50    0.50
  13   4   7   10.00    0.50
  13   4   7   10.40    0.50
  13   4   7   10.10    0.50
  13   4   7   10.60    0.60
  13  -4  -7   11.80    0.60
  14   4   0    0.90    0.40
  14  -4   0    2.70    0.40
  14  -4   0    0.50    0.30
  14  -4   0    0.60    0.30
  14  -4   1    1.20    0.40
  14  -4   1    1.80    0.40
  14   4  -1    1.90    0.40
  14  -4   1    1.40    0.40
  14  -4  -1    0.60    0.40
  14  -4  -1    1.70    0.40
  14  -4  -1    1.80    0.40
  14   4   1    0.90    0.30
  14   4   1    2.10    0.40
  14  -4   2   16.20    0.80
  14  -4   2   17.90    0.90
  14   4  -2   18.10    1.00
  14  -4   2   18.20    0.90
  14  -4  -2   18.00    0.90
  14   4   2   18.30    0.90
  14  -4  -2   17.60    1.00
  14   4   2   18.10    0.90
  14  -4   3   10.50    0.70
  14  -4   3   11.30    0.70
  14   4  -3   11.20    0.80
  14  -4  -3    9.20    0.70
  14   4   3    9.90    0.70
  14  -4  -3    9.60    0.80
  14   4   3   10.70    0.70
  14   4  -4    8.80    0.80
  14  -4   4   10.40    0.70
  14  -4   4    8.30    0.70
  14   4  -4    9.10    0.60
  14   4   4    9.50    0.70
  14   4   4    9.90    0.70
  14  -4  -4    9.60    0.80
  14  -4   5    9.70    0.70
  14   4  -5   10.10    0.60
  14  -4   5    9.80    0.60
  14   4  -5    9.00    0.80
  14  -4   5   10.50    0.60
  14   4   5   10.10    0.60
  14   4   5    9.30    0.60
  14  -4  -5   10.30    0.80
  14  -4   6    1.20    0.30
  14  -4   6    1.20    0.30
  14  -4   6    1.20    0.30
  14  -4  -6    1.30    0.40
  14   4   6    0.90    0.20
  14   4   6    0.40    0.20
  14   4   6    1.10    0.30
  14   4   6    1.20    0.30
  14  -4   7    1.20    0.20
  15   4   0    8.20    0.70
  15  -4   0    6.20    0.60
  15  -4   0    8.20    0.60
  15  -4   0    8.70    0.70
  15  -4   1    1.60    0.40
  15  -4   1    1.90    0.40
  15   4  -1    1.60    0.40
  15  -4   1    1.80    0.40
  15   4   1    0.70    0.30
  15  -4  -1    1.50    0.40
  15   4   1    2.40    0.40
  15  -4  -1    0.90    0.40
  15  -4  -1    1.80    0.40
  15  -4   2    7.20    0.60
  15  -4   2    6.00    0.50
  15   4  -2    6.90    0.70
  15  -4   2    6.20    0.60
  15  -4  -2    5.00    0.50
  15   4   2    7.20    0.60
  15  -4  -2    5.60    0.60
  15   4   2    8.00    0.70
  15  -4  -2    5.60    0.60
  15  -4   3   15.10    0.80
  15   4  -3   14.80    0.90
  15  -4   3   15.30    0.80
  15   4   3   16.10    0.80
  15   4   3   13.90    0.80
  15  -4  -3   14.60    0.80
  15  -4  -3   15.60    1.00
  15   4  -4   12.60    0.80
  15  -4   4   12.80    0.70
  15  -4   4   12.20    0.70
  15  -4   4   12.40    0.70
  15  -4  -4   12.80    0.90
  15   4   4   12.50    0.70
  15   4   4   12.90    0.70
  15  -4   5    5.30    0.50
  15  -4   5    5.90    0.50
  15  -4   5    6.20    0.50
  15   4   5    6.20    0.50
  15   4   5    6.50    0.50
  15  -4  -5    6.40    0.60
  15  -4   6    1.50    0.30
  15  -4   6    1.70    0.20
  15  -4   6    1.10    0.20
  15  -4  -6    1.00    0.30
  15   4   6    1.40    0.20
  15   4   6    1.40    0.30
  16  -4   0   23.70    1.10
  16  -4   0   24.10    1.10
  16   4   0   23.70    1.10
  16  -4   0   22.00    1.00
  16  -4   1   11.70    0.70
  16   4  -1   12.10    0.80
  16  -4   1   13.50    0.80
  16  -4   1   11.70    0.70
  16  -4  -1   12.10    0.80
  16  -4  -1   13.00    0.70
  16  -4  -1   14.10    0.80
  16   4   1   12.00    0.80
  16   4   1   12.10    0.70
  16  -4   2    8.20    0.70
  16  -4   2    8.10    0.60
  16  -4   2    8.10    0.70
  16   4  -2    9.00    0.70
  16  -4  -2   10.10    0.80
  16   4   2    9.80    0.70
  16  -4  -2    8.50    0.70
  16   4   2    9.70    0.70
  16  -4   3   15.70    0.80
  16  -4   3   15.60    0.80
  16   4  -3   15.00    0.90
  16  -4  -3   14.90    0.80
  16   4   3   16.50    0.80
  16  -4  -3   15.20    0.90
  16   4   3   16.60    0.80
  16   4  -4    4.60    0.50
  16  -4   4    5.20    0.50
  16  -4   4    6.20    0.50
  16  -4  -4    4.60    0.50
  16   4   4    6.20    0.50
  16   4   4    5.00    0.40
  16  -4   5    3.40    0.30
  16  -4   5    3.60    0.30
  16  -4  -5    2.90    0.40
  16   4   5    3.10    0.30
  16   4   5    3.60    0.30
  17   4   0    0.10    0.30
  17  -4   0    0.70    0.30
  17  -4   0    0.60    0.40
  17  -4   0    0.40    0.30
  17  -4   1    0.90    0.30
  17  -4   1    1.80    0.40
  17   4  -1    1.40    0.40
  17  -4   1    1.60    0.30
  17   4   1    1.40    0.40
  17  -4  -1    1.50    0.40
  17  -4  -1    1.50    0.40
  17   4   1    1.90    0.40
  17  -4   2    6.90    0.60
  17  -4   2    6.10    0.50
  17   4  -2    6.30    0.60
  17  -4   2    6.60    0.50
  17  -4  -2    6.70    0.60
  17  -4  -2    7.60    0.70
  17   4   2    7.10    0.50
  17   4   2    8.00    0.60
  17   4  -3    2.90    0.40
  17  -4   3    3.40    0.40
  17  -4   3    3.40    0.40
  17   4   3    2.10    0.30
  17  -4  -3    2.30    0.40
  17   4   3    2.70    0.40
  17  -4  -3    2.30    0.40
  17  -4   4    1.60    0.30
  17   4  -4    1.90    0.30
  17  -4   4    1.60    0.30
  17   4   4    1.50    0.30
  17  -4  -4    1.20    0.30
  17   4   4    1.40    0.30
  17  -4   5    1.90    0.30
  17  -4  -5    2.00    0.30
  17   4   5    2.00    0.30
  18  -4   0    0.10    0.30
  18   4   0    0.30    0.30
  18  -4   0    0.10    0.30
  18   4  -1    3.50    0.40
  18  -4   1    4.20    0.40
  18  -4   1    3.10    0.40
  18  -4   1    3.60    0.40
  18  -4  -1    3.10    0.40
  18  -4  -1    3.90    0.50
  18   4   1    3.50    0.40
  18   4  -2    5.20    0.50
  18  -4   2    5.10    0.40
  18  -4   2    5.30    0.50
  18  -4   2    4.60    0.50
  18  -4  -2    4.50    0.40
  18  -4  -2    4.90    0.50
  18   4   2    5.50    0.50
  18   4   2    4.90    0.40
  18   4  -3    0.00    0.30
  18  -4   3    0.60    0.20
  18  -4   3    0.20    0.30
  18   4   3    0.50    0.20
  18   4   3    0.70    0.20
  18  -4  -3    0.00    0.30
  18  -4   4    0.70    0.20
  18   4   4    0.70    0.20
  18  -4  -4    0.70    0.20
  19  -4   0    1.70    0.30
  19   4   0    1.60    0.30
  19  -4   0    1.20    0.30
  19   4  -1    0.30    0.30
  19  -4   1    0.10    0.30
  19  -4   1   -0.40    0.20
  19   4   1    0.00    0.20
  19  -4  -1    0.60    0.30
  19  -4  -1    0.10    0.20
  19  -4   2    0.50    0.20
  19   4  -2    0.20    0.20
  19  -4  -2    0.40    0.20
  19   4   2    0.00    0.20
   0   5   0   -0.50    0.10
   0   5   1  152.68    3.80
   0   5  -1  148.49    3.80
   0  -5   2   19.50    0.60
   0   5   2   24.60    0.80
   0   5  -2   21.80    0.80
   0   5  -3 1082.49   26.00
   0   5   3 1054.79   25.90
   0   5   3 1069.19   25.90
   0  -5   3 1041.20   25.80
   0   5   4  160.18    4.30
   0   5  -4  158.28    4.40
   0   5   4  165.18    4.30
   0   5   5    8.50    0.70
   0   5  -5    8.80    0.70
   0   5   5    8.70    0.70
   0   5   6   49.50    1.80
   0  -5   6   44.80    1.50
   0   5   6   47.20    1.60
   0   5   6   48.00    1.50
   0  -5  -6   48.10    1.60
   0   5   6   47.60    1.80
   0   5   6   49.20    1.50
   0   5  -6   45.70    1.90
   0   5   6   45.50    1.60
   0   5  -6   47.40    1.50
   0   5   7   17.70    0.80
   0   5   7   16.40    0.90
   0   5   7   17.30    1.00
   0  -5   7   17.40    0.90
   0   5   7   17.60    0.90
   0  -5  -7   17.30    1.00
   0   5  -7   18.10    0.90
   0   5  -8   27.30    1.10
   0  -5   8   26.40    1.10
   0  -5  -8   25.00    1.10
   0   5  -9    0.60    0.30
   0  -5  -9    0.90    0.30
   0  -5   9    0.60    0.30
   1   5   0 3189.68   79.69
  -1   5   0 3368.56   79.89
  -1   5   1  259.87    6.60
   1   5  -1  267.37    6.50
   1   5   1  263.77    6.50
   1   5   1  264.57    6.50
  -1   5  -1  262.97    6.60
   1   5  -2  513.15   12.40
  -1   5   2  499.05   12.30
   1  -5   2  493.35   12.20
   1   5   2  502.15   12.30
  -1   5  -2  511.05   12.40
  -1  -5   2  502.75   12.20
   1   5   2  496.45   12.30
   1   5  -3  931.31   22.50
   1  -5   3  898.81   22.30
  -1   5   3  927.61   22.50
  -1  -5   3  912.21   22.30
  -1   5  -3  935.01   22.60
   1   5   3  892.71   22.40
   1   5   3  923.91   22.40
   1  -5   4   62.29    1.90
   1   5  -4   66.39    2.10
  -1   5   4   66.19    2.00
  -1   5   4   67.69    2.00
   1   5   4   62.99    2.00
   1   5   4   64.29    2.00
  -1   5  -4   64.19    2.10
   1   5  -5   24.40    1.20
  -1   5   5   25.10    1.10
  -1   5   5   23.20    1.10
   1   5   5   24.30    1.10
  -1   5  -5   26.40    1.20
   1   5   5   26.70    1.10
  -1   5   6    7.10    0.70
  -1   5   6    7.20    0.70
   1   5  -6    6.20    0.50
   1   5  -6    7.60    0.80
  -1   5   6    5.70    0.50
  -1   5   6    7.30    0.60
  -1   5   6    6.10    0.50
  -1  -5  -6    6.70    0.60
  -1   5   6    4.80    0.50
   1  -5   6    7.10    0.60
   1   5   6    7.90    0.60
  -1   5  -6    6.20    0.50
  -1   5  -6    7.70    0.90
   1   5   6    6.90    0.70
   1   5   6    6.80    0.70
  -1  -5   6    6.60    0.50
   1   5   6    5.60    0.50
   1   5   6    6.90    0.50
   1  -5  -6    7.70    0.60
   1   5   6    6.20    0.60
   1  -5   7   86.09    2.60
  -1  -5  -7   90.09    2.70
   1   5  -7   87.99    2.50
  -1   5   7   86.09    2.70
   1   5   7   91.19    2.70
  -1  -5   7   88.99    2.60
   1   5   7   88.19    2.50
   1   5   7   85.29    2.60
  -1   5  -7   86.89    2.50
   1   5   7   90.89    2.60
   1  -5  -7   87.09    2.70
   1  -5   8    1.80    0.40
   1   5  -8    2.30    0.40
  -1  -5  -8    2.80    0.40
   1  -5  -8    2.10    0.40
   1   5   8    2.60    0.40
  -1   5  -8    2.70    0.40
  -1  -5   8    1.90    0.40
   1   5  -9    6.10    0.50
  -1  -5  -9    6.00    0.50
   1  -5   9    6.00    0.50
  -1   5  -9    6.00    0.50
   1  -5  -9    5.30    0.50
  -1  -5   9    5.60    0.50
   2   5   0  244.28    6.30
  -2   5   0  264.87    6.40
   2   5  -1 1299.87   32.30
   2  -5   1 1371.56   32.30
  -2   5   1 1353.06   32.40
   2   5   1 1363.06   32.30
  -2   5  -1 1270.67   32.40
   2   5   1 1334.67   32.30
   2  -5   2   51.99    1.40
   2   5  -2   53.59    1.50
  -2   5   2   53.09    1.50
  -2   5  -2   53.69    1.60
   2   5   2   52.59    1.50
   2   5   2   52.09    1.50
   2   5  -3  352.36    8.70
   2  -5   3  342.47    8.60
  -2   5   3  348.37    8.70
  -2  -5   3  343.37    8.50
  -2   5  -3  345.07    8.80
   2   5   3  347.97    8.60
   2   5   3  341.27    8.70
   2   5  -4  183.28    4.90
   2  -5   4  178.88    4.70
  -2   5   4  188.18    4.90
   2   5   4  177.18    4.80
   2   5   4  186.78    4.90
  -2   5  -4  186.38    5.00
   2   5  -5   32.80    1.40
  -2   5   5   34.60    1.30
  -2   5   5   33.70    1.30
   2   5   5   33.80    1.30
  -2   5  -5   34.80    1.50
   2   5   5   34.50    1.30
  -2  -5  -6   99.59    2.80
   2  -5   6   96.19    2.70
  -2   5   6   99.79    2.90
  -2   5   6   98.29    3.00
   2  -5   6   99.49    2.80
  -2   5   6  100.49    3.10
   2   5  -6   95.39    2.70
   2   5  -6   95.89    3.20
   2   5   6   99.99    2.80
  -2   5  -6   98.99    3.30
  -2  -5   6   97.49    2.80
   2   5   6   98.19    2.80
   2   5   6  103.09    2.80
   2   5   6  100.19    3.10
  -2   5  -6   97.79    2.80
   2   5   6   98.79    2.70
   2   5   6   97.79    2.80
   2  -5  -6  102.29    2.90
   2  -5   7   18.40    0.90
   2   5  -7   16.80    0.90
  -2  -5  -7   18.00    1.00
  -2  -5   7   18.10    0.90
  -2   5  -7   18.20    0.90
   2  -5  -7   17.90    1.00
   2   5   7   17.80    0.90
   2   5   7   18.50    0.80
   2   5   7   16.70    0.90
   2   5   7   17.70    1.00
  -2  -5  -8   21.00    1.00
   2   5  -8   19.20    0.90
   2   5   8   21.60    0.90
   2  -5  -8   21.50    1.00
  -2   5  -8   20.70    0.90
   2   5   8   20.40    0.90
  -2  -5   8   21.60    0.90
  -2  -5  -9    0.00    0.30
   2  -5   9    0.40    0.20
   2   5  -9    0.00    0.20
  -2  -5   9    0.10    0.20
  -2   5  -9    0.00    0.30
   2  -5  -9    0.00    0.30
   3   5   0 1165.48   28.90
  -3   5   0 1222.38   29.10
  -3   5   1  210.78    5.20
   3   5  -1  192.38    5.10
   3  -5   1  215.88    5.10
   3   5   1  201.68    5.10
  -3   5  -1  211.58    5.30
   3   5   1  210.68    5.20
   3  -5   2  101.49    2.60
  -3   5   2  101.59    2.70
   3   5  -2  100.89    2.60
  -3   5  -2  100.09    2.80
   3   5   2  100.89    2.70
   3   5   2   98.09    2.60
   3  -5   3  526.85   13.10
  -3   5   3  529.65   13.20
   3   5   3  534.45   13.10
  -3   5  -3  540.15   13.30
   3   5   3  526.85   13.20
   3  -5   4   87.99    2.50
  -3   5   4   91.99    2.60
   3   5   4   88.89    2.60
  -3   5  -4   91.59    2.80
   3   5   4   88.49    2.60
   3   5  -5    3.40    0.50
  -3   5   5    3.10    0.40
  -3   5   5    3.20    0.40
   3   5   5    3.40    0.50
   3   5   5    3.70    0.50
  -3   5  -5    2.90    0.50
  -3   5   6   37.20    1.60
   3   5  -6   38.20    1.30
   3   5  -6   37.50    1.30
  -3  -5  -6   39.30    1.40
  -3   5   6   39.40    1.50
   3  -5   6   39.60    1.40
   3  -5   6   36.90    1.30
   3   5  -6   37.70    1.70
  -3  -5   6   37.20    1.70
   3   5   6   41.70    1.30
   3   5   6   39.30    1.40
  -3   5  -6   40.10    1.80
   3   5   6   39.90    1.60
   3   5   6   41.70    1.30
   3   5   6   39.30    1.30
  -3   5  -6   38.70    1.30
   3   5   6   40.70    1.40
   3  -5  -6   36.70    1.40
   3   5  -7   39.50    1.40
   3  -5   7   42.70    1.50
   3  -5   7   42.70    1.40
  -3  -5  -7   42.90    1.50
   3   5  -7   40.40    1.40
   3   5   7   45.30    1.50
  -3  -5   7   43.00    1.50
   3  -5  -7   44.10    1.60
   3   5   7   43.00    1.40
  -3   5  -7   44.90    1.50
   3   5   7   40.90    1.50
   3   5   7   41.60    1.50
  -3  -5  -8   20.00    1.00
   3  -5   8   19.40    0.90
   3  -5   8   18.90    1.10
   3   5  -8   19.60    0.90
   3   5   8   20.70    0.90
   3   5   8   19.90    1.00
   3  -5  -8   19.10    1.00
   3   5   8   20.00    0.90
  -3  -5   8   20.00    1.10
  -3   5  -8   19.70    0.90
   3   5   8   19.50    0.80
   3  -5   9    0.50    0.30
  -3  -5  -9    0.40    0.30
   3   5  -9    0.50    0.30
   3   5   9    0.40    0.20
   3  -5  -9    0.60    0.30
  -3   5  -9    0.30    0.30
   4   5   0  666.53   16.30
  -4   5   0  669.23   16.40
   4   5  -1  189.68    4.80
   4  -5   1  198.18    4.90
  -4   5   1  195.58    5.00
   4   5   1  194.68    4.90
  -4   5  -1  198.78    5.00
  -4   5   2    3.50    0.40
   4  -5   2    3.40    0.30
   4   5  -2    3.70    0.30
   4   5   2    4.40    0.40
  -4   5  -2    4.00    0.40
   4   5   2    3.70    0.30
  -4   5   3   14.70    0.70
   4  -5   3   14.00    0.60
   4   5   3   13.00    0.60
  -4   5  -3   14.20    0.80
   4   5   3   13.50    0.70
   4  -5   4   29.80    1.10
  -4   5   4   30.60    1.20
   4   5   4   29.30    1.20
  -4   5  -4   31.40    1.30
   4   5  -5   14.30    0.90
   4  -5   5   12.60    0.70
  -4   5   5   14.80    0.90
   4   5   5   13.20    0.70
   4  -5  -5   14.20    0.80
  -4   5  -5   13.60    0.70
   4   5   5   13.00    0.70
  -4   5  -5   14.20    1.00
   4   5   5   13.50    0.90
   4   5  -6   34.00    1.20
   4  -5   6   32.90    1.20
  -4   5   6   34.80    1.40
  -4  -5  -6   35.00    1.30
  -4   5   6   35.80    1.50
   4  -5   6   34.20    1.20
   4   5  -6   31.70    1.60
   4   5  -6   34.70    1.60
   4  -5  -6   34.00    1.30
   4   5   6   34.50    1.30
  -4   5  -6   35.60    1.70
   4   5   6   34.10    1.50
  -4   5  -6   33.60    1.20
   4   5   6   35.00    1.20
   4   5   6   34.90    1.20
   4   5   6   35.50    1.30
   4   5   6   35.10    1.20
   4   5  -7   43.90    1.50
   4   5  -7   42.70    1.40
  -4  -5  -7   44.40    1.60
   4  -5   7   45.00    1.50
   4  -5   7   44.20    1.40
   4  -5   7   42.50    1.50
  -4   5  -7   47.00    1.50
   4   5   7   45.90    1.60
   4   5   7   46.80    1.60
   4   5   7   44.20    1.50
   4  -5  -7   45.70    1.70
   4   5   7   46.60    1.50
   4  -5   8   14.10    0.80
   4   5  -8   14.10    0.80
   4  -5   8   14.00    0.70
  -4  -5  -8   15.60    0.80
  -4   5  -8   15.80    0.80
   4   5   8   14.60    0.80
   4   5   8   14.40    0.70
   4   5   8   14.60    0.80
   4   5   8   15.00    0.80
   4  -5  -8   14.20    0.90
   4  -5   9    0.70    0.30
  -4  -5  -9    1.30    0.30
   4   5   9    1.20    0.30
   4  -5  -9    0.60    0.30
  -4   5  -9    1.20    0.30
   5  -5   0   81.19    2.10
   5   5   0   79.59    2.10
  -5   5   0   80.59    2.30
  -5   5   1  245.48    6.20
   5  -5   1  240.18    6.00
   5   5  -1  234.28    6.00
   5   5   1  246.38    6.10
  -5   5  -1  243.28    6.20
   5  -5   2  262.97    6.80
  -5   5   2  272.47    6.80
  -5   5  -2  270.67    7.00
   5   5   2  272.97    6.80
  -5   5   3   18.40    0.80
   5  -5   3   17.80    0.80
  -5   5  -3   17.60    0.90
   5   5   3   19.70    0.80
  -5   5   4   20.20    0.90
   5  -5   4   20.20    0.90
   5   5   4   20.00    1.00
  -5   5  -4   23.30    1.20
  -5   5   5   22.00    1.10
   5   5  -5   20.50    0.80
   5  -5   5   21.70    0.90
   5  -5  -5   21.10    1.00
  -5   5  -5   22.20    0.90
   5   5   5   20.50    0.80
   5   5   5   20.60    0.80
  -5   5  -5   20.60    1.20
   5   5   5   21.60    0.90
   5   5   5   20.60    0.90
   5   5   5   20.60    1.10
   5  -5   6   52.59    1.70
   5  -5   6   54.19    1.70
  -5   5   6   51.69    1.90
  -5   5   6   50.99    1.90
   5   5  -6   53.09    1.60
  -5  -5  -6   54.79    1.70
   5  -5  -6   53.29    1.80
  -5   5  -6   54.59    1.70
   5   5   6   52.39    1.70
   5   5   6   54.39    1.80
   5   5   6   53.99    1.70
   5   5   6   52.99    1.80
   5   5   6   52.79    1.70
   5   5   6   52.39    2.00
  -5   5  -6   50.29    2.20
   5  -5   7   11.70    0.70
   5  -5   7   13.60    0.80
   5  -5   7   12.20    0.70
   5   5  -7   12.40    0.70
  -5  -5  -7   12.10    0.80
   5   5   7   12.40    0.90
   5   5   7   11.30    0.70
  -5   5  -7   12.50    0.70
   5   5   7   13.20    0.70
   5  -5  -7   12.20    0.90
   5   5   7   12.80    0.70
   5   5   7   11.10    0.80
   5  -5   8    1.90    0.30
   5  -5   8    1.90    0.30
  -5  -5  -8    1.40    0.40
   5  -5   8    1.40    0.30
   5   5   8    1.70    0.30
   5   5   8    1.90    0.40
  -5   5  -8    1.60    0.30
   5  -5  -8    2.30    0.40
   5   5   8    1.40    0.30
  -5  -5  -9    6.10    0.50
   5  -5   9    6.40    0.50
  -5   5  -9    5.90    0.50
   5  -5  -9    6.10    0.50
   5   5   9    5.70    0.40
  -6   5   0   97.99    2.70
   6  -5   0   99.29    2.60
   6   5   0   94.09    2.60
   6  -5   1  181.18    4.60
  -6   5   1  184.28    4.70
   6   5  -1  184.38    4.60
  -6   5  -1  181.18    4.80
   6   5   1  181.18    4.70
  -6   5   2  238.88    6.10
   6  -5   2  240.78    6.00
   6   5   2  235.38    6.10
  -6   5  -2  236.58    6.20
   6  -5   3  228.88    5.80
  -6   5   3  230.68    5.90
  -6   5  -3  225.18    6.10
   6   5   3  221.68    5.90
  -6   5   4  149.59    4.10
   6  -5   4  146.69    4.00
   6   5   4  144.69    4.10
  -6   5  -4  147.69    4.30
   6  -5   5   32.80    1.20
   6   5  -5   34.00    1.10
  -6   5   5   35.80    1.40
   6  -5   5   31.80    1.20
   6   5   5   34.60    1.30
  -6   5  -5   34.50    1.60
   6   5   5   34.50    1.20
   6   5   5   33.70    1.20
  -6   5  -5   33.80    1.20
   6   5   5   33.70    1.20
   6   5   5   34.90    1.50
   6  -5  -5   33.90    1.30
  -6   5   6   19.80    1.10
   6  -5   6   20.60    0.90
   6  -5   6   20.00    0.90
   6   5  -6   19.80    0.80
  -6   5  -6   20.80    0.90
   6   5   6   19.60    1.00
   6   5   6   21.00    0.90
   6   5   6   20.20    0.90
  -6   5  -6   20.60    1.40
   6   5   6   20.20    0.90
   6   5   6   20.30    1.00
   6  -5  -6   20.70    1.10
   6  -5   7    5.00    0.50
   6  -5   7    3.70    0.50
   6   5  -7    4.10    0.40
   6  -5   7    4.80    0.50
   6   5   7    3.80    0.50
  -6   5  -7    4.00    0.50
   6   5   7    3.90    0.40
   6  -5  -7    3.00    0.50
   6   5   7    4.40    0.50
   6   5   7    3.10    0.50
   6   5   7    3.40    0.40
   6  -5   8    7.70    0.60
   6  -5   8    8.50    0.50
   6  -5   8    8.80    0.60
   6   5   8    8.30    0.60
   6   5   8    9.00    0.60
   6  -5  -8    8.50    0.70
  -6   5  -8    8.70    0.60
   6   5   8    8.80    0.50
   6  -5   9    2.80    0.30
   6  -5   9    2.20    0.40
   6   5   9    2.10    0.30
   6  -5  -9    3.10    0.40
  -6   5  -9    2.50    0.30
   7  -5   0  580.94   14.30
  -7   5   0  595.04   14.50
   7   5   0  572.34   14.30
   7   5  -1   18.60    0.70
   7  -5   1   16.50    0.70
  -7   5   1   18.60    0.80
  -7   5  -1   17.80    0.90
   7   5   1   19.60    0.80
   7  -5   2   35.40    1.20
  -7   5   2   32.10    1.20
   7   5   2   34.10    1.20
  -7   5  -2   32.90    1.30
   7  -5   3  132.49    3.60
  -7   5   3  134.39    3.70
   7   5   3  134.69    3.80
  -7   5  -3  134.99    3.90
  -7   5   4  119.99    3.40
   7  -5   4  114.69    3.30
  -7   5  -4  119.29    3.60
   7   5   4  117.39    3.50
   7  -5   5    4.10    0.50
  -7   5   5    4.60    0.60
   7  -5   5    4.10    0.40
   7   5  -5    4.60    0.40
  -7   5  -5    4.20    0.70
   7   5   5    3.00    0.40
   7   5   5    3.50    0.60
   7   5   5    5.40    0.50
  -7   5  -5    4.40    0.50
   7  -5  -5    4.80    0.50
   7   5   5    4.30    0.40
   7   5   5    3.70    0.40
   7   5  -6    1.80    0.30
   7  -5   6    1.00    0.30
   7  -5   6    1.20    0.30
   7   5   6    1.30    0.40
  -7   5  -6    1.20    0.30
   7   5   6    1.60    0.40
   7  -5  -6    1.20    0.40
   7   5   6    1.10    0.30
   7   5   6    1.60    0.30
   7  -5   7   19.70    0.90
   7   5  -7   17.10    0.80
   7  -5   7   17.90    0.90
   7  -5   7   18.60    0.90
   7   5   7   18.90    0.80
   7   5   7   18.80    0.80
   7   5   7   18.60    0.80
   7   5   7   16.60    0.90
   7  -5  -7   18.90    1.00
  -7   5  -7   20.30    0.90
   7   5   7   20.30    1.00
   7  -5   8    2.20    0.30
   7  -5   8    1.40    0.30
   7  -5   8    1.40    0.30
  -7   5  -8    2.20    0.40
   7   5   8    1.70    0.30
   7   5   8    2.00    0.40
   7  -5  -8    1.70    0.40
   7   5   8    1.90    0.30
   7  -5   9   -0.10    0.20
   7  -5  -9    0.10    0.30
  -7   5  -9   -0.20    0.20
   7   5   9    0.00    0.20
   8  -5   0   38.00    1.20
   8   5   0   38.10    1.20
  -8   5   0   36.20    1.30
   8   5  -1   49.80    1.50
  -8   5   1   48.60    1.60
   8  -5   1   47.50    1.50
  -8   5  -1   48.70    1.70
   8   5   1   47.50    1.50
  -8   5   2   21.90    0.90
   8  -5   2   21.10    0.90
   8   5   2   21.40    1.00
  -8   5  -2   22.10    1.00
  -8   5   3  168.28    4.50
   8  -5   3  167.48    4.50
  -8   5  -3  166.58    4.70
   8   5   3  167.78    4.60
   8  -5   4  163.28    4.40
   8  -5   4  153.78    4.20
   8  -5   4  159.28    4.30
  -8   5   4  165.98    4.50
   8   5  -4  162.28    4.20
   8  -5   4  160.38    4.30
   8  -5  -4  156.28    4.30
   8   5   4  161.98    4.30
  -8   5  -4  159.08    4.30
   8   5   4  159.98    4.30
   8   5   4  163.48    4.60
  -8   5  -4  167.28    4.70
   8   5   4  158.48    4.20
   8  -5   5   29.10    1.10
  -8   5   5   28.30    1.30
   8  -5   5   28.60    1.10
   8   5  -5   29.50    1.00
   8   5   5   28.80    1.10
  -8   5  -5   29.40    1.10
   8   5   5   27.50    1.10
   8   5   5   30.00    1.10
   8  -5  -5   28.80    1.20
   8   5   5   26.60    1.40
  -8   5  -5   28.30    1.60
   8   5   5   31.50    1.20
   8  -5   6    1.90    0.40
   8   5  -6    3.10    0.40
   8  -5   6    3.30    0.50
   8   5   6    2.30    0.40
  -8   5  -6    2.50    0.40
   8  -5  -6    1.50    0.40
   8   5   6    2.70    0.40
   8   5   6    2.20    0.40
   8   5   6    2.20    0.40
   8  -5   7    5.60    0.60
   8  -5   7    5.40    0.50
   8  -5   7    5.40    0.50
   8   5  -7    4.60    0.40
   8   5   7    5.10    0.50
   8   5   7    5.80    0.50
   8   5   7    4.20    0.50
   8  -5  -7    4.50    0.50
   8   5   7    5.60    0.50
  -8   5  -7    5.60    0.50
   8  -5   8    1.20    0.30
   8  -5   8    2.20    0.30
   8  -5   8    1.30    0.30
  -8   5  -8    2.00    0.30
   8   5   8    1.60    0.30
   8   5   8    2.00    0.30
   8  -5  -8    1.80    0.40
   8   5   8    1.30    0.30
   9   5   0   49.80    1.60
  -9   5   0   49.80    1.70
   9  -5   1    0.40    0.20
  -9   5   1    0.70    0.30
  -9   5  -1    1.30    0.40
   9   5   1    0.40    0.30
   9  -5   2   37.50    1.30
  -9   5   2   39.30    1.30
   9   5   2   37.60    1.40
  -9   5  -2   36.70    1.50
   9  -5   3   31.60    1.20
  -9   5   3   31.50    1.20
   9   5   3   28.30    1.00
  -9   5  -3   29.60    1.40
   9   5   3   25.40    1.30
   9   5   3   30.20    1.30
   9  -5   4   15.00    0.70
  -9   5   4   14.50    0.90
   9  -5   4   16.10    0.80
   9  -5   4   15.20    0.80
   9   5  -4   15.70    0.70
   9  -5   4   15.50    0.90
   9   5   4   15.70    0.80
  -9   5  -4   14.90    1.10
   9   5   4   15.90    0.90
   9   5   4   15.90    0.80
   9  -5  -4   14.70    0.80
  -9   5  -4   14.80    0.80
   9   5   4   17.40    1.00
   9   5   4   16.20    0.80
   9  -5   5   11.70    0.70
   9  -5   5   12.20    0.70
  -9   5   5   12.20    0.90
   9  -5   5   12.30    0.70
   9   5  -5   12.90    0.70
   9   5   5   13.80    0.70
   9  -5  -5   13.70    0.80
   9   5   5   13.40    0.70
  -9   5  -5   12.70    1.10
   9   5   5   15.30    1.50
  -9   5  -5   13.00    0.80
   9   5   5   14.00    0.80
   9   5   5   13.50    0.70
   9   5  -6    1.70    0.40
   9  -5   6    1.50    0.40
   9  -5   6    2.40    0.40
   9   5   6    2.50    0.40
   9   5   6    1.80    0.30
   9  -5  -6    2.00    0.40
   9   5   6    1.90    0.40
   9   5   6    2.10    0.40
  -9   5  -6    1.90    0.40
   9  -5   7    7.50    0.60
   9  -5   7    8.70    0.70
   9   5  -7    7.80    0.60
   9  -5   7    8.40    0.60
   9  -5  -7    7.90    0.70
   9   5   7    7.80    0.60
   9   5   7    8.00    0.60
  -9   5  -7    7.80    0.60
   9   5   7    7.90    0.70
   9   5   7    7.40    0.50
   9  -5   8    2.50    0.30
   9  -5   8    2.90    0.30
   9  -5   8    2.60    0.30
   9  -5  -8    3.00    0.40
  -9   5  -8    2.90    0.40
   9   5   8    1.90    0.30
   9  -5  -8    2.50    0.40
   9   5   8    2.30    0.30
   9   5   8    2.50    0.30
  10   5   0   11.40    0.60
 -10   5   0   10.20    0.70
 -10   5   1    1.70    0.30
  10  -5   1    2.00    0.30
  10   5   1    1.40    0.30
 -10   5  -1    1.70    0.40
 -10   5   2   55.89    1.90
  10  -5   2   57.79    1.90
  10   5   2   58.19    1.90
 -10   5  -2   55.49    2.00
  10   5   2   64.09    1.90
  10  -5   3   14.70    0.70
 -10   5   3   13.90    0.80
  10  -5   3   15.00    0.80
  10   5  -3   14.90    0.60
  10   5  -3   14.30    0.80
  10  -5   3   14.80    0.70
  10   5   3   15.70    0.70
  10   5   3   15.80    0.90
 -10   5  -3   13.20    1.00
  10   5   3   15.20    0.80
 -10   5  -3   13.50    0.70
  10   5  -4   12.50    0.60
  10  -5   4   11.30    0.70
  10  -5   4   13.10    0.90
  10  -5   4   13.10    0.70
 -10   5  -4   11.50    0.70
  10   5   4   12.60    0.80
  10  -5  -4   11.40    0.80
  10   5   4   12.50    0.70
 -10   5  -4   12.80    1.10
  10   5   4   12.50    0.70
  10   5   4   12.20    0.90
  10   5   4   12.80    0.70
  10   5  -5   14.30    0.70
  10  -5   5   14.50    0.80
  10  -5   5   13.60    0.70
  10  -5   5   13.40    0.80
  10   5   5   15.90    0.90
  10  -5  -5   13.90    0.90
  10   5   5   15.40    0.70
  10   5   5   17.10    0.80
  10   5   5   13.90    0.80
 -10   5  -5   13.10    0.80
  10   5  -6    0.40    0.30
  10  -5   6    0.40    0.30
  10  -5   6    0.20    0.30
  10   5   6    0.10    0.30
  10  -5  -6   -0.10    0.30
 -10   5  -6    0.40    0.30
  10   5   6   -0.10    0.30
  10   5   6    0.10    0.30
  10   5   6    0.30    0.30
  10  -5   7    0.80    0.30
  10  -5   7    0.40    0.30
  10   5  -7    0.50    0.30
  10  -5   7    0.50    0.30
  10   5   7    0.50    0.30
  10   5   7    0.40    0.30
  10  -5  -7    0.70    0.30
  10   5   7    0.60    0.30
  10   5   7    0.40    0.30
 -10   5  -7    0.60    0.30
  10  -5   8    0.10    0.20
  10  -5   8    0.40    0.20
  10  -5   8    0.40    0.20
  10   5   8    0.40    0.20
  10  -5  -8    0.70    0.30
  10   5   8    0.50    0.20
 -10   5  -8    0.40    0.20
  10   5   8    0.60    0.20
  11   5   0    5.10    0.50
  11   5   0    4.60    0.50
  11   5  -1   22.50    1.00
  11  -5   1   23.10    1.00
  11  -5   1   22.30    0.90
  11  -5   1   23.90    1.00
  11   5   1   22.10    1.00
  11  -5  -1   23.20    1.00
  11   5   1   23.20    1.00
  11  -5   2   39.90    1.40
  11  -5   2   40.10    1.40
  11  -5   2   37.40    1.40
  11   5  -2   39.20    1.20
  11   5  -2   40.00    1.40
  11   5   2   39.60    1.40
  11   5   2   38.80    1.50
  11   5   2   39.40    1.40
  11  -5  -2   41.10    1.50
  11  -5   3   37.60    1.30
  11  -5   3   37.50    1.40
  11   5  -3   36.00    1.40
  11  -5   3   36.20    1.30
  11   5  -3   36.50    1.20
  11   5   3   35.90    1.30
  11   5   3   36.00    1.30
  11   5   3   35.30    1.50
  11  -5  -3   35.10    1.40
  11   5  -4   68.89    1.90
  11  -5   4   65.49    2.00
  11  -5   4   66.29    2.50
  11  -5   4   63.49    2.00
 -11   5  -4   61.09    2.00
  11   5   4   63.39    2.00
  11   5   4   65.29    2.10
  11  -5  -4   66.29    2.20
  11   5   4   66.89    2.00
  11   5  -5   11.10    0.60
  11  -5   5   10.60    0.70
  11  -5   5   11.10    0.80
  11   5   5   11.60    0.70
  11   5   5   12.40    0.80
  11   5   5   10.90    0.70
 -11   5  -5   10.70    0.70
  11   5   5   12.70    0.70
  11  -5   6    0.30    0.30
  11  -5   6    0.20    0.30
  11   5  -6    0.20    0.30
  11   5   6    0.40    0.30
 -11   5  -6    0.40    0.30
  11   5   6    0.30    0.30
  11   5   6    0.50    0.30
  11  -5  -6   -0.10    0.40
  11   5   6    0.30    0.30
  11   5  -7    7.50    0.50
  11  -5   7    7.90    0.60
  11  -5   7    7.60    0.50
  11   5   7    7.80    0.50
  11   5   7    8.00    0.60
  11   5   7    8.40    0.50
  11  -5  -7    7.80    0.60
  11   5   7    7.00    0.50
 -11   5  -7    7.10    0.50
  11  -5   8    1.70    0.20
  11  -5   8    1.70    0.30
  11   5   8    2.10    0.30
  11   5   8    1.40    0.30
  11  -5  -8    2.20    0.40
  11   5   8    2.00    0.30
  12  -5   0   10.80    0.70
  12  -5   0   12.00    0.70
  12   5   0   10.40    0.70
  12  -5   0   11.00    0.70
  12   5   0   12.10    0.70
  12  -5   1   14.70    0.80
  12  -5   1   17.00    0.80
  12  -5   1   16.40    0.80
  12  -5   1   15.50    0.80
  12   5  -1   15.40    0.80
  12   5   1   15.50    0.90
  12   5   1   15.00    0.80
  12   5   1   16.50    0.80
  12  -5  -1   15.80    0.90
  12   5  -2   27.70    1.20
  12  -5   2   24.40    1.10
  12  -5   2   25.20    1.10
  12  -5   2   25.50    1.10
  12   5   2   26.30    1.20
  12   5   2   26.80    1.00
  12  -5  -2   25.00    1.20
  12   5   2   26.10    1.00
  12  -5   3   47.40    1.60
  12  -5   3   47.90    1.70
  12   5  -3   46.70    1.70
  12  -5   3   50.09    1.60
  12   5  -3   48.50    1.50
  12   5   3   43.10    1.80
  12   5   3   47.00    1.60
  12   5   3   47.40    1.60
  12  -5  -3   45.40    1.70
  12   5  -4   21.90    1.10
  12  -5   4   22.80    1.00
  12  -5   4   23.30    1.00
  12   5  -4   21.10    0.90
  12   5   4   20.90    1.00
  12  -5  -4   20.80    1.10
  12   5   4   21.60    1.00
  12   5  -5    3.70    0.40
  12  -5   5    4.40    0.50
  12  -5   5    4.00    0.40
  12   5   5    5.00    0.50
  12   5   5    4.20    0.40
  12  -5  -5    3.50    0.60
  12   5   5    3.60    0.50
  12   5   5    3.80    0.50
  12   5  -6    3.70    0.40
  12  -5   6    3.70    0.40
  12  -5   6    3.90    0.40
  12  -5   6    3.60    0.50
  12  -5  -6    3.80    0.50
  12   5   6    3.70    0.40
  12   5   6    3.60    0.40
  12   5   6    2.80    0.30
  12   5   6    4.10    0.50
  12  -5   7    6.10    0.40
  12  -5   7    5.60    0.50
  12   5   7    4.60    0.40
  12  -5  -7    5.20    0.50
  12   5   7    6.10    0.50
  12   5   7    4.50    0.40
  12   5   7    4.30    0.40
  13  -5   0    2.80    0.40
  13  -5   0    2.10    0.40
  13  -5   0    2.40    0.40
  13   5   0    2.60    0.40
  13  -5   1    6.70    0.60
  13  -5   1    5.70    0.50
  13  -5   1    5.70    0.60
  13   5  -1    6.00    0.60
  13   5   1    6.40    0.60
  13  -5  -1    5.00    0.60
  13   5   1    5.20    0.50
  13  -5  -1    6.00    0.60
  13   5   1    5.70    0.60
  13  -5   2   39.20    1.40
  13  -5   2   36.20    1.40
  13   5  -2   36.00    1.40
  13   5   2   36.90    1.40
  13   5   2   36.80    1.30
  13  -5  -2   36.10    1.50
  13  -5   3   66.99    2.10
  13   5  -3   66.09    2.20
  13   5  -3   68.99    2.00
  13  -5   3   67.19    2.10
  13   5   3   68.19    2.10
  13   5   3   69.19    2.10
  13  -5  -3   66.49    2.20
  13  -5   4   17.30    0.90
  13   5  -4   15.00    1.00
  13   5  -4   17.00    0.80
  13  -5   4   18.80    0.90
  13  -5  -4   17.60    1.00
  13   5   4   18.50    0.90
  13   5   4   16.80    0.90
  13  -5   5   16.90    0.80
  13   5  -5   15.70    0.70
  13  -5   5   17.00    0.80
  13  -5  -5   15.30    1.00
  13   5   5   17.80    0.80
  13   5   5   15.80    0.80
  13   5   5   17.10    0.80
  13   5  -6    1.00    0.30
  13  -5   6    1.80    0.30
  13  -5   6    1.10    0.30
  13  -5   6    1.30    0.30
  13   5   6    1.70    0.30
  13   5   6    1.40    0.30
  13  -5  -6    1.20    0.40
  13   5   6    0.50    0.20
  13   5   6    1.00    0.30
  13  -5   7    2.80    0.30
  13  -5   7    2.60    0.30
  13  -5  -7    2.70    0.40
  13   5   7    2.60    0.30
  13   5   7    1.90    0.30
  13   5   7    2.20    0.30
  13   5   7    2.30    0.30
  14  -5   0    0.60    0.30
  14  -5   0    0.70    0.30
  14  -5   0    0.20    0.30
  14   5   0    0.30    0.30
  14  -5   1   21.40    1.00
  14   5  -1   22.50    1.10
  14  -5   1   20.40    1.00
  14  -5   1   22.20    1.00
  14  -5  -1   20.30    1.00
  14   5   1   21.10    1.00
  14  -5  -1   19.50    1.00
  14  -5  -1   20.60    1.00
  14   5   1   21.10    1.00
  14  -5   2    9.90    0.70
  14  -5   2   12.70    0.80
  14  -5   2   10.80    0.70
  14   5  -2   11.10    0.80
  14  -5  -2   10.30    0.70
  14  -5  -2   11.50    0.80
  14   5   2   12.50    0.80
  14   5   2   11.50    0.70
  14  -5   3   16.00    0.90
  14   5  -3   16.70    1.00
  14  -5   3   16.00    0.90
  14   5   3   16.40    0.90
  14   5   3   16.90    0.90
  14  -5  -3   15.80    1.00
  14   5  -4   10.10    0.60
  14   5  -4    9.00    0.80
  14  -5   4    9.10    0.70
  14  -5   4   11.50    0.70
  14   5   4   10.10    0.70
  14   5   4    9.80    0.70
  14  -5  -4   10.40    0.80
  14   5  -5    0.10    0.20
  14  -5   5    0.10    0.30
  14  -5   5    0.20    0.30
  14  -5   5    0.60    0.30
  14   5   5    0.30    0.30
  14   5   5    0.80    0.30
  14  -5  -5    0.10    0.30
  14  -5   6    1.20    0.30
  14  -5   6    1.20    0.30
  14  -5   6    1.20    0.30
  14   5   6    1.50    0.30
  14   5   6    1.00    0.30
  14  -5  -6    1.50    0.40
  15  -5   0   16.70    0.90
  15  -5   0   16.70    0.90
  15   5   0   15.80    0.90
  15  -5   0   15.70    0.90
  15  -5   1   14.90    0.80
  15  -5   1   14.90    0.90
  15  -5   1   13.20    0.80
  15   5  -1   13.20    0.90
  15  -5  -1   14.30    0.80
  15  -5  -1   14.20    0.90
  15   5   1   14.70    0.80
  15  -5  -1   15.10    0.90
  15   5   1   13.80    0.80
  15  -5   2   39.90    1.40
  15  -5   2   39.00    1.40
  15   5  -2   39.30    1.50
  15  -5   2   40.70    1.50
  15  -5  -2   39.70    1.50
  15   5   2   39.90    1.40
  15  -5  -2   36.60    1.40
  15   5   2   39.00    1.40
  15  -5  -2   37.40    1.40
  15   5  -3   13.20    0.90
  15  -5   3   13.10    0.80
  15  -5   3   12.90    0.80
  15  -5  -3   13.20    0.80
  15   5   3   14.70    0.80
  15  -5  -3   13.80    0.90
  15   5   3   14.60    0.80
  15  -5  -3   12.70    0.80
  15  -5   4    4.80    0.50
  15   5  -4    3.70    0.50
  15  -5   4    4.20    0.50
  15   5   4    3.30    0.40
  15   5   4    2.70    0.40
  15  -5  -4    3.20    0.50
  15  -5  -4    3.50    0.40
  15  -5   5    9.10    0.50
  15  -5   5    8.30    0.50
  15   5  -5    7.10    0.50
  15  -5   5    8.20    0.60
  15   5   5    7.70    0.50
  15  -5  -5    8.40    0.70
  15   5   5    8.60    0.60
  15  -5   6    4.30    0.40
  15  -5   6    3.70    0.30
  15  -5  -6    3.70    0.40
  15   5   6    3.00    0.30
  15   5   6    3.70    0.30
  16  -5   0   33.70    1.30
  16  -5   0   33.90    1.30
  16   5   0   34.80    1.30
  16  -5   0   34.10    1.30
  16  -5   1   31.10    1.20
  16  -5   1   33.20    1.30
  16  -5   1   30.40    1.20
  16   5  -1   29.90    1.30
  16  -5  -1   32.20    1.20
  16   5   1   32.30    1.30
  16  -5  -1   30.60    1.30
  16  -5  -1   30.20    1.30
  16   5  -2   12.00    0.80
  16  -5   2   12.40    0.80
  16  -5   2   10.90    0.70
  16   5   2   10.90    0.70
  16  -5  -2   11.10    0.80
  16  -5  -2   11.40    0.70
  16  -5  -2   12.90    0.80
  16   5   2   12.50    0.70
  16  -5   3    1.60    0.40
  16  -5   3    1.90    0.40
  16   5  -3    1.40    0.40
  16  -5  -3    1.20    0.40
  16  -5  -3    1.00    0.40
  16   5   3    2.20    0.40
  16   5   3    1.10    0.30
  16  -5   4    1.20    0.30
  16   5  -4    0.90    0.30
  16  -5   4    1.10    0.30
  16   5   4    0.80    0.30
  16  -5  -4    0.90    0.40
  16   5   4    0.90    0.30
  16  -5   5    2.10    0.30
  16  -5   5    1.90    0.30
  16   5   5    2.10    0.30
  16   5   5    2.20    0.30
  16  -5  -5    2.70    0.40
  17  -5   0    5.00    0.50
  17  -5   0    4.60    0.50
  17   5   0    3.90    0.50
  17  -5   0    4.30    0.50
  17   5  -1    2.80    0.40
  17  -5   1    3.00    0.40
  17  -5   1    3.10    0.40
  17  -5  -1    2.80    0.40
  17  -5  -1    2.80    0.40
  17   5   1    3.10    0.40
  17  -5  -1    3.10    0.40
  17  -5   2   13.00    0.70
  17   5  -2   13.50    0.80
  17  -5   2   12.40    0.70
  17   5   2   12.10    0.70
  17  -5  -2   11.90    0.70
  17  -5  -2   13.40    0.80
  17   5   2   12.50    0.70
  17  -5   3   10.20    0.60
  17  -5   3   11.20    0.60
  17   5  -3   10.20    0.70
  17  -5  -3    9.60    0.60
  17  -5  -3    9.80    0.70
  17   5   3   10.50    0.60
  17   5   3   10.80    0.60
  17  -5   4    1.30    0.30
  17  -5   4    1.60    0.30
  17   5   4    1.20    0.30
  17   5   4    1.60    0.30
  17  -5  -4    1.40    0.30
  17  -5  -5    4.90    0.60
  18  -5   0    2.80    0.40
  18   5   0    2.70    0.40
  18  -5   0    2.20    0.40
  18  -5   0    2.30    0.30
  18   5  -1    1.10    0.30
  18  -5   1    1.60    0.30
  18  -5   1    1.00    0.30
  18  -5   1    1.50    0.30
  18   5   1    1.20    0.30
  18  -5  -1    1.50    0.30
  18  -5  -1    1.30    0.30
  18  -5   2    3.70    0.40
  18  -5   2    3.80    0.40
  18   5  -2    3.20    0.40
  18   5   2    3.30    0.40
  18  -5  -2    3.70    0.40
  18  -5  -2    3.10    0.40
  18   5  -3    0.10    0.20
  18  -5   3    0.30    0.20
  18  -5   3    0.10    0.20
  18   5   3    0.10    0.20
  18   5   3    0.00    0.20
  18  -5  -3    0.10    0.30
  18  -5  -4    0.00    0.30
  19   5   0    2.90    0.30
  19  -5   0    2.60    0.30
  19  -5   0    2.50    0.30
  19  -5   1    3.20    0.40
  19   5  -1    3.20    0.40
  19   5   1    4.20    0.40
  19  -5  -1    3.50    0.40
  19  -5  -1    3.50    0.40
  19  -5   2    3.50    0.30
  19   5  -2    3.40    0.40
  19  -5  -2    3.80    0.40
  19   5   2    3.00    0.30
   0   6   0 1238.38   30.10
   0   6   1  322.87    8.00
   0   6  -1  328.47    8.10
   0   6   2  740.43   18.30
   0   6  -2  739.53   18.30
   0   6   2  762.02   18.30
   0   6   3  295.87    7.40
   0   6  -3  300.77    7.50
   0   6   3  285.37    7.40
   0   6   4  165.08    4.50
   0   6  -4  169.98    4.60
   0   6   4  167.88    4.50
   0   6   5    1.70    0.40
   0   6  -5    1.20    0.40
   0   6   5    2.10    0.40
   0   6   6   90.99    2.70
   0   6   6   88.19    2.60
   0  -6   6   92.99    2.60
   0   6  -6   92.59    3.10
   0   6   6   91.29    2.80
   0   6   6   92.79    2.60
   0  -6  -6   93.29    2.70
   0   6  -6   92.29    2.50
   0   6  -6   87.89    2.60
   0   6   6   93.59    2.90
   0   6   6   92.19    2.60
   0   6   7   37.20    1.40
   0   6   7   37.50    1.40
   0  -6   7   36.80    1.30
   0   6   7   36.60    1.30
   0  -6  -7   38.20    1.40
   0   6  -7   37.50    1.30
   0  -6   8    2.80    0.40
   0   6  -8    2.20    0.40
   0  -6  -8    2.10    0.40
   0   6  -9   26.80    1.00
   0  -6  -9   27.10    1.00
   0  -6   9   26.40    1.00
  -1   6   0 2070.79   52.39
   1   6   0 2409.86   52.49
   1   6   0 2001.20   52.49
  -1   6   1  469.55   11.80
   1   6  -1  479.65   11.80
   1   6   1  501.95   11.80
   1   6   1  488.75   11.80
  -1   6  -1  464.95   11.90
   1  -6   2  204.78    5.20
  -1   6   2  215.78    5.30
   1   6  -2  208.48    5.40
  -1   6  -2  212.08    5.40
   1   6   2  215.78    5.30
   1   6   2  210.58    5.30
  -1   6   3  138.89    3.60
   1   6  -3  136.59    3.70
  -1   6  -3  136.89    3.70
   1   6   3  133.39    3.60
   1   6   3  137.99    3.60
   1   6  -4  284.67    7.50
  -1   6   4  295.77    7.40
  -1   6   4  292.07    7.40
   1   6   4  284.37    7.40
  -1   6  -4  286.87    7.50
   1   6   4  281.77    7.40
   1   6  -5  111.69    3.40
  -1   6   5  112.49    3.30
  -1   6   5  115.89    3.30
   1   6   5  112.89    3.30
  -1   6  -5  113.79    3.50
   1   6   5  115.39    3.30
   1   6  -6   39.50    1.20
  -1   6   6   33.90    1.30
  -1   6   6   40.10    1.30
   1   6  -6   37.60    1.30
  -1  -6  -6   36.40    1.30
  -1   6   6   38.20    1.40
  -1   6   6   37.70    1.30
  -1   6   6   39.60    1.60
  -1   6   6   37.30    1.50
   1   6  -6   35.80    1.70
   1  -6   6   36.20    1.30
   1   6   6   38.50    1.30
   1   6   6   38.20    1.30
  -1  -6   6   36.50    1.30
  -1   6  -6   38.50    1.20
   1   6   6   37.20    1.50
   1   6   6   37.90    1.40
   1   6   6   36.60    1.50
   1  -6  -6   38.70    1.40
  -1   6  -6   37.70    1.30
   1   6   6   37.00    1.40
  -1   6  -6   38.80    1.80
   1   6  -7  116.79    3.30
  -1  -6  -7  120.39    3.40
   1  -6   7  118.29    3.30
  -1  -6   7  113.89    3.30
   1   6   7  126.39    3.30
   1   6   7  118.29    3.40
   1   6   7  119.59    3.40
   1   6   7  125.39    3.30
   1  -6  -7  120.59    3.40
  -1   6  -7  119.29    3.30
   1  -6   8   22.10    0.90
  -1  -6  -8   21.20    1.00
   1   6  -8   20.50    0.90
   1  -6  -8   21.20    1.00
   1   6   8   20.70    0.90
  -1  -6   8   20.30    0.90
  -1   6  -8   21.20    0.90
  -1  -6  -9    3.00    0.40
   1   6  -9    4.00    0.40
   1  -6   9    3.20    0.40
   1  -6  -9    3.20    0.40
  -1   6  -9    3.10    0.40
  -1  -6   9    3.70    0.40
   2   6   0 1944.41   46.90
  -2   6   0 1999.10   47.10
   2   6   0 1871.11   47.00
   2   6  -1  478.35   11.90
   2  -6   1  502.95   11.80
  -2   6   1  488.05   12.00
   2   6   1  484.35   11.90
  -2   6  -1  470.85   12.00
   2   6   1  494.65   11.90
   2  -6   2   39.70    1.10
  -2   6   2   40.70    1.20
   2   6  -2   38.30    1.20
   2   6   2   40.70    1.20
  -2   6  -2   41.20    1.30
   2   6   2   40.00    1.20
   2   6  -3  693.13   17.30
  -2   6   3  719.33   17.20
  -2   6  -3  711.63   17.40
   2   6   3  686.23   17.20
   2   6   3  690.13   17.20
   2   6  -4  127.29    3.60
  -2   6   4  125.19    3.50
  -2   6  -4  130.79    3.70
   2   6   4  127.59    3.50
   2   6   4  127.59    3.50
  -2   6   5    2.10    0.40
  -2   6   5    1.50    0.40
   2   6  -5    1.50    0.40
  -2   6  -5    2.30    0.50
   2   6   5    0.90    0.50
   2   6   5    2.10    0.40
   2   6  -6   41.40    1.40
  -2   6   6   43.10    1.60
   2   6  -6   42.00    1.30
  -2   6   6   43.20    1.70
   2  -6   6   39.50    1.40
   2   6  -6   41.40    1.80
  -2  -6  -6   41.70    1.40
   2   6   6   42.60    1.40
  -2   6  -6   43.70    1.90
  -2  -6   6   40.80    1.40
   2   6   6   39.70    1.70
   2  -6  -6   42.50    1.50
   2   6   6   41.90    1.50
   2   6   6   43.20    1.40
  -2   6  -6   39.30    1.40
   2   6   6   44.80    1.50
   2   6  -7   61.59    1.90
  -2  -6  -7   63.39    2.10
   2  -6   7   62.69    2.00
   2   6   7   68.79    2.00
  -2   6  -7   64.69    2.00
   2   6   7   63.59    2.10
   2  -6  -7   64.89    2.10
  -2  -6   7   64.39    2.00
   2   6   7   63.09    1.90
   2   6   7   61.89    2.00
   2  -6   8   18.30    0.90
   2   6  -8   16.20    0.80
  -2  -6  -8   17.20    0.90
  -2   6  -8   17.10    0.90
   2  -6  -8   17.10    0.90
  -2  -6   8   18.30    0.80
   2   6   8   16.60    0.80
   2  -6   9    2.30    0.30
  -2  -6  -9    1.80    0.40
   2   6  -9    1.60    0.30
   2  -6  -9    1.40    0.30
  -2   6  -9    1.80    0.30
  -3   6   0   84.59    2.30
   3   6   0   81.89    2.10
  -3   6   1  460.75   11.10
   3   6  -1  408.86   11.00
   3  -6   1  466.45   11.00
   3   6   1  452.05   11.00
  -3   6  -1  459.55   11.20
   3   6   1  451.35   11.00
   3  -6   2    1.60    0.20
   3   6  -2    1.30    0.20
  -3   6   2    0.90    0.20
   3   6   2    0.90    0.20
  -3   6  -2    0.60    0.30
   3   6   2    0.90    0.20
   3  -6   3  241.58    6.00
  -3   6   3  240.98    6.10
   3   6  -3  234.38    6.10
   3   6   3  237.68    6.20
  -3   6  -3  249.38    6.30
   3   6   3  235.88    6.10
  -3   6   4   87.99    2.60
   3   6  -4   91.49    2.70
   3   6   4   93.89    2.60
  -3   6  -4   89.39    2.80
   3   6   4   92.79    2.70
   3  -6   5   15.10    0.80
  -3   6   5   15.90    0.90
   3   6  -5   15.80    1.00
  -3   6   5   15.80    0.80
   3   6   5   17.10    1.10
   3   6   5   15.90    0.70
  -3   6  -5   16.50    1.10
  -3   6  -5   15.70    0.80
   3  -6  -5   14.20    0.90
   3   6   5   16.40    0.90
   3   6   5   17.30    0.70
  -3  -6  -6  127.79    3.50
   3   6  -6  118.49    3.30
   3   6  -6  122.59    3.90
   3   6  -6  121.99    3.40
   3  -6   6  124.79    3.40
  -3   6   6  126.89    3.70
   3  -6   6  125.79    3.50
  -3   6   6  123.19    3.70
   3  -6  -6  130.19    3.60
   3   6   6  124.69    3.80
   3   6   6  126.99    3.50
  -3   6  -6  126.69    3.40
   3   6   6  127.59    3.40
  -3   6  -6  127.99    4.00
   3   6   6  129.09    3.40
   3   6   6  123.79    3.50
   3   6   6  134.39    3.40
  -3  -6  -7   14.90    0.90
   3   6  -7   15.90    0.80
   3  -6   7   17.10    0.90
   3   6   7   16.30    0.90
  -3   6  -7   15.70    0.80
   3  -6  -7   14.80    0.90
   3   6   7   16.00    0.80
   3   6   7   15.40    0.90
   3   6   7   16.70    0.80
   3  -6   8    3.40    0.40
  -3  -6  -8    3.70    0.50
   3   6  -8    3.70    0.40
   3   6   8    4.30    0.50
   3   6   8    3.70    0.40
   3   6   8    5.10    0.40
  -3   6  -8    3.80    0.40
   3  -6  -8    4.50    0.50
  -3  -6  -9    0.60    0.30
   3  -6   9    0.30    0.20
   3   6   9    0.80    0.30
  -3   6  -9    0.40    0.30
   3  -6  -9    0.90    0.30
  -4   6   0  498.85   11.60
   4   6   0  436.16   11.40
  -4   6   1  103.19    2.90
   4  -6   1  114.19    2.80
   4   6   1  108.69    2.80
  -4   6  -1  107.99    3.00
  -4   6   2  176.78    4.50
   4  -6   2  178.08    4.40
  -4   6  -2  180.78    4.70
   4   6   2  167.48    4.40
   4   6   2  169.18    4.50
   4  -6   3   87.99    2.40
   4   6  -3   82.39    2.40
  -4   6   3   80.09    2.40
   4   6   3   88.79    2.50
   4   6   3   84.99    2.40
  -4   6  -3   89.89    2.60
  -4   6   4   55.29    1.80
   4   6  -4   54.09    1.80
   4   6   4   53.49    1.70
   4   6   4   55.29    1.80
  -4   6  -4   55.89    2.00
  -4   6   5   46.10    1.70
   4  -6   5   43.70    1.40
   4   6  -5   42.80    1.30
   4   6  -5   43.90    1.70
   4  -6  -5   42.10    1.50
  -4   6  -5   44.50    1.90
   4   6   5   44.50    1.40
   4   6   5   41.80    1.90
  -4   6  -5   43.30    1.40
   4   6   5   43.90    1.40
   4   6   5   43.80    1.70
   4   6   5   43.80    1.50
  -4   6  -5   42.40    1.40
   4   6   5   45.20    1.40
  -4  -6  -6    2.40    0.40
  -4   6   6    2.30    0.50
   4  -6   6    3.10    0.40
  -4   6   6    2.70    0.50
   4   6  -6    2.30    0.30
   4  -6   6    2.40    0.40
  -4   6  -6    2.60    0.40
   4   6   6    2.30    0.50
   4   6   6    2.20    0.40
   4   6   6    2.00    0.40
   4   6   6    2.40    0.40
   4   6   6    2.40    0.50
  -4   6  -6    2.70    0.70
   4  -6  -6    1.60    0.50
   4   6   6    2.50    0.40
   4  -6   7   15.90    0.80
  -4  -6  -7   16.20    0.90
   4  -6   7   15.80    0.90
   4  -6   7   16.10    0.80
   4   6  -7   16.40    0.80
  -4   6  -7   16.70    0.90
   4   6   7   15.90    0.90
   4   6   7   15.30    0.90
   4   6   7   15.70    0.80
   4  -6  -7   17.40    1.00
   4   6   7   17.00    0.80
   4  -6   8   10.50    0.70
   4  -6  -8   11.00    0.80
   4   6   8   10.60    0.60
   4   6   8   11.30    0.70
   4   6   8   11.90    0.70
  -4   6  -8   11.20    0.70
  -4  -6  -9    4.80    0.40
   4  -6   9    5.30    0.40
  -4   6  -9    5.10    0.40
   4  -6  -9    4.10    0.40
   4   6   9    4.30    0.40
  -5   6   0   38.10    1.30
   5   6   0   35.80    1.10
   5  -6   1   42.40    1.20
  -5   6   1   42.60    1.40
   5   6  -1   41.60    1.20
   5   6   1   41.40    1.30
  -5   6  -1   42.10    1.40
   5  -6   2    5.70    0.40
  -5   6   2    6.00    0.50
  -5   6  -2    5.80    0.50
   5   6   2    4.30    0.40
   5  -6   3  192.98    5.10
  -5   6   3  195.78    5.20
  -5   6  -3  205.98    5.40
   5   6   3  201.38    5.20
  -5   6   4  117.49    3.30
  -5   6  -4  118.39    3.50
   5   6   4  112.89    3.30
  -5   6   5   50.49    1.80
   5  -6   5   48.30    1.50
   5  -6   5   46.70    1.50
   5   6  -5   49.00    1.40
   5   6  -5   44.60    1.40
   5   6   5   48.50    1.80
   5  -6  -5   48.40    1.60
   5   6   5   49.90    1.60
  -5   6  -5   44.10    1.40
   5   6   5   49.10    1.50
   5   6   5   47.20    1.50
  -5   6  -5   48.60    2.20
  -5   6  -5   46.80    1.50
   5   6   5   46.20    1.50
   5   6   5   46.80    1.50
   5  -6   6    4.20    0.50
   5  -6   6    3.70    0.40
  -5   6   6    4.20    0.60
  -5   6   6    3.30    0.50
   5   6  -6    4.50    0.40
  -5   6  -6    3.00    0.40
   5   6   6    4.90    0.50
  -5   6  -6    4.10    0.70
   5   6   6    4.20    0.50
   5   6   6    4.40    0.70
   5  -6  -6    3.70    0.60
   5   6   6    5.10    0.60
   5   6   6    2.90    0.40
   5   6   6    3.60    0.50
   5   6  -7   12.90    0.70
  -5  -6  -7   12.30    0.80
   5  -6   7   13.20    0.70
   5  -6   7   12.60    0.70
   5  -6   7   13.10    0.80
   5  -6  -7   13.00    0.90
   5   6   7   13.30    0.90
   5   6   7   13.00    0.70
  -5   6  -7   12.80    0.80
   5   6   7   13.80    0.80
   5   6   7   13.50    0.70
   5  -6   8    2.20    0.30
  -5  -6  -8    2.60    0.40
   5  -6   8    2.00    0.30
   5  -6   8    1.50    0.30
   5   6   8    1.60    0.30
   5  -6  -8    1.00    0.40
  -5   6  -8    2.60    0.40
   5   6   8    1.90    0.40
   5   6   8    1.90    0.30
   5  -6   9    0.80    0.20
  -5   6  -9    0.60    0.30
   5   6   9    0.60    0.20
   5  -6  -9    0.90    0.30
  -6   6   0    3.30    0.40
   6   6   0    4.70    0.40
   6  -6   1  156.98    4.00
  -6   6   1  157.58    4.10
   6   6  -1  148.29    3.90
   6   6   1  153.88    4.00
  -6   6  -1  158.58    4.20
  -6   6   2   63.19    1.90
   6  -6   2   61.29    1.80
  -6   6  -2   67.49    2.10
   6   6   2   66.69    1.90
   6  -6   3  294.27    7.60
  -6   6   3  302.57    7.70
  -6   6  -3  301.87    7.90
   6   6   3  303.67    7.70
  -6   6   4   52.89    1.80
   6   6   4   49.50    1.80
  -6   6  -4   51.79    2.00
   6  -6   5   42.80    1.40
   6  -6   5   41.30    1.40
  -6   6   5   42.00    1.60
   6   6  -5   42.70    1.30
   6   6   5   42.30    1.40
   6  -6  -5   45.10    1.60
   6   6   5   44.00    1.40
   6   6   5   41.70    1.70
  -6   6  -5   44.60    1.40
   6   6   5   41.60    1.40
   6   6   5   44.70    1.50
  -6   6  -5   44.10    1.90
  -6   6   6   14.40    1.00
   6   6  -6   15.70    0.70
   6  -6   6   15.90    0.80
   6  -6   6   15.70    0.80
   6   6   6   14.70    0.90
   6   6   6   15.60    0.80
   6   6   6   15.10    0.90
   6   6   6   15.90    0.80
   6   6   6   16.20    0.80
  -6   6  -6   16.20    1.20
   6  -6  -6   14.40    0.90
  -6   6  -6   15.50    0.80
   6   6  -7    0.70    0.30
   6  -6   7    0.10    0.30
   6  -6   7    0.50    0.30
   6  -6   7    0.20    0.30
  -6   6  -7    0.60    0.30
   6   6   7    0.30    0.30
   6   6   7    0.00    0.30
   6   6   7    0.20    0.30
   6  -6  -7    0.30    0.40
   6   6   7    0.10    0.30
   6   6   7    0.60    0.40
   6  -6   8    8.80    0.60
   6  -6   8   10.80    0.60
   6  -6   8   10.70    0.60
   6   6   8   10.30    0.60
   6   6   8    9.90    0.70
  -6   6  -8   10.10    0.60
   6  -6  -8   10.60    0.70
   6   6   8    9.60    0.60
   6  -6   9    0.80    0.20
   6   6   9    0.70    0.20
   6  -6  -9    0.60    0.30
  -6   6  -9    0.80    0.30
   7   6   0    0.90    0.20
  -7   6   0    1.70    0.40
   7  -6   1   31.00    1.00
   7   6  -1   30.50    1.00
  -7   6   1   32.60    1.20
   7   6   1   31.40    1.10
  -7   6  -1   32.00    1.20
  -7   6   2    9.60    0.60
   7  -6   2    9.70    0.50
  -7   6  -2    9.80    0.70
   7   6   2   10.10    0.60
   7  -6   3   65.29    2.00
  -7   6   3   65.59    2.00
   7   6   3   63.99    2.10
  -7   6  -3   67.29    2.30
  -7   6   4   72.39    2.30
   7  -6   4   70.69    2.30
   7   6  -4   68.69    1.90
   7   6   4   67.79    2.30
   7  -6  -4   71.89    2.60
   7   6   4   68.49    2.10
  -7   6  -4   73.09    2.10
   7   6   4   68.29    2.00
  -7   6  -4   76.19    2.60
   7   6  -5   14.80    0.70
   7  -6   5   14.90    0.70
  -7   6   5   13.70    0.90
   7  -6   5   13.90    0.70
  -7   6  -5   14.00    0.70
   7   6   5   14.30    0.70
   7   6   5   15.80    0.80
   7   6   5   12.50    0.70
  -7   6  -5   14.70    1.10
   7   6   5   13.40    0.70
   7  -6  -5   13.80    0.80
   7   6   5   13.50    1.00
   7   6  -6   13.70    0.70
   7  -6   6   13.10    0.80
   7  -6   6   12.80    0.70
   7   6   6   13.40    0.80
   7   6   6   12.90    0.70
   7   6   6   13.50    0.70
   7   6   6   14.50    0.80
   7  -6  -6   13.10    0.90
  -7   6  -6   12.60    0.80
   7  -6   7    7.00    0.60
   7  -6   7    4.90    0.50
   7   6  -7    5.80    0.50
   7  -6   7    7.30    0.60
   7   6   7    6.40    0.50
   7   6   7    6.60    0.50
   7  -6  -7    5.10    0.60
   7   6   7    7.40    0.70
   7   6   7    6.70    0.50
  -7   6  -7    6.30    0.50
   7  -6   8   -0.30    0.20
   7  -6   8    0.10    0.20
   7  -6   8   -0.30    0.20
   7  -6  -8    0.30    0.30
   7   6   8   -0.20    0.20
   7   6   8    0.20    0.20
  -7   6  -8   -0.10    0.30
   7   6   8    0.00    0.30
   7  -6   9    1.50    0.20
   7   6   9    1.40    0.20
  -7   6  -9    0.50    0.20
  -8   6   0  375.96    9.50
   8   6   0  368.26    9.30
  -8   6   1   12.80    0.70
   8  -6   1   13.40    0.60
   8   6  -1   11.10    0.60
  -8   6  -1   12.60    0.80
   8   6   1   12.70    0.70
   8  -6   2    0.30    0.20
  -8   6   2    0.30    0.30
   8   6   2    0.30    0.30
  -8   6  -2    0.30    0.30
   8  -6   3   73.59    2.20
  -8   6   3   71.99    2.30
   8   6   3   76.19    2.40
  -8   6  -3   74.39    2.50
   8  -6   4   77.99    2.30
   8  -6   4   79.99    2.30
  -8   6   4   79.19    2.50
   8   6   4   76.39    2.20
  -8   6  -4   78.39    2.30
  -8   6  -4   81.89    2.80
   8  -6  -4   78.89    2.40
   8   6   4   81.59    2.30
   8   6   4   80.49    2.40
   8   6   4   79.49    2.30
   8   6   4   83.29    2.60
   8  -6   5   13.50    0.70
   8   6  -5   12.90    0.70
  -8   6   5   14.50    0.90
   8  -6   5   12.70    0.70
   8   6   5   12.90    0.70
  -8   6  -5   13.10    0.70
   8   6   5   11.80    1.00
   8   6   5   12.90    0.70
   8   6   5   13.10    0.80
  -8   6  -5   12.10    1.10
   8   6   5   13.50    0.70
   8  -6  -5   14.10    0.90
   8  -6   6    0.70    0.30
   8   6  -6    0.30    0.30
   8  -6   6    0.00    0.30
   8  -6  -6    0.10    0.30
   8   6   6    0.70    0.30
   8   6   6    0.70    0.30
   8   6   6    0.40    0.30
  -8   6  -6    0.40    0.30
   8   6   6    0.20    0.40
   8  -6   7    8.00    0.60
   8  -6   7    8.40    0.70
   8  -6   7    8.40    0.60
   8   6  -7    8.30    0.60
   8   6   7    8.20    0.60
   8   6   7    8.80    0.60
  -8   6  -7   10.30    0.70
   8   6   7    7.60    0.60
   8   6   7    8.30    0.70
   8  -6  -7    9.80    0.80
   8  -6   8    1.50    0.30
   8  -6   8    1.30    0.30
   8  -6   8    1.80    0.30
   8  -6  -8    2.10    0.40
   8   6   8    1.90    0.30
   8   6   8    1.90    0.30
   8   6   8    1.80    0.30
  -8   6  -8    1.70    0.30
   9   6   0    2.90    0.40
  -9   6   0    2.40    0.40
  -9   6   1   45.90    1.50
   9  -6   1   43.70    1.40
  -9   6  -1   43.80    1.60
   9   6   1   42.90    1.50
   9  -6   2   17.50    0.80
  -9   6   2   17.80    0.90
   9   6   2   15.60    0.90
  -9   6  -2   15.50    1.00
   9  -6   3    5.00    0.50
   9  -6   3    5.30    0.50
  -9   6   3    4.30    0.50
   9   6  -3    4.70    0.40
   9  -6   3    4.50    0.50
   9   6   3    5.70    0.50
   9   6   3    5.20    0.50
  -9   6  -3    4.90    0.60
  -9   6  -3    4.60    0.70
   9   6   3    4.50    0.60
   9   6  -4   11.00    0.60
  -9   6   4    9.70    0.80
   9  -6   4   10.20    0.60
   9  -6   4   10.50    0.70
   9  -6   4    8.70    0.60
   9   6   4   10.60    0.60
  -9   6  -4    9.90    1.00
   9   6   4   11.10    0.90
   9   6   4   11.30    0.70
   9  -6  -4   10.80    0.70
   9   6   4    9.60    0.70
  -9   6  -4   11.00    0.70
   9   6   4   11.60    0.70
   9   6  -5   16.50    0.80
   9  -6   5   15.20    0.80
  -9   6   5   14.70    1.00
   9  -6   5   15.80    0.80
   9   6   5   17.50    0.90
  -9   6  -5   16.70    1.30
   9   6   5   16.00    0.80
   9   6   5   17.10    0.80
  -9   6  -5   17.20    0.90
   9  -6  -5   17.10    0.90
   9   6   5   16.40    0.80
   9   6  -6    5.50    0.50
   9  -6   6    5.80    0.50
   9  -6   6    5.50    0.50
   9   6   6    7.40    0.70
  -9   6  -6    5.40    0.50
   9   6   6    6.50    0.50
   9  -6  -6    5.00    0.60
   9   6   6    6.80    0.60
   9   6   6    4.70    0.40
   9  -6   7    3.10    0.40
   9  -6   7    3.50    0.40
   9  -6   7    2.90    0.40
   9   6  -7    3.10    0.40
   9  -6  -7    3.60    0.50
   9   6   7    2.50    0.30
   9   6   7    3.00    0.40
   9   6   7    3.00    0.40
  -9   6  -7    3.90    0.40
   9   6   7    3.60    0.40
   9  -6   8    0.00    0.20
   9  -6   8   -0.30    0.20
   9  -6   8    0.10    0.20
   9  -6  -8    0.40    0.30
   9   6   8    0.00    0.20
   9   6   8    0.00    0.20
   9  -6  -8    0.60    0.30
  -9   6  -8   -0.30    0.20
   9   6   8   -0.30    0.20
  10   6   0   31.90    1.20
 -10   6   0   32.40    1.30
 -10   6   1   34.00    1.30
  10  -6   1   32.60    1.20
  10   6   1   33.50    1.30
 -10   6  -1   32.50    1.40
  10  -6   2   18.40    0.80
  10  -6   2   19.20    0.80
 -10   6   2   20.00    0.90
  10  -6   2   18.90    0.90
  10  -6  -2   17.60    0.90
  10   6   2   18.70    1.00
 -10   6  -2   18.10    1.10
  10   6   2   18.00    0.80
  10  -6   3   16.90    0.90
  10  -6   3   14.70    0.80
 -10   6   3   14.80    0.90
  10   6  -3   15.60    0.60
  10  -6   3   14.80    0.80
  10   6   3   15.50    0.90
 -10   6  -3   15.70    1.10
  10   6   3   15.50    0.70
  10   6   3   15.50    0.80
 -10   6  -3   13.90    0.80
  10  -6  -3   13.20    0.80
 -10   6   4   10.90    0.90
  10  -6   4   11.90    0.70
  10   6  -4   11.70    0.60
  10  -6   4   11.90    0.70
  10  -6   4   11.90    0.70
  10   6   4   11.80    0.70
  10   6   4   12.50    0.70
  10  -6  -4   12.30    0.80
 -10   6  -4   11.60    0.70
  10   6   4   11.70    0.90
  10   6   4   12.40    0.80
 -10   6  -4   11.60    1.00
  10  -6   5   27.40    1.10
  10  -6   5   30.70    1.20
  10   6  -5   29.30    1.10
  10  -6   5   26.50    1.10
  10   6   5   27.30    1.10
  10   6   5   30.40    1.20
  10   6   5   28.30    1.10
  10   6   5   29.80    1.10
 -10   6  -5   26.30    1.10
  10  -6  -5   29.50    1.20
  10   6  -6    9.70    0.60
  10  -6   6    9.90    0.70
  10  -6   6    9.60    0.70
  10   6   6    9.30    0.60
  10   6   6   10.50    0.80
  10  -6  -6    9.40    0.80
 -10   6  -6    9.40    0.70
  10   6   6   10.20    0.70
  10   6   6    9.60    0.70
  10  -6   7    4.00    0.40
  10  -6   7    3.90    0.40
  10  -6   7    3.90    0.40
  10   6  -7    4.10    0.40
  10   6   7    3.80    0.40
  10   6   7    4.10    0.50
  10   6   7    4.40    0.40
 -10   6  -7    4.60    0.40
  10   6   7    3.90    0.40
  10  -6  -7    4.50    0.50
  10  -6   8    1.30    0.20
  10  -6   8    1.40    0.30
  10  -6   8    1.50    0.30
  10   6   8    1.30    0.20
  10   6   8    1.20    0.20
  10   6   8    1.10    0.30
  10  -6  -8    1.50    0.30
 -10   6  -8    1.50    0.30
  11   6   0   55.19    1.80
  11  -6   0   49.40    1.90
 -11   6   0   57.59    2.10
  11   6   0   55.79    1.70
  11  -6   1   89.19    2.50
  11  -6   1   85.79    2.50
  11   6  -1   84.79    2.50
  11  -6   1   86.29    2.50
  11   6   1   85.69    2.60
  11  -6  -1   81.09    2.50
 -11   6  -1   84.39    2.80
  11   6   1   82.29    2.50
  11  -6   2    1.30    0.30
  11  -6   2    0.40    0.30
  11   6  -2    1.60    0.40
  11  -6   2    0.40    0.30
  11   6  -2    0.60    0.20
  11   6   2    0.60    0.30
 -11   6  -2    0.90    0.50
  11   6   2    1.30    0.30
  11   6   2    1.80    0.40
 -11   6  -2    0.80    0.50
  11  -6  -2    0.70    0.40
  11  -6   3  168.58    4.30
  11  -6   3  157.58    4.40
  11   6  -3  168.38    4.20
  11  -6   3  163.48    4.30
  11   6  -3  142.59    4.60
 -11   6  -3  160.68    4.30
  11  -6  -3  161.48    4.40
  11   6   3  156.48    4.60
  11   6   3  162.28    4.30
  11   6   3  165.78    4.30
  11  -6   4  166.08    4.50
  11  -6   4  171.98    4.50
  11   6  -4  168.48    4.30
 -11   6  -4  163.98    4.50
  11  -6  -4  170.68    4.60
  11   6   4  166.98    4.50
  11   6   4  169.48    4.50
  11   6   4  164.48    4.50
  11  -6  -4  153.48    4.90
  11  -6   5   18.60    0.90
  11  -6   5   20.00    0.90
  11   6  -5   19.80    0.80
  11  -6   5   19.10    0.90
  11   6   5   20.20    1.00
  11   6   5   18.40    0.90
  11  -6  -5   18.90    1.00
  11   6   5   19.00    0.80
 -11   6  -5   19.40    0.90
  11   6   5   20.30    0.90
  11   6  -6    2.60    0.40
  11  -6   6    1.40    0.30
  11  -6   6    3.20    0.40
  11   6   6    2.40    0.40
 -11   6  -6    2.40    0.40
  11  -6  -6    2.00    0.50
  11   6   6    1.80    0.40
  11  -6  -6    2.30    0.60
  11   6   6    2.30    0.30
  11   6   6    2.20    0.40
  11  -6   7    2.20    0.30
  11  -6   7    2.20    0.40
  11   6  -7    2.50    0.30
  11  -6   7    1.50    0.30
  11   6   7    2.30    0.40
  11   6   7    2.20    0.30
  11   6   7    2.30    0.30
  11  -6  -7    2.50    0.40
  11   6   7    2.10    0.30
 -11   6  -7    2.00    0.30
  11  -6   8    6.40    0.40
  11   6   8    6.30    0.40
  12  -6   0   96.29    2.70
  12  -6   0   92.29    2.70
  12  -6   0   98.69    2.70
  12   6   0   95.99    2.80
  12   6   0   91.19    2.70
  12  -6   1   55.19    1.70
  12   6  -1   53.79    1.80
  12  -6   1   52.99    1.70
  12  -6  -1   54.69    1.80
  12   6   1   52.59    1.70
  12   6   1   52.59    1.80
  12   6  -2   59.69    2.00
  12  -6   2   60.69    1.90
  12  -6   2   60.29    1.90
  12  -6   2   55.19    1.90
  12   6   2   61.89    1.90
  12   6   2   59.09    1.90
  12  -6  -2   60.09    2.00
  12   6   2   57.29    2.00
  12  -6   3  188.88    4.90
  12   6  -3  181.08    5.00
  12  -6   3  184.28    4.90
  12   6  -3  184.28    4.70
  12   6   3  180.68    4.90
  12   6   3  188.18    4.90
  12  -6  -3  180.08    5.00
  12   6  -4  126.09    3.40
  12  -6   4  127.39    3.50
  12  -6   4  123.89    3.50
  12  -6  -4  126.79    3.70
  12   6   4  125.89    3.50
  12   6   4  127.19    3.50
  12  -6   5   31.50    1.20
  12  -6   5   28.80    1.10
  12   6  -5   29.90    1.10
  12   6   5   30.50    1.20
 -12   6  -5   25.40    1.10
  12  -6  -5   29.60    1.30
  12   6   5   29.90    1.10
  12   6   5   31.30    1.10
  12  -6   6   20.30    0.90
  12   6  -6   20.00    0.80
  12   6   6   18.80    0.80
  12   6   6   20.70    0.90
  12  -6  -6   20.40    1.00
 -12   6  -6   18.40    0.80
  12   6   6   19.50    0.90
  12   6   6   20.20    0.80
  12  -6   7    6.50    0.50
  12  -6   7    6.70    0.40
  12   6   7    6.10    0.40
  12   6   7    5.60    0.50
  12   6   7    5.30    0.40
  12   6   7    6.40    0.40
  12  -6  -7    6.70    0.60
  13  -6   0   51.99    1.70
  13   6   0   52.09    1.70
  13  -6   0   51.89    1.70
  13  -6   0   50.79    1.70
  13  -6   1   31.10    1.20
  13  -6   1   27.40    1.10
  13  -6   1   30.60    1.20
  13   6  -1   30.10    1.20
  13  -6  -1   30.50    1.20
  13  -6  -1   30.30    1.20
  13   6   1   30.10    1.20
  13   6   1   29.40    1.30
  13  -6   2   14.70    0.80
  13   6  -2   14.80    0.90
  13  -6   2   13.90    0.80
  13   6   2   14.40    0.80
  13   6   2   14.10    0.80
  13  -6  -2   14.10    0.90
  13   6  -3   39.60    1.60
  13  -6   3   43.40    1.50
  13   6  -3   44.40    1.40
  13  -6   3   44.90    1.50
  13  -6  -3   43.10    1.60
  13   6   3   43.40    1.50
  13   6   3   44.30    1.50
  13  -6   4   47.40    1.60
  13  -6   4   45.10    1.50
  13   6  -4   45.50    1.40
  13   6   4   45.10    1.50
  13  -6  -4   43.90    1.70
  13   6   4   45.70    1.60
  13  -6   5    4.60    0.50
  13  -6   5    3.70    0.40
  13   6  -5    3.60    0.40
  13  -6  -5    5.60    0.60
  13   6   5    4.70    0.50
  13   6   5    4.20    0.50
  13  -6   6    1.50    0.30
  13   6  -6    1.30    0.30
  13  -6   6    1.20    0.30
  13   6   6    2.30    0.30
  13  -6  -6    2.00    0.40
  13   6   6    1.30    0.30
  13   6   6    1.50    0.30
  13  -6   7    3.50    0.30
  13  -6   7    3.90    0.40
  13   6   7    3.50    0.40
  13   6   7    4.10    0.30
  13  -6  -7    3.50    0.40
  14  -6   0    2.70    0.40
  14  -6   0    2.60    0.40
  14   6   0    3.10    0.50
  14  -6   0    2.20    0.40
  14  -6   1   26.60    1.10
  14  -6   1   27.00    1.10
  14   6  -1   27.50    1.20
  14  -6   1   27.50    1.20
  14   6   1   28.70    1.20
  14  -6  -1   27.50    1.20
  14  -6  -1   26.90    1.20
  14  -6  -1   27.90    1.20
  14   6  -2   31.10    1.30
  14  -6   2   31.70    1.30
  14  -6   2   30.80    1.20
  14  -6  -2   30.50    1.30
  14   6   2   31.90    1.20
  14  -6  -2   27.30    1.30
  14   6   2   32.80    1.20
  14  -6   3   20.40    1.00
  14  -6   3   21.60    1.00
  14   6  -3   20.90    1.10
  14  -6  -3   20.80    1.10
  14   6   3   20.80    1.00
  14   6   3   20.60    0.90
  14   6  -4   10.90    0.60
  14  -6   4   10.70    0.70
  14  -6   4   11.90    0.70
  14   6   4   10.60    0.70
  14   6   4   12.10    0.70
  14  -6  -4   11.70    0.90
  14  -6   5   11.00    0.60
  14   6  -5   11.90    0.60
  14  -6   5   13.10    0.70
  14  -6  -5   11.70    0.80
  14   6   5   12.30    0.70
  14   6   5   11.80    0.70
  14  -6   6   16.40    0.70
  14  -6   6   17.00    0.70
  14   6  -6   14.40    0.60
  14   6   6   16.00    0.70
  14   6   6   17.50    0.70
  14  -6  -6   16.50    0.80
  15  -6   0    4.30    0.50
  15   6   0    2.60    0.40
  15  -6   0    3.50    0.50
  15  -6   0    3.60    0.40
  15  -6   1    8.30    0.70
  15   6  -1    8.60    0.70
  15  -6   1    7.80    0.60
  15  -6   1   10.20    0.70
  15  -6  -1    9.00    0.70
  15   6   1    7.30    0.70
  15  -6  -1    7.20    0.70
  15  -6  -1    8.80    0.70
  15   6  -2    0.90    0.40
  15  -6   2    0.50    0.40
  15  -6   2   -0.10    0.30
  15   6   2    0.60    0.30
  15   6   2    0.40    0.30
  15  -6  -2    0.20    0.30
  15  -6  -2    0.30    0.30
  15  -6  -2    0.30    0.40
  15   6  -3    1.00    0.40
  15  -6   3    1.00    0.30
  15  -6   3    1.10    0.40
  15  -6  -3    0.80    0.40
  15   6   3    1.40    0.40
  15   6   3    1.10    0.40
  15  -6  -3    1.20    0.40
  15  -6   4    0.80    0.30
  15  -6   4    1.00    0.30
  15  -6  -4    0.50    0.30
  15   6   4    0.40    0.30
  15  -6  -4    0.20    0.40
  15   6   4    0.60    0.30
  15  -6   5    1.40    0.30
  15  -6   5    1.40    0.30
  15   6  -5    1.90    0.30
  15  -6   5    1.60    0.30
  15   6   5    1.40    0.30
  15   6   5    2.20    0.30
  15  -6  -5    1.40    0.40
  15  -6   6    1.60    0.20
  15  -6   6    1.80    0.20
  15  -6  -6    1.60    0.30
  15   6   6    1.70    0.20
  15   6   6    1.80    0.20
  16  -6   0    1.00    0.30
  16  -6   0    0.30    0.30
  16   6   0    0.70    0.30
  16  -6   0    0.90    0.30
  16   6  -1    0.60    0.40
  16  -6   1    0.40    0.30
  16  -6   1    0.30    0.40
  16  -6   1    0.40    0.30
  16  -6  -1    0.40    0.30
  16  -6  -1    0.80    0.40
  16  -6  -1    0.50    0.30
  16   6   1    0.20    0.30
  16  -6   2    3.20    0.50
  16  -6   2    3.30    0.40
  16   6  -2    3.00    0.50
  16  -6  -2    3.60    0.50
  16   6   2    3.50    0.40
  16  -6  -2    3.00    0.40
  16   6   2    2.90    0.40
  16  -6  -2    3.00    0.50
  16  -6   3    0.20    0.30
  16  -6   3    0.60    0.30
  16   6  -3    0.50    0.30
  16  -6  -3    0.40    0.30
  16  -6  -3    0.70    0.40
  16  -6  -3    0.50    0.30
  16   6   3    0.50    0.30
  16   6   3    0.20    0.30
  16  -6   4    3.00    0.40
  16  -6   4    3.40    0.40
  16   6   4    3.50    0.40
  16   6   4    3.60    0.40
  16  -6  -4    3.50    0.40
  16  -6  -4    3.20    0.50
  16  -6   5    6.00    0.40
  16  -6   5    5.30    0.40
  16  -6   5    5.10    0.40
  16   6   5    5.60    0.40
  16   6   5    5.70    0.40
  16  -6  -5    5.70    0.50
  17  -6   0    3.90    0.40
  17   6   0    2.70    0.40
  17  -6   0    2.60    0.40
  17  -6   0    2.30    0.40
  17   6  -1   -0.20    0.30
  17  -6   1    0.10    0.30
  17  -6   1    0.30    0.30
  17  -6   1    0.20    0.40
  17  -6  -1    0.90    0.30
  17  -6  -1    0.70    0.30
  17   6   1    0.10    0.30
  17  -6  -1    0.40    0.30
  17  -6   2    0.30    0.30
  17  -6   2    0.80    0.30
  17   6  -2    0.40    0.30
  17   6   2    0.70    0.30
  17  -6  -2    0.40    0.30
  17  -6  -2    0.80    0.30
  17  -6  -2    0.40    0.30
  17   6  -3    2.00    0.40
  17  -6   3    2.50    0.30
  17  -6   3    2.20    0.30
  17  -6  -3    2.50    0.40
  17   6   3    1.70    0.30
  17  -6  -3    2.80    0.40
  17   6   3    1.80    0.30
  17  -6   4    3.20    0.30
  17  -6   4    4.30    0.40
  17   6   4    3.10    0.30
  17   6   4    3.50    0.30
  17  -6  -4    2.60    0.40
  18  -6   0    0.50    0.30
  18   6   0    0.30    0.30
  18  -6   0    0.80    0.30
  18  -6   0    0.50    0.30
  18   6  -1    2.40    0.40
  18  -6   1    2.30    0.30
  18  -6   1    1.70    0.40
  18  -6  -1    2.20    0.30
  18   6   1    2.70    0.40
  18  -6  -1    2.80    0.40
  18  -6  -1    2.30    0.40
  18  -6   2    0.40    0.20
  18   6  -2   -0.10    0.30
  18  -6   2    0.00    0.30
  18  -6  -2    0.60    0.30
  18   6   2    0.00    0.20
  18  -6  -2    0.00    0.30
  18   6  -3    2.90    0.50
  18  -6   3    3.50    0.30
  18  -6   3    3.30    0.30
  18   6   3    2.80    0.30
  18  -6  -3    3.20    0.40
  18  -6  -3    2.90    0.40
  19  -6   0    8.90    0.60
  19   6   0    9.40    0.50
  19  -6   1    0.50    0.30
  19   6  -1    0.40    0.20
  19  -6   1    0.70    0.30
  19  -6  -1    0.30    0.30
  19  -6  -1    0.30    0.20
  19   6   1    0.20    0.20
  19  -6   2    0.80    0.20
  19   6   2    0.70    0.20
   0   7   0   -0.10    0.10
   0   7   0   -0.20    0.20
   0   7   1   74.09    2.00
   0   7  -1   77.39    2.10
   0   7   1   76.59    2.00
   0   7  -2    7.10    0.50
   0   7   2    7.50    0.40
   0   7   2    7.40    0.40
   0   7   3    9.30    0.60
   0   7  -3    8.50    0.60
   0   7   3   10.40    0.60
   0   7   4    1.70    0.30
   0   7   4    1.50    0.30
   0   7  -4    1.10    0.40
   0   7   5    1.60    0.40
   0   7   5    1.60    0.40
   0   7  -5    1.30    0.40
   0   7   6    0.40    0.30
   0   7   6    0.40    0.30
   0   7   6    0.10    0.30
   0   7  -6    0.80    0.50
   0   7   6    0.20    0.30
   0   7   6    0.00    0.30
   0   7  -6    0.20    0.20
   0  -7  -6   -0.20    0.30
   0   7   6   -0.20    0.30
   0  -7   6    0.50    0.30
   0   7  -6    0.70    0.30
   0   7  -7    1.90    0.40
   0   7   7    1.40    0.40
   0  -7  -7    1.80    0.40
   0  -7   7    2.10    0.40
   0   7  -8    0.90    0.30
   0  -7  -8    1.00    0.40
   0   7   8    1.50    0.30
   0  -7   8    1.20    0.30
   0  -7  -9    4.80    0.50
   0   7  -9    3.90    0.40
   0  -7   9    3.90    0.40
   1   7   0  397.76   10.20
  -1   7   0  441.06   10.40
   1   7   0  417.26   10.30
  -1   7   1  204.88    5.20
   1   7  -1  203.38    5.20
   1   7   1  202.28    5.20
  -1   7  -1  207.98    5.30
   1   7   1  212.88    5.10
  -1   7   2  109.89    2.90
   1   7  -2  107.79    2.90
   1   7   2  108.89    2.80
  -1   7  -2  107.29    3.00
   1   7   2  107.79    2.90
   1   7  -3  507.55   12.60
  -1   7   3  502.25   12.50
   1   7   3  505.65   12.50
   1   7   3  501.65   12.50
  -1   7  -3  498.25   12.60
   1   7  -4   24.50    1.10
  -1   7   4   23.70    1.00
  -1   7   4   23.90    1.00
   1   7   4   24.80    1.00
   1   7   4   24.10    1.00
  -1   7  -4   24.60    1.10
  -1   7   5    0.00    0.30
  -1   7   5   -0.10    0.30
   1   7  -5   -0.10    0.30
  -1   7   5    0.40    0.30
  -1   7   5    0.40    0.30
   1   7   5    0.00    0.30
   1   7   5    0.40    0.30
  -1   7  -5    0.60    0.40
   1   7   5    0.10    0.20
   1   7   5    0.40    0.30
   1  -7   6   17.00    0.80
   1   7  -6   17.10    0.70
   1   7  -6   16.60    0.80
  -1   7   6   16.00    0.90
  -1   7   6   17.90    0.80
  -1   7   6   20.30    1.10
  -1  -7  -6   16.70    0.90
   1   7  -6   17.90    1.20
  -1  -7   6   16.90    0.80
   1   7   6   16.00    1.00
   1   7   6   17.00    0.80
   1   7   6   17.50    0.90
  -1   7  -6   16.40    0.80
   1  -7  -6   16.90    0.90
   1   7   6   16.50    0.80
  -1   7  -6   16.30    0.70
   1   7   6   17.40    0.90
   1   7   6   16.40    1.00
  -1   7  -6   15.90    1.20
   1   7  -7   23.70    1.00
   1  -7   7   25.90    1.10
  -1   7   7   23.80    1.10
  -1  -7  -7   26.80    1.20
   1   7   7   25.00    1.10
  -1   7  -7   24.20    1.00
   1  -7  -7   24.30    1.10
  -1  -7   7   25.70    1.00
   1   7   7   24.70    1.00
   1   7   7   24.80    1.00
  -1  -7  -8    1.50    0.40
   1  -7   8    1.30    0.30
   1   7  -8    1.00    0.30
   1   7   8    1.20    0.40
   1  -7  -8    0.90    0.40
  -1   7  -8    1.30    0.30
  -1  -7   8    0.90    0.30
   1   7  -9    1.30    0.30
  -1  -7  -9    1.20    0.30
   1  -7   9    0.80    0.30
  -1  -7   9    1.30    0.30
   1  -7  -9    1.00    0.30
  -1   7  -9    0.90    0.30
   2   7   0  605.74   15.20
  -2   7   0  653.43   15.40
   2   7   0  619.34   15.30
   2   7  -1  323.77    8.10
  -2   7   1  326.07    8.20
   2   7   1  334.97    8.10
  -2   7  -1  334.87    8.30
   2   7   1  323.97    8.10
  -2   7   2   75.29    2.10
   2   7  -2   71.89    2.10
  -2   7  -2   79.09    2.20
   2   7   2   76.99    2.10
   2   7   2   77.19    2.10
  -2   7   3  473.75   11.70
   2   7  -3  464.25   11.70
   2   7   3  474.15   11.60
  -2   7  -3  472.05   11.80
   2   7   3  460.65   11.70
  -2   7   4  215.18    5.50
  -2   7   4  216.58    5.60
   2   7  -4  202.48    5.70
  -2   7  -4  209.68    5.80
   2   7   4  216.38    5.60
   2   7   4  210.28    5.60
  -2   7   5   23.50    1.00
   2   7  -5   22.30    0.80
   2   7  -5   23.50    1.20
  -2   7   5   22.20    1.10
   2  -7   5   23.10    0.90
  -2   7   5   22.50    0.90
   2   7   5   23.20    0.90
  -2   7  -5   23.10    1.30
   2   7   5   23.60    0.90
   2   7   5   23.40    1.10
   2   7   5   22.80    1.10
   2   7   5   20.70    1.30
  -2   7  -5   22.30    0.80
  -2   7  -5   22.60    0.90
   2  -7  -5   23.20    1.00
  -2   7   6   88.79    2.80
   2   7  -6   85.49    2.50
  -2   7   6   86.49    2.80
  -2  -7  -6   85.59    2.60
   2   7  -6   84.49    3.00
   2  -7   6   85.29    2.50
   2   7  -6   88.09    2.40
  -2   7   6   85.89    2.60
  -2  -7   6   84.29    2.50
   2   7   6   92.79    2.70
   2   7   6   90.19    2.50
   2  -7  -6   90.39    2.70
  -2   7  -6   85.19    3.00
   2   7   6   90.69    2.60
  -2   7  -6   87.39    2.50
   2   7   6   87.49    2.80
  -2   7  -6   94.19    2.50
   2   7   6   89.89    2.80
   2   7   6   90.29    2.50
   2   7  -7   10.10    0.70
   2  -7   7   11.50    0.70
  -2  -7  -7   11.30    0.80
   2   7   7   10.80    0.70
  -2   7  -7   10.60    0.70
   2  -7  -7   10.10    0.80
  -2  -7   7    9.90    0.70
   2   7   7   10.40    0.70
   2   7   7   10.00    0.70
   2   7  -8   14.10    0.70
   2  -7   8   15.20    0.80
  -2  -7  -8   15.30    0.80
  -2  -7   8   14.50    0.80
   2  -7  -8   15.20    0.90
  -2   7  -8   14.60    0.80
   2   7   8   13.60    0.80
   2  -7   9    1.60    0.30
  -2  -7  -9    1.70    0.30
   2   7  -9    1.50    0.30
  -2   7  -9    1.30    0.30
   2   7   9    1.20    0.30
   2  -7  -9    1.20    0.30
   3   7   0  443.76   11.40
  -3   7   0  494.25   11.70
   3  -7   1  113.99    2.80
  -3   7   1  114.39    3.00
   3   7  -1  107.59    2.90
   3   7   1  114.19    2.90
   3   7   1  109.49    2.80
  -3   7  -1  113.49    3.10
  -3   7   2   28.20    1.00
   3   7  -2   26.90    0.90
   3   7   2   26.70    0.90
   3   7   2   27.10    0.90
  -3   7  -2   26.90    1.10
  -3   7   3  262.17    6.60
   3   7  -3  252.77    6.60
  -3   7  -3  257.17    6.70
   3   7   3  249.88    6.50
   3   7   3  257.67    6.60
   3   7  -4   46.20    1.70
  -3   7   4   52.79    1.70
   3   7   4   47.50    1.70
  -3   7  -4   48.90    1.80
   3   7   4   49.80    1.60
   3  -7   5   15.40    0.70
   3   7  -5   15.20    1.00
  -3   7   5   16.70    0.90
  -3   7   5   15.80    0.90
   3   7  -5   15.00    0.60
   3   7   5   13.50    0.80
   3   7   5   15.10    0.70
   3   7   5   14.60    0.80
   3  -7  -5   15.80    0.80
  -3   7  -5   13.90    0.60
  -3   7  -5   14.40    0.70
   3   7   5   14.20    0.70
   3   7   5   15.30    0.90
   3   7   5   14.40    0.70
   3   7   5   14.30    0.80
  -3   7  -5   16.10    1.10
  -3   7   6   35.80    1.50
   3   7  -6   35.00    1.10
  -3  -7  -6   32.70    1.30
   3   7  -6   31.90    2.20
   3  -7   6   34.90    1.20
  -3   7   6   33.50    1.50
   3   7  -6   32.90    1.10
   3   7   6   33.80    1.50
  -3   7  -6   34.40    1.20
   3   7   6   33.90    1.20
  -3   7  -6   32.60    1.70
   3   7   6   32.00    1.30
   3   7   6   33.50    1.30
   3   7   6   34.70    1.20
   3  -7  -6   32.60    1.40
   3   7   6   34.00    1.20
   3   7  -7   10.80    0.70
   3  -7   7   12.70    0.80
  -3  -7  -7   10.80    0.80
  -3   7  -7   13.50    0.80
   3   7   7   11.50    0.80
   3  -7  -7   12.80    0.90
   3   7   7   12.80    0.70
   3   7   7   11.80    0.70
   3  -7   8    7.10    0.60
  -3  -7  -8    7.90    0.70
   3   7  -8    6.60    0.60
   3   7   8    6.50    0.50
  -3   7  -8    7.80    0.60
   3  -7  -8    7.60    0.70
   3   7   8    5.40    0.50
   3  -7   9    0.30    0.20
  -3  -7  -9    0.00    0.20
   3  -7  -9    0.50    0.30
   3   7   9    0.20    0.20
  -3   7  -9    0.00    0.20
  -4   7   0 1875.51   45.10
   4   7   0 1831.32   44.90
   4  -7   1  170.48    4.20
  -4   7   1  163.68    4.40
  -4   7  -1  167.88    4.40
   4   7   1  165.28    4.30
  -4   7   2  339.17    8.50
   4  -7   2  335.97    8.30
   4   7   2  326.47    8.40
  -4   7  -2  342.37    8.60
  -4   7   3  731.13   18.30
   4   7   3  731.33   18.20
   4   7   3  734.63   18.30
  -4   7  -3  767.22   18.50
  -4   7   4  349.96    8.80
  -4   7  -4  346.27    9.00
   4   7   4  333.87    8.80
   4   7   4  336.87    8.70
   4   7  -5   77.49    2.10
  -4   7   5   82.29    2.50
   4  -7   5   77.89    2.20
   4   7  -5   73.19    2.10
   4   7   5   79.59    2.20
  -4   7  -5   79.29    2.70
  -4   7  -5   76.29    2.20
   4  -7  -5   78.99    2.40
   4   7   5   75.19    2.20
   4   7   5   75.99    2.30
   4   7   5   75.19    2.30
   4   7   5   78.29    2.20
  -4   7  -5   74.29    2.10
   4   7   5   77.59    2.50
  -4   7   6   46.60    1.70
   4   7  -6   46.20    1.50
   4  -7   6   48.10    1.60
  -4   7   6   46.40    1.80
  -4  -7  -6   45.50    1.60
   4  -7   6   46.00    1.50
   4   7   6   49.20    1.60
   4   7   6   51.19    1.70
  -4   7  -6   48.40    1.60
  -4   7  -6   47.20    2.10
   4   7   6   45.60    1.90
   4   7   6   48.50    1.50
   4   7   6   46.20    1.60
   4   7   6   47.30    1.50
   4  -7  -6   47.00    1.70
  -4  -7  -7  100.59    2.90
   4   7  -7   99.49    2.80
   4  -7   7  107.39    2.90
   4  -7   7   97.69    2.90
   4   7   7  103.19    2.90
   4  -7  -7  103.99    3.10
   4   7   7  101.09    3.00
  -4   7  -7  103.69    2.90
   4   7   7  102.39    2.90
   4  -7   8    3.50    0.40
  -4  -7  -8    3.10    0.40
  -4   7  -8    3.40    0.40
   4  -7  -8    3.10    0.50
   4   7   8    2.90    0.40
   4   7   8    2.80    0.40
   4  -7   9    2.40    0.30
  -4   7  -9    2.60    0.30
   4  -7  -9    2.20    0.30
   4   7   9    1.80    0.30
  -5   7   0  201.78    5.30
   5   7   0  200.58    5.10
   5  -7   1   40.20    1.20
  -5   7   1   40.60    1.30
  -5   7  -1   38.90    1.40
   5   7   1   39.00    1.20
  -5   7   2  190.08    5.00
   5  -7   2  190.58    4.90
  -5   7  -2  196.28    5.20
   5   7   2  189.78    5.00
  -5   7   3   37.80    1.30
   5   7   3   35.60    1.30
  -5   7  -3   37.00    1.50
  -5   7   4   28.30    1.20
   5   7   4   27.40    1.20
  -5   7  -4   28.50    1.40
   5   7  -5   14.10    0.60
   5  -7   5   14.70    0.70
   5  -7   5   15.70    0.70
  -5   7   5   15.10    0.90
   5   7  -5   15.10    0.60
   5   7   5   15.80    1.00
  -5   7  -5   14.50    1.10
   5   7   5   15.40    0.70
   5   7   5   15.70    0.80
   5  -7  -5   14.60    0.80
  -5   7  -5   15.30    0.70
   5   7   5   14.50    0.70
  -5   7  -5   14.40    0.60
   5   7   5   14.60    0.80
   5   7   5   14.60    0.70
   5  -7   6    7.40    0.60
   5   7  -6    6.70    0.50
  -5   7   6    6.90    0.80
   5  -7   6    8.20    0.60
   5   7   6    7.00    0.60
   5  -7  -6    5.20    0.60
   5   7   6    7.30    0.70
   5   7   6    5.80    0.60
  -5   7  -6    6.40    0.60
  -5   7  -6    7.00    0.90
   5   7   6    6.60    0.50
   5   7   6    6.40    0.50
   5  -7   7    8.30    0.70
   5  -7   7    7.60    0.60
   5  -7   7    7.90    0.60
   5   7  -7    7.10    0.60
   5  -7  -7    9.70    0.80
   5   7   7    7.60    0.60
   5   7   7    8.40    0.70
   5   7   7    8.30    0.60
  -5   7  -7    8.70    0.70
   5  -7   8    2.80    0.40
   5   7   8    1.90    0.30
   5   7   8    1.80    0.30
   5   7   8    2.70    0.40
   5  -7  -8    2.10    0.40
  -5   7  -8    2.90    0.40
   5  -7   9    1.40    0.30
   5   7   9    1.00    0.20
   5  -7  -9    1.10    0.30
  -5   7  -9    1.20    0.30
  -6   7   0   38.90    1.40
   6   7   0   38.90    1.20
  -6   7   1  188.88    5.00
   6  -7   1  193.68    4.80
   6   7   1  184.28    4.90
  -6   7  -1  190.78    5.10
   6  -7   2  197.68    5.10
  -6   7   2  206.08    5.30
  -6   7  -2  202.68    5.40
   6   7   2  192.98    5.20
  -6   7   3   62.39    1.90
   6   7   3   60.29    2.00
  -6   7  -3   62.09    2.10
  -6   7   4   70.59    2.20
   6   7   4   66.89    2.20
  -6   7  -4   65.89    2.40
   6  -7   5   42.90    1.40
  -6   7   5   42.80    1.70
   6   7  -5   42.50    1.30
   6  -7   5   42.70    1.40
   6   7   5   45.40    1.60
   6   7   5   42.70    1.70
   6   7   5   41.70    1.40
  -6   7  -5   43.30    1.50
   6   7   5   43.30    1.40
   6  -7  -5   44.00    1.60
  -6   7  -5   44.90    2.00
   6   7   5   45.20    1.40
   6  -7   6   25.30    1.10
   6   7  -6   24.40    1.00
   6  -7   6   25.80    1.00
   6  -7  -6   26.10    1.20
   6   7   6   28.00    1.20
   6   7   6   22.10    1.60
   6   7   6   26.10    1.00
   6   7   6   25.40    1.00
  -6   7  -6   27.20    1.10
   6   7   6   26.60    1.00
   6  -7   7   27.40    1.00
   6   7  -7   26.20    1.00
   6  -7   7   28.70    1.10
   6   7   7   27.00    1.00
   6   7   7   26.50    1.10
   6  -7  -7   27.40    1.20
   6   7   7   27.70    1.10
  -6   7  -7   28.00    1.10
   6   7   7   27.60    1.20
   6  -7   8   12.90    0.70
   6  -7   8   12.10    0.60
   6  -7   8   12.60    0.70
   6   7   8   13.20    0.70
   6   7   8   12.40    0.60
   6   7   8   11.90    0.60
   6  -7  -8   13.20    0.80
  -6   7  -8   13.40    0.70
   6  -7   9    0.50    0.20
  -6   7  -9    0.00    0.20
   6  -7  -9    0.40    0.20
   6   7   9    0.50    0.20
  -7   7   0  324.97    8.20
   7   7   0  309.67    7.90
   7  -7   1  172.48    4.30
  -7   7   1  167.98    4.50
  -7   7  -1  168.78    4.60
   7   7   1  164.18    4.40
   7  -7   2   17.10    0.70
  -7   7   2   16.70    0.80
   7   7   2   18.00    0.80
  -7   7  -2   16.30    0.90
  -7   7   3    7.70    0.60
   7   7   3    8.60    0.70
  -7   7  -3    8.30    0.80
   7   7  -4   82.19    2.30
   7  -7   4   80.99    2.40
   7  -7   4   85.39    2.40
  -7   7   4   86.19    2.70
  -7   7  -4   85.49    2.50
   7   7   4   89.69    2.80
   7  -7  -4   86.79    2.60
   7   7   4   87.29    2.40
   7   7   4   84.89    2.50
   7   7   4   88.19    2.40
  -7   7  -4   87.19    2.90
   7  -7   5    1.10    0.30
   7   7  -5    1.10    0.30
   7  -7   5    1.00    0.30
  -7   7   5    1.20    0.40
   7   7   5    1.50    0.30
  -7   7  -5    1.00    0.30
   7   7   5    0.50    0.30
   7   7   5    1.00    0.40
  -7   7  -5    1.00    0.50
   7   7   5    1.10    0.50
   7   7   5    0.80    0.30
   7  -7  -5    1.20    0.40
   7   7  -6   16.00    0.70
   7  -7   6   16.40    0.80
   7  -7   6   14.60    0.80
   7   7   6   18.00    0.90
  -7   7  -6   15.40    0.80
   7  -7  -6   15.70    1.00
   7   7   6   16.80    0.80
   7   7   6   14.40    0.80
   7   7   6   15.50    0.80
   7  -7   7   14.60    0.80
   7  -7   7   15.80    0.80
   7   7  -7   16.00    0.70
   7  -7   7   14.90    0.70
   7  -7  -7   16.20    0.90
   7   7   7   14.90    0.90
  -7   7  -7   15.10    0.80
   7   7   7   15.90    0.80
   7   7   7   14.50    0.70
   7   7   7   14.80    0.70
   7  -7   8   10.40    0.60
   7  -7   8   10.90    0.60
   7  -7   8   10.70    0.50
   7   7   8    9.50    0.60
   7  -7  -8   10.90    0.70
  -7   7  -8   10.10    0.60
   7   7   8   10.70    0.60
   7   7   8    9.50    0.60
  -8   7   0   70.19    2.20
   8   7   0   67.69    2.00
   8  -7   1  220.78    5.60
  -8   7   1  220.68    5.80
   8   7   1  214.18    5.60
  -8   7  -1  215.28    5.80
   8  -7   2   13.60    0.70
  -8   7   2   14.00    0.80
   8   7   2   14.20    0.80
  -8   7  -2   14.00    0.90
  -8   7   3   94.79    2.80
  -8   7  -3   91.09    3.00
   8   7   3   92.99    2.80
   8   7  -4  103.99    2.80
   8  -7   4  103.69    2.90
  -8   7   4  103.19    3.10
   8  -7   4  101.99    2.90
   8  -7  -4  103.99    3.00
  -8   7  -4  108.29    3.40
   8   7   4  100.99    3.20
   8   7   4  103.59    3.00
  -8   7  -4  107.29    2.90
   8   7   4  103.19    2.90
   8   7   4  106.49    2.90
   8   7  -5   11.60    0.60
   8  -7   5   10.00    0.70
  -8   7   5   10.10    0.90
   8  -7   5   11.50    0.70
   8   7   5    9.90    0.60
   8   7   5   11.80    0.70
  -8   7  -5   11.30    0.70
   8   7   5   10.70    1.00
   8   7   5   11.50    0.70
   8   7   5   11.20    0.80
   8  -7  -5   11.80    0.80
  -8   7  -5   12.10    1.10
   8  -7   6    9.70    0.70
   8  -7   6    9.20    0.60
   8   7  -6    8.70    0.60
   8  -7  -6   10.60    0.80
   8   7   6    9.00    0.60
   8   7   6   10.00    0.80
  -8   7  -6    9.50    0.70
   8   7   6    9.70    0.60
   8   7   6    9.90    0.70
   8  -7   7    0.70    0.30
   8  -7   7    0.90    0.30
   8  -7   7    1.00    0.40
   8   7  -7    0.80    0.30
   8  -7  -7    0.90    0.40
   8   7   7    0.90    0.30
   8   7   7    0.50    0.40
   8   7   7    1.40    0.30
  -8   7  -7    1.20    0.30
   8   7   7    1.10    0.30
   8  -7   8    7.50    0.50
   8  -7   8    8.50    0.50
   8  -7   8    8.70    0.50
   8   7   8    7.90    0.50
  -8   7  -8    9.50    0.60
   8   7   8    7.80    0.60
   8  -7  -8    8.60    0.60
   8   7   8    8.50    0.50
  -9   7   0  279.87    7.10
   9   7   0  260.17    6.90
   9  -7   1   14.50    0.70
  -9   7   1   16.10    0.90
  -9   7  -1   15.50    0.90
   9   7   1   13.80    0.70
  -9   7   2   13.50    0.80
   9  -7   2   12.60    0.70
  -9   7  -2   13.20    0.90
   9   7   2   11.70    0.70
   9   7  -3   13.50    0.60
   9  -7   3   13.30    0.70
  -9   7   3   12.70    0.80
   9  -7   3   13.80    0.70
   9  -7   3   12.60    0.70
   9   7   3   16.50    0.90
   9   7   3   12.80    0.70
   9  -7  -3   12.40    0.80
  -9   7  -3   13.50    1.00
   9   7   3   13.20    0.70
  -9   7  -3   13.50    0.70
   9  -7   4   21.30    0.90
   9  -7   4   21.30    0.90
  -9   7   4   21.90    1.10
   9   7  -4   21.70    0.80
   9   7   4   21.00    1.20
  -9   7  -4   21.30    1.30
   9   7   4   22.00    0.90
   9   7   4   21.90    1.00
   9   7   4   21.10    0.90
  -9   7  -4   20.50    1.00
   9  -7  -4   22.70    1.10
   9   7  -5   38.90    1.30
   9  -7   5   40.60    1.40
   9  -7   5   37.40    1.40
  -9   7  -5   38.00    1.40
   9   7   5   37.10    1.30
   9   7   5   38.80    1.50
   9   7   5   38.30    1.40
   9   7   5   38.80    1.40
   9  -7  -5   36.40    1.50
   9   7  -6    8.50    0.60
   9  -7   6    9.10    0.70
   9  -7   6    9.30    0.60
   9   7   6    9.90    0.70
  -9   7  -6    9.70    0.70
   9   7   6    9.80    0.80
   9   7   6    9.20    0.60
   9   7   6    8.40    0.60
   9  -7  -6    9.70    0.80
   9  -7   7   26.50    1.00
   9  -7   7   25.10    1.10
   9   7  -7   25.20    0.90
   9  -7   7   26.20    1.00
   9  -7  -7   24.30    1.10
   9   7   7   24.90    1.00
   9   7   7   25.40    1.00
   9   7   7   26.20    1.10
  -9   7  -7   27.80    1.00
   9   7   7   24.70    0.90
   9  -7   8    3.10    0.30
   9  -7   8    4.20    0.40
   9  -7   8    3.90    0.40
   9  -7  -8    4.70    0.40
   9   7   8    3.20    0.40
   9   7   8    3.90    0.30
  -9   7  -8    4.00    0.40
   9  -7  -8    4.50    0.40
   9   7   8    3.40    0.30
  10   7   0    1.50    0.30
 -10   7   0    1.50    0.40
  10  -7   1   12.20    0.90
 -10   7   1   13.30    0.80
  10   7   1   11.70    0.70
 -10   7  -1   11.90    0.90
  10  -7   2    3.80    0.40
  10   7  -2    3.40    0.30
 -10   7   2    4.00    0.50
  10  -7   2    4.20    0.40
  10  -7   2    4.80    0.50
 -10   7  -2    2.80    0.40
  10   7   2    5.60    0.50
  10   7   2    3.30    0.40
  10   7   2    3.50    0.50
 -10   7  -2    3.10    0.60
  10  -7  -2    3.20    0.40
  10  -7   3   27.90    1.10
 -10   7   3   28.90    1.30
  10  -7   3   26.30    1.00
  10   7  -3   29.50    1.00
  10  -7   3   29.00    1.10
 -10   7  -3   29.60    1.10
 -10   7  -3   27.90    1.50
  10  -7  -3   28.10    1.20
  10   7   3   28.30    1.10
  10   7   3   28.50    1.30
  10   7   3   30.00    1.10
  10   7  -4   16.90    0.80
  10  -7   4   16.90    0.90
 -10   7   4   14.70    1.00
  10  -7   4   17.30    0.80
  10  -7   4   17.30    0.90
 -10   7  -4   17.20    1.20
  10   7   4   18.30    0.90
  10  -7  -4   16.50    1.00
 -10   7  -4   16.70    0.90
  10   7   4   16.50    0.90
  10   7   4   17.50    1.10
  10   7   4   18.10    0.90
  10  -7   5    1.90    0.40
  10   7  -5    2.30    0.40
  10  -7   5    2.50    0.40
  10   7   5    2.00    0.40
  10  -7  -5    2.30    0.50
  10   7   5    3.20    0.50
  10   7   5    1.80    0.40
 -10   7  -5    2.10    0.40
  10   7   5    2.30    0.40
  10  -7   6    1.20    0.30
  10   7  -6    1.40    0.30
  10  -7   6    1.10    0.30
  10  -7  -6    1.10    0.40
  10   7   6    0.90    0.30
  10   7   6    0.90    0.30
  10   7   6    1.50    0.40
  10   7   6    1.60    0.40
 -10   7  -6    1.20    0.40
  10  -7   7    7.00    0.50
  10  -7   7    6.70    0.60
  10  -7   7    6.10    0.50
  10   7  -7    6.30    0.50
 -10   7  -7    6.60    0.60
  10   7   7    5.60    0.50
  10   7   7    6.90    0.60
  10   7   7    6.60    0.50
  10  -7  -7    6.30    0.60
  10   7   7    7.70    0.50
  10  -7   8    0.90    0.20
  10  -7   8    0.80    0.20
  10  -7   8    1.30    0.20
  10  -7  -8    1.30    0.30
  10   7   8    1.20    0.20
  10   7   8    1.10    0.20
  10   7   8    0.80    0.20
 -10   7  -8    1.00    0.30
  11   7   0  160.48    4.30
  11   7   0  158.48    4.30
  11  -7   0  154.18    4.20
 -11   7   0  166.48    4.50
 -11   7   0  151.18    4.20
  11  -7   1    5.40    0.50
  11   7  -1    5.90    0.50
 -11   7   1    6.20    0.70
 -11   7   1    7.60    0.60
  11  -7   1    6.60    0.60
 -11   7  -1    6.30    0.70
 -11   7  -1    5.10    0.50
  11   7   1    5.40    0.50
  11  -7  -1    6.90    0.60
  11   7   1    6.10    0.50
  11  -7   2   32.50    1.20
  11   7  -2   30.00    1.20
  11  -7   2   31.90    1.20
  11  -7   2   31.10    1.20
 -11   7   2   31.30    1.30
  11   7  -2   31.70    1.00
 -11   7  -2   28.90    1.40
  11   7   2   32.00    1.20
 -11   7  -2   29.50    1.20
  11  -7  -2   30.50    1.20
  11   7   2   30.80    1.30
  11   7   2   31.50    1.20
  11  -7   3  128.29    3.60
  11  -7   3  134.89    3.60
  11   7  -3  134.39    3.40
 -11   7  -3  120.79    4.00
  11   7   3  130.89    3.60
 -11   7  -3  126.99    3.60
  11  -7  -3  121.39    3.60
  11   7   3  129.89    3.90
  11   7   3  135.29    3.60
  11  -7  -3  131.59    3.70
  11  -7   4    1.30    0.40
  11  -7   4    1.40    0.40
  11   7  -4    1.70    0.30
  11  -7   4    1.20    0.30
 -11   7  -4    1.30    0.40
  11  -7  -4    1.30    0.40
  11   7   4    1.00    0.40
  11   7   4    2.30    0.40
  11  -7   5    2.30    0.40
  11   7  -5    2.40    0.40
  11  -7   5    2.40    0.40
 -11   7  -5    2.20    0.40
  11   7   5    2.00    0.40
  11   7   5    2.70    0.40
  11  -7  -5    2.00    0.40
  11   7   5    1.50    0.40
  11   7  -6    6.70    0.50
  11  -7   6    6.10    0.50
  11  -7   6    6.40    0.60
  11  -7  -6    6.70    0.60
  11  -7  -6    7.30    0.60
 -11   7  -6    6.30    0.60
  11   7   6    6.60    0.50
  11   7   6    6.20    0.60
  11   7   6    6.40    0.50
  11   7   6    5.90    0.50
  11  -7   7   25.50    0.90
  11  -7   7   25.90    1.00
  11   7  -7   23.90    0.90
  11  -7   7   24.30    0.90
 -11   7  -7   25.40    0.90
  11   7   7   23.50    0.80
  11  -7  -7   25.30    1.00
  11   7   7   25.20    0.90
  11   7   7   24.30    0.90
  11   7   7   25.10    1.00
  12  -7   0   15.90    0.90
  12  -7   0   18.20    0.90
  12  -7   0   18.30    0.90
  12   7   0   17.70    0.90
  12   7  -1   16.20    0.90
  12  -7   1   16.20    0.90
  12  -7   1   15.80    0.80
  12   7   1   16.30    0.90
  12  -7  -1   15.20    0.90
  12   7   1   17.40    0.90
  12  -7   2   25.00    1.00
  12  -7   2   21.30    1.10
  12   7  -2   26.10    0.90
  12  -7   2   26.30    1.10
  12   7  -2   25.70    1.10
  12  -7  -2   23.60    1.10
  12   7   2   24.60    1.20
 -12   7  -2   22.70    1.20
  12   7   2   26.30    1.10
  12   7   2   26.00    1.10
  12  -7   3   30.60    1.20
  12  -7   3   28.40    1.20
  12   7  -3   28.80    1.00
 -12   7  -3   27.30    1.20
  12   7   3   30.90    1.20
  12   7   3   29.30    1.20
  12  -7  -3   27.20    1.30
  12   7  -4    9.40    0.60
  12  -7   4    8.70    0.70
  12  -7   4    9.20    0.70
  12   7   4    9.20    0.70
 -12   7  -4    9.60    0.70
  12  -7  -4    9.00    0.80
  12   7   4    9.30    0.70
  12  -7   5    0.40    0.30
  12   7  -5    0.60    0.30
  12  -7   5    0.10    0.30
  12   7   5    0.40    0.30
  12   7   5    0.30    0.30
  12   7   5    0.40    0.30
  12  -7  -5    0.30    0.40
 -12   7  -5    0.00    0.30
  12  -7   6    2.80    0.40
  12   7  -6    3.40    0.40
  12  -7  -6    2.40    0.50
  12   7   6    2.90    0.40
  12   7   6    3.50    0.40
  12   7   6    2.80    0.40
 -12   7  -6    2.40    0.40
  12  -7   7    5.90    0.50
  12  -7   7    6.10    0.40
  12   7   7    6.20    0.40
  12  -7  -7    6.60    0.60
  12   7   7    6.40    0.40
  12   7   7    6.30    0.50
  13   7   0   24.40    1.10
  13  -7   0   23.40    1.10
  13  -7   0   26.80    1.10
  13  -7   0   22.20    1.00
  13  -7   1   12.10    0.80
  13  -7   1   11.10    0.70
  13   7  -1   11.90    0.80
  13   7   1   10.10    1.10
  13  -7  -1   11.30    0.80
  13   7   1   13.00    0.80
  13  -7   2   40.90    1.50
  13  -7   2   41.00    1.50
  13   7  -2   42.30    1.50
  13   7   2   42.40    1.50
  13   7   2   43.80    1.50
  13  -7  -2   38.70    1.50
  13  -7   3   25.70    1.10
  13   7  -3   26.10    1.00
  13  -7   3   27.80    1.10
  13  -7  -3   24.00    1.20
  13   7   3   26.90    1.10
  13   7   3   25.30    1.10
  13  -7   4   15.70    0.80
  13   7  -4   15.40    0.70
  13  -7   4   15.50    0.80
  13   7   4   15.80    0.80
  13   7   4   15.30    0.80
  13  -7  -4   16.80    1.00
  13   7  -5   11.80    0.60
  13  -7   5   12.00    0.70
  13  -7   5   11.00    0.60
  13   7   5   12.40    0.70
  13   7   5   13.00    0.70
  13  -7  -5   12.10    0.80
  13  -7   6   10.70    0.60
  13   7  -6   10.30    0.60
  13  -7   6   10.90    0.60
  13   7   6    9.70    0.60
  13  -7  -6   11.00    0.70
  13   7   6   11.00    0.60
  13   7   6   10.60    0.60
  13  -7   7    6.70    0.40
  13  -7   7    7.00    0.40
  13  -7  -7    7.10    0.50
  13   7   7    5.80    0.50
  13   7   7    6.80    0.40
  14  -7   0   31.10    1.20
  14   7   0   33.20    1.30
  14  -7   0   30.20    1.30
  14  -7   0   33.00    1.30
  14   7  -1   15.80    0.90
  14  -7   1   18.40    0.90
  14  -7   1   17.90    0.90
  14  -7  -1   16.90    0.90
  14   7   1   17.60    0.90
  14  -7  -1   15.90    0.90
  14  -7  -1   16.40    0.90
  14  -7   2    5.10    0.50
  14   7  -2    5.40    0.60
  14  -7   2    4.60    0.50
  14   7   2    6.20    0.50
  14   7   2    5.50    0.60
  14  -7  -2    4.80    0.60
  14  -7   3    1.10    0.40
  14   7  -3    2.20    0.60
  14  -7   3    1.00    0.40
  14   7  -3    1.60    0.40
  14   7   3    0.80    0.30
  14  -7  -3    1.10    0.40
  14   7   3    0.80    0.40
  14  -7   4    3.80    0.50
  14   7  -4    3.20    0.40
  14  -7   4    3.20    0.40
  14   7   4    2.70    0.40
  14  -7  -4    3.30    0.50
  14   7   4    3.20    0.40
  14   7  -5    1.20    0.30
  14  -7   5    0.60    0.30
  14  -7   5    1.00    0.30
  14   7   5    1.30    0.30
  14  -7  -5    1.20    0.40
  14   7   5    1.20    0.30
  14  -7   6    4.90    0.40
  14  -7   6    5.20    0.40
  14   7  -6    4.70    0.40
  14   7   6    5.10    0.40
  14  -7  -6    4.80    0.50
  14   7   6    5.50    0.40
  15  -7   0    6.70    0.60
  15  -7   0    7.90    0.70
  15   7   0    7.60    0.70
  15  -7   0    7.40    0.60
  15   7  -1    4.20    0.50
  15  -7   1    4.30    0.50
  15  -7   1    4.70    0.60
  15   7   1    5.00    0.50
  15  -7  -1    4.70    0.50
  15  -7  -1    4.40    0.50
  15  -7  -1    3.80    0.50
  15   7  -2    1.20    0.40
  15  -7   2    2.20    0.40
  15  -7   2    1.00    0.40
  15   7   2    1.40    0.40
  15  -7  -2    1.30    0.40
  15   7   2    1.70    0.40
  15  -7  -2    1.10    0.40
  15  -7  -2    1.10    0.40
  15  -7   3    3.90    0.50
  15   7  -3    3.00    0.50
  15  -7   3    3.50    0.50
  15  -7  -3    3.90    0.50
  15   7   3    2.90    0.40
  15   7   3    3.50    0.40
  15  -7  -3    3.70    0.50
  15  -7   4    1.20    0.30
  15   7  -4    1.20    0.30
  15  -7   4    1.30    0.30
  15   7   4    1.10    0.30
  15  -7  -4    1.20    0.40
  15  -7  -4    0.90    0.30
  15   7   4    1.20    0.30
  15  -7   5    1.10    0.30
  15   7  -5    0.40    0.20
  15  -7   5    1.20    0.30
  15  -7   5    0.40    0.20
  15   7   5    0.70    0.30
  15  -7  -5    0.60    0.30
  15   7   5    0.50    0.20
  15  -7   6    0.80    0.20
  15  -7   6    0.30    0.30
  15  -7  -6    0.50    0.30
  15   7   6    0.50    0.20
  15   7   6    0.60    0.20
  16  -7   0   14.90    0.90
  16  -7   0   13.70    0.80
  16  -7   0   13.80    0.80
  16   7   0   14.90    0.80
  16  -7   1    0.40    0.40
  16  -7   1   -0.10    0.30
  16   7  -1   -0.10    0.30
  16  -7  -1    0.70    0.30
  16   7   1    0.30    0.30
  16  -7  -1    0.70    0.30
  16  -7  -1    0.00    0.30
  16   7  -2    5.70    0.50
  16  -7   2    4.80    0.50
  16  -7   2    4.40    0.50
  16  -7  -2    4.40    0.50
  16  -7  -2    4.90    0.50
  16  -7  -2    4.30    0.50
  16   7   2    5.70    0.50
  16  -7   3    1.00    0.30
  16  -7   3    1.20    0.30
  16  -7  -3    1.50    0.40
  16   7   3    1.30    0.30
  16   7   3    1.10    0.30
  16  -7  -3    1.20    0.30
  16  -7  -3    1.20    0.30
  16  -7   4    1.30    0.30
  16  -7   4    1.80    0.30
  16  -7  -4    1.90    0.30
  16  -7  -4    1.50    0.40
  16   7   4    2.00    0.30
  16   7   4    1.70    0.30
  16  -7   5    2.50    0.40
  16   7   5    3.00    0.30
  16   7   5    2.90    0.30
  16  -7  -5    2.80    0.40
  17   7   0    3.70    0.40
  17  -7   0    3.70    0.40
  17  -7   0    3.90    0.50
  17  -7   0    3.50    0.40
  17   7  -1    2.30    0.40
  17  -7   1    2.00    0.40
  17  -7   1    2.00    0.40
  17  -7  -1    2.20    0.40
  17  -7  -1    2.00    0.40
  17  -7  -1    1.70    0.40
  17   7   1    1.90    0.40
  17  -7   2    9.90    0.70
  17  -7   2    9.10    0.60
  17   7  -2    9.10    0.60
  17   7   2    9.60    0.60
  17  -7  -2   10.30    0.70
  17  -7  -2    9.40    0.60
  17  -7  -2    9.60    0.70
  17  -7   3    3.50    0.40
  17  -7   3    3.90    0.40
  17  -7  -3    3.20    0.40
  17   7   3    3.10    0.40
  17  -7  -3    3.80    0.40
  17   7   3    2.90    0.30
  17  -7   4    1.30    0.20
  17  -7   4    1.00    0.20
  17   7   4    1.50    0.20
  17   7   4    1.20    0.20
  17  -7  -4    0.90    0.30
  18  -7   0   15.30    0.70
  18   7   0   15.00    0.70
  18  -7   0   15.90    0.80
  18   7  -1    8.00    0.60
  18  -7   1    9.10    0.60
  18  -7   1    8.00    0.50
  18  -7  -1    7.60    0.50
  18  -7  -1    7.70    0.50
  18  -7  -1    7.80    0.60
  18   7   1    8.20    0.50
  18  -7   2    4.50    0.40
  18   7  -2    3.80    0.40
  18  -7   2    4.20    0.40
  18  -7  -2    4.20    0.40
  18   7   2    4.00    0.40
  18  -7  -2    4.10    0.40
  18  -7   3    1.20    0.20
  18  -7   3    0.90    0.30
  18  -7  -3    1.10    0.30
  18   7   3    1.10    0.20
  18  -7  -3    1.00    0.40
  19  -7   0    3.40    0.40
  19   7   0    3.00    0.30
  19  -7   1    0.90    0.30
  19  -7  -1    0.90    0.30
  19   7   1    0.50    0.20
   0   8   0   62.99    1.80
   0   8   1  106.19    2.70
   0   8  -1  105.19    2.80
   0   8   1  102.09    2.70
   0   8   2  266.97    6.60
   0   8  -2  261.27    6.70
   0   8   2  254.87    6.60
   0   8   3  212.78    5.60
   0   8   3  216.98    5.60
   0   8  -3  217.28    5.70
   0   8   4  185.08    5.00
   0   8  -4  190.78    5.20
   0   8   4  190.68    5.00
   0  -8   5    6.10    0.50
   0   8   5    6.10    0.50
   0   8   5    7.10    0.60
   0   8  -5    6.00    0.70
   0   8  -5    7.20    0.40
   0   8   5    5.80    0.50
   0   8   5    6.60    0.70
   0  -8  -5    6.70    0.60
   0   8  -5    5.70    0.50
   0   8   5    7.80    0.70
   0   8  -6   46.60    1.50
   0   8  -6   50.29    1.50
   0   8  -6   46.40    2.00
   0  -8  -6   48.90    1.70
   0   8   6   48.90    1.60
   0   8   6   44.80    1.80
   0   8   6   48.40    1.60
   0   8   6   49.00    1.80
   0  -8   6   48.40    1.60
   0   8   7   12.20    0.80
   0  -8   7   11.80    0.70
   0   8  -7   10.20    0.70
   0  -8  -7   11.20    0.80
   0  -8   8    7.50    0.60
   0   8   8    8.40    0.60
   0  -8  -8    7.70    0.60
   0   8  -8    6.50    0.50
   0  -8   9    8.40    0.50
   0  -8  -9    8.20    0.60
   0   8  -9    8.40    0.50
   1   8   0  506.45   12.70
  -1   8   0  527.05   12.80
  -1   8   1   49.10    1.50
   1   8  -1   48.40    1.40
   1   8   1   49.20    1.40
  -1   8  -1   48.60    1.50
   1   8   1   48.80    1.30
   1   8  -2  306.57    7.70
  -1   8   2  299.97    7.70
   1   8   2  308.57    7.60
   1   8   2  304.67    7.60
  -1   8  -2  306.57    7.80
  -1   8   3  907.61   21.60
  -1   8   3  902.21   21.70
   1   8  -3  883.41   21.80
   1   8   3  878.71   21.60
   1   8   3  848.92   21.60
  -1   8  -3  867.81   21.80
  -1   8   4  402.76   10.20
  -1   8   4  412.76   10.20
   1   8  -4  404.16   10.40
   1   8   4  399.66   10.20
  -1   8  -4  395.96   10.40
   1   8   4  408.06   10.20
   1  -8   5   17.10    0.80
   1   8  -5   17.90    1.10
   1   8  -5   16.60    0.70
  -1   8   5   17.70    0.90
  -1   8   5   18.30    0.90
  -1   8   5   21.80    1.00
  -1  -8  -5   17.60    0.90
  -1   8   5   17.20    0.80
   1  -8  -5   17.70    0.90
   1   8   5   18.00    0.80
   1   8   5   16.20    0.90
   1   8   5   18.70    1.00
  -1   8  -5   16.10    0.70
   1   8   5   16.60    0.80
   1   8   5   19.30    1.00
  -1   8  -5   16.90    1.10
   1   8   5   17.60    0.80
  -1   8  -5   16.80    0.80
   1   8   5   16.50    0.80
   1  -8   6   32.30    1.20
  -1   8   6   31.90    1.40
   1   8  -6   32.10    1.10
  -1   8   6   31.40    1.20
   1   8  -6   27.90    1.50
   1   8  -6   30.30    1.10
  -1   8   6   31.20    1.40
  -1  -8  -6   30.80    1.20
  -1  -8   6   28.20    1.10
   1   8   6   31.40    1.20
   1   8   6   33.70    1.20
   1   8   6   31.30    1.40
  -1   8  -6   31.70    1.10
   1  -8  -6   31.80    1.30
   1   8   6   31.40    1.40
  -1   8  -6   29.60    1.60
  -1   8  -6   29.70    1.10
   1   8   6   29.80    1.20
   1   8  -7   29.30    1.10
   1  -8   7   29.30    1.20
  -1  -8  -7   28.30    1.30
  -1   8   7   31.50    1.20
  -1   8  -7   30.00    1.10
   1   8   7   29.80    1.20
   1   8   7   31.60    1.20
   1  -8  -7   31.40    1.30
  -1  -8   7   29.20    1.20
   1   8  -8    4.20    0.40
  -1  -8  -8    4.10    0.50
   1  -8   8    5.10    0.50
   1  -8  -8    4.00    0.50
  -1   8  -8    4.00    0.40
   1   8   8    3.80    0.40
  -1  -8   8    4.60    0.50
   1   8  -9    2.00    0.30
  -1  -8  -9    2.20    0.30
   1  -8   9    2.20    0.30
  -1   8  -9    2.50    0.30
   1  -8  -9    2.60    0.40
   2   8   0  223.98    5.80
  -2   8   0  245.78    6.00
   2   8  -1  195.38    5.00
  -2   8   1  197.28    5.10
   2   8   1  203.18    5.00
  -2   8  -1  197.68    5.20
   2   8   1  199.98    5.00
   2   8  -2  220.88    5.70
  -2   8   2  215.48    5.60
   2   8   2  220.38    5.60
   2   8   2  221.38    5.60
  -2   8  -2  225.48    5.80
   2   8  -3  101.59    2.90
  -2   8   3  102.09    2.80
  -2   8  -3   98.19    3.00
   2   8   3  102.69    2.80
   2   8   3   98.59    2.80
   2   8  -4   33.10    1.30
  -2   8   4   31.80    1.20
  -2   8   4   33.30    1.20
   2   8   4   32.60    1.20
  -2   8  -4   31.80    1.40
   2   8   4   32.20    1.30
  -2  -8  -5   18.90    1.00
  -2   8   5   19.20    0.90
  -2   8   5   19.50    1.00
  -2   8   5   15.60    1.00
   2   8  -5   19.50    1.10
   2  -8   5   18.60    0.80
   2   8  -5   18.50    0.70
  -2   8  -5   19.60    0.80
   2   8   5   19.40    1.00
   2   8   5   18.70    0.80
   2   8   5   18.50    1.00
   2   8   5   18.20    0.90
   2   8   5   19.40    0.80
   2   8   5   19.40    0.90
   2   8   5   19.40    0.80
  -2   8  -5   18.50    0.80
  -2   8  -5   19.20    1.20
   2  -8  -5   18.10    0.90
   2  -8   6   13.60    0.70
  -2   8   6   14.00    1.00
  -2   8   6   12.20    0.80
   2   8  -6   12.30    0.70
  -2   8   6   13.90    0.90
   2   8  -6   14.30    0.70
  -2  -8  -6   14.00    0.80
   2   8  -6   13.20    1.10
  -2   8  -6   14.30    1.20
   2   8   6   14.40    0.70
   2  -8  -6   14.30    0.90
   2   8   6   12.80    0.80
  -2   8  -6   14.30    0.70
  -2  -8   6   11.20    0.90
  -2   8  -6   13.10    0.70
   2   8   6   12.90    0.90
   2   8   6   12.60    1.00
   2   8   6   14.40    0.80
   2  -8   7   12.30    0.80
   2   8  -7   11.00    0.70
  -2  -8  -7   10.20    0.80
  -2   8  -7   11.30    0.70
  -2  -8   7   12.40    0.70
   2  -8  -7   12.20    0.90
   2   8   7   12.30    0.70
   2   8   7   11.50    0.80
   2   8   7   11.40    0.70
   2  -8   8    2.80    0.40
  -2  -8  -8    2.50    0.40
   2   8  -8    3.40    0.40
  -2   8  -8    3.20    0.40
   2  -8  -8    4.40    0.50
   2   8   8    3.70    0.50
   2  -8   9    4.60    0.40
  -2  -8  -9    5.70    0.50
   2  -8  -9    5.00    0.50
   2   8   9    4.30    0.40
  -2   8  -9    4.30    0.40
  -3   8   0 1398.06   34.10
  -3   8   1  151.68    4.00
  -3   8  -1  147.69    4.00
   3   8   1  152.38    3.80
  -3   8   2  241.28    6.10
   3   8  -2  230.68    6.20
   3   8   2  234.48    5.90
   3   8   2  242.08    6.00
  -3   8  -2  234.88    6.20
  -3   8   3  552.14   13.60
   3   8  -3  527.55   13.50
  -3   8  -3  554.34   13.80
   3   8   3  541.75   13.60
   3   8   3  544.85   13.50
  -3   8   4  200.88    5.30
   3   8  -4  189.38    5.40
   3   8   4  198.98    5.30
   3   8   4  202.78    5.40
  -3   8  -4  205.78    5.60
   3   8  -5   75.49    2.10
  -3   8   5   75.09    2.50
  -3   8   5   80.49    2.40
   3  -8   5   75.79    2.20
  -3   8   5   75.09    2.30
   3   8  -5   76.19    2.10
   3   8   5   79.49    2.40
   3   8   5   77.99    2.20
   3   8   5   76.39    2.20
  -3   8  -5   78.79    2.20
  -3   8  -5   82.39    2.20
  -3   8  -5   76.99    2.70
   3   8   5   76.89    2.30
   3   8   5   77.29    2.30
   3   8   5   79.69    2.50
   3   8   5   80.19    2.20
   3  -8  -5   79.49    2.40
  -3   8   6   45.30    1.80
   3   8  -6   48.30    1.50
   3  -8   6   47.90    1.60
  -3  -8  -6   45.90    1.60
  -3   8   6   45.00    1.80
   3   8  -6   45.80    1.40
   3   8   6   48.30    1.50
  -3   8  -6   44.40    2.10
   3  -8  -6   45.60    1.70
   3   8   6   46.50    1.80
   3   8   6   48.80    1.50
   3   8   6   46.40    1.60
  -3   8  -6   48.50    1.50
  -3   8  -6   47.90    1.60
   3   8   6   48.70    1.50
   3  -8   7   98.99    2.80
  -3  -8  -7   95.49    2.90
  -3   8  -7   97.49    2.80
   3   8   7   97.19    2.80
   3   8   7   98.69    2.80
   3   8   7  100.29    2.90
   3  -8  -7  100.79    3.00
   3  -8   8    4.00    0.40
  -3  -8  -8    3.70    0.50
  -3   8  -8    3.20    0.40
   3   8   8    3.30    0.40
   3  -8  -8    3.90    0.50
   3  -8   9    0.20    0.20
  -3  -8  -9    0.80    0.30
   3  -8  -9    0.90    0.30
   3   8   9    0.60    0.20
  -3   8  -9    0.80    0.30
   4   8   0  226.78    6.20
  -4   8   0  262.57    6.30
  -4   8   1  191.08    4.90
   4   8   1  179.88    4.70
  -4   8  -1  189.38    5.00
  -4   8   2  252.87    6.50
  -4   8  -2  258.77    6.70
   4   8   2  255.57    6.50
  -4   8   3   32.20    1.20
  -4   8  -3   32.30    1.40
   4   8   3   34.70    1.20
  -4   8   4   13.80    0.80
   4   8   4   14.70    0.90
  -4   8  -4   14.60    1.00
   4  -8   5   22.50    0.90
  -4   8   5   26.20    1.10
   4   8  -5   22.30    0.80
  -4   8   5   23.60    1.10
   4   8  -5   21.80    0.80
   4  -8  -5   22.00    1.00
   4   8   5   22.40    1.20
   4   8   5   21.40    0.90
   4   8   5   21.40    1.00
  -4   8  -5   22.60    0.90
   4   8   5   22.70    1.00
   4   8   5   23.40    0.90
   4   8   5   22.80    0.90
  -4   8  -5   23.50    0.80
  -4   8  -5   22.80    1.30
  -4   8   6   16.20    1.10
   4   8  -6   16.90    0.70
   4   8  -6   18.50    0.80
   4  -8   6   18.60    0.90
  -4   8  -6   16.50    1.30
   4  -8  -6   13.80    1.00
   4   8   6   16.60    0.80
  -4   8  -6   19.80    0.90
   4   8   6   18.50    0.80
   4   8   6   18.00    0.80
   4   8   6   18.50    1.00
  -4  -8  -7   45.20    1.60
   4  -8   7   47.70    1.60
   4   8  -7   47.30    1.50
   4  -8  -7   48.60    1.70
  -4   8  -7   47.60    1.60
   4   8   7   48.30    1.50
   4   8   7   48.00    1.70
   4   8   7   46.90    1.60
  -4  -8  -8    3.70    0.60
   4  -8   8    4.40    0.50
   4   8   8    3.60    0.40
   4  -8  -8    3.40    0.50
  -4   8  -8    4.20    0.40
   4   8   8    4.10    0.40
   4  -8   9    0.80    0.20
  -4   8  -9    0.80    0.20
   4   8   9    0.70    0.20
   4  -8  -9    0.70    0.30
  -5   8   0   36.90    1.30
   5   8   0   34.20    1.10
  -5   8   1  229.78    5.90
  -5   8  -1  227.48    6.00
   5   8   1  222.38    5.70
  -5   8   2  149.09    4.00
  -5   8  -2  149.99    4.10
   5   8   2  144.79    3.90
  -5   8   3   37.50    1.30
   5   8   3   35.00    1.30
  -5   8  -3   37.30    1.50
  -5   8   4    1.50    0.40
  -5   8  -4    1.60    0.50
   5   8   4    1.50    0.40
   5   8  -5   53.79    1.60
   5  -8   5   51.19    1.70
  -5   8   5   56.09    2.00
   5  -8   5   53.09    1.60
   5   8  -5   50.79    1.50
   5   8   5   54.29    2.00
   5   8   5   57.19    1.80
  -5   8  -5   56.19    1.70
   5   8   5   51.69    1.60
   5   8   5   54.69    1.70
   5  -8  -5   54.09    1.80
  -5   8  -5   51.89    1.60
  -5   8  -5   55.09    2.20
   5   8   5   56.49    1.70
   5   8  -6   43.80    1.40
   5  -8   6   44.50    1.40
   5  -8   6   43.60    1.50
  -5   8  -6   46.10    2.90
   5   8   6   44.30    1.50
   5   8   6   44.00    1.60
  -5   8  -6   43.30    1.50
   5   8   6   42.50    1.40
   5  -8  -6   43.90    1.70
   5   8   6   43.20    1.50
   5   8  -7   13.90    0.70
   5  -8   7   13.80    0.80
   5   8   7   14.30    0.80
   5   8   7   14.10    0.90
   5   8   7   14.10    0.70
   5  -8  -7   14.70    0.90
  -5   8  -7   14.40    0.80
   5  -8   8    4.00    0.40
   5   8   8    3.80    0.50
   5  -8  -8    4.40    0.50
  -5   8  -8    4.00    0.40
   5   8   8    3.60    0.40
   5  -8   9    4.40    0.40
  -5   8  -9    4.40    0.40
   5   8   9    4.50    0.40
   5  -8  -9    4.20    0.40
  -6   8   0  226.58    5.70
   6   8   0  202.28    5.40
  -6   8   1   73.69    2.10
   6   8   1   65.59    2.00
  -6   8  -1   68.49    2.20
  -6   8   2   59.09    1.90
   6   8   2   59.29    1.80
  -6   8  -2   58.39    2.00
  -6   8   3   30.50    1.20
  -6   8  -3   30.80    1.40
   6   8   3   29.70    1.20
  -6   8   4   10.20    0.80
   6   8  -4    9.00    0.50
   6  -8   4    8.60    0.60
  -6   8  -4    7.50    0.90
  -6   8  -4   10.30    0.60
   6   8   4    9.50    0.60
   6   8   4    9.60    0.80
   6   8   4    9.30    0.50
   6  -8  -4    8.60    0.70
   6   8   4    9.30    0.60
  -6   8   5    6.10    0.70
   6  -8   5    4.30    0.40
   6   8  -5    4.80    0.40
   6  -8   5    5.30    0.50
   6   8   5    6.20    0.50
   6   8   5    5.70    0.50
   6   8   5    7.20    0.60
   6   8   5    5.90    0.70
  -6   8  -5    5.40    0.80
   6  -8  -5    6.50    0.70
  -6   8  -5    5.40    0.50
   6   8   5    6.60    0.50
   6  -8   6   10.10    0.70
   6   8  -6   10.70    0.60
   6  -8   6   10.00    0.70
   6   8   6   11.50    0.80
   6  -8  -6    9.50    0.80
   6   8   6   10.70    0.70
  -6   8  -6   10.30    0.70
   6   8   6    9.70    0.60
   6   8   6   10.70    0.70
   6  -8   7    8.00    0.60
   6   8  -7    8.30    0.60
   6  -8   7    8.00    0.70
   6   8   7    8.00    0.60
   6   8   7    8.50    0.60
   6   8   7    9.10    0.80
   6  -8  -7    8.90    0.80
  -6   8  -7    9.80    0.70
   6  -8   8    8.20    0.60
   6  -8   8    7.80    0.50
  -6   8  -8    7.50    0.60
   6  -8  -8    7.30    0.60
   6   8   8    7.60    0.50
   6   8   8    8.30    0.60
   6  -8   9    3.30    0.40
  -6   8  -9    2.90    0.30
   6  -8  -9    3.30    0.50
   6   8   9    2.90    0.40
   7   8   0  124.89    3.40
  -7   8   0  133.59    3.70
  -7   8   1  212.78    5.50
   7   8   1  197.18    5.40
  -7   8  -1  214.48    5.60
  -7   8   2    5.80    0.60
   7   8   2    5.80    0.50
  -7   8  -2    6.50    0.70
  -7   8   3  142.09    3.90
  -7   8  -3  139.39    4.20
   7   8   3  139.59    3.90
   7  -8   4  199.78    5.30
  -7   8   4  216.38    5.60
   7  -8   4  201.38    5.30
   7   8  -4  203.68    5.20
   7  -8  -4  201.88    5.50
   7   8   4  205.48    5.70
  -7   8  -4  212.58    5.90
   7   8   4  210.98    5.40
  -7   8  -4  207.08    5.40
   7   8   4  207.28    5.30
   7   8   4  208.28    5.50
   7  -8   5   40.80    1.40
   7   8  -5   41.10    1.30
  -7   8   5   40.00    1.70
   7  -8   5   39.10    1.40
  -7   8  -5   40.60    1.40
   7   8   5   42.80    1.50
   7   8   5   38.40    1.70
   7   8   5   40.80    1.30
  -7   8  -5   43.20    2.00
   7  -8  -5   41.40    1.60
   7   8   5   42.50    1.40
   7   8   5   42.10    1.40
   7  -8   6   24.80    1.10
   7   8  -6   25.30    1.00
   7  -8   6   27.00    1.00
   7   8   6   26.50    1.10
  -7   8  -6   26.10    1.10
   7   8   6   25.40    1.00
   7  -8  -6   25.80    1.20
   7   8   6   25.90    1.00
   7   8   6   26.60    1.20
   7  -8   7   13.20    0.80
   7   8  -7   11.80    0.70
   7  -8   7   11.70    0.70
   7   8   7   13.30    0.70
   7  -8  -7   12.30    0.90
   7   8   7   13.00    0.70
   7   8   7   13.00    0.80
   7   8   7   12.30    0.70
  -7   8  -7   14.60    0.80
   7  -8   8    6.20    0.50
   7  -8   8    6.40    0.50
  -7   8  -8    6.60    0.50
   7   8   8    6.70    0.50
   7   8   8    6.70    0.60
   7  -8  -8    7.40    0.60
  -8   8   0  114.49    3.20
   8   8   0   98.29    3.10
  -8   8   1   32.90    1.30
  -8   8  -1   32.60    1.40
   8   8   1   31.40    1.10
  -8   8   2   76.49    2.40
   8  -8   2   70.09    2.40
  -8   8  -2   79.89    2.60
   8   8   2   78.19    2.30
   8  -8   3   66.29    2.30
  -8   8   3   77.49    2.40
   8  -8   3   73.29    2.10
   8   8  -3   74.69    2.00
   8  -8  -3   70.09    2.20
  -8   8  -3   73.69    2.60
   8   8   3   74.39    2.40
   8   8   3   75.79    2.20
  -8   8  -3   72.69    2.20
   8   8   3   76.09    2.10
  -8   8   4   17.40    1.00
   8   8  -4   17.90    0.70
   8  -8   4   16.50    0.80
   8  -8   4   16.90    0.80
  -8   8  -4   17.60    0.90
   8   8   4   16.10    0.80
   8   8   4   16.70    0.90
   8  -8  -4   16.10    0.90
   8   8   4   15.70    1.00
  -8   8  -4   17.70    1.30
   8   8   4   17.00    0.80
   8  -8   5   21.50    0.90
  -8   8   5   21.60    1.20
   8  -8   5   21.80    1.00
   8   8  -5   22.50    0.90
   8  -8  -5   21.30    1.10
   8   8   5   21.30    1.00
   8   8   5   21.10    0.90
  -8   8  -5   20.40    1.00
   8   8   5   21.60    0.90
   8   8   5   21.90    0.90
  -8   8  -5   20.80    1.40
   8  -8   6   17.70    0.80
   8   8  -6   17.90    0.80
   8  -8   6   18.50    0.90
   8  -8  -6   17.90    1.00
   8   8   6   17.70    0.80
   8   8   6   18.40    0.90
   8   8   6   17.80    0.80
  -8   8  -6   19.30    0.90
   8   8   6   18.70    1.00
   8  -8   7   19.00    0.90
   8   8  -7   18.90    0.80
   8  -8   7   19.00    0.80
   8   8   7   19.50    1.00
  -8   8  -7   20.30    0.90
   8   8   7   19.80    0.80
   8   8   7   19.80    0.80
   8   8   7   18.90    0.80
   8  -8  -7   19.70    1.00
   8  -8   8    4.40    0.40
   8  -8   8    4.00    0.40
   8  -8   8    2.80    0.30
   8   8   8    3.20    0.30
  -8   8  -8    4.10    0.40
   8  -8  -8    4.10    0.40
   8   8   8    3.30    0.40
  -9   8   0    6.80    0.70
  -9   8   1   40.60    1.50
   9   8   1   37.10    1.30
  -9   8  -1   36.80    1.50
   9  -8   2   56.19    2.10
  -9   8   2   61.59    2.00
   9   8   2   56.89    1.90
  -9   8  -2   61.39    2.20
   9   8   2   59.69    1.90
   9  -8   3  202.98    5.30
   9  -8   3  196.48    5.20
   9  -8   3  193.38    5.20
   9   8  -3  204.48    5.20
  -9   8   3  212.08    5.50
  -9   8  -3  200.08    5.30
   9   8   3  205.28    5.30
   9   8   3  206.88    5.30
   9   8   3  200.08    5.50
   9  -8  -3  197.58    5.40
  -9   8  -3  208.58    5.80
   9   8  -4  149.79    3.80
   9  -8   4  148.39    3.90
  -9   8   4  141.19    4.20
   9  -8   4  145.09    3.90
  -9   8  -4  147.69    4.00
   9   8   4  146.09    3.90
  -9   8  -4  139.79    4.40
   9   8   4  147.19    4.00
   9  -8  -4  141.89    4.10
   9   8   4  150.78    3.90
   9   8   4  139.29    4.30
   9  -8   5   43.30    1.50
   9  -8   5   44.60    1.50
   9   8  -5   45.90    1.40
   9  -8  -5   45.00    1.70
   9   8   5   43.90    1.60
   9   8   5   45.90    1.50
   9   8   5   44.50    1.50
  -9   8  -5   43.50    1.50
   9   8  -6    4.30    0.40
   9  -8   6    4.10    0.50
   9  -8   6    3.50    0.40
   9   8   6    3.50    0.40
   9   8   6    4.40    0.50
   9   8   6    3.40    0.40
   9   8   6    4.50    0.50
  -9   8  -6    3.60    0.40
   9  -8   7    1.30    0.40
   9  -8   7    1.50    0.30
   9   8  -7    1.40    0.30
   9  -8   7    0.90    0.30
   9   8   7    1.40    0.30
   9   8   7    1.20    0.40
   9   8   7    1.10    0.30
   9  -8  -7    1.60    0.40
  -9   8  -7    1.30    0.30
   9   8   7    1.50    0.30
   9  -8   8    4.90    0.40
   9  -8   8    4.80    0.40
   9  -8   8    3.80    0.30
  -9   8  -8    4.00    0.40
   9   8   8    3.60    0.40
   9  -8  -8    4.10    0.40
   9  -8  -8    3.70    0.40
   9   8   8    4.10    0.30
 -10   8   0    1.20    0.40
  10  -8   1    7.50    0.60
 -10   8   1    8.50    0.70
  10  -8   1    7.60    0.60
 -10   8  -1    8.00    0.80
  10   8   1    7.70    0.60
  10   8   1    7.40    0.60
 -10   8  -1    7.70    0.60
 -10   8   2    6.80    0.70
  10  -8   2    7.00    0.60
  10  -8   2    7.10    0.50
  10   8  -2    6.50    0.40
  10  -8   2    5.70    0.50
 -10   8  -2    6.30    0.70
 -10   8  -2    6.60    0.60
  10  -8  -2    7.00    0.60
  10   8   2    6.50    0.50
  10   8   2    6.40    0.50
  10   8   2    7.10    0.60
 -10   8   3  171.48    4.80
  10  -8   3  168.38    4.50
  10   8  -3  170.58    4.40
  10  -8   3  174.88    4.50
  10  -8   3  163.78    4.50
  10   8   3  167.58    4.80
  10   8   3  175.08    4.50
  10   8   3  172.88    4.50
  10  -8  -3  170.08    4.60
 -10   8  -3  168.58    4.60
 -10   8  -3  167.48    5.00
  10  -8   4   60.39    1.90
  10   8  -4   61.49    1.80
  10  -8   4   57.89    1.90
 -10   8   4   57.49    2.10
 -10   8  -4   54.79    2.30
 -10   8  -4   61.19    1.90
  10   8   4   62.69    1.90
  10   8   4   59.69    2.00
  10   8   4   63.19    1.90
  10  -8  -4   62.59    2.00
  10   8  -5    6.30    0.50
  10  -8   5    6.70    0.60
  10  -8   5    5.90    0.50
  10   8   5    5.70    0.50
  10   8   5    5.10    0.50
 -10   8  -5    6.50    0.60
  10   8   5    7.40    0.70
  10  -8  -5    5.30    0.60
  10  -8   6    0.20    0.30
  10   8  -6   -0.50    0.30
  10  -8   6    0.00    0.30
  10   8   6    0.00    0.30
  10   8   6    0.40    0.30
  10   8   6    0.00    0.30
  10  -8  -6   -0.10    0.30
 -10   8  -6    0.10    0.30
  10   8   6    0.10    0.20
  10   8  -7    1.70    0.30
  10  -8   7    1.90    0.30
  10  -8   7    1.90    0.40
  10  -8   7    1.80    0.30
 -10   8  -7    1.60    0.30
  10   8   7    2.30    0.40
  10  -8  -7    1.60    0.40
  10   8   7    2.50    0.30
  10   8   7    2.20    0.30
  10   8   7    1.40    0.30
  10  -8   8    5.10    0.40
  10   8   8    4.70    0.40
  10   8   8    4.80    0.30
  10  -8  -8    4.80    0.40
 -11   8   0    1.30    0.40
  11   8   0    0.70    0.30
 -11   8   0    0.60    0.40
 -11   8   1   86.99    2.70
  11   8  -1   87.19    2.60
  11  -8   1   93.79    2.60
 -11   8   1   96.09    2.80
  11  -8   1   92.19    2.60
 -11   8  -1   93.29    2.90
  11   8   1   91.69    2.70
 -11   8  -1   87.89    2.60
  11  -8  -1   86.89    2.60
  11   8   1   92.59    2.60
  11  -8   2   10.90    0.70
 -11   8   2   11.50    0.90
  11  -8   2    9.60    0.70
  11   8  -2   10.70    0.50
  11  -8  -2    9.50    0.70
 -11   8  -2    9.70    1.00
  11   8   2   10.70    0.70
 -11   8  -2    9.60    0.70
  11   8   2   10.50    0.80
  11   8   2   10.50    0.60
  11  -8   3   47.80    1.60
  11   8  -3   51.59    1.50
  11  -8   3   47.00    1.60
 -11   8   3   46.70    1.80
  11  -8   3   51.69    1.70
  11   8   3   52.19    1.60
  11   8   3   52.09    1.90
 -11   8  -3   49.00    1.70
  11   8   3   49.20    1.60
 -11   8  -3   44.70    2.00
  11  -8  -3   50.79    1.80
  11   8  -4   46.90    1.50
  11  -8   4   49.30    1.60
  11  -8   4   44.40    1.50
  11  -8   4   45.40    1.50
  11   8   4   46.30    1.60
  11  -8  -4   47.40    1.70
 -11   8  -4   44.00    1.60
  11   8   4   47.30    1.60
  11  -8  -4   48.20    1.70
  11   8  -5    1.40    0.30
  11  -8   5    1.50    0.40
  11  -8   5    1.30    0.30
 -11   8  -5    1.80    0.40
  11   8   5    1.50    0.40
  11   8   5    1.70    0.40
  11  -8  -5    1.50    0.40
  11   8   5    1.40    0.40
  11  -8   6   14.20    0.70
  11  -8   6   15.00    0.70
  11   8  -6   14.70    0.70
  11   8   6   13.80    0.70
 -11   8  -6   14.80    0.80
  11  -8  -6   15.10    0.90
  11   8   6   14.70    0.70
  11   8   6   14.20    0.80
  11  -8  -6   14.30    0.80
  11  -8   7    1.40    0.30
  11  -8   7    1.00    0.20
  11   8  -7    1.20    0.30
  11  -8   7    1.60    0.30
  11  -8  -7    1.40    0.30
  11   8   7    1.70    0.30
 -11   8  -7    1.80    0.30
  11   8   7    1.50    0.30
  11   8   7    1.30    0.30
  11  -8  -7    1.60    0.40
  12   8   0   62.29    1.90
  12  -8   0   59.59    1.90
 -12   8   0   57.59    1.90
  12  -8   0   62.49    2.00
  12   8  -1   49.00    1.60
  12  -8   1   46.50    1.60
 -12   8   1   46.10    1.60
  12  -8   1   48.80    1.60
 -12   8  -1   43.50    1.60
  12   8   1   48.30    1.60
  12  -8  -1   46.80    1.60
  12   8  -2   31.10    1.00
  12  -8   2   31.00    1.20
  12  -8   2   28.90    1.20
  12  -8  -2   29.90    1.20
  12   8   2   28.70    1.10
  12   8   2   28.90    1.10
 -12   8  -2   29.50    1.20
  12   8   2   28.00    1.30
  12   8  -3   30.90    1.00
  12  -8   3   27.50    1.10
  12  -8   3   28.00    1.20
  12  -8  -3   28.00    1.30
  12   8   3   29.20    1.20
 -12   8  -3   27.70    1.20
  12   8   3   29.10    1.20
  12  -8   4    9.50    0.70
  12  -8   4    9.30    0.70
  12   8  -4   11.00    0.60
  12   8   4   10.60    0.70
 -12   8  -4    9.70    0.70
  12  -8  -4   10.20    0.80
  12   8   4   10.90    0.70
  12   8  -5    4.80    0.40
  12  -8   5    4.80    0.50
  12   8   5    5.80    0.50
  12   8   5    4.10    0.50
  12   8   5    4.60    0.50
 -12   8  -5    5.00    0.50
  12  -8  -5    4.50    0.60
  12  -8   6    2.30    0.30
  12   8  -6    2.80    0.30
 -12   8  -6    2.60    0.40
  12   8   6    2.50    0.30
  12  -8  -6    2.20    0.40
  12   8   6    2.80    0.40
  12   8   6    2.20    0.40
  12  -8   7    2.50    0.30
  12   8  -7    2.40    0.30
  12  -8   7    2.00    0.30
  12   8   7    3.10    0.30
  12   8   7    2.40    0.30
 -12   8  -7    2.40    0.30
  12  -8  -7    2.70    0.40
  12   8   7    3.30    0.30
  13  -8   0    6.40    0.60
  13   8   0    5.10    0.50
  13  -8   0    4.60    0.50
  13   8  -1   32.60    1.30
  13  -8   1   34.00    1.30
  13  -8   1   33.30    1.30
  13  -8  -1   30.90    1.30
  13   8   1   35.40    1.30
  13  -8   2   18.80    0.90
  13   8  -2   15.30    0.90
  13  -8   2   19.50    0.90
  13   8   2   16.80    0.90
  13  -8  -2   17.40    1.00
  13  -8   3    3.00    0.50
  13  -8   3    2.90    0.40
  13   8  -3    3.40    0.40
  13  -8  -3    3.00    0.50
  13   8   3    3.50    0.50
  13   8   3    3.00    0.50
 -13   8  -3    2.20    0.40
  13   8  -4    6.90    0.50
  13  -8   4    6.50    0.50
  13  -8   4    7.10    0.60
  13   8   4    5.50    0.50
 -13   8  -4    4.70    0.50
  13   8   4    7.20    0.60
  13  -8  -4    6.40    0.60
  13  -8   5    1.60    0.30
  13   8  -5    2.00    0.30
  13   8   5    2.10    0.30
  13  -8  -5    1.50    0.40
 -13   8  -5    1.80    0.30
  13   8   5    2.30    0.40
  13  -8   6   15.00    0.70
  13  -8   6   14.80    0.70
  13   8  -6   14.00    0.60
  13   8   6   14.00    0.70
  13  -8  -6   13.90    0.80
  13   8   6   13.80    0.70
  13  -8   7    3.40    0.30
  14  -8   0    0.50    0.40
  14   8   0    0.40    0.40
  14  -8   0    0.00    0.30
  14  -8   1    4.70    0.60
  14  -8   1    3.60    0.50
  14   8  -1    4.40    0.50
  14  -8  -1    5.20    0.60
  14  -8  -1    4.30    0.50
  14  -8  -1    3.50    0.50
  14   8   1    4.70    0.50
  14  -8   2    9.70    0.70
  14  -8   2    8.60    0.70
  14   8  -2    8.30    0.70
  14   8   2    8.70    0.70
  14  -8  -2    8.50    0.70
  14  -8   3   13.20    0.80
  14  -8   3   11.60    0.80
  14   8  -3   12.90    0.60
  14   8   3   13.70    0.80
  14  -8  -3   14.00    0.90
  14   8   3   12.80    0.70
  14   8  -4   17.10    0.70
  14  -8   4   18.80    0.90
  14  -8   4   16.50    0.80
  14   8   4   18.00    0.80
  14   8   4   18.50    0.80
  14  -8  -4   18.80    1.00
  14   8  -5    8.40    0.50
  14  -8   5    9.10    0.60
  14   8   5    9.00    0.60
  14   8   5    9.10    0.60
  14  -8  -5    9.20    0.70
  14  -8   6    3.00    0.30
  14  -8   6    2.70    0.30
  14   8  -6    2.40    0.30
  14   8   6    2.60    0.30
  14   8   6    2.80    0.30
  14  -8  -6    2.50    0.40
  15   8   0   13.40    0.80
  15  -8   0   13.90    0.80
  15  -8   0   13.20    0.90
  15  -8   1   22.70    1.00
  15   8  -1   22.10    1.00
  15  -8   1   23.30    1.00
  15  -8  -1   22.70    1.00
  15  -8  -1   24.10    1.10
  15   8   1   22.80    1.00
  15  -8  -1   21.80    1.00
  15  -8   2    2.20    0.40
  15  -8   2    2.20    0.40
  15   8  -2    2.00    0.40
  15  -8  -2    2.40    0.50
  15  -8  -2    2.60    0.50
  15  -8  -2    2.80    0.50
  15   8   2    2.20    0.40
  15  -8   3    1.90    0.40
  15  -8   3    1.90    0.40
  15  -8  -3    1.80    0.40
  15  -8  -3    1.30    0.40
  15   8   3    0.90    0.30
  15   8   3    1.50    0.30
  15   8  -4    7.50    0.50
  15  -8   4    8.10    0.60
  15  -8   4    7.40    0.60
  15   8   4    7.00    0.50
  15   8   4    7.30    0.50
  15  -8  -4    6.90    0.60
  15  -8  -4    8.00    0.70
  15   8  -5    5.90    0.40
  15  -8   5    6.30    0.50
  15  -8   5    6.60    0.50
  15   8   5    6.50    0.50
  15  -8  -5    6.80    0.60
  15  -8  -5    5.80    0.50
  15   8   5    6.50    0.50
  16  -8   0   10.50    0.70
  16  -8   0    9.90    0.70
  16   8   0   11.00    0.70
  16  -8   1    8.80    0.70
  16   8  -1    7.70    0.60
  16  -8   1    8.00    0.70
  16  -8  -1    8.00    0.60
  16  -8  -1    8.30    0.70
  16   8   1    8.50    0.70
  16  -8  -1    8.20    0.70
  16   8  -2    0.40    0.30
  16  -8   2    0.70    0.30
  16  -8   2    0.90    0.30
  16  -8  -2    1.40    0.30
  16   8   2    1.00    0.30
  16  -8  -2    0.60    0.40
  16  -8  -2    1.10    0.40
  16  -8   3    0.80    0.30
  16  -8   3    0.70    0.30
  16   8   3    0.90    0.30
  16  -8  -3    1.00    0.30
  16  -8  -3    0.90    0.30
  16  -8  -3    0.50    0.30
  16   8   3    1.20    0.30
  16  -8   4    1.10    0.30
  16  -8   4    1.60    0.30
  16  -8  -4    1.30    0.30
  16  -8  -4    1.10    0.30
  16   8   4    1.20    0.30
  16  -8  -4    0.70    0.30
  16   8   4    1.20    0.30
  16  -8   5    1.50    0.20
  16  -8  -5    2.00    0.30
  16   8   5    1.80    0.30
  17  -8   0    5.00    0.50
  17   8   0    4.50    0.50
  17  -8   0    5.90    0.50
  17   8  -1    6.60    0.60
  17  -8   1    5.10    0.50
  17  -8   1    6.10    0.50
  17  -8  -1    6.30    0.50
  17   8   1    6.90    0.50
  17  -8  -1    5.70    0.50
  17  -8  -1    6.20    0.50
  17  -8   2    1.00    0.30
  17   8  -2    1.30    0.30
  17  -8   2    0.80    0.30
  17   8   2    0.80    0.30
  17  -8  -2    1.00    0.30
  17  -8  -2    0.40    0.30
  17  -8  -2    1.00    0.30
  17  -8   3    0.70    0.30
  17  -8   3    0.70    0.30
  17   8   3    0.30    0.20
  17  -8  -3    0.30    0.30
  17  -8  -3    0.50    0.30
  17  -8  -3    0.60    0.20
  17  -8   4    1.10    0.30
  17  -8   4    1.40    0.20
  17   8   4    1.30    0.20
  17  -8  -4    1.20    0.30
  18  -8   0    0.60    0.30
  18  -8   0    1.10    0.30
  18   8   0    0.80    0.30
  18  -8   1    6.70    0.50
  18   8  -1    5.70    0.50
  18  -8   1    6.80    0.50
  18  -8  -1    6.20    0.50
  18   8   1    6.30    0.50
  18  -8  -1    5.70    0.50
  18  -8   2    0.00    0.20
  18  -8   2    0.10    0.20
  18  -8  -2    0.20    0.20
  18  -8  -2   -0.20    0.20
  18  -8  -2   -0.20    0.20
  18   8   2   -0.10    0.20
  18  -8   3    1.80    0.30
  18  -8   3    1.90    0.30
  18   8   3    1.90    0.30
  19  -8   0    0.10    0.20
  19  -8   1    2.90    0.40
   0   9   0   -0.20    0.20
   0   9   1   20.40    0.70
   0   9   1   21.70    0.80
   0   9  -1   20.40    0.80
   0   9  -2  267.97    7.00
   0   9   2  279.37    6.90
   0   9   2  271.67    6.90
   0   9   3   46.40    1.50
   0   9   3   46.00    1.50
   0   9  -3   48.60    1.70
   0   9  -4   25.70    1.30
   0   9   4   28.10    1.10
   0   9   4   26.50    1.10
   0   9  -5   57.39    1.70
   0   9   5   58.49    2.00
   0   9  -5   54.09    1.70
   0  -9  -5   62.19    1.90
   0  -9   5   54.89    1.70
   0   9   5   59.39    2.00
   0   9  -5   56.69    2.20
   0   9   5   55.19    1.80
   0   9  -6    0.40    0.30
   0   9  -6    0.00    0.30
   0  -9   6    0.90    0.30
   0  -9  -6    0.30    0.30
   0   9   6    0.20    0.40
   0   9  -6    0.60    0.50
   0   9   6    0.30    0.30
   0   9   6    0.40    0.30
   0   9   6    0.50    0.40
   0   9   7   10.00    0.70
   0   9  -7   10.10    0.60
   0  -9  -7   11.10    0.80
   0  -9   7   10.60    0.70
   0  -9   8    9.70    0.60
   0   9  -8    9.70    0.60
   0   9   8    9.60    0.60
   0  -9  -8   10.70    0.70
   0  -9   9    2.00    0.30
   0  -9  -9    2.50    0.30
   0   9  -9    2.40    0.30
   1   9   0    1.00    0.20
  -1   9   0    1.10    0.30
   1   9  -1   86.89    2.40
  -1   9   1   85.89    2.40
   1   9   1   90.69    2.40
  -1   9  -1   86.29    2.50
   1   9   1   88.39    2.30
  -1   9   2   55.29    1.60
   1   9  -2   53.49    1.70
  -1   9   2   54.69    1.60
   1   9   2   53.59    1.60
  -1   9  -2   56.99    1.80
   1   9   2   53.69    1.60
  -1   9   3  253.27    6.30
   1   9  -3  238.88    6.40
  -1   9   3  245.48    6.30
   1   9   3  242.68    6.30
   1   9   3  239.48    6.30
  -1   9  -3  244.78    6.50
  -1   9   4    8.80    0.60
  -1   9   4    9.30    0.60
   1   9  -4    7.40    0.70
  -1   9  -4    8.80    0.80
   1   9   4    7.90    0.60
   1   9   4    7.30    0.60
   1   9  -5   44.70    1.50
   1   9  -5   46.60    1.40
  -1   9   5   48.40    1.70
  -1   9   5   48.30    1.70
  -1   9   5   46.80    1.50
   1   9  -5   46.40    1.90
  -1  -9  -5   47.90    1.60
   1  -9   5   45.80    1.50
  -1   9   5   46.50    1.60
   1   9   5   46.20    1.50
   1   9   5   46.90    1.60
  -1   9  -5   47.20    1.50
  -1  -9   5   44.60    1.50
   1   9   5   47.60    1.70
   1  -9  -5   48.20    1.60
   1   9   5   48.70    1.70
  -1   9  -5   47.40    1.40
  -1   9  -5   48.80    2.00
   1   9   5   49.70    1.50
   1   9  -6    4.50    0.70
   1   9  -6    4.30    0.40
  -1  -9  -6    4.50    0.50
   1  -9   6    3.30    0.40
  -1   9   6    3.50    0.60
   1   9  -6    3.60    0.40
  -1   9   6    3.90    0.60
  -1   9   6    4.40    0.50
   1   9   6    3.40    0.40
  -1   9  -6    4.30    0.40
   1   9   6    3.30    0.50
   1   9   6    4.40    0.60
  -1   9  -6    3.50    0.40
   1   9   6    3.70    0.60
  -1   9  -6    3.10    0.70
   1  -9  -6    3.70    0.50
  -1  -9   6    5.70    0.50
   1   9  -7    0.60    0.30
   1  -9   7    0.40    0.30
  -1   9   7    0.20    0.30
  -1  -9  -7    0.70    0.40
   1   9   7    0.00    0.30
  -1  -9   7    0.40    0.30
   1   9   7    0.50    0.30
   1  -9  -7    0.70    0.40
  -1   9  -7    0.30    0.30
   1   9  -8    6.70    0.60
   1  -9   8    7.40    0.60
  -1  -9  -8    7.60    0.70
   1  -9  -8    7.50    0.70
   1   9   8    7.10    0.60
  -1   9  -8    7.40    0.60
  -1  -9   8    7.80    0.60
  -1  -9  -9    2.20    0.30
   1  -9   9    2.20    0.30
  -1   9  -9    2.10    0.30
   1  -9  -9    1.90    0.30
  -2   9   0  254.07    6.20
   2   9   0  230.18    6.00
   2   9  -1   27.20    0.90
  -2   9   1   29.50    1.00
   2   9   1   30.20    0.90
  -2   9  -1   29.40    1.10
   2   9   1   29.30    0.90
  -2   9   2  175.68    4.60
   2   9  -2  172.18    4.60
   2   9   2  179.18    4.50
  -2   9  -2  181.18    4.80
   2   9   2  177.08    4.60
  -2   9   3    9.30    0.60
   2   9  -3    9.30    0.60
   2   9   3    8.30    0.60
  -2   9  -3    7.50    0.70
   2   9   3    8.20    0.50
  -2   9   4   14.80    0.80
   2   9  -4   13.40    0.90
  -2   9   4   14.50    0.80
   2   9   4   14.20    0.70
  -2   9  -4   14.20    1.00
   2   9   4   14.50    0.80
   2   9  -5  108.09    2.90
  -2   9   5  108.49    3.20
   2   9  -5  109.89    3.40
  -2   9   5  108.99    3.20
  -2  -9  -5  106.29    3.10
  -2   9   5  106.89    3.10
   2  -9   5  107.99    3.00
   2  -9  -5  109.89    3.10
  -2   9  -5  108.29    3.00
   2   9   5  109.39    3.20
   2   9   5  107.99    3.00
   2   9   5  105.09    3.10
  -2   9  -5  111.09    3.50
   2   9   5  109.39    3.30
  -2   9  -5  111.59    2.90
   2   9   5  111.29    3.00
   2   9   5  108.09    3.00
   2  -9   6    3.50    0.40
  -2  -9  -6    3.80    0.50
   2   9  -6    3.40    0.40
  -2   9   6    3.80    0.50
   2   9   6    4.50    0.50
   2   9   6    5.00    0.60
   2  -9  -6    3.20    0.50
   2   9   6    3.70    0.40
  -2   9  -6    3.10    0.40
   2   9   6    3.10    0.90
   2   9   6    2.90    0.50
  -2   9  -6    3.40    0.70
  -2   9  -6    3.50    0.40
  -2   9   7   48.80    1.70
   2  -9   7   50.29    1.70
   2   9  -7   48.10    1.60
  -2  -9  -7   48.00    1.70
  -2   9  -7   49.90    1.60
   2   9   7   51.79    1.60
   2   9   7   50.69    1.70
   2  -9  -7   50.59    1.80
  -2  -9  -8   11.30    0.70
   2  -9   8   12.60    0.70
   2  -9  -8   12.80    0.80
   2   9   8   11.50    0.70
  -2   9  -8   12.20    0.70
   2  -9   9    4.20    0.40
  -2  -9  -9    3.50    0.40
  -2   9  -9    3.50    0.30
   2   9   9    4.10    0.40
   2  -9  -9    3.90    0.40
  -3   9   0  379.86    9.60
  -3   9   1   51.39    1.60
   3   9   1   49.20    1.40
  -3   9  -1   52.79    1.70
  -3   9   2   68.69    2.10
   3   9   2   71.59    2.00
  -3   9  -2   70.19    2.20
  -3   9   3   35.30    1.30
  -3   9  -3   34.70    1.40
   3   9   3   33.40    1.20
   3   9   3   32.40    1.10
  -3   9   4   15.00    0.80
  -3   9  -4   13.00    1.00
   3   9   4   13.10    0.80
   3   9   4   14.10    0.70
   3  -9   5    7.50    0.60
  -3   9   5    7.40    0.60
  -3   9   5    7.30    0.70
  -3   9   5    8.10    0.60
   3   9  -5    7.00    0.40
   3   9  -5    5.90    0.40
   3  -9  -5    6.30    0.60
  -3   9  -5    7.10    0.50
   3   9   5    6.60    0.50
   3   9   5    8.30    0.90
   3   9   5    7.70    0.60
   3   9   5    6.90    0.50
  -3   9  -5    7.60    0.60
   3   9   5    6.50    0.70
   3   9   5    6.80    0.50
  -3   9  -5    6.60    0.80
  -3   9   6    1.00    0.40
   3   9  -6    1.10    0.30
  -3  -9  -6    1.90    0.40
  -3   9   6    1.30    0.40
   3   9  -6    1.00    0.30
   3  -9   6    1.20    0.30
   3   9   6    1.70    0.40
  -3   9  -6    1.80    0.40
   3   9   6    1.70    0.40
   3   9   6    1.20    0.30
   3   9   6    2.30    0.40
  -3   9  -6    1.50    0.30
  -3   9  -6    1.80    0.60
   3  -9  -6    1.30    0.40
   3  -9   7   23.70    1.00
  -3  -9  -7   24.10    1.10
   3   9   7   24.10    1.10
  -3   9  -7   24.60    1.00
   3   9   7   24.30    1.00
   3  -9  -7   24.80    1.20
  -3  -9  -8    3.70    0.40
   3  -9   8    2.50    0.40
  -3   9  -8    2.80    0.40
   3  -9  -8    2.90    0.50
   3   9   8    3.40    0.40
   3  -9   9    1.50    0.30
   3  -9  -9    1.30    0.30
  -3   9  -9    1.90    0.30
   3   9   9    1.50    0.20
  -4   9   0    3.40    0.40
  -4   9   1  378.56    9.40
  -4   9  -1  378.76    9.40
   4   9   1  354.76    9.20
  -4   9   2   15.10    0.80
   4   9   2   16.10    0.70
  -4   9  -2   16.20    0.90
  -4   9   3   16.30    0.80
   4   9   3   18.10    0.90
  -4   9  -3   15.90    1.00
  -4   9   4    2.80    0.40
  -4   9  -4    2.20    0.50
   4   9   4    4.80    0.60
  -4   9   5    0.50    0.40
   4   9  -5    0.50    0.20
  -4   9   5    0.30    0.30
   4  -9   5    0.10    0.30
  -4   9   5    0.60    0.30
   4   9  -5    0.10    0.20
   4   9   5   -0.20    0.30
   4   9   5    0.20    0.30
   4   9   5    0.40    0.30
  -4   9  -5    0.60    0.30
  -4   9  -5    0.60    0.20
   4  -9  -5    0.90    0.40
   4   9   5    0.10    0.20
   4   9   5    0.30    0.40
  -4   9  -5    0.50    0.50
   4   9  -6   50.69    1.60
   4  -9   6   51.69    1.70
   4   9  -6   50.29    1.60
   4   9   6   54.49    1.80
  -4   9  -6   52.49    1.70
   4   9   6   53.99    1.70
   4   9   6   52.79    1.70
  -4   9  -6   54.49    1.60
   4   9   6   54.99    1.70
   4  -9  -6   52.49    1.90
   4  -9   7    7.90    0.70
   4   9  -7    6.70    0.50
   4  -9  -7    6.00    0.60
   4   9   7    8.10    0.60
   4   9   7    7.20    0.60
   4   9   7    7.20    0.60
  -4   9  -7    7.10    0.60
   4  -9   8   12.60    0.70
   4  -9  -8   12.50    0.80
   4   9   8   12.30    0.70
  -4   9  -8   13.00    0.70
   4  -9   9    2.00    0.30
   4  -9  -9    2.30    0.30
   4   9   9    1.80    0.20
  -4   9  -9    2.20    0.30
  -5   9   0  418.26   10.60
  -5   9   1  211.68    5.50
   5   9   1  202.88    5.30
  -5   9  -1  211.38    5.60
  -5   9   2    8.80    0.60
  -5   9  -2    7.90    0.70
   5   9   2    8.90    0.60
  -5   9   3    0.60    0.30
  -5   9  -3    0.20    0.30
   5   9   3    0.10    0.30
  -5   9   4   20.50    1.10
   5  -9   4   19.20    0.80
   5   9  -4   18.60    0.70
  -5   9  -4   20.00    0.80
   5   9   4   20.50    0.80
   5   9   4   19.70    1.00
   5   9   4   19.40    0.80
  -5   9  -4   19.70    1.20
   5  -9  -4   20.10    0.90
   5   9   4   20.00    1.00
   5   9  -5    5.40    0.40
   5   9  -5    3.80    0.40
  -5   9   5    5.70    0.60
  -5   9   5    6.00    0.60
   5  -9   5    5.80    0.50
  -5   9  -5    5.30    0.80
   5   9   5    4.40    0.40
  -5   9  -5    5.40    0.40
   5   9   5    4.10    0.40
   5   9   5    4.40    0.40
   5   9   5    4.10    0.60
  -5   9  -5    5.60    0.50
   5  -9  -5    4.60    0.50
   5   9   5    5.80    0.60
   5   9  -6    9.00    0.50
   5   9  -6   10.20    0.60
   5  -9   6   10.40    0.70
   5  -9  -6    9.60    0.80
   5   9   6    8.80    0.60
  -5   9  -6    9.50    0.70
   5   9   6    8.90    0.60
   5   9   6    9.10    0.60
   5   9   6   10.00    0.80
   5  -9   7   43.50    1.50
   5   9  -7   40.70    1.30
   5  -9  -7   42.30    1.60
   5   9   7   41.90    1.40
   5   9   7   42.40    1.50
  -5   9  -7   43.40    1.50
   5   9   7   41.80    1.40
   5  -9   8   15.10    0.70
   5  -9  -8   14.70    0.80
   5   9   8   15.20    0.80
   5   9   8   13.40    0.70
  -5   9  -8   14.20    0.70
   5  -9   9    1.70    0.30
   5  -9  -9    1.80    0.30
  -5   9  -9    1.80    0.30
  -6   9   0  305.47    7.90
  -6   9   1  142.69    3.90
  -6   9  -1  145.89    4.00
   6   9   1  141.19    3.80
  -6   9   2    2.50    0.40
   6   9   2    2.90    0.40
  -6   9  -2    2.30    0.50
  -6   9   3  100.79    2.90
  -6   9  -3  101.39    3.20
   6   9   3   97.99    2.90
   6   9  -4   55.19    1.60
   6  -9   4   53.49    1.70
  -6   9   4   57.99    2.10
   6  -9   4   55.29    1.70
  -6   9  -4   57.29    1.80
   6  -9  -4   55.29    1.90
   6   9   4   55.99    1.80
   6   9   4   56.59    1.70
  -6   9  -4   57.19    2.20
   6   9   4   55.29    1.70
   6   9   4   56.09    2.00
  -6   9   5    3.90    0.60
   6  -9   5    5.50    0.50
   6   9  -5    4.50    0.40
   6  -9   5    3.60    0.40
   6   9  -5    5.20    0.40
   6   9   5    3.60    0.40
   6  -9  -5    3.70    0.60
  -6   9  -5    3.90    0.40
   6   9   5    4.60    0.70
  -6   9  -5    4.10    0.40
   6   9   5    5.10    0.60
   6   9   5    4.20    0.40
  -6   9  -5    3.90    0.70
   6   9   5    3.60    0.40
   6   9  -6   25.20    1.00
   6  -9   6   27.30    1.10
   6  -9   6   26.90    1.00
   6   9   6   24.80    1.00
   6  -9  -6   26.10    1.20
   6   9   6   26.50    1.10
  -6   9  -6   28.50    1.10
   6   9   6   26.00    1.00
   6   9   6   26.20    1.20
   6  -9   7   26.50    1.10
   6   9  -7   25.30    1.00
   6   9   7   25.00    1.10
   6   9   7   24.80    1.00
  -6   9  -7   25.50    1.00
   6   9   7   25.60    1.00
   6  -9  -7   24.60    1.20
   6  -9   8    6.40    0.50
   6  -9  -8    8.00    0.60
   6   9   8    7.20    0.50
   6   9   8    7.20    0.60
  -6   9  -8    6.90    0.50
  -7   9   0  592.84   14.90
  -7   9   1    7.10    0.60
  -7   9  -1    5.30    0.60
   7   9   1    5.90    0.50
  -7   9   2   39.90    1.50
  -7   9  -2   39.10    1.60
   7   9   2   38.50    1.40
   7   9  -3   35.00    1.10
  -7   9   3   36.70    1.40
   7  -9   3   30.60    1.50
   7  -9  -3   32.60    1.40
  -7   9  -3   36.60    1.60
   7   9   3   33.70    1.40
  -7   9  -3   33.00    1.20
   7  -9   4    1.40    0.30
  -7   9   4    1.40    0.40
   7   9  -4    1.10    0.30
   7  -9   4    2.00    0.40
   7   9   4    0.80    0.30
   7   9   4    0.50    0.40
  -7   9  -4    1.00    0.40
  -7   9  -4    1.60    0.60
   7  -9  -4    0.90    0.40
   7   9   4    0.60    0.30
   7   9   4    1.10    0.40
   7  -9   5   17.90    0.80
   7   9  -5   18.80    0.80
  -7   9   5   17.80    1.10
   7  -9   5   18.50    0.90
   7  -9  -5   18.70    1.00
   7   9   5   17.50    0.80
   7   9   5   17.90    0.90
   7   9   5   18.30    1.00
   7   9   5   18.70    0.90
  -7   9  -5   18.60    0.90
   7   9   5   15.90    1.40
  -7   9  -5   18.10    1.30
   7  -9   6    4.90    0.50
   7  -9   6    4.20    0.50
   7   9  -6    4.70    0.40
   7  -9  -6    4.50    0.60
   7   9   6    4.50    0.50
   7   9   6    4.80    0.50
  -7   9  -6    4.70    0.50
   7   9   6    4.20    0.50
   7   9   6    4.60    0.50
   7  -9   7   42.60    1.40
   7  -9   7   42.30    1.30
   7   9  -7   40.50    1.30
   7   9   7   40.80    1.40
   7   9   7   39.40    1.50
  -7   9  -7   44.50    1.50
   7   9   7   42.00    1.40
   7   9   7   40.50    1.40
   7  -9  -7   42.30    1.60
   7  -9   8    8.50    0.50
   7  -9   8    7.70    0.50
   7   9   8    8.10    0.50
   7  -9  -8    8.10    0.60
   7   9   8    8.40    0.60
  -7   9  -8    8.40    0.60
  -8   9   0  107.39    3.20
  -8   9   1   27.40    1.20
   8   9   1   27.40    1.40
  -8   9  -1   28.80    1.30
  -8   9   2   12.50    0.80
  -8   9  -2   11.20    0.90
   8   9   2   12.20    0.70
   8  -9   3   37.20    1.30
   8   9  -3   40.50    1.20
   8  -9   3   38.10    1.30
  -8   9   3   40.90    1.50
   8   9   3   41.00    1.30
   8  -9  -3   38.00    1.40
  -8   9  -3   39.10    1.70
  -8   9  -3   39.00    1.40
   8   9   3   39.70    1.50
   8   9   3   40.10    1.30
   8   9  -4   31.60    1.00
   8  -9   4   32.00    1.20
   8  -9   4   29.90    1.10
  -8   9   4   31.40    1.40
   8   9   4   31.10    1.20
   8  -9  -4   31.20    1.30
  -8   9  -4   29.60    1.60
   8   9   4   31.90    1.10
   8   9   4   30.60    1.10
   8   9   4   30.60    1.40
  -8   9  -4   29.40    1.20
   8  -9   5    1.10    0.30
   8  -9   5    1.30    0.40
   8   9  -5    1.80    0.30
   8   9   5    1.00    0.40
   8   9   5    1.10    0.40
  -8   9  -5    1.40    0.40
   8   9   5    1.30    0.30
   8  -9  -5    1.30    0.40
   8   9  -6    4.30    0.40
   8  -9   6    4.20    0.50
   8  -9   6    5.00    0.50
  -8   9  -6    4.60    0.50
   8   9   6    5.20    0.60
   8  -9  -6    5.40    0.60
   8   9   6    4.50    0.50
   8   9   6    4.80    0.40
   8   9   6    5.00    0.50
   8  -9   7   11.90    0.70
   8  -9   7   12.20    0.60
   8   9  -7   11.60    0.60
   8   9   7   11.80    0.70
   8   9   7   11.30    0.60
   8   9   7   11.40    0.70
  -8   9  -7   13.50    0.70
   8  -9  -7   12.20    0.80
   8   9   7   12.50    0.80
   8  -9   8    3.80    0.40
   8  -9   8    4.10    0.40
   8   9   8    3.70    0.40
   8  -9  -8    4.00    0.40
  -8   9  -8    4.60    0.40
   8   9   8    3.90    0.30
  -9   9   0    0.50    0.40
  -9   9   1   25.70    1.20
  -9   9  -1   22.40    1.20
  -9   9   2    0.60    0.40
   9  -9   2    1.20    0.30
   9  -9   2    0.90    0.30
   9  -9   2    0.80    0.30
   9   9  -2    1.10    0.20
  -9   9  -2    0.90    0.30
   9   9   2    0.80    0.30
  -9   9  -2    0.90    0.50
   9  -9  -2    1.10    0.40
   9   9   2    1.40    0.40
   9   9  -3   94.39    2.60
   9  -9   3   97.29    2.80
   9  -9   3   97.59    2.70
  -9   9   3  101.39    3.00
  -9   9  -3  100.09    3.30
   9   9   3   98.49    2.70
   9   9   3   95.89    3.00
  -9   9  -3   98.29    2.80
   9  -9  -3   96.29    2.90
   9   9   3   99.49    2.80
   9  -9   4   85.79    2.50
   9   9  -4   86.39    2.40
   9  -9   4   86.39    2.50
  -9   9   4   81.69    2.70
  -9   9  -4   83.39    3.00
   9   9   4   87.49    2.60
   9   9   4   84.69    2.80
   9   9   4   86.19    2.50
   9  -9  -4   85.29    2.60
   9   9   4   86.39    2.50
  -9   9  -4   84.69    2.50
   9  -9   5   13.70    0.80
   9  -9   5   13.20    0.80
   9   9  -5   14.00    0.70
   9   9   5   14.30    0.80
   9   9   5   13.90    0.80
   9   9   5   14.90    0.90
  -9   9  -5   13.20    0.80
   9  -9  -5   14.60    0.90
   9  -9   6    1.30    0.30
   9  -9   6    1.10    0.30
   9   9  -6    1.20    0.30
   9   9   6    0.90    0.30
   9  -9  -6    1.20    0.40
   9   9   6    1.00    0.30
  -9   9  -6    1.40    0.40
   9   9   6    1.80    0.40
   9   9  -7    7.50    0.50
   9  -9   7    5.90    0.60
   9  -9   7    6.90    0.50
   9  -9   7    6.40    0.50
   9   9   7    6.10    0.50
   9   9   7    6.70    0.60
   9   9   7    6.50    0.50
  -9   9  -7    6.60    0.60
   9   9   7    6.30    0.50
   9  -9  -7    6.30    0.60
   9  -9   8    5.70    0.40
   9  -9   8    6.40    0.40
  -9   9  -8    5.50    0.40
   9   9   8    5.60    0.40
   9  -9  -8    5.10    0.40
   9  -9  -8    6.10    0.50
   9   9   8    5.60    0.40
 -10   9   0   14.80    0.80
  10   9   0   14.10    0.80
  10  -9   0   12.20    0.90
 -10   9   0   14.50    1.00
  10  -9   1   97.29    2.80
  10   9  -1   97.99    2.60
  10  -9   1   95.39    2.70
  10  -9   1   99.49    2.80
 -10   9   1  106.49    3.10
  10   9   1   97.19    2.80
 -10   9  -1  101.69    3.20
 -10   9  -1   96.09    2.80
  10  -9   2   10.20    0.60
  10  -9   2    9.70    0.60
 -10   9   2   10.50    0.80
  10  -9   2    9.90    0.60
  10   9  -2    9.10    0.50
  10   9   2   10.80    0.80
  10   9   2   10.10    0.60
 -10   9  -2   10.10    1.00
  10  -9  -2    9.80    0.70
 -10   9  -2   10.50    0.70
  10  -9   3  152.08    4.20
  10  -9   3  157.18    4.20
  10  -9   3  159.58    4.20
 -10   9   3  161.68    4.50
  10   9  -3  165.98    4.10
  10   9   3  161.58    4.20
  10   9   3  161.68    4.20
  10  -9  -3  156.28    4.40
 -10   9  -3  160.68    4.30
 -10   9  -3  143.39    4.70
  10   9   3  150.58    4.50
  10  -9   4  238.28    6.20
  10   9  -4  246.78    6.20
  10  -9   4  248.08    6.30
 -10   9  -4  246.98    6.30
  10   9   4  235.88    6.30
  10   9   4  235.68    6.20
  10   9   4  237.18    6.20
  10  -9  -4  242.48    6.40
  10  -9   5   16.80    0.80
  10   9  -5   15.20    0.70
  10  -9   5   14.40    0.80
  10   9   5   15.10    0.80
  10   9   5   14.90    0.90
  10  -9  -5   15.00    0.90
 -10   9  -5   15.70    0.80
  10   9   5   15.30    0.80
  10   9  -6    1.70    0.30
  10  -9   6    2.10    0.30
  10  -9   6    2.40    0.40
  10   9   6    1.80    0.40
 -10   9  -6    1.80    0.40
  10   9   6    1.50    0.30
  10  -9  -6    1.20    0.40
  10   9   6    2.10    0.40
  10   9  -7    1.60    0.30
  10  -9   7    1.60    0.30
  10  -9   7    1.20    0.30
  10  -9   7    2.00    0.30
  10   9   7    1.80    0.30
  10  -9  -7    1.30    0.30
 -10   9  -7    1.80    0.30
  10   9   7    2.00    0.40
  10   9   7    1.30    0.30
 -11   9   0   14.70    0.80
  11   9   0   16.20    0.80
 -11   9   0   15.40    1.10
  11  -9   1   51.39    1.70
 -11   9   1   53.89    1.90
 -11   9   1   49.99    1.70
  11   9  -1   49.20    1.50
  11  -9   1   53.49    1.70
 -11   9  -1   49.40    1.70
 -11   9  -1   53.39    2.00
  11   9   1   50.49    1.70
  11  -9   2   51.09    1.60
  11  -9   2   50.79    1.70
  11   9  -2   51.39    1.50
  11  -9   2   52.29    1.70
 -11   9   2   51.69    1.90
 -11   9  -2   49.70    1.70
 -11   9  -2   49.80    2.10
  11  -9  -2   52.39    1.80
  11   9   2   53.29    1.70
  11  -9   3   86.99    2.50
  11  -9   3   84.39    2.50
 -11   9   3   86.19    2.80
  11  -9   3   84.89    2.60
  11   9  -3   94.39    2.50
  11   9   3   89.39    2.60
 -11   9  -3   81.29    3.00
 -11   9  -3   91.29    2.60
  11   9   3   91.09    2.60
  11  -9  -3   91.09    2.70
  11   9  -4   49.50    1.50
  11  -9   4   46.70    1.60
  11  -9   4   47.80    1.60
  11   9   4   49.10    1.60
  11  -9  -4   47.70    1.70
  11   9   4   47.70    1.60
  11  -9  -4   45.90    1.70
 -11   9  -4   49.90    1.70
  11   9  -5   15.30    0.70
  11  -9   5   13.90    0.80
  11  -9   5   15.00    0.80
 -11   9  -5   14.20    0.80
  11  -9  -5   15.30    0.90
  11  -9  -5   14.70    0.90
  11   9   5   15.00    0.80
  11   9   5   15.30    0.90
  11   9   5   14.60    0.80
  11  -9   6   20.00    0.80
  11   9  -6   19.90    0.80
  11  -9   6   19.40    0.80
  11   9   6   18.50    0.80
  11   9   6   20.30    0.90
 -11   9  -6   19.80    0.90
  11  -9  -6   18.40    0.90
  11   9   6   19.40    0.80
  11  -9  -6   18.90    1.00
  11  -9   7    2.80    0.30
  11  -9   7    2.60    0.30
  11   9  -7    2.60    0.30
  11  -9   7    3.10    0.30
  11   9   7    2.80    0.30
  11   9   7    3.50    0.30
  11  -9  -7    2.70    0.40
 -11   9  -7    2.80    0.30
  11   9   7    2.80    0.30
  12   9   0    3.50    0.50
  12  -9   0    4.00    0.50
 -12   9   0    3.00    0.50
 -12   9   0    3.00    0.60
  12  -9   0    3.40    0.50
  12  -9   1   14.60    0.80
 -12   9   1   13.30    0.90
  12   9  -1   12.50    0.80
  12  -9   1   14.00    0.80
  12   9   1   13.60    0.80
 -12   9  -1   12.80    0.80
 -12   9  -1   13.10    1.10
  12  -9  -1   13.50    0.80
  12   9  -2   50.59    1.50
  12  -9   2   50.79    1.70
  12  -9   2   51.59    1.70
 -12   9  -2   47.80    1.70
  12   9   2   52.19    1.70
  12  -9  -2   50.19    1.80
  12  -9   3   35.10    1.30
  12   9  -3   36.70    1.20
  12  -9   3   36.60    1.30
  12  -9  -3   33.20    1.40
 -12   9  -3   36.20    1.40
  12   9   3   37.10    1.30
  12   9   3   34.70    1.30
  12  -9   4    2.80    0.40
  12  -9   4    2.40    0.40
  12  -9   4    2.50    0.40
  12   9  -4    2.70    0.40
  12  -9  -4    2.10    0.50
 -12   9  -4    2.60    0.40
  12   9   4    3.20    0.40
  12   9   4    2.10    0.40
  12  -9   5    2.20    0.40
  12  -9   5    2.20    0.40
  12   9  -5    1.90    0.30
  12  -9  -5    1.40    0.40
  12   9   5    2.40    0.40
  12   9   5    2.00    0.40
 -12   9  -5    2.00    0.40
  12  -9   6    4.50    0.40
  12   9  -6    5.10    0.40
  12  -9   6    4.70    0.40
  12   9   6    4.70    0.40
 -12   9  -6    4.90    0.40
  12   9   6    4.60    0.50
  12   9   6    4.80    0.40
  12  -9  -6    4.10    0.50
  12  -9   7    7.40    0.40
  12  -9   7    9.00    0.50
  12   9  -7    8.30    0.40
  12   9   7    9.10    0.40
  12   9   7    7.80    0.60
  12  -9  -7   10.10    0.60
  12   9   7    9.30    0.40
  13   9   0    0.40    0.30
  13  -9   0    0.30    0.40
 -13   9   0    0.50    0.30
  13  -9   0    0.20    0.30
  13  -9   1    6.10    0.60
 -13   9   1    6.60    0.60
  13   9  -1    7.00    0.60
  13  -9   1    6.50    0.60
  13   9   1    6.30    0.60
  13  -9  -1    6.70    0.60
 -13   9  -1    5.80    0.60
  13  -9   2   24.10    1.00
  13   9  -2   23.50    0.90
  13  -9   2   23.90    1.00
 -13   9   2   22.30    1.10
  13   9   2   23.70    1.00
  13  -9  -2   21.30    1.10
 -13   9  -2   21.10    1.00
  13  -9   3    4.40    0.50
  13   9  -3    4.50    0.40
  13  -9   3    4.40    0.50
  13   9   3    4.80    0.50
 -13   9  -3    3.60    0.50
  13   9   3    4.60    0.50
  13  -9  -3    4.90    0.60
  13  -9   4    1.70    0.30
  13   9  -4    1.90    0.30
  13  -9   4    2.20    0.40
  13   9   4    2.50    0.40
 -13   9  -4    1.30    0.40
  13   9   4    2.60    0.40
  13  -9  -4    3.20    0.50
  13  -9   5   14.90    0.70
  13   9  -5   15.10    0.70
  13   9   5   14.50    0.70
  13  -9  -5   13.50    0.80
  13   9   5   15.40    0.70
 -13   9  -5   14.20    0.70
  13   9  -6    4.10    0.30
  13  -9   6    4.60    0.40
  13  -9   6    4.80    0.40
 -13   9  -6    3.80    0.40
  13   9   6    5.10    0.40
  13  -9  -6    6.20    0.50
  13   9   6    4.60    0.40
  14  -9   0   55.19    1.80
  14   9   0   53.19    1.80
  14  -9   0   57.19    1.90
  14  -9   1   17.40    0.90
  14  -9   1   18.10    0.90
  14   9  -1   16.10    0.90
  14   9   1   17.20    0.90
  14  -9  -1   15.90    0.90
  14  -9  -1   16.80    0.90
  14  -9  -1   16.80    0.90
  14  -9   2    3.00    0.50
  14  -9   2    1.90    0.40
  14   9   2    2.20    0.40
  14  -9  -2    2.10    0.40
  14  -9   3   -0.40    0.30
  14   9  -3   -0.10    0.20
  14  -9   3   -0.20    0.30
  14   9   3    0.70    0.30
  14  -9  -3   -0.20    0.30
  14   9   3   -0.10    0.30
  14   9  -4    0.30    0.20
  14  -9   4    0.10    0.30
  14  -9   4    0.10    0.30
  14   9   4    0.10    0.30
  14  -9  -4    0.20    0.30
  14   9   4    0.10    0.30
  14  -9   5    1.90    0.30
  14   9  -5    1.70    0.30
  14   9   5    1.90    0.30
  14  -9  -5    1.90    0.40
  14   9   5    1.70    0.30
  14  -9   6    4.60    0.40
  14   9  -6    3.60    0.30
  14  -9   6    4.60    0.40
  14  -9  -6    4.70    0.40
  14   9   6    4.60    0.40
  14   9   6    4.40    0.40
  15  -9   0   34.30    1.40
  15  -9   0   36.50    1.30
  15   9   0   35.20    1.30
  15   9  -1   31.30    1.30
  15  -9   1   34.80    1.30
  15  -9   1   33.50    1.30
  15   9   1   32.20    1.20
  15  -9  -1   33.30    1.30
  15  -9  -1   33.60    1.30
  15  -9  -1   34.50    1.30
  15  -9   2   46.60    1.50
  15  -9   2   46.50    1.50
  15  -9  -2   44.80    1.60
  15  -9  -2   42.70    1.60
  15  -9  -2   43.10    1.60
  15   9   2   43.20    1.50
  15  -9   3    5.20    0.50
  15  -9   3    5.70    0.50
  15  -9  -3    6.00    0.60
  15   9   3    4.60    0.50
  15  -9  -3    5.70    0.60
  15   9  -4    3.90    0.30
  15  -9   4    3.90    0.40
  15  -9   4    4.30    0.40
  15  -9  -4    3.80    0.50
  15   9   4    3.90    0.40
  15   9   4    3.80    0.40
  15  -9  -4    3.70    0.40
  15  -9   5   24.90    0.90
  15  -9   5   25.40    0.90
  15   9  -5   24.10    0.80
  15  -9  -5   22.90    0.90
  15   9   5   24.20    0.80
  15  -9  -5   25.00    1.00
  15   9   5   23.70    0.80
  16  -9   0    3.10    0.50
  16   9   0    2.50    0.40
  16  -9   0    2.40    0.40
  16   9  -1    7.40    0.60
  16  -9   1    7.90    0.60
  16  -9   1    7.80    0.70
  16  -9  -1    7.70    0.70
  16   9   1    7.50    0.60
  16  -9  -1    7.40    0.60
  16  -9   2    9.30    0.60
  16  -9   2    8.40    0.60
  16   9   2    9.10    0.60
  16  -9  -2    8.20    0.70
  16  -9  -2    8.50    0.60
  16  -9  -2    8.90    0.60
  16  -9   3    4.70    0.40
  16  -9   3    3.80    0.40
  16   9   3    4.00    0.40
  16  -9  -3    4.70    0.50
  16  -9  -3    3.80    0.40
  16  -9  -3    4.00    0.40
  16  -9   4    3.80    0.40
  16  -9   4    4.30    0.40
  16  -9  -4    3.90    0.40
  16   9   4    4.10    0.30
  16  -9  -4    4.30    0.40
  16   9   4    4.10    0.40
  16  -9  -4    4.30    0.40
  16  -9   5    2.30    0.30
  16   9   5    2.50    0.40
  17  -9   0    0.00    0.30
  17  -9   0    0.60    0.30
  17   9   0    0.40    0.30
  17   9  -1    6.70    0.50
  17  -9   1    7.80    0.60
  17  -9   1    8.00    0.60
  17  -9  -1    7.90    0.60
  17   9   1    7.20    0.50
  17  -9  -1    7.60    0.60
  17  -9   2   15.70    0.80
  17  -9   2   16.30    0.70
  17  -9  -2   15.20    0.70
  17  -9  -2   15.30    0.80
  17   9   2   15.60    0.70
  17  -9  -2   14.00    0.70
  17  -9   3    1.40    0.30
  17  -9   3    1.50    0.30
  17  -9  -3    1.50    0.30
  17  -9  -3    1.40    0.30
  17  -9  -3    1.50    0.30
  17  -9   4    0.30    0.20
  17   9   4    0.00    0.20
  18  -9   0    1.00    0.30
  18  -9   0    0.80    0.30
  18   9   0    0.80    0.30
  18  -9   1    3.90    0.40
  18  -9   1    4.00    0.40
  18   9  -1    3.30    0.40
  18  -9  -1    4.10    0.40
  18  -9  -1    4.20    0.40
  18   9   1    3.90    0.40
  18  -9   2    1.80    0.30
  18  -9   2    1.80    0.30
  18  -9  -2    1.80    0.30
  18  -9  -2    1.80    0.30
  18   9   2    1.40    0.20
   0  10   0  412.46   10.30
   0  10   1   53.79    1.60
   0  10  -1   54.09    1.70
   0  10   2   85.99    2.40
   0  10  -2   84.39    2.50
   0  10   2   88.49    2.40
   0  10   3   55.89    1.70
   0  10  -3   52.49    1.80
   0  10   3   53.49    1.70
   0  10   4   49.30    1.70
   0  10   4   48.80    1.70
   0  10  -4   47.00    1.80
   0 -10  -5    1.90    0.40
   0  10   5    2.40    0.40
   0  10   5    1.70    0.40
   0  10   5    1.70    0.40
   0  10  -5    2.20    0.30
   0  10  -5    1.80    0.50
   0  10   5    1.60    0.30
   0  10  -5    2.00    0.30
   0 -10   5    1.80    0.30
   0  10   6    3.80    0.50
   0  10   6    3.50    0.50
   0 -10  -6    3.40    0.50
   0  10   6    3.30    0.50
   0  10  -6    3.70    0.40
   0 -10   6    3.50    0.50
   0  10  -6    3.40    0.40
   0  10  -6    4.50    0.70
   0  10   7    6.80    0.60
   0  10  -7    6.60    0.60
   0 -10  -7    5.40    0.60
   0 -10   7    5.90    0.50
   0 -10  -8    3.90    0.50
   0  10   8    3.40    0.40
   0 -10   8    2.90    0.40
   0  10  -8    3.50    0.40
   0 -10  -9    0.90    0.30
  -1  10   0  190.98    4.90
   1  10   0  185.98    4.80
  -1  10   1  184.78    4.80
   1  10  -1  187.38    4.80
  -1  10  -1  187.38    4.90
   1  10   1  185.68    4.80
   1  10  -2   13.30    0.70
  -1  10   2   12.60    0.60
  -1  10   2   12.60    0.60
  -1  10  -2   13.70    0.80
   1  10   2   13.70    0.60
   1  10   2   12.60    0.60
  -1  10   3  169.48    4.50
   1  10  -3  170.78    4.70
  -1  10   3  172.58    4.60
  -1  10  -3  173.58    4.80
   1  10   3  171.68    4.50
   1  10   3  170.08    4.50
  -1  10   4  117.29    3.30
  -1  10   4  117.89    3.30
   1  10  -4  112.49    3.50
   1  10   4  115.09    3.30
   1  10   4  118.39    3.30
  -1  10  -4  115.69    3.60
  -1  10   5    7.70    0.70
   1  10  -5    7.40    0.50
   1 -10   5    7.20    0.50
  -1  10   5    6.30    0.60
  -1  10   5    7.00    0.60
   1  10  -5    7.90    0.90
  -1  10   5    7.60    0.70
  -1 -10  -5    7.50    0.60
   1  10   5    7.90    0.50
   1  10   5    7.30    0.60
   1  10   5    7.80    0.70
  -1  10  -5    6.80    0.50
   1  10   5    7.50    0.70
  -1  10  -5    7.70    0.50
   1 -10  -5    7.10    0.60
  -1 -10   5    7.10    0.50
  -1  10  -5    8.30    0.90
   1  10  -6   37.90    1.30
  -1  10   6   39.00    1.60
  -1 -10  -6   39.70    1.50
   1  10  -6   39.40    2.60
   1 -10   6   40.10    1.40
   1  10  -6   41.30    1.30
  -1  10   6   39.10    1.50
  -1 -10   6   41.10    1.40
  -1  10  -6   40.60    1.40
   1  10   6   39.90    1.50
   1 -10  -6   40.90    1.50
  -1  10  -6   40.60    1.30
   1  10   6   42.60    1.40
  -1  10  -6   37.60    1.90
   1  10   6   40.10    1.60
  -1 -10  -7   18.40    1.00
  -1  10   7   20.90    1.00
   1 -10   7   19.70    0.90
   1  10  -7   19.10    0.90
   1  10   7   19.80    1.00
  -1 -10   7   19.10    0.90
   1 -10  -7   19.40    1.00
  -1  10  -7   19.20    0.90
   1  10  -8    7.00    0.50
   1 -10   8    6.80    0.60
  -1  10   8    6.70    0.60
  -1 -10  -8    8.10    0.70
  -1  10  -8    7.30    0.60
   1  10   8    7.80    0.60
   1 -10  -8    6.80    0.60
   1 -10  -9    0.30    0.20
  -1  10  -9    0.50    0.30
  -2  10   0  176.38    4.60
   2  10   0  171.38    4.50
   2  10  -1   14.80    0.70
  -2  10   1   14.70    0.70
  -2  10  -1   16.50    0.80
   2  10   1   15.10    0.60
  -2  10   2  205.78    5.30
   2  10  -2  196.88    5.20
  -2  10  -2  198.38    5.40
   2  10   2  204.68    5.20
   2  10   2  202.78    5.20
   2  10  -3   42.50    1.50
  -2  10   3   44.40    1.50
  -2  10   3   44.50    1.40
  -2  10  -3   43.10    1.70
   2  10   3   43.90    1.40
   2  10   3   44.00    1.50
  -2  10   4    2.20    0.40
  -2  10   4    2.20    0.40
   2  10  -4    2.00    0.50
   2  10   4    2.30    0.40
   2  10   4    2.10    0.40
  -2  10  -4    1.50    0.40
  -2  10   5    5.70    0.60
  -2  10   5    4.40    0.50
   2 -10   5    5.80    0.50
  -2  10   5    6.10    0.60
   2  10  -5    5.10    0.40
   2  10   5    6.00    0.60
   2  10   5    5.40    0.60
   2  10   5    5.50    0.50
   2  10   5    4.40    0.40
  -2  10  -5    6.00    0.50
   2  10   5    4.60    0.40
   2 -10  -5    5.90    0.60
  -2  10  -5    5.30    0.70
   2  10   5    4.70    0.60
  -2  10  -5    5.30    0.40
   2  10  -6   41.10    1.30
  -2  10   6   38.30    2.20
  -2  10   6   39.20    1.50
  -2 -10  -6   39.50    1.50
   2 -10   6   40.70    1.40
  -2  10  -6   42.90    1.40
   2 -10  -6   41.70    1.60
  -2  10  -6   42.70    1.40
   2  10   6   40.10    1.50
   2  10   6   42.60    1.40
   2 -10   7    9.80    0.70
  -2  10   7   10.00    0.70
  -2 -10  -7    9.30    0.80
   2  10   7   10.00    0.70
   2 -10  -7   10.50    0.80
  -2  10  -7   10.70    0.70
   2  10   7    9.80    0.70
   2 -10   8    1.80    0.30
  -2 -10  -8    1.80    0.40
  -2  10  -8    1.20    0.30
   2 -10  -8    1.20    0.40
   2  10   8    1.50    0.30
   2 -10   9   10.40    0.70
  -2  10  -9    9.60    0.60
   2 -10  -9   11.90    0.60
  -3  10   0   29.70    1.10
  -3  10   1  331.57    8.50
  -3  10  -1  341.07    8.60
  -3  10   2  103.19    2.90
  -3  10  -2  105.49    3.10
   3  10   2  100.09    2.80
  -3  10   3    1.00    0.30
  -3  10  -3    1.20    0.40
   3  10   3    1.60    0.30
  -3  10   4   16.90    0.80
   3 -10   4   13.30    1.00
  -3  10   4   16.20    0.90
   3  10   4   14.60    0.90
   3  10   4   12.80    0.90
  -3  10  -4   16.70    1.10
   3  10  -5   48.50    1.50
   3 -10   5   49.30    1.60
   3  10  -5   49.00    1.40
  -3  10   5   47.70    1.70
  -3  10   5   47.50    1.60
  -3  10   5   44.80    1.80
   3  10   5   48.10    1.70
  -3  10  -5   47.80    2.10
   3  10   5   47.80    1.80
   3  10   5   46.80    1.50
  -3  10  -5   48.80    1.50
   3  10   5   49.99    1.50
   3 -10  -5   49.30    1.70
  -3  10  -5   49.90    1.60
   3  10   5   51.09    1.60
  -3  10   6   12.50    0.80
   3  10  -6   13.50    0.60
   3  10  -6   11.20    0.80
   3 -10   6   12.10    0.70
  -3  10  -6   13.40    0.70
   3 -10  -6   13.20    0.90
   3  10   6   15.40    0.80
   3  10   6   12.80    0.80
   3  10   6   12.60    0.70
  -3  10  -6   14.40    0.70
   3 -10   7    4.50    0.50
   3 -10  -7    3.60    0.50
   3  10   7    4.80    0.60
   3  10   7    3.80    0.40
  -3  10  -7    3.60    0.40
   3 -10   8   18.20    0.80
  -3  10  -8   17.90    0.80
   3  10   8   16.10    0.80
   3 -10  -8   18.40    0.90
  -3  10  -9    0.60    0.20
   3  10   9    0.80    0.20
   3 -10  -9    1.00    0.30
  -4  10   0  892.01   22.00
  -4  10   1  343.97    8.70
  -4  10  -1  343.37    8.80
  -4  10   2   15.50    0.80
  -4  10  -2   15.30    0.90
   4  10   2   15.20    0.70
  -4  10   3    6.60    0.60
   4  10   3    6.20    0.50
  -4  10  -3    6.40    0.70
   4 -10   4    4.40    0.40
  -4  10   4    4.40    0.60
   4  10  -4    4.00    0.30
   4  10  -4    4.40    0.50
   4  10   4    4.10    0.40
  -4  10  -4    4.20    0.50
  -4  10  -4    5.40    0.50
   4 -10  -4    4.40    0.50
   4  10   4    6.00    0.60
   4  10   4    4.10    0.40
  -4  10  -4    5.30    0.70
   4  10   4    4.70    0.50
  -4  10   5    2.70    0.50
   4  10  -5    3.10    0.30
   4 -10   5    3.10    0.40
   4  10  -5    3.10    0.30
  -4  10   5    3.10    0.50
  -4  10   5    3.40    0.50
   4  10   5    3.10    0.50
   4  10   5    2.80    0.40
  -4  10  -5    3.10    0.40
  -4  10  -5    3.10    0.40
  -4  10  -5    2.60    0.60
   4  10   5    2.50    0.30
   4  10   5    2.90    0.40
   4 -10  -5    2.30    0.50
   4  10   5    2.20    0.40
   4  10  -6    6.80    0.50
   4  10  -6    6.20    0.50
   4 -10   6    7.00    0.60
   4 -10  -6    5.80    0.70
   4  10   6    5.80    0.50
  -4  10  -6    7.30    0.50
   4  10   6    7.70    0.70
   4  10   6    7.50    0.60
   4  10   6    7.00    0.60
  -4  10  -6    8.20    0.60
   4 -10   7   50.39    1.70
   4 -10  -7   50.39    1.80
   4  10   7   48.30    1.60
  -4  10  -7   51.39    1.70
   4  10   7   52.09    1.80
   4 -10   8   12.50    0.70
   4  10   8   13.50    0.70
  -4  10  -8   13.70    0.70
   4 -10  -8   14.60    0.80
   4 -10  -9    0.20    0.30
  -5  10   0   84.89    2.60
  -5  10   1  489.85   12.40
  -5  10  -1  500.35   12.50
  -5  10   2  151.38    4.00
  -5  10  -2  142.19    4.20
   5  10   2  145.19    3.90
  -5  10   3   12.30    0.80
  -5  10  -3   12.90    1.00
   5  10   3   13.30    0.80
  -5  10   4   17.50    1.00
   5  10  -4   17.20    0.70
  -5  10   4   17.30    0.80
   5 -10   4   18.70    0.80
   5  10  -4   16.50    0.70
  -5  10  -4   17.30    0.80
   5  10   4   19.30    0.90
   5  10   4   17.40    0.80
   5  10   4   19.10    0.80
  -5  10  -4   18.10    1.20
   5 -10  -4   16.80    0.90
  -5  10  -4   16.80    0.70
   5  10   4   18.00    1.00
   5 -10   5   34.40    1.20
   5  10  -5   31.90    1.10
   5  10  -5   34.30    1.10
  -5  10   5   33.00    1.50
  -5  10   5   32.00    1.40
  -5  10  -5   33.80    1.30
  -5  10  -5   36.00    1.80
   5  10   5   36.90    1.40
   5  10   5   35.30    1.20
   5 -10  -5   33.50    1.40
   5  10   5   34.00    1.20
   5  10   5   32.50    1.50
   5  10   5   35.10    1.20
  -5  10  -5   33.50    1.10
   5  10  -6  123.19    3.40
   5  10  -6  123.69    3.40
   5 -10   6  127.99    3.50
   5  10   6  127.99    3.50
  -5  10  -6  131.19    3.50
   5  10   6  125.19    3.50
   5  10   6  131.69    3.60
   5  10   6  125.09    3.50
   5 -10  -6  129.39    3.70
   5  10  -7   24.90    1.00
   5 -10   7   26.50    1.10
   5 -10  -7   26.10    1.20
   5  10   7   26.50    1.20
   5  10   7   25.40    1.00
  -5  10  -7   27.40    1.10
   5 -10   8    7.10    0.50
  -5  10  -8    8.30    0.60
   5 -10  -8    8.80    0.70
   5  10   8    7.30    0.60
  -6  10   0  117.09    3.40
  -6  10   1   42.10    1.60
  -6  10  -1   45.00    1.70
  -6  10   2   12.50    0.70
   6  10   2   11.90    0.70
  -6  10  -2   13.00    0.90
  -6  10   3  120.49    3.30
  -6  10  -3  114.39    3.50
   6  10   3  113.69    3.30
  -6  10  -3   93.29    3.40
  -6  10   4   76.19    2.50
   6  10  -4   73.99    2.10
   6 -10   4   73.69    2.20
   6 -10   4   73.99    2.20
   6  10   4   75.59    2.20
   6  10   4   75.19    2.20
  -6  10  -4   74.49    2.20
  -6  10  -4   75.99    2.70
   6  10   4   75.09    2.50
   6 -10  -4   76.19    2.40
   6  10   4   76.49    2.30
   6  10  -5    6.20    0.40
   6 -10   5    6.80    0.60
  -6  10   5    6.30    0.70
   6  10  -5    5.40    0.50
   6  10   5    5.90    0.70
  -6  10  -5    4.60    0.80
  -6  10  -5    5.40    0.50
   6  10   5    5.90    0.50
   6  10   5    4.70    0.50
  -6  10  -5    5.30    0.50
   6 -10  -5    4.90    0.60
   6  10   5    5.90    0.60
   6 -10   6   23.60    1.00
   6  10  -6   22.00    0.90
   6 -10  -6   23.40    1.20
   6  10   6   24.70    1.10
   6  10   6   22.10    1.00
   6  10   6   23.10    1.00
  -6  10  -6   25.60    1.10
   6  10   6   22.20    1.00
   6 -10   7    4.70    0.50
   6  10  -7    5.50    0.40
  -6  10  -7    6.50    0.50
   6  10   7    6.00    0.60
   6  10   7    4.30    0.40
   6 -10  -7    6.00    0.60
   6  10   7    4.70    0.40
   6 -10   8    4.60    0.40
   6 -10  -8    4.30    0.50
  -6  10  -8    3.80    0.40
   6  10   8    4.10    0.40
   6  10   8    3.20    0.40
  -7  10   0   19.30    1.00
  -7  10   1   84.19    2.60
  -7  10  -1   80.69    2.60
  -7  10   2   51.39    1.80
   7  10   2   50.29    1.70
  -7  10  -2   51.69    2.00
   7 -10   3    8.30    0.60
   7 -10   3    7.50    0.50
   7  10  -3    5.50    0.40
  -7  10   3    7.30    0.70
   7 -10  -3    6.60    0.60
   7  10   3    7.50    0.50
   7  10   3    7.80    0.50
  -7  10  -3    8.20    0.90
  -7  10  -3    7.00    0.60
   7  10   3    7.30    0.70
   7 -10   4    8.70    0.60
   7  10  -4    7.80    0.50
  -7  10   4    8.60    0.80
   7 -10   4    8.00    0.60
   7  10   4    7.70    0.60
   7  10   4    8.00    0.60
  -7  10  -4    8.30    0.60
   7  10   4    7.20    0.70
   7  10   4    8.70    0.70
   7 -10  -4    7.80    0.70
  -7  10  -4    8.70    1.00
   7  10  -5   28.50    1.00
   7 -10   5   28.20    1.10
   7 -10   5   28.00    1.10
   7  10   5   28.70    1.20
  -7  10  -5   28.30    1.20
   7 -10  -5   28.90    1.30
   7  10   5   29.30    1.10
   7  10   5   27.80    1.10
   7 -10   6    5.70    0.50
   7 -10   6    5.80    0.60
   7  10  -6    4.60    0.40
   7  10   6    4.70    0.50
  -7  10  -6    6.30    0.60
   7 -10  -6    4.50    0.60
   7  10   6    4.80    0.50
   7  10   6    6.30    0.60
   7  10   6    4.90    0.50
   7  10  -7    0.50    0.30
   7 -10   7    0.10    0.30
  -7  10  -7   -0.10    0.30
   7  10   7    0.40    0.30
   7  10   7    0.30    0.30
   7  10   7    0.30    0.30
   7 -10  -7    0.40    0.40
   7 -10   8    8.50    0.60
   7 -10   8   10.10    0.50
  -7  10  -8   11.70    0.60
   7 -10  -8    9.90    0.60
   7  10   8   10.50    0.50
   7  10   8   10.70    0.60
  -8  10   0  319.47    8.40
  -8  10   1   71.69    2.30
  -8  10  -1   70.29    2.40
  -8  10   2    1.00    0.40
   8 -10   2    1.30    0.30
   8  10  -2    0.30    0.20
  -8  10  -2    0.40    0.30
   8 -10  -2    1.40    0.40
  -8  10  -2    1.60    0.50
   8 -10   3   29.10    1.10
  -8  10   3   30.60    1.30
   8  10  -3   27.20    0.90
   8 -10   3   27.80    1.10
   8 -10  -3   28.70    1.20
  -8  10  -3   29.70    1.10
   8  10   3   28.60    1.10
   8  10   3   28.20    1.10
  -8  10  -3   28.10    1.50
   8  10   3   27.90    1.30
   8 -10   4    2.10    0.40
  -8  10   4    2.50    0.50
   8 -10   4    2.80    0.40
   8  10  -4    3.30    0.40
   8  10   4    3.30    0.50
   8  10   4    3.30    0.40
   8  10   4    2.90    0.60
  -8  10  -4    3.10    0.70
  -8  10  -4    3.00    0.50
   8 -10  -4    2.20    0.50
   8  10   4    3.20    0.40
   8 -10   5    3.60    0.40
   8 -10   5    3.30    0.40
   8  10  -5    3.50    0.40
   8  10   5    3.40    0.40
  -8  10  -5    2.60    0.40
   8  10   5    2.60    0.50
   8 -10  -5    4.20    0.60
   8  10   5    2.30    0.40
   8  10  -6    6.90    0.60
   8 -10   6    7.30    0.60
   8 -10   6    6.80    0.60
   8  10   6    6.80    0.60
   8  10   6    7.70    0.60
   8  10   6    7.50    0.60
   8 -10  -6    5.70    0.60
  -8  10  -6    7.00    0.60
   8  10  -7   20.20    0.80
   8 -10   7   22.20    0.90
   8  10   7   18.70    0.80
   8  10   7   20.40    0.80
  -8  10  -7   21.10    0.90
   8  10   7   20.40    1.00
   8 -10  -7   20.20    1.00
   8 -10   8    7.80    0.50
   8 -10   8    6.90    0.40
   8 -10  -8    7.80    0.50
   8  10   8    7.90    0.40
   8  10   8    7.90    0.50
  -8  10  -8    8.30    0.50
  -9  10   0   35.30    1.40
  -9  10   0   39.10    1.60
   9 -10   1   52.79    1.70
   9  10  -1   50.59    1.50
   9 -10   1   51.39    1.60
  -9  10   1   54.79    1.90
   9 -10  -1   51.89    1.70
  -9  10  -1   52.39    1.70
   9  10   1   55.89    2.00
  -9  10  -1   54.69    2.00
   9 -10   2   14.00    0.70
   9 -10   2   13.10    0.70
  -9  10   2   15.30    0.90
   9  10  -2   14.60    0.60
   9 -10   2   14.00    0.70
   9  10   2   14.30    0.70
  -9  10  -2   15.50    1.10
  -9  10  -2   15.10    0.80
  -9  10   3   45.20    1.70
   9  10  -3   45.40    1.40
   9 -10   3   46.00    1.50
   9 -10   3   44.50    1.50
   9  10   3   44.10    1.70
   9  10   3   44.10    1.50
   9  10   3   44.80    1.50
  -9  10  -3   45.80    1.60
  -9  10  -3   47.20    2.00
   9 -10  -3   45.10    1.60
   9 -10   4   40.50    1.40
   9  10  -4   42.10    1.30
   9 -10   4   42.50    1.40
  -9  10   4   40.00    1.70
  -9  10  -4   40.10    1.50
  -9  10  -4   39.10    1.90
   9  10   4   41.50    1.40
   9 -10  -4   42.10    1.60
   9  10   4   38.60    1.50
   9  10   4   40.20    1.40
   9 -10   5    0.60    0.30
   9 -10   5    1.40    0.30
   9  10  -5    1.00    0.30
  -9  10  -5    1.10    0.40
   9  10   5    1.50    0.40
   9 -10  -5    0.40    0.40
   9  10   5    0.60    0.30
   9  10   5    1.20    0.40
   9 -10   6    3.80    0.40
   9 -10   6    4.40    0.40
   9  10  -6    4.80    0.40
   9  10   6    3.70    0.40
   9 -10  -6    3.60    0.50
   9  10   6    4.60    0.50
  -9  10  -6    5.10    0.50
   9  10   6    4.00    0.40
   9  10  -7    2.20    0.30
   9 -10   7    1.60    0.30
   9 -10   7    2.20    0.30
   9  10   7    2.10    0.40
   9 -10  -7    1.40    0.40
  -9  10  -7    2.00    0.40
   9  10   7    1.80    0.30
   9 -10   8    5.70    0.50
  -9  10  -8    6.50    0.40
   9  10   8    5.70    0.40
   9 -10  -8    5.10    0.40
   9  10   8    5.70    0.40
 -10  10   0   89.49    2.60
  10  10   0   83.89    2.70
  10 -10   0   88.69    2.50
 -10  10   0   92.39    2.90
  10 -10   1   86.49    2.50
  10 -10   1   91.29    2.60
 -10  10   1   93.19    2.80
  10  10  -1   88.19    2.40
  10 -10   1   87.89    2.60
  10  10   1   89.99    2.50
  10 -10  -1   86.19    2.60
 -10  10  -1   89.89    2.60
 -10  10  -1   89.99    2.90
  10 -10   2   82.29    2.40
 -10  10   2   88.19    2.70
  10 -10   2   81.89    2.40
  10 -10   2   83.29    2.40
  10  10  -2   86.89    2.30
  10  10   2   85.29    2.40
 -10  10  -2   81.49    2.90
  10 -10  -2   83.99    2.50
 -10  10  -2   84.99    2.50
 -10  10   3  230.58    6.50
  10  10  -3  250.87    6.10
  10 -10   3  238.68    6.20
  10 -10   3  242.28    6.20
  10  10   3  242.78    6.20
  10  10   3  242.78    6.20
 -10  10  -3  236.28    6.30
 -10  10  -3  233.18    6.80
  10 -10  -3  240.88    6.40
  10 -10   4  136.69    3.80
  10  10  -4  141.39    3.70
  10 -10   4  137.29    3.80
  10  10   4  139.39    3.80
 -10  10  -4  136.09    3.90
  10  10   4  138.49    3.80
  10 -10  -4  143.39    4.00
  10 -10   5   30.20    1.20
  10 -10   5   31.90    1.20
  10  10  -5   30.20    1.10
 -10  10  -5   31.00    1.20
  10 -10  -5   29.70    1.30
  10  10   5   30.60    1.20
  10  10   5   31.80    1.30
  10  10   5   32.80    1.20
  10 -10   6   28.50    1.10
  10  10  -6   28.40    1.00
  10 -10   6   29.60    1.10
  10  10   6   29.00    1.10
 -10  10  -6   30.30    1.10
  10 -10  -6   29.30    1.20
  10  10   6   28.30    1.20
  10  10   6   28.70    1.10
  10 -10   7    8.60    0.50
  10 -10   7    9.00    0.60
  10  10  -7    8.90    0.50
  10 -10   7    8.20    0.50
  10  10   7    8.50    0.60
  10 -10  -7    9.10    0.60
 -10  10  -7    9.40    0.60
  10  10   7    8.90    0.50
  10 -10  -7    8.90    0.60
 -11  10   0   12.20    1.00
  11  10   0   12.60    0.70
 -11  10   0   13.00    0.80
  11 -10   1   11.50    0.70
 -11  10   1   12.10    0.80
  11 -10   1   11.40    0.60
  11 -10   1   11.70    0.70
  11  10  -1   12.50    0.60
 -11  10   1   11.60    0.90
  11  10   1   11.60    0.70
 -11  10  -1   12.60    0.80
 -11  10  -1   10.60    1.00
 -11  10   2   10.60    0.90
  11 -10   2   12.00    0.70
  11  10  -2   12.20    0.60
  11 -10   2   12.10    0.70
  11 -10   2   12.40    0.70
  11  10   2   13.30    0.70
 -11  10  -2   11.20    1.10
 -11  10  -2   12.40    0.80
  11 -10  -2   13.10    0.80
  11 -10   3   12.60    0.80
  11  10  -3   14.20    0.70
  11 -10   3   13.60    0.80
  11 -10   3   13.40    0.80
  11  10   3   14.00    0.80
  11 -10  -3   13.70    0.90
  11  10   3   12.90    0.80
 -11  10  -3   13.20    0.80
  11  10  -4    1.80    0.30
  11 -10   4    1.30    0.30
  11 -10   4    1.40    0.40
  11  10   4    1.50    0.40
  11  10   4    2.00    0.40
 -11  10  -4    1.60    0.40
  11 -10  -4    1.30    0.40
  11  10  -5    1.90    0.30
  11 -10   5    1.60    0.30
  11 -10   5    2.40    0.40
  11  10   5    1.60    0.30
  11  10   5    2.40    0.40
  11  10   5    2.00    0.40
  11 -10  -5    2.40    0.50
 -11  10  -5    2.70    0.40
  11 -10  -5    2.40    0.50
  11  10  -6    2.00    0.30
  11 -10   6    2.20    0.30
  11 -10   6    1.90    0.30
  11  10   6    1.20    0.40
  11  10   6    1.50    0.30
  11  10   6    1.60    0.30
  11 -10  -6    2.60    0.40
 -11  10  -6    1.70    0.30
  11 -10   7    0.60    0.20
  11 -10   7    1.20    0.20
  11  10  -7    0.50    0.20
  11 -10   7    0.70    0.20
  11  10   7    1.20    0.30
  11  10   7    0.80    0.20
 -11  10  -7    0.60    0.20
  11 -10  -7    0.90    0.30
 -12  10   0   37.40    1.60
  12  10   0   37.90    1.40
  12 -10   0   38.40    1.40
  12 -10   0   37.30    1.40
 -12  10   0   38.40    1.40
 -12  10   1   14.70    0.90
 -12  10   1   12.90    0.90
  12 -10   1   14.10    0.80
  12 -10   1   13.00    0.80
 -12  10  -1   12.10    1.00
  12  10   1   15.10    0.80
 -12  10  -1   11.50    0.80
  12 -10   2    9.90    0.70
  12 -10   2   10.50    0.70
 -12  10   2   10.00    0.80
  12  10  -2   10.00    0.50
 -12  10  -2    9.30    0.70
  12  10   2    9.60    0.70
  12 -10  -2    8.80    0.70
  12 -10   3   11.10    0.80
  12 -10   3   11.90    0.70
  12 -10   3   11.50    0.70
  12  10  -3   11.20    0.60
 -12  10  -3   10.80    0.80
  12  10   3   12.90    0.70
  12 -10  -3   11.00    0.80
  12  10   3   13.00    0.70
  12  10  -4    3.40    0.40
  12 -10   4    2.00    0.40
  12 -10   4    2.70    0.40
 -12  10  -4    2.60    0.40
  12 -10  -4    2.80    0.50
  12  10   4    3.50    0.40
  12  10   4    2.90    0.40
  12  10  -5    4.80    0.40
  12 -10   5    6.10    0.50
  12 -10   5    7.50    0.50
 -12  10  -5    4.40    0.50
  12  10   5    4.70    0.50
  12  10   5    5.80    0.50
  12 -10  -5    5.30    0.60
  12 -10   6    4.20    0.40
  12  10  -6    4.30    0.40
  12 -10   6    3.20    0.30
  12  10   6    4.20    0.40
  12  10   6    4.30    0.40
  12  10   6    4.30    0.40
 -12  10  -6    4.10    0.40
  12 -10  -6    4.90    0.50
  12 -10   7    5.00    0.40
  12  10  -7    4.30    0.30
  12  10   7    4.80    0.40
  12 -10  -7    4.20    0.40
 -13  10   0    7.80    0.70
  13 -10   0    9.10    0.70
  13 -10   0    8.60    0.70
  13  10   0    9.70    0.70
 -13  10   1   31.10    1.30
  13 -10   1   33.80    1.30
  13 -10   1   32.20    1.30
 -13  10  -1   32.50    1.30
  13  10   1   31.60    1.20
  13  10  -2    2.10    0.30
  13 -10   2    1.90    0.40
  13 -10   2    1.10    0.40
 -13  10   2    2.30    0.50
 -13  10  -2    2.20    0.40
  13 -10  -2    1.90    0.40
  13  10   2    1.70    0.40
  13 -10   3    7.20    0.60
  13 -10   3    8.00    0.70
 -13  10   3    7.70    0.70
  13  10  -3    8.40    0.50
  13  10   3    7.10    0.70
  13 -10  -3    9.00    0.70
  13  10   3    8.10    0.60
 -13  10  -3    8.10    0.60
  13  10  -4    0.80    0.30
  13 -10   4    0.10    0.30
  13  10   4    0.40    0.30
 -13  10  -4    0.00    0.30
  13  10   4    0.70    0.30
  13 -10  -4    0.60    0.40
  13 -10   5    2.40    0.30
  13  10  -5    1.50    0.30
  13 -10  -5    1.90    0.40
  13  10   5    2.40    0.30
  13  10   5    2.00    0.30
 -13  10  -5    2.00    0.30
  13 -10   6    2.80    0.30
  13  10  -6    2.90    0.30
  13  10   6    3.20    0.30
 -13  10  -6    2.50    0.30
  13  10   6    2.50    0.30
  13 -10  -6    2.90    0.40
  14 -10   0   18.30    1.00
 -14  10   0   17.50    1.00
  14 -10   0   19.70    1.00
  14  10   0   19.00    0.90
  14 -10   1   28.90    1.20
  14 -10   1   27.30    1.10
  14  10   1   26.20    1.10
  14 -10  -1   27.30    1.20
 -14  10  -1   26.00    1.10
  14 -10  -1   28.20    1.20
  14 -10   2    4.20    0.50
  14 -10   2    4.50    0.50
  14  10   2    4.70    0.50
  14 -10  -2    4.90    0.50
 -14  10  -2    3.60    0.50
  14 -10   3    2.80    0.40
  14  10  -3    3.40    0.30
  14 -10   3    3.00    0.40
  14  10   3    2.90    0.40
  14 -10  -3    2.80    0.40
 -14  10  -3    3.40    0.40
  14  10  -4    2.70    0.30
  14 -10   4    2.80    0.40
  14 -10  -4    2.60    0.40
  14  10   4    2.70    0.40
  14  10   4    3.10    0.40
  14  10  -5    5.00    0.40
  14 -10   5    5.50    0.40
  14  10   5    5.40    0.40
  14  10   5    5.60    0.40
  14 -10  -5    5.50    0.50
  14 -10   6    1.30    0.30
  14  10  -6    1.20    0.30
  14 -10   6    1.50    0.30
  14  10   6    1.30    0.20
  14 -10  -6    2.00    0.50
  15 -10   0    4.60    0.50
  15 -10   0    4.60    0.60
  15  10   0    4.80    0.50
  15 -10   1   17.80    0.90
  15 -10   1   18.60    0.90
  15 -10  -1   20.20    1.00
  15  10   1   17.70    0.90
  15 -10  -1   18.70    0.90
  15 -10   2   16.60    0.80
  15 -10   2   14.50    0.80
  15 -10  -2   14.90    0.80
  15 -10  -2   13.50    0.90
  15 -10  -2   14.10    0.80
  15  10   2   15.20    0.80
  15 -10   3    0.20    0.30
  15 -10   3    0.10    0.30
  15 -10  -3   -0.10    0.30
  15  10   3    0.10    0.30
  15 -10  -3    0.10    0.30
  15 -10  -3    0.00    0.30
  15  10  -4    8.40    0.50
  15 -10   4    7.40    0.70
  15 -10   4    9.20    0.60
  15  10   4    8.40    0.60
  15  10   4    7.30    0.50
  15 -10  -4    8.10    0.60
  15 -10  -4    8.70    0.60
  15  10  -5    2.30    0.30
  15 -10   5    2.30    0.30
  15 -10  -5    3.00    0.30
  15  10   5    2.50    0.30
  15  10   5    2.60    0.30
  15 -10  -5    2.60    0.30
  15 -10  -5    2.70    0.30
  16  10   0   -0.30    0.30
  16 -10   0    0.30    0.30
  16 -10   0   -0.20    0.30
  16 -10   1    3.00    0.40
  16 -10   1    3.40    0.50
  16  10   1    3.20    0.40
  16 -10  -1    3.40    0.50
  16 -10  -1    3.50    0.40
  16 -10   2    2.80    0.40
  16 -10   2    2.00    0.40
  16  10   2    2.70    0.40
  16 -10  -2    3.10    0.40
  16 -10  -2    3.20    0.40
  16 -10  -2    2.60    0.40
  16 -10   3    3.40    0.40
  16 -10   3    2.70    0.40
  16 -10  -3    2.30    0.40
  16 -10  -3    3.20    0.40
  16 -10  -3    3.20    0.40
  16  10   3    2.90    0.30
  16 -10   4    2.70    0.30
  16 -10  -4    2.80    0.40
  16 -10  -4    2.10    0.30
  16  10   4    2.50    0.30
  16 -10  -4    2.90    0.30
  17 -10   0    0.00    0.30
  17 -10   0    0.10    0.30
  17  10   0    0.10    0.20
  17 -10   1    4.00    0.40
  17 -10   1    4.70    0.40
  17  10   1    3.40    0.40
  17 -10  -1    5.10    0.50
  17 -10  -1    4.20    0.40
  17 -10   2    1.00    0.30
  17 -10   2    0.70    0.30
  17 -10  -2    0.90    0.30
  17  10   2    0.50    0.30
  17 -10  -2    0.90    0.30
  17 -10   3    1.50    0.30
  17 -10   3    1.50    0.30
  17 -10  -3    1.80    0.30
  17 -10  -3    1.60    0.30
  17  10   3    1.50    0.30
  17 -10  -3    0.70    0.40
  18 -10   0   -0.10    0.20
  18  10   0   -0.50    0.30
  18 -10   0    0.20    0.20
  18 -10   1    1.10    0.20
  18 -10   1    0.40    0.30
  18  10   1    0.50    0.20
  18 -10  -1    0.80    0.20
  18 -10  -1    0.80    0.30
  18 -10   2    0.20    0.30
  18 -10   2    0.20    0.20
  18 -10  -2    0.20    0.20
   0  11   0    1.90    0.30
   0  11  -1   44.20    1.50
   0  11   1   44.90    1.40
   0  11   2   35.50    1.20
   0  11   2   33.70    1.20
   0  11  -2   33.80    1.30
   0  11  -3  315.57    8.30
   0  11   3  318.27    8.10
   0  11   3  316.57    8.10
   0  11   4  146.39    3.90
   0  11   4  152.48    4.10
   0  11  -4  145.39    3.90
   0  11  -4  149.49    4.40
   0  11   4  151.08    4.10
   0  11   4  149.88    4.10
   0 -11  -5   17.80    0.90
   0  11   5   17.20    0.90
   0  11   5   17.00    0.80
   0  11  -5   16.00    1.10
   0  11   5   17.10    1.00
   0  11  -5   17.30    0.70
   0  11  -5   14.80    0.70
   0 -11   5   15.90    0.80
   0  11   5   15.80    0.90
   0 -11  -6    7.50    0.70
   0 -11   6    5.60    0.50
   0  11  -6    6.50    0.50
   0  11  -6    6.60    0.60
   0  11   6    5.40    0.60
   0  11  -7   22.70    0.90
   0 -11   7   22.40    1.00
   0  11   7   21.70    1.00
   0 -11  -7   24.50    1.10
   0  11  -8   -0.20    0.20
   0 -11  -8    0.50    0.30
   0  11   8    0.00    0.30
   0 -11   8   -0.10    0.20
   0  11   9    1.70    0.30
  -1  11   0   11.60    0.70
   1  11   0   11.00    0.60
   1  11  -1  100.79    2.80
  -1  11   1  101.59    2.80
  -1  11  -1  102.59    2.90
   1  11   1  100.89    2.70
  -1  11   2   14.50    0.60
   1  11  -2   14.80    0.80
  -1  11   2   14.30    0.70
  -1  11  -2   12.90    0.80
   1  11   2   13.80    0.70
  -1  11   3   40.60    1.40
  -1  11   3   41.00    1.40
   1  11  -3   40.00    1.50
  -1  11  -3   38.00    1.50
   1  11   3   38.50    1.40
   1  11   3   38.90    1.40
  -1  11   4   60.39    2.00
  -1  11   4   56.39    1.90
   1  11  -4   60.69    1.70
  -1  11   4   61.49    2.00
  -1  11   4   61.69    1.80
   1  11  -4   60.19    2.20
   1  11   4   57.29    2.00
   1  11   4   61.09    1.80
   1  11   4   60.29    1.90
   1  11   4   62.89    2.00
  -1  11  -4   59.89    1.70
  -1  11  -4   59.99    2.20
   1  11   4   60.09    1.90
  -1 -11  -5    1.00    0.40
   1  11  -5    0.50    0.50
   1  11  -5    0.40    0.20
  -1  11   5    0.20    0.30
  -1  11   5    0.30    0.30
   1 -11   5    0.20    0.30
  -1  11   5    0.40    0.30
  -1  11  -5    0.40    0.20
  -1  11  -5    0.30    0.40
   1  11   5    0.30    0.30
  -1  11  -5    0.20    0.30
   1  11   5    0.20    0.30
   1  11   5    0.80    0.40
   1 -11  -5    0.50    0.40
   1  11   5    0.50    0.40
   1 -11   6   34.70    1.30
  -1  11   6   35.50    1.40
  -1 -11  -6   35.80    1.40
   1  11  -6   38.60    1.20
  -1  11  -6   36.70    1.30
  -1  11  -6   37.40    1.30
  -1 -11   6   36.70    1.40
   1  11   6   36.10    1.40
   1 -11  -6   37.70    1.50
   1  11   6   38.80    1.30
   1 -11   7    3.20    0.40
  -1 -11  -7    3.30    0.50
  -1  11   7    3.30    0.50
   1 -11  -7    2.60    0.50
  -1  11  -7    3.70    0.40
   1  11   7    3.20    0.50
  -1  11   8    4.70    0.40
  -1 -11  -8    4.30    0.50
   1 -11   8    3.70    0.40
   1 -11  -8    3.40    0.50
  -1  11  -8    4.10    0.40
   1  11   8    3.20    0.40
  -1  11   9    1.40    0.30
   1  11   9    2.40    0.30
  -2  11   0    2.20    0.40
  -2  11   1   40.90    1.40
  -2  11  -1   41.30    1.50
  -2  11   2   45.90    1.50
  -2  11  -2   48.10    1.70
  -2  11   3   52.59    1.70
  -2  11   3   52.19    1.70
   2  11   3   50.99    1.60
  -2  11  -3   50.39    1.90
   2  11   3   52.49    1.70
   2 -11   4   59.19    1.80
   2  11  -4   59.99    1.70
  -2  11   4   61.39    2.00
  -2  11   4   60.79    1.90
  -2  11   4   63.29    2.00
   2  11   4   58.79    2.00
   2 -11  -4   58.99    1.90
   2  11   4   60.39    1.90
  -2  11  -4   64.59    2.30
   2  11   4   58.89    1.80
  -2  11  -4   59.39    1.80
   2  11   4   60.59    1.80
  -2  11  -4   63.09    1.80
   2  11   4   61.29    2.20
  -2  11   5   15.00    0.90
  -2  11   5   15.40    0.80
   2  11  -5   14.40    0.70
  -2  11   5   14.20    0.90
   2 -11   5   14.50    0.70
   2  11   5   13.20    0.70
   2 -11  -5   14.80    0.90
  -2  11  -5   15.40    0.80
  -2  11  -5   14.90    0.70
   2  11   5   12.90    1.00
  -2  11  -5   14.10    1.10
   2  11   5   16.10    0.90
   2  11   5   14.50    0.70
   2 -11   6   11.50    0.70
  -2  11   6   11.20    0.80
  -2 -11  -6   11.40    0.80
   2  11  -6   10.70    0.60
   2  11   6   11.60    0.80
   2 -11  -6   10.60    0.80
  -2  11  -6   10.70    0.70
   2  11   6   11.50    0.70
  -2  11  -6   11.90    0.60
  -2 -11  -7   28.00    1.20
   2 -11   7   30.50    1.20
  -2  11   7   29.80    1.20
   2  11   7   30.40    1.20
  -2  11  -7   29.50    1.10
   2 -11  -7   30.70    1.30
   2 -11   8    3.90    0.40
  -2 -11  -8    4.00    0.50
   2 -11  -8    3.50    0.50
  -2  11  -8    3.80    0.40
   2  11   8    3.00    0.40
   2  11   9    0.40    0.20
  -3  11   0  200.58    5.30
  -3  11   1   18.10    0.80
  -3  11  -1   18.30    0.90
  -3  11   2    5.90    0.50
  -3  11  -2    5.80    0.60
  -3  11   3   48.40    1.70
   3  11   3   48.00    1.60
  -3  11  -3   49.80    1.90
   3 -11   4   16.20    0.80
  -3  11   4   17.20    0.90
   3  11  -4   16.00    0.70
  -3  11   4   15.40    0.80
  -3  11   4   17.20    0.90
   3  11  -4   16.30    0.70
   3  11   4   17.10    0.90
   3 -11  -4   17.20    0.90
   3  11   4   17.80    0.70
  -3  11  -4   17.30    0.80
   3  11   4   18.20    0.80
   3  11   4   16.80    0.80
  -3  11  -4   17.60    1.20
  -3  11  -4   16.80    0.70
  -3  11   5   16.20    0.90
   3  11  -5   17.90    0.70
   3  11  -5   17.10    0.70
  -3  11   5   18.40    1.00
   3 -11   5   18.10    0.80
  -3  11   5   17.80    1.00
  -3  11  -5   17.50    1.20
   3  11   5   16.00    1.00
   3  11   5   17.40    0.80
  -3  11  -5   17.50    0.80
   3 -11  -5   17.90    1.00
  -3  11  -5   18.60    0.80
   3  11   5   17.10    0.80
   3  11   5   17.70    0.80
   3  11   5   19.30    1.00
   3  11  -6    2.80    0.30
   3 -11   6    3.00    0.40
  -3  11   6    4.10    0.50
   3  11   6    2.70    0.40
  -3  11  -6    2.70    0.40
   3 -11  -6    1.90    0.50
  -3  11  -6    2.20    0.30
   3  11   6    2.50    0.50
   3 -11   7    5.30    0.50
   3 -11  -7    5.20    0.60
   3  11   7    6.50    0.60
   3  11   7    5.90    0.50
  -3  11  -7    4.90    0.50
   3 -11   8    2.50    0.30
   3  11   8    1.50    0.30
   3 -11  -8    2.30    0.40
  -3  11  -8    2.50    0.30
  -4  11   0  283.27    7.40
  -4  11   1  405.06   10.40
  -4  11  -1  419.36   10.50
  -4  11   2   82.19    2.50
  -4  11  -2   83.99    2.60
  -4  11   3   82.09    2.50
  -4  11  -3   83.49    2.80
   4  11   3   84.69    2.50
  -4  11   4   21.40    1.00
  -4  11   4   19.50    1.00
   4  11  -4   19.90    0.80
   4  11  -4   19.30    0.80
  -4  11   4   20.80    0.90
   4 -11   4   19.20    0.80
  -4  11  -4   20.80    1.30
   4  11   4   22.30    1.00
  -4  11  -4   19.90    0.90
   4  11   4   20.60    1.10
   4 -11  -4   18.90    0.90
  -4  11  -4   20.10    0.80
   4  11   4   19.80    0.80
   4  11   4   20.40    0.80
  -4  11   5   14.20    0.90
   4  11  -5   13.20    0.60
  -4  11   5   13.70    0.90
  -4  11   5   12.90    0.80
   4 -11   5   14.90    0.80
   4  11  -5   14.20    0.60
   4  11   5   14.30    0.70
  -4  11  -5   14.50    0.70
   4  11   5   13.40    1.00
   4 -11  -5   13.40    0.90
   4  11   5   14.70    0.70
   4  11   5   14.70    0.70
   4  11   5   14.90    0.90
  -4  11  -5   12.50    0.70
  -4  11  -5   14.30    1.20
   4  11  -6   98.49    2.70
  -4  11   6   95.09    2.90
   4 -11   6  103.69    2.90
   4  11  -6   94.09    2.70
   4  11   6  105.19    3.00
  -4  11  -6  102.49    2.80
  -4  11  -6  103.49    2.90
   4  11   6  100.79    2.80
   4 -11   7   44.20    1.50
   4  11   7   43.30    1.60
   4  11   7   43.50    1.40
  -4  11  -7   43.80    1.50
   4 -11  -7   42.50    1.60
   4 -11   8    2.60    0.40
   4  11   8    2.50    0.40
   4 -11  -8    2.00    0.40
  -4  11  -8    2.90    0.30
  -5  11   0  160.78    4.50
  -5  11   1   53.19    1.80
  -5  11  -1   53.89    1.90
  -5  11   2   15.20    0.80
  -5  11  -2   15.40    0.90
  -5  11   3   44.20    1.60
   5 -11   3   40.50    1.40
   5  11   3   44.20    1.60
  -5  11  -3   44.80    1.90
  -5  11  -3   43.00    1.70
   5 -11  -3   40.70    1.80
   5  11  -4   41.60    1.30
  -5  11   4   41.00    1.40
  -5  11   4   43.30    1.60
   5  11  -4   39.70    1.30
   5 -11   4   41.90    1.40
   5  11   4   31.40    1.70
   5  11   4   42.40    1.40
   5 -11  -4   43.10    1.50
   5  11   4   41.70    1.50
   5  11   4   41.30    1.40
  -5  11  -4   39.60    1.30
  -5  11  -4   42.00    1.40
  -5  11  -4   43.10    1.90
   5  11   4   40.40    1.60
  -5  11   5   49.60    1.80
   5  11  -5   48.30    1.50
  -5  11   5   48.60    1.70
   5 -11   5   48.80    1.60
  -5  11   5   47.20    1.90
   5  11  -5   48.00    1.50
   5  11   5   49.40    1.60
  -5  11  -5   49.99    2.20
  -5  11  -5   49.80    1.50
   5  11   5   51.79    1.80
   5  11   5   47.20    1.90
   5 -11  -5   48.50    1.80
  -5  11  -5   49.99    1.60
   5  11   5   51.99    1.60
   5  11  -6   36.90    1.20
   5  11  -6   37.20    1.20
   5 -11   6   37.60    1.40
   5 -11  -6   39.40    1.50
  -5  11  -6   36.80    1.30
  -5  11  -6   40.60    1.40
   5  11   6   38.60    1.50
   5  11   6   37.80    1.30
   5  11   6   38.60    1.30
   5  11   6   38.10    1.30
   5  11  -7    7.30    0.50
   5 -11   7    8.20    0.60
   5  11   7    8.30    0.70
   5  11   7    8.10    0.60
   5 -11  -7    8.00    0.70
  -5  11  -7    8.20    0.60
   5 -11   8    5.90    0.50
   5  11   8    6.70    0.50
  -5  11  -8    6.60    0.50
   5 -11  -8    6.50    0.50
   5  11   8    6.30    0.50
  -6  11   0   23.50    1.10
  -6  11   1   16.60    0.90
  -6  11  -1   20.80    1.10
  -6  11   2    8.00    0.70
  -6  11  -2    7.40    0.80
   6 -11   3   14.60    0.70
   6  11  -3   14.70    0.60
  -6  11   3   15.10    1.00
   6  11   3   15.60    0.70
  -6  11  -3   14.70    0.80
   6  11   3   16.10    1.00
   6  11   3   14.50    0.70
  -6  11  -3   15.70    1.10
   6 -11  -3   14.80    0.80
  -6  11   4   15.80    1.00
   6  11  -4   15.40    0.70
  -6  11   4   14.80    0.80
   6  11  -4   14.10    0.70
   6 -11   4   15.20    0.80
  -6  11  -4   16.60    1.20
   6  11   4   15.80    1.00
   6  11   4   14.50    0.70
   6  11   4   16.90    0.90
  -6  11  -4   15.40    0.80
   6 -11  -4   15.80    0.90
   6  11   4   15.50    0.80
   6 -11   5    1.50    0.40
   6  11  -5    1.10    0.30
   6  11  -5    1.10    0.20
   6 -11  -5    1.00    0.40
   6  11   5    1.00    0.30
  -6  11  -5    1.60    0.30
   6  11   5    1.30    0.40
  -6  11  -5    1.70    0.40
   6  11   5    0.70    0.30
   6 -11   6    0.10    0.30
   6  11  -6   -0.30    0.20
   6  11  -6    0.10    0.20
   6  11   6    0.40    0.30
   6 -11  -6   -0.30    0.40
  -6  11  -6   -0.50    0.30
   6  11   6    0.10    0.40
   6  11   6    0.30    0.30
   6  11   6    0.60    0.30
   6  11  -7    6.60    0.50
   6 -11   7    9.00    0.60
   6  11   7    8.20    0.60
   6 -11  -7    7.70    0.70
   6  11   7    7.30    0.70
  -6  11  -7    8.00    0.60
   6 -11   8    0.10    0.20
  -6  11  -8    0.30    0.20
   6  11   8    0.10    0.20
   6  11   8   -0.10    0.20
   6 -11  -8    0.50    0.30
  -7  11   0   34.10    1.50
  -7  11   1   11.90    0.80
  -7  11  -1   12.50    0.90
   7  11  -2    1.90    0.30
  -7  11   2    2.10    0.50
   7 -11   2    1.20    0.30
  -7  11  -2    1.60    0.30
   7 -11  -2    1.10    0.30
  -7  11  -2    1.20    0.50
   7 -11   3    7.20    0.50
   7 -11   3    7.20    0.60
  -7  11   3    8.10    0.70
   7  11  -3    7.00    0.50
  -7  11   3    6.50    0.60
   7  11   3    7.30    0.60
   7 -11  -3    8.10    0.70
  -7  11  -3    6.90    0.60
   7  11   3    7.80    0.50
   7  11   3    7.10    0.50
  -7  11  -3    6.10    0.80
   7 -11   4    1.90    0.40
   7  11  -4    2.60    0.30
   7 -11   4    2.10    0.40
  -7  11   4    1.80    0.50
   7  11   4    1.80    0.40
   7  11   4    1.50    0.40
   7  11   4    1.60    0.50
   7  11   4    1.90    0.40
  -7  11  -4    2.60    0.60
   7 -11  -4    2.20    0.50
  -7  11  -4    2.20    0.40
   7 -11   5    9.70    0.70
   7  11  -5    8.30    0.50
  -7  11  -5    9.10    0.70
   7 -11  -5    9.00    0.80
   7  11   5    9.00    0.60
   7  11   5    9.50    0.80
   7  11   5    9.50    0.60
   7  11  -6    0.00    0.30
   7 -11   6    0.30    0.30
   7 -11  -6    0.40    0.40
   7  11   6    0.20    0.30
   7  11   6    0.30    0.30
   7  11   6    0.60    0.40
  -7  11  -6    0.20    0.30
   7 -11   7    1.80    0.40
   7  11  -7    1.00    0.30
   7 -11  -7    2.00    0.40
   7  11   7    1.10    0.40
   7  11   7    2.30    0.40
   7  11   7    1.40    0.30
  -7  11  -7    1.80    0.30
   7 -11   8    0.80    0.20
   7 -11  -8    1.00    0.30
   7  11   8    1.00    0.30
  -7  11  -8    1.20    0.30
  -8  11   0    4.60    0.50
  -8  11   0    3.80    0.60
   8 -11   1   17.60    0.80
  -8  11   1   18.60    1.00
   8  11  -1   18.00    0.70
  -8  11  -1   16.50    0.90
  -8  11  -1   18.90    1.10
   8 -11   2    2.30    0.40
   8 -11   2    2.00    0.30
  -8  11   2    1.70    0.50
   8  11  -2    2.50    0.30
  -8  11   2    2.20    0.40
  -8  11  -2    1.80    0.60
   8 -11  -2    1.70    0.40
   8  11   2    2.50    0.40
  -8  11  -2    1.30    0.30
   8 -11   3   26.90    1.10
   8 -11   3   26.50    1.00
  -8  11   3   28.90    1.30
   8  11  -3   29.30    1.00
  -8  11  -3   28.50    1.10
   8 -11  -3   27.70    1.20
  -8  11  -3   27.40    1.50
   8  11   3   27.30    1.00
   8  11   3   26.50    1.00
   8  11  -4   43.50    1.40
   8 -11   4   44.00    1.50
   8 -11   4   42.90    1.50
  -8  11   4   43.50    1.70
   8  11   4   42.50    1.60
  -8  11  -4   39.10    2.00
  -8  11  -4   43.20    1.50
   8  11   4   43.30    1.50
   8  11   4   43.50    1.50
   8 -11  -4   43.60    1.60
   8 -11   5    1.30    0.40
   8  11  -5    1.80    0.30
   8 -11   5    1.50    0.30
  -8  11  -5    1.40    0.40
   8  11   5    1.80    0.40
   8  11   5    2.30    0.50
   8 -11  -5    1.00    0.40
   8  11   5    1.50    0.40
   8 -11   6    6.10    0.50
   8  11  -6    5.20    0.40
   8 -11   6    4.60    0.60
   8  11   6    5.10    0.50
   8 -11  -6    5.10    0.60
   8  11   6    5.50    0.50
  -8  11  -6    5.00    0.50
   8  11   6    4.30    0.50
   8  11  -7    6.20    0.50
   8 -11   7    6.00    0.50
   8  11   7    6.70    0.50
  -8  11  -7    6.40    0.60
   8  11   7    6.20    0.60
   8 -11  -7    6.90    0.60
   8 -11   8    0.50    0.20
  -8  11  -8    0.30    0.20
   8  11   8    0.60    0.20
   8 -11  -8    0.60    0.20
   9 -11   0    9.20    0.60
  -9  11   0    9.50    0.90
  -9  11   0    8.60    0.60
   9  11   0    8.50    0.50
   9 -11   1   13.20    0.70
   9 -11   1   12.90    0.70
   9 -11   1   12.60    0.70
  -9  11   1   13.90    0.90
   9  11  -1   13.50    0.60
  -9  11  -1   12.30    0.80
   9 -11  -1   12.60    0.70
  -9  11  -1   13.80    1.10
   9 -11   2   31.30    1.10
  -9  11   2   30.20    1.40
   9  11  -2   30.00    1.00
   9 -11   2   30.30    1.10
  -9  11  -2   30.60    1.50
  -9  11  -2   28.30    1.20
   9  11   2   30.50    1.10
  -9  11   3   90.89    2.90
   9 -11   3   87.59    2.60
   9 -11   3   88.69    2.60
   9  11  -3   90.89    2.50
   9  11   3   85.59    2.50
  -9  11  -3   93.09    2.70
   9 -11  -3   89.29    2.70
   9  11   3   90.09    2.60
  -9  11  -3   87.89    3.10
   9  11  -4   64.89    1.90
   9 -11   4   64.69    2.00
   9 -11   4   58.49    1.90
   9 -11  -4   61.39    2.10
   9  11   4   64.19    2.00
  -9  11  -4   63.99    2.00
   9  11   4   64.89    2.00
   9  11   4   61.59    2.00
   9 -11   5   31.30    1.20
   9 -11   5   26.90    1.10
   9  11  -5   28.00    1.00
   9  11   5   29.30    1.10
  -9  11  -5   30.10    1.20
   9 -11  -5   29.20    1.30
   9  11   5   30.80    1.10
   9  11   5   29.70    1.30
   9 -11   6    6.50    0.50
   9  11  -6    6.90    0.50
   9 -11   6    7.80    0.60
   9  11   6    6.90    0.60
  -9  11  -6    7.50    0.60
   9  11   6    8.30    0.70
   9 -11  -6    6.70    0.70
   9  11   6    7.30    0.60
   9  11  -7    9.60    0.50
   9 -11   7    9.30    0.60
  -9  11  -7   10.10    0.60
   9  11   7    9.20    0.60
   9 -11  -7    9.80    0.70
   9  11   7    8.80    0.50
 -10  11   0    0.50    0.40
 -10  11   0   -0.30    0.30
  10 -11   0    0.20    0.30
  10  11   0    0.00    0.20
 -10  11   1   27.50    1.30
  10 -11   1   26.70    1.10
 -10  11   1   27.80    1.20
  10 -11   1   26.40    1.10
  10  11  -1   27.50    0.90
  10 -11   1   27.40    1.00
 -10  11  -1   27.60    1.10
 -10  11  -1   27.20    1.40
  10 -11  -1   25.20    1.10
  10  11   1   26.00    1.00
  10 -11   2   29.50    1.10
 -10  11   2   28.80    1.40
  10  11  -2   32.00    1.00
  10 -11   2   30.80    1.20
  10 -11   2   31.50    1.10
  10  11   2   32.00    1.20
 -10  11  -2   30.70    1.60
 -10  11  -2   28.90    1.20
  10 -11  -2   30.30    1.20
  10 -11   3   90.69    2.70
 -10  11   3   94.09    3.10
  10 -11   3   93.39    2.70
  10  11  -3   96.59    2.60
 -10  11  -3   94.39    2.80
  10  11   3   91.29    2.70
  10 -11  -3   93.59    2.80
 -10  11  -3   87.39    3.20
  10  11   3   95.29    2.70
  10  11  -4   64.69    1.90
  10 -11   4   59.89    1.90
  10 -11   4   64.79    2.00
 -10  11  -4   62.89    2.00
  10  11   4   61.49    1.90
  10  11   4   62.49    1.90
  10 -11  -4   62.09    2.10
  10 -11   5    3.50    0.40
  10 -11   5    4.50    0.50
  10  11  -5    5.20    0.40
  10  11   5    3.50    0.40
  10 -11  -5    4.90    0.60
  10  11   5    4.30    0.50
  10  11   5    4.70    0.50
 -10  11  -5    4.60    0.50
  10  11  -6    8.60    0.50
  10 -11   6    7.60    0.50
  10 -11   6    8.40    0.60
  10  11   6    8.20    0.60
  10 -11  -6    8.40    0.70
  10  11   6    8.80    0.60
 -10  11  -6    9.10    0.60
  10  11   6    8.50    0.70
  10 -11   7    4.90    0.40
  10  11  -7    3.90    0.30
  10 -11   7    5.00    0.40
  10  11   7    4.00    0.40
  10  11   7    4.60    0.40
 -10  11  -7    4.70    0.40
  10 -11  -7    4.80    0.40
 -11  11   0    0.00    0.30
 -11  11   0    0.30    0.50
  11 -11   0    0.70    0.30
  11 -11   1   11.10    0.70
  11  11  -1   11.50    0.60
  11 -11   1   12.40    0.70
  11 -11   1   12.50    0.80
 -11  11   1   10.50    0.80
 -11  11   1   12.20    1.00
 -11  11  -1    9.90    1.10
 -11  11  -1   11.80    0.80
  11  11   1   12.90    0.70
  11 -11  -1   10.90    0.70
  11 -11   2   40.60    1.50
  11  11  -2   45.00    1.40
 -11  11   2   43.60    1.80
  11 -11   2   44.10    1.50
  11 -11   2   43.00    1.50
  11  11   2   47.50    1.50
 -11  11  -2   36.00    1.90
 -11  11  -2   45.30    1.60
  11 -11   3   62.39    1.90
  11 -11   3   60.29    1.90
  11  11  -3   60.09    1.80
  11  11   3   58.79    1.90
 -11  11  -3   63.49    2.00
  11 -11  -3   57.79    2.00
  11  11  -4   24.60    0.90
  11 -11   4   21.20    1.00
  11 -11   4   21.20    1.00
  11 -11  -4   23.00    1.10
  11  11   4   23.40    1.00
  11  11   4   23.90    1.00
 -11  11  -4   23.90    1.10
  11 -11   5   13.60    0.70
  11 -11   5   11.70    0.70
  11  11  -5   13.90    0.70
  11  11   5   13.60    0.70
  11  11   5   13.50    0.70
  11 -11  -5   14.20    0.90
 -11  11  -5   13.30    0.80
  11 -11   6    9.50    0.60
  11  11  -6    9.80    0.60
  11 -11   6    9.40    0.50
  11 -11  -6    9.70    0.70
  11  11   6    9.80    0.60
  11  11   6    8.60    0.50
 -11  11  -6    9.00    0.60
  11  11   6    9.50    0.60
  11  11  -7    5.00    0.40
  11 -11   7    5.00    0.40
  11 -11   7    4.40    0.40
  11 -11  -7    5.30    0.50
  11  11   7    4.80    0.40
  11  11   7    4.90    0.40
 -11  11  -7    4.30    0.40
 -12  11   0    1.10    0.40
  12 -11   0    1.90    0.40
  12 -11   0    1.40    0.40
 -12  11   1   16.30    0.90
  12 -11   1   16.20    0.90
  12 -11   1   16.40    0.90
  12  11  -1   17.40    0.70
  12  11   1   18.30    0.90
 -12  11  -1   18.00    0.90
 -12  11   2    2.30    0.50
  12 -11   2    1.50    0.40
  12 -11   2    2.10    0.40
  12  11  -2    1.70    0.30
  12 -11   2    1.40    0.40
  12  11   2    1.90    0.40
 -12  11  -2    1.30    0.40
  12  11  -3    4.70    0.40
  12 -11   3    3.10    0.40
  12 -11   3    3.80    0.40
  12 -11   3    4.20    0.50
 -12  11  -3    3.30    0.50
  12  11   3    3.40    0.40
  12 -11  -3    3.00    0.50
  12 -11   4    5.50    0.50
[truncated: 236,973 more chars]
